# Supplementary material for: Comparative ribosome profiling reveals extensive translational complexity in different Trypanosoma brucei life cycle stages
Source: Nucleic Acids Res. 2014 Jan 17;42(6):3623–37. doi: 10.1093/nar/gkt1386 (PMC3973304; doi:10.1093/nar/gkt1386)
Supplement: Supplementary Data [file supp_gkt1386_nar-03295-h-2013-File007.xlsx]

## Sheet: entire CDS read count
RNA and ribosome footprint levels are listed as read counts per gene
geneID	location	description	CDS Length (bp)	BF RNA level	BF footprint level	PF RNA level	PF footprint level
Tb04.24M18.150	Tb927_04_v4:1458621-1459109:-	hypothetical protein, conserved	488	44	35	200	176
Tb04.3I12.100	Tb927_04_v4:1312951-1313406:-	hypothetical protein	455	59	1	36	0
Tb05.28F8.200	Tb927_05_v4:345728-346237:+	hypothetical protein	509	98	12	1308	21
Tb05.30F7.410	Tb927_05_v4:235483-235992:-	hypothetical protein	509	0	0	1	0
Tb06.3A7.270	Tb927_06_v4:389986-393393:-	hypothetical protein, conserved	3407	337	33	1212	296
Tb06.3A7.960	Tb927_06_v4:484320-485252:+	hypothetical protein	932	264	830	255	458
Tb07.26A24.210	Tb927_07_v4:1280165-1280617:-	hypothetical protein	452	89	1	384	31
Tb07.30D13.110	Tb927_07_v4:2186105-2186863:+	hypothetical protein, conserved (pseudogene)	758	175	6	226	17
Tb07.30D13.130	Tb927_07_v4:2185049-2185687:+	hypothetical protein, conserved (pseudogene)	638	131	1	149	2
Tb07.30D13.160	Tb927_07_v4:2178717-2179475:+	hypothetical protein, conserved (pseudogene)	758	250	7	220	9
Tb07.30D13.180	Tb927_07_v4:2177548-2178291:+	hypothetical protein, conserved (pseudogene)	743	155	8	230	2
Tb07.30D13.60	Tb927_07_v4:2193496-2194254:+	hypothetical protein, conserved (pseudogene)	758	198	4	225	7
Tb07.30D13.80	Tb927_07_v4:2192294-2193070:+	hypothetical protein, conserved (pseudogene)	776	154	14	197	2
Tb08.27P2.110	Tbrucei.chr8.100:11838-12836:+	hypothetical protein, conserved,BAC from homologous region on chr8	998	8	62	69	65
Tb08.27P2.120	Tbrucei.chr8.100:14333-15623:-	variant surface glycoprotein (VSG, pseudogene), putative,variant surface glycoprotein, degenerate,BAC from homologous region on chr8	1181	0	0	0	0
Tb08.27P2.140	Tbrucei.chr8.100:17837-19432:-	variant surface glycoprotein (VSG, atypical), putative,BAC from homologous region on chr8	1595	2	2	0	0
Tb08.27P2.150	Tbrucei.chr8.100:20999-22525:-	variant surface glycoprotein (VSG, pseudogene), putative,variant surface glycoprotein, degenerate,BAC from homologous region on chr8	1526	0	0	0	0
Tb08.27P2.160	Tbrucei.chr8.100:22974-24068:-	expression site-associated gene (ESAG, pseudogene), putative,expression site-associated gene 3 (ESAG3), degenerate,BAC from homologous region on chr8	431	248	444	0	1
Tb08.27P2.165	Tbrucei.chr8.100:24756-26296:-	variant surface glycoprotein (VSG, pseudogene), putative,BAC from homologous region on chr8	1322	0	0	0	0
Tb08.27P2.190	Tbrucei.chr8.100:27956-29354:-	variant surface glycoprotein (VSG, pseudogene), putative,variant surface glycoprotein, degenerate,BAC from homologous region on chr8	788	0	0	0	0
Tb08.27P2.210	Tbrucei.chr8.100:30786-32207:-	variant surface glycoprotein (VSG, pseudogene), putative,variant surface glycoprotein, degenerate,BAC from homologous region on chr8	1421	1	0	0	0
Tb08.27P2.220	Tbrucei.chr8.100:34020-35534:-	variant surface glycoprotein (VSG, atypical), putative,BAC from homologous region on chr8	1514	7	0	0	0
Tb08.27P2.230	Tbrucei.chr8.100:36898-38440:-	variant surface glycoprotein (VSG, pseudogene), putative,variant surface glycoprotein, degenerate,BAC from homologous region on chr8	578	0	0	0	0
Tb08.27P2.240	Tbrucei.chr8.100:40830-42425:-	variant surface glycoprotein (VSG), putative,BAC from homologous region on chr8	1595	0	0	0	0
Tb08.27P2.250	Tbrucei.chr8.100:42775-43876:-	expression site-associated gene (ESAG, pseudogene), putative,expression site-associated gene 3 (ESAG3), frameshift,BAC from homologous region on chr8	764	73	26	0	0
Tb08.27P2.260	Tbrucei.chr8.100:45310-46839:-	variant surface glycoprotein (VSG, atypical), putative,BAC from homologous region on chr8	1529	4	33	4	3
Tb08.27P2.270	Tbrucei.chr8.100:48217-49616:-	variant surface glycoprotein (VSG, pseudogene), putative,variant surface glycoprotein, frameshift,BAC from homologous region on chr8	1169	0	0	0	0
Tb08.27P2.290	Tbrucei.chr8.100:51710-53263:-	variant surface glycoprotein (VSG, atypical), putative,BAC from homologous region on chr8	1553	0	0	0	0
Tb08.27P2.310	Tbrucei.chr8.100:55260-56811:-	variant surface glycoprotein (VSG, pseudogene), putative,variant surface glycoprotein, degenerate,BAC from homologous region on chr8	911	0	0	0	0
Tb08.27P2.330	Tbrucei.chr8.100:57117-58120:-	expression site-associated gene (ESAG, pseudogene), putative,expression site-associated gene 3 (ESAG3), degenerate,BAC from homologous region on chr8	761	38	41	2	0
Tb08.27P2.340	Tbrucei.chr8.100:59106-60655:-	variant surface glycoprotein (VSG, pseudogene), putative,variant surface glycoprotein, degenerate,BAC from homologous region on chr8	584	0	0	0	0
Tb08.27P2.370	Tbrucei.chr8.100:62418-63866:-	variant surface glycoprotein (VSG, pseudogene), putative,variant surface glycoprotein, degenerate,BAC from homologous region on chr8	1448	0	0	0	0
Tb08.27P2.380	Tbrucei.chr8.100:65291-66843:-	variant surface glycoprotein (VSG, pseudogene), putative,variant surface glycoprotein, degenerate,BAC from homologous region on chr8	1289	0	0	0	0
Tb08.27P2.390	Tbrucei.chr8.100:69131-70622:-	variant surface glycoprotein (VSG, pseudogene), putative,variant surface glycoprotein, frameshift,BAC from homologous region on chr8	1190	2	2	0	0
Tb08.27P2.400	Tbrucei.chr8.100:70778-71852:-	expression site-associated gene (ESAG, pseudogene), putative,expression site-associated gene 3 (ESAG3), degenerate,BAC from homologous region on chr8	140	70	113	0	0
Tb08.27P2.410	Tbrucei.chr8.100:73343-74097:-	variant surface glycoprotein (VSG, pseudogene), putative,variant surface glycoprotein, degenerate, interrupted,BAC from homologous region on chr8	545	0	0	0	0
Tb08.27P2.435	Tbrucei.chr8.100:82105-82386:-	variant surface glycoprotein (VSG, pseudogene), putative,variant surface glycoprotein, fragment,BAC from homologous region on chr8	281	0	0	0	0
Tb08.27P2.460	Tbrucei.chr8.100:84917-86386:-	variant surface glycoprotein (VSG), putative,BAC from homologous region on chr8	1469	605	1373	0	0
Tb08.27P2.480	Tbrucei.chr8.100:89123-90732:-	variant surface glycoprotein (VSG, pseudogene), putative,variant surface glycoprotein, degenerate,BAC from homologous region on chr8	1412	0	1	0	0
Tb08.27P2.490	Tbrucei.chr8.100:92556-94145:-	variant surface glycoprotein (VSG, pseudogene), putative,variant surface glycoprotein, degenerate,BAC from homologous region on chr8	1589	0	0	0	0
Tb08.27P2.50	Tbrucei.chr8.100:4550-5005:-	hypothetical protein,BAC from homologous region on chr8	455	0	0	0	0
Tb08.27P2.510	Tbrucei.chr8.100:95919-97385:-	variant surface glycoprotein (VSG, pseudogene), putative,variant surface glycoprotein, degenerate,BAC from homologous region on chr8	1466	0	0	0	0
Tb08.27P2.520	Tbrucei.chr8.100:97575-98602:-	expression site-associated gene (ESAG, pseudogene), putative,expression site-associated gene 3 (ESAG3), degenerate,BAC from homologous region on chr8	194	40	59	0	0
Tb08.27P2.530	Tbrucei.chr8.100:99384-100856:-	variant surface glycoprotein (VSG, pseudogene), putative,variant surface glycoprotein, point mutation,BAC from homologous region on chr8	1472	0	0	0	0
Tb08.27P2.550	Tbrucei.chr8.100:102453-104032:-	variant surface glycoprotein (VSG, pseudogene), putative,variant surface glycoprotein, degenerate,BAC from homologous region on chr8	1373	0	0	0	0
Tb08.27P2.555	Tbrucei.chr8.100:121405-122568:-	phosphoglycan beta 1,3 galactosyltransferase, degenerate,BAC from homologous region on chr8	1163	0	0	0	0
Tb08.27P2.565	Tbrucei.chr8.100:106202-106612:-	variant surface glycoprotein (VSG, pseudogene), putative,variant surface glycoprotein, fragment,BAC from homologous region on chr8	89	3	0	0	0
Tb08.27P2.580	Tbrucei.chr8.100:107148-108858:-	variant surface glycoprotein (VSG, pseudogene), putative,variant surface glycoprotein, frameshift,BAC from homologous region on chr8	539	0	0	0	0
Tb08.27P2.60	Tbrucei.chr8.100:5283-5810:+	hypothetical protein,BAC from homologous region on chr8	527	12	0	58	1
Tb08.27P2.610	Tbrucei.chr8.100:110064-111596:-	variant surface glycoprotein (VSG, pseudogene), putative,variant surface glycoprotein, degenerate,BAC from homologous region on chr8	455	2	0	0	0
Tb08.27P2.620	Tbrucei.chr8.100:113583-115170:-	variant surface glycoprotein (VSG, pseudogene), putative,variant surface glycoprotein, degenerate,BAC from homologous region on chr8	728	0	0	0	0
Tb08.27P2.630	Tbrucei.chr8.100:116413-117932:-	variant surface glycoprotein (VSG, pseudogene), putative,variant surface glycoprotein, degenerate,BAC from homologous region on chr8	1394	0	0	0	0
Tb08.27P2.640	Tbrucei.chr8.100:119770-121323:-	variant surface glycoprotein (VSG, pseudogene), putative,variant surface glycoprotein, degenerate,BAC from homologous region on chr8	1553	0	0	0	0
Tb08.27P2.650	Tbrucei.chr8.100:123742-125274:-	variant surface glycoprotein (VSG, pseudogene), putative,BAC from homologous region on chr8	1532	3	1	0	0
Tb08.27P2.660	Tbrucei.chr8.100:127149-128737:-	variant surface glycoprotein (VSG, pseudogene), putative,variant surface glycoprotein, degenerate,BAC from homologous region on chr8	482	0	0	0	0
Tb08.27P2.670	Tbrucei.chr8.100:130435-132060:-	variant surface glycoprotein (VSG, atypical), putative,BAC from homologous region on chr8	1625	0	0	0	0
Tb08.27P2.680	Tbrucei.chr8.100:133919-135451:-	variant surface glycoprotein (VSG, pseudogene), putative,variant surface glycoprotein, degenerate,BAC from homologous region on chr8	1532	0	0	0	0
Tb08.27P2.690	Tbrucei.chr8.100:137305-138167:-	variant surface glycoprotein (VSG, pseudogene), putative,variant surface glycoprotein, degenerate,BAC from homologous region on chr8	326	0	0	0	0
Tb08.27P2.70	Tbrucei.chr8.100:5910-6725:+	hypothetical protein,BAC from homologous region on chr8	815	9	5	109	37
Tb08.27P2.710	Tbrucei.chr8.100:140061-141519:-	variant surface glycoprotein (VSG, pseudogene), putative,variant surface glycoprotein, degenerate,BAC from homologous region on chr8	1274	0	0	0	0
Tb08.27P2.720	Tbrucei.chr8.100:144082-145546:-	variant surface glycoprotein (VSG, pseudogene), putative,BAC from homologous region on chr8	1424	8	0	1	0
Tb08.27P2.80	Tbrucei.chr8.100:7871-8815:+	hypothetical protein,BAC from homologous region on chr8	944	6	0	51	0
Tb08.27P2.90	Tbrucei.chr8.100:8915-9760:+	hypothetical protein,BAC from homologous region on chr8	845	59	44	196	115
Tb09.142.0010	Tb927_09_v4:82482-83995:+	variant surface glycoprotein (VSG, pseudogene), putative	170	0	0	0	0
Tb09.142.0020	Tb927_09_v4:85727-87165:+	variant surface glycoprotein (VSG, pseudogene), putative	171	0	0	0	0
Tb09.142.0030	Tb927_09_v4:88350-89480:+	expression site-associated gene (ESAG, pseudogene), putative,expression site-associated gene 3 (ESAG3), pseudogene	770	117	120	0	0
Tb09.142.0040	Tb927_09_v4:89583-91092:+	variant surface glycoprotein (VSG, pseudogene), putative	194	1	0	0	0
Tb09.142.0050	Tb927_09_v4:92457-94081:+	variant surface glycoprotein (VSG, pseudogene), putative	47	0	0	0	1
Tb09.142.0060	Tb927_09_v4:94601-96047:+	variant surface glycoprotein (VSG, pseudogene), putative	1103	108	81	0	0
Tb09.142.0070	Tb927_09_v4:98168-99697:+	variant surface glycoprotein (VSG, pseudogene), putative	134	0	0	0	0
Tb09.142.0090	Tb927_09_v4:101529-102951:+	variant surface glycoprotein (VSG, pseudogene), putative,variant surface glycoprotein, fragment	212	3	1	0	0
Tb09.142.0100	Tb927_09_v4:104783-106294:+	variant surface glycoprotein (VSG, atypical), putative	1511	0	0	0	0
Tb09.142.0110	Tb927_09_v4:107352-108292:+	expression site-associated gene (ESAG, pseudogene), putative,expression site-associated gene 3 (ESAG3), fragment	350	6	70	0	0
Tb09.142.0120	Tb927_09_v4:108878-110449:+	variant surface glycoprotein (VSG, pseudogene), putative	1040	0	0	0	0
Tb09.142.0130	Tb927_09_v4:112159-113606:+	variant surface glycoprotein (VSG, pseudogene), putative	101	3	0	1	0
Tb09.142.0135	Tb927_09_v4:113668-113784:+	expression site-associated gene (ESAG, pseudogene), putative,expression site-associated gene 3 (ESAG3), fragment	116	0	0	0	0
Tb09.142.0140	Tb927_09_v4:115068-115469:+	variant surface glycoprotein (VSG, pseudogene), putative	401	0	0	0	0
Tb09.142.0160	Tb927_09_v4:117147-118716:+	variant surface glycoprotein (VSG, pseudogene), putative,variant surface glycoprotein, fragment	716	0	0	0	0
Tb09.142.0170	Tb927_09_v4:120844-122543:+	variant surface glycoprotein (VSG, pseudogene), putative	164	1	0	0	0
Tb09.142.0180	Tb927_09_v4:124595-126247:+	variant surface glycoprotein (VSG, pseudogene), putative,variant surface glycoprotein, fragment	317	0	0	0	0
Tb09.142.0190	Tb927_09_v4:126568-126837:-	hypothetical protein, unlikely	269	0	0	0	0
Tb09.142.0200	Tb927_09_v4:128259-129697:+	variant surface glycoprotein (VSG, pseudogene), putative	74	0	0	0	0
Tb09.142.0210	Tb927_09_v4:130567-131112:+	variant surface glycoprotein (VSG, pseudogene), putative	545	0	0	0	0
Tb09.142.0220	Tb927_09_v4:132255-133259:+	expression site-associated gene (ESAG, pseudogene), putative,expression site-associated gene 3 (ESAG3), pseudogene	1004	58	11	0	0
Tb09.142.0230	Tb927_09_v4:133814-135334:+	variant surface glycoprotein (VSG, atypical), putative	1520	0	2	0	0
Tb09.142.0240	Tb927_09_v4:136315-137913:+	variant surface glycoprotein (VSG), putative	1598	4	0	0	0
Tb09.142.0245	Tb927_09_v4:139406-139775:+	variant surface glycoprotein (VSG, pseudogene), putative,variant surface glycoprotein, fragment	104	0	0	0	0
Tb09.142.0250	Tb927_09_v4:141279-142854:+	variant surface glycoprotein (VSG, pseudogene), putative,variant surface glycoprotein, degenerate	173	0	0	0	0
Tb09.142.0260	Tb927_09_v4:143895-144902:+	hypothetical protein (pseudogene)	1007	0	0	0	0
Tb09.142.0270	Tb927_09_v4:145154-146001:+	expression site-associated gene (ESAG, pseudogene), putative,expression site-associated gene 3 (ESAG3), pseudogene	374	48	128	0	0
Tb09.142.0280	Tb927_09_v4:146339-147892:+	variant surface glycoprotein (VSG, pseudogene), putative	47	0	0	0	0
Tb09.142.0290	Tb927_09_v4:149690-151258:+	variant surface glycoprotein (VSG, pseudogene), putative	17	0	0	0	0
Tb09.142.0300	Tb927_09_v4:155010-155681:+	hypothetical protein (pseudogene)	671	3	0	0	0
Tb09.142.0310	Tb927_09_v4:157848-158831:-	expression site-associated gene (ESAG) protein,expression site-associated gene 1 (ESAG1) protein	983	20	22	0	0
Tb09.142.0320	Tb927_09_v4:161955-162296:-	hypothetical protein	341	33	16	1	1
Tb09.142.0330	Tb927_09_v4:163411-164268:-	expression site-associated gene (ESAG, pseudogene), putative,expression site-associated gene 9 (ESAG9), pseudogene	857	46	42	12	0
Tb09.142.0340	Tb927_09_v4:165311-166339:-	variant surface glycoprotein (VSG, pseudogene)-related, putative	1028	58	96	15	9
Tb09.142.0350	Tb927_09_v4:167297-167857:-	hypothetical protein	560	48	0	52	2
Tb09.142.0360	Tb927_09_v4:168474-169115:+	hypothetical protein, conserved	641	0	0	0	0
Tb09.142.0370	Tb927_09_v4:176548-177001:+	hypothetical protein, conserved	410	38	279	66	386
Tb09.142.0380	Tb927_09_v4:177053-177406:+	hypothetical protein, conserved	353	56	189	34	175
Tb09.142.0390	Tb927_09_v4:179356-179860:+	hypothetical protein, conserved	317	65	2	75	7
Tb09.142.0400	Tb927_09_v4:181249-181434:-	hypothetical protein, conserved	185	2	0	0	0
Tb09.142.0410	Tb927_09_v4:182465-182815:+	hypothetical protein	350	1	0	4	4
Tb09.142.0420	Tb927_09_v4:182999-183172:-	hypothetical protein, conserved	173	1	0	0	16
Tb09.142.0430	Tb927_09_v4:183547-183972:+	hypothetical protein	425	4	0	6	0
Tb09.142.0440	Tb927_09_v4:185187-185534:+	hypothetical protein, conserved	347	0	0	0	0
Tb09.142.0450	Tb927_09_v4:186844-187881:+	UDP-Gal or UDP-GlcNAc-dependent glycosyltransferase, putative	1037	0	0	0	0
Tb09.142.0460	Tb927_09_v4:188040-189623:+	variant surface glycoprotein (VSG, pseudogene), putative	1583	0	0	0	0
Tb09.142.0470	Tb927_09_v4:191202-192816:+	variant surface glycoprotein (VSG, pseudogene), putative	131	0	0	0	0
Tb09.142.0480	Tb927_09_v4:194474-196024:+	variant surface glycoprotein (VSG, pseudogene), putative	53	3	2	0	0
Tb09.142.0490	Tb927_09_v4:197779-199260:+	variant surface glycoprotein (VSG, pseudogene), putative	1481	185	157	0	0
Tb09.142.0500	Tb927_09_v4:201001-202472:+	variant surface glycoprotein (VSG, pseudogene), putative	458	0	0	0	0
Tb09.160.0010	Tb927_09_v4:234295-235755:+	variant surface glycoprotein (VSG, pseudogene), putative	80	1629	2621	0	0
Tb09.160.0030	Tb927_09_v4:237211-238757:+	variant surface glycoprotein (VSG, pseudogene), putative,variant surface glycoprotein (VSG), degenerate and frameshifted	989	1	0	0	1
Tb09.160.0040	Tb927_09_v4:240001-241057:+	variant surface glycoprotein (VSG, pseudogene), putative,variant surface glycoprotein (VSG), interrupted	1055	0	0	0	0
Tb09.160.0045	Tb927_09_v4:246349-246438:+	variant surface glycoprotein (VSG, pseudogene), putative	89	0	0	0	0
Tb09.160.0050	Tb927_09_v4:246770-247093:+	hypothetical protein, unlikely	323	0	0	0	0
Tb09.160.0060	Tb927_09_v4:248353-249799:+	variant surface glycoprotein (VSG, pseudogene), putative,variant surface glycoprotein (VSG), frameshifted fragment	104	0	0	1	0
Tb09.160.0070	Tb927_09_v4:251065-252624:+	variant surface glycoprotein (VSG, pseudogene), putative,variant surface glycoprotein (VSG), degenerate	1559	0	0	0	0
Tb09.160.0080	Tb927_09_v4:254042-255441:+	variant surface glycoprotein (VSG, pseudogene), putative,variant surface glycoprotein (VSG), frameshifted and point mutation	329	321	412	0	0
Tb09.160.0090	Tb927_09_v4:255549-256088:-	hypothetical protein, unlikely	539	0	0	0	0
Tb09.160.0100	Tb927_09_v4:256781-258321:+	variant surface glycoprotein (VSG, pseudogene), putative,variant surface glycoprotein (VSG), frameshifted and degenerate	83	1	3	0	0
Tb09.160.0110	Tb927_09_v4:260947-262452:+	variant surface glycoprotein (VSG), putative	1505	7	1	0	0
Tb09.160.0120	Tb927_09_v4:263704-265239:+	variant surface glycoprotein (VSG, pseudogene), putative,variant surface glycoprotein (VSG), point mutation	1535	0	2	0	0
Tb09.160.0130	Tb927_09_v4:265987-267099:+	expression site-associated gene 3 (ESAG3, pseudogene), putative,expression site-associated gene 3 (ESAG3), degenerate and frameshifted	779	13	6	0	0
Tb09.160.0150	Tb927_09_v4:267344-268801:+	variant surface glycoprotein (VSG, pseudogene), putative,ariant surface glycoprotein (VSG), point mutation	1457	4	0	0	0
Tb09.160.0160	Tb927_09_v4:271786-273246:+	variant surface glycoprotein (VSG, atypical), putative	1460	0	0	0	0
Tb09.160.0170	Tb927_09_v4:275733-277085:+	variant surface glycoprotein (VSG, pseudogene), putative	1352	0	0	0	0
Tb09.160.0180	Tb927_09_v4:279011-280502:+	variant surface glycoprotein (VSG, pseudogene), putative,variant surface glycoprotein (VSG), frameshifted and point mutation	68	0	0	0	0
Tb09.160.0185	Tb927_09_v4:282573-282809:+	variant surface glycoprotein (VSG), pseudogene	236	0	0	0	0
Tb09.160.0200	Tb927_09_v4:285867-287404:+	variant surface glycoprotein (VSG, pseudogene), putative,variant surface glycoprotein (VSG), degenerate frameshifted	179	0	0	0	0
Tb09.160.0220	Tb927_09_v4:289833-291118:+	variant surface glycoprotein (VSG, pseudogene), putative,variant surface glycoprotein (VSG), frameshifted degenerate and interrupted	344	0	0	0	0
Tb09.160.0230	Tb927_09_v4:298347-299927:+	variant surface glycoprotein (VSG, pseudogene), putative,variant surface glycoprotein (VSG), frameshifted and degenerate	383	0	0	0	0
Tb09.160.0240	Tb927_09_v4:302647-303579:+	expression site-associated gene 3 (ESAG3, pseudogene), putative,expression site-associated gene 3 (ESAG3), degenerate fragment	932	142	78	1	0
Tb09.160.0250	Tb927_09_v4:303945-305510:+	variant surface glycoprotein (VSG, pseudogene), putative,variant surface glycoprotein (VSG), point mutation	1565	0	3	1	1
Tb09.160.0260	Tb927_09_v4:309230-310852:+	variant surface glycoprotein (VSG), putative	1622	0	0	0	0
Tb09.160.0270	Tb927_09_v4:316878-317087:+	hypothetical protein, unlikely	209	0	0	0	0
Tb09.160.0280	Tb927_09_v4:317859-319439:-	variant surface glycoprotein (VSG, atypical), putative	1580	15	10	2	0
Tb09.160.0290	Tb927_09_v4:319956-320162:+	hypothetical protein, unlikely	206	0	0	0	0
Tb09.160.0300	Tb927_09_v4:321283-321633:-	hypothetical protein, unlikely	350	7	0	0	0
Tb09.160.0310	Tb927_09_v4:322200-322532:-	hypothetical protein, unlikely	332	6	9	0	11
Tb09.160.0320	Tb927_09_v4:323131-323586:+	hypothetical protein, unlikely	455	0	0	0	0
Tb09.160.0330	Tb927_09_v4:323923-324195:+	hypothetical protein, unlikely	272	0	0	0	0
Tb09.160.0340	Tb927_09_v4:326351-328804:-	Nucleoporin (TbMlp-2)	2441	253	512	773	1639
Tb09.160.0350	Tb927_09_v4:329260-330940:-	hypothetical protein, conserved	1613	254	538	756	2245
Tb09.160.0360	Tb927_09_v4:331382-333616:-	hypothetical protein, conserved	614	108	75	264	73
Tb09.160.0370	Tb927_09_v4:333856-335129:-	hypothetical protein, conserved	1139	363	639	934	1258
Tb09.160.0380	Tb927_09_v4:335471-335851:-	hypothetical protein, conserved	248	164	269	638	936
Tb09.160.0390	Tb927_09_v4:336101-337471:-	Monooxygenase, putative	1370	296	414	825	647
Tb09.160.0400	Tb927_09_v4:337774-339750:-	hypothetical protein, conserved	1976	245	240	572	637
Tb09.160.0410	Tb927_09_v4:340114-341728:-	hypothetical protein, conserved	926	179	330	369	641
Tb09.160.0420	Tb927_09_v4:341337-341711:-	hypothetical protein, unlikely	374	103	237	262	398
Tb09.160.0430	Tb927_09_v4:342652-345279:-	hypothetical protein, conserved	2453	1565	4323	2113	4652
Tb09.160.0440	Tb927_09_v4:345559-346047:-	hypothetical protein, conserved	470	229	531	1047	2881
Tb09.160.0450	Tb927_09_v4:346501-347946:-	protein kinase, putative	1397	641	882	1176	577
Tb09.160.0460	Tb927_09_v4:348862-351150:-	hypothetical protein, conserved	1148	107	94	230	463
Tb09.160.0465	Tb927_09_v4:351554-351927:-	hypothetical protein, conserved	257	183	884	604	6046
Tb09.160.0470	Tb927_09_v4:352335-354564:-	hypothetical protein, conserved	2204	342	162	1098	297
Tb09.160.0480	Tb927_09_v4:355478-356818:-	protein phosphatase 2B, putative	1295	141	191	321	484
Tb09.160.0490	Tb927_09_v4:357352-358746:-	hypothetical protein, conserved	1394	300	480	641	2382
Tb09.160.0500	Tb927_09_v4:360346-361822:-	protein kinase, putative	1466	76	215	105	178
Tb09.160.0510	Tb927_09_v4:362611-363072:-	hypothetical protein, conserved	422	57	65	153	711
Tb09.160.0520	Tb927_09_v4:364404-369221:-	hypothetical protein, conserved	4817	289	328	647	1154
Tb09.160.0530	Tb927_09_v4:370016-370805:-	CDP-diacylglycerol--inositol 3-phosphatidyltransferase, putative	653	189	441	370	1447
Tb09.160.0540	Tb927_09_v4:371133-371578:-	hypothetical protein, conserved	392	112	181	198	459
Tb09.160.0550	Tb927_09_v4:371858-372981:-	hypothetical protein, conserved	1100	134	42	467	206
Tb09.160.0560	Tb927_09_v4:373256-374056:-	hypothetical protein, conserved	734	140	121	307	384
Tb09.160.0570	Tb927_09_v4:374660-376612:-	protein kinase, putative	1952	77	112	197	648
Tb09.160.0580	Tb927_09_v4:377286-378119:-	Mov34/MPN/PAD-1 metallopeptidase, putative,metallo-peptidase, Clan MP, Family M67	833	221	270	474	782
Tb09.160.0590	Tb927_09_v4:378310-378675:-	hypothetical protein, unlikely	365	83	0	285	2
Tb09.160.0600	Tb927_09_v4:379049-380879:-	hypothetical protein, conserved	1805	155	417	320	867
Tb09.160.0610	Tb927_09_v4:381368-382765:-	hypothetical protein, conserved	1397	237	361	520	1045
Tb09.160.0620	Tb927_09_v4:383453-384376:-	peroxisomal membrane protein 4, putative	923	426	364	821	1447
Tb09.160.0630	Tb927_09_v4:384831-387026:-	hypothetical protein, conserved	2195	143	71	388	353
Tb09.160.0640	Tb927_09_v4:387081-387368:-	hypothetical protein, unlikely	287	15	0	50	6
Tb09.160.0650	Tb927_09_v4:388394-402202:-	hypothetical protein, conserved	13439	1079	999	4147	5355
Tb09.160.0660	Tb927_09_v4:402568-402909:+	hypothetical protein, unlikely	341	0	0	0	0
Tb09.160.0670	Tb927_09_v4:403012-413740:-	hypothetical protein, conserved	8933	763	495	2713	4277
Tb09.160.0680	Tb927_09_v4:413927-415833:-	sec1 family transport protein, putative (SLY1)	1883	234	540	437	1374
Tb09.160.0690	Tb927_09_v4:416141-416894:-	hypothetical protein, conserved	728	290	135	569	376
Tb09.160.0700	Tb927_09_v4:417110-417507:-	60S ribosomal protein L35, putative	383	1657	3720	7747	9398
Tb09.160.0710	Tb927_09_v4:417788-418524:-	60S ribosomal protein L35, putative	383	1602	3714	7401	9388
Tb09.160.0720	Tb927_09_v4:418601-420559:-	hypothetical protein, conserved	1709	375	773	750	1622
Tb09.160.0730	Tb927_09_v4:421157-422136:-	hypothetical protein, conserved	647	151	176	260	352
Tb09.160.0740	Tb927_09_v4:422768-423331:-	hypothetical protein, conserved	329	122	350	673	2469
Tb09.160.0750	Tb927_09_v4:423685-427059:-	hypothetical protein, conserved	3374	209	200	698	297
Tb09.160.0760	Tb927_09_v4:427213-428436:-	hypothetical protein, conserved	1223	201	214	619	691
Tb09.160.0770	Tb927_09_v4:429132-430125:-	nitrilase, putative	821	221	831	737	3459
Tb09.160.0780	Tb927_09_v4:435981-437912:-	syntaxin binding protein 1, putative	1925	275	747	449	600
Tb09.160.0790	Tb927_09_v4:438455-440791:-	hypothetical protein, conserved	2078	355	482	1207	1619
Tb09.160.0800	Tb927_09_v4:442114-442686:+	hypothetical protein, unlikely	572	2	0	0	0
Tb09.160.0810	Tb927_09_v4:442831-445171:-	kynureninase, putative	1307	317	852	698	2375
Tb09.160.0815	Tb927_09_v4:445472-445728:-	60S ribosomal protein L38, putative	248	481	1216	1854	4754
Tb09.160.0830	Tb927_09_v4:446711-448519:-	hypothetical protein, conserved	1808	81	180	213	748
Tb09.160.0840	Tb927_09_v4:449747-451740:-	membrane protein YIP1, putative	1079	180	209	403	682
Tb09.160.0850	Tb927_09_v4:452427-454270:-	hypothetical protein, conserved	1061	124	326	396	1052
Tb09.160.0860	Tb927_09_v4:454462-457630:-	hypothetical protein, conserved	2246	437	425	758	381
Tb09.160.0880	Tb927_09_v4:467359-467691:-	hypothetical protein, unlikely	332	2	3	23	108
Tb09.160.0890	Tb927_09_v4:468296-469810:-	hypothetical protein, conserved	1514	224	74	996	487
Tb09.160.0900	Tb927_09_v4:469815-470283:-	hypothetical protein, conserved	341	87	182	383	320
Tb09.160.0910	Tb927_09_v4:470653-471617:-	hypothetical protein, conserved	830	159	142	540	931
Tb09.160.0920	Tb927_09_v4:472129-476834:-	hypothetical protein, conserved	4277	460	393	1065	532
Tb09.160.0930	Tb927_09_v4:477523-480600:-	protein kinase, putative	3077	278	207	565	295
Tb09.160.0940	Tb927_09_v4:480752-481027:-	hypothetical protein	275	71	0	206	0
Tb09.160.0950	Tb927_09_v4:481459-482945:-	hypothetical protein, conserved	629	245	436	791	1456
Tb09.160.0960	Tb927_09_v4:483264-483611:-	hypothetical protein, unlikely	347	62	0	72	4
Tb09.160.0970	Tb927_09_v4:484756-486990:-	SUMO1/Ulp2, putative	2234	261	251	452	423
Tb09.160.0980	Tb927_09_v4:487723-487986:-	hypothetical protein, unlikely	263	41	0	71	0
Tb09.160.0990	Tb927_09_v4:489276-491915:-	protein kinase, putative	2339	186	153	566	1041
Tb09.160.1000	Tb927_09_v4:492566-493944:-	hypothetical protein, conserved	1151	116	127	148	142
Tb09.160.1010	Tb927_09_v4:494733-496078:-	hypothetical protein, conserved	1199	149	271	714	2013
Tb09.160.1020	Tb927_09_v4:496400-498871:-	hypothetical protein, conserved	2471	352	457	1427	1431
Tb09.160.1030	Tb927_09_v4:498950-500567:-	hypothetical protein, conserved	380	173	151	260	518
Tb09.160.1040	Tb927_09_v4:499870-500286:-	hypothetical protein, unlikely	416	104	293	103	275
Tb09.160.1050	Tb927_09_v4:500631-500993:-	hypothetical protein, unlikely	362	68	0	257	1
Tb09.160.1060	Tb927_09_v4:501307-502908:-	hypothetical protein, conserved	1370	192	150	378	450
Tb09.160.1070	Tb927_09_v4:504245-505399:-	hypothetical protein, conserved	1103	102	160	712	3898
Tb09.160.1080	Tb927_09_v4:505412-505729:-	hypothetical protein, unlikely	317	51	19	132	311
Tb09.160.1090	Tb927_09_v4:506182-510028:-	serine/threonine protein kinase, putative	3014	514	133	1112	168
Tb09.160.1100	Tb927_09_v4:510837-511466:-	hypothetical protein, conserved	596	138	496	561	1726
Tb09.160.1110	Tb927_09_v4:512261-512908:-	hypothetical protein, conserved	584	121	279	202	460
Tb09.160.1120	Tb927_09_v4:513726-514410:-	hypothetical protein, conserved	632	65	215	136	574
Tb09.160.1130	Tb927_09_v4:514887-515120:-	hypothetical protein, unlikely	233	41	2	181	1
Tb09.160.1140	Tb927_09_v4:515916-517368:-	electon transport protein SCO1/SCO2, putative	971	80	55	216	406
Tb09.160.1150	Tb927_09_v4:517554-517949:-	hypothetical protein, unlikely	395	868	2	2807	6
Tb09.160.1160	Tb927_09_v4:518901-521405:-	nucleolar protein (NOP86)	2273	885	4054	2830	22186
Tb09.160.1170	Tb927_09_v4:521363-521758:+	hypothetical protein, unlikely	395	0	0	0	0
Tb09.160.1180	Tb927_09_v4:522177-524138:-	nucleolar protein (NOP66)	1730	348	2246	934	9816
Tb09.160.1190	Tb927_09_v4:524096-524491:+	hypothetical protein, unlikely	395	0	0	0	0
Tb09.160.1200	Tb927_09_v4:524525-550419:-	microtubule- associated protein (GB4)	24644	2837	526	16226	7115
Tb09.160.1210	Tb927_09_v4:552786-556194:-	hypothetical protein, conserved	3128	314	203	691	725
Tb09.160.1220	Tb927_09_v4:557908-558759:-	hypothetical protein, conserved	851	84	361	134	912
Tb09.160.1230	Tb927_09_v4:558811-559167:-	hypothetical protein, unlikely	356	41	5	50	3
Tb09.160.1240	Tb927_09_v4:559859-562274:-	hypothetical protein, conserved	953	208	322	663	1379
Tb09.160.1250	Tb927_09_v4:562427-566269:-	hypothetical protein, conserved	3266	415	551	1330	2256
Tb09.160.1260	Tb927_09_v4:566604-568264:-	hypothetical protein, conserved	689	275	393	677	1113
Tb09.160.1270	Tb927_09_v4:567742-568050:-	hypothetical protein, unlikely	308	62	11	89	156
Tb09.160.1280	Tb927_09_v4:568680-570719:-	hypothetical protein, conserved	2030	284	181	1028	1256
Tb09.160.1290	Tb927_09_v4:571371-577533:-	hypothetical protein, conserved	5759	395	188	880	398
Tb09.160.1300	Tb927_09_v4:577817-578116:+	hypothetical protein, unlikely	299	1	0	4	1
Tb09.160.1310	Tb927_09_v4:578649-580535:-	hypothetical protein, conserved	1820	163	270	537	1415
Tb09.160.1320	Tb927_09_v4:580596-581000:+	hypothetical protein, unlikely	404	0	0	0	0
Tb09.160.1330	Tb927_09_v4:581009-582360:-	hypothetical protein, conserved	1109	243	332	764	967
Tb09.160.1340	Tb927_09_v4:582460-582555:-	hypothetical protein, unlikely (3C4.425)	95	10	0	39	0
Tb09.160.1350	Tb927_09_v4:582675-582908:-	hypothetical protein, unlikely	233	13	0	13	0
Tb09.160.1370	Tb927_09_v4:583380-585076:-	hypothetical protein, conserved (3C4.415)	1451	94	176	118	104
Tb09.160.1380	Tb927_09_v4:585557-585745:+	hypothetical protein, unlikely (3C4.410)	188	0	0	0	0
Tb09.160.1390	Tb927_09_v4:586319-586720:-	hypothetical protein, unlikely (3C4.405)	401	33	0	14	0
Tb09.160.1400	Tb927_09_v4:586806-590951:-	hypothetical protein, conserved (3C4.400)	4136	233	185	767	1367
Tb09.160.1410	Tb927_09_v4:591409-591951:+	hypothetical protein, unlikely (3C4.395)	542	1	0	1	0
Tb09.160.1430	Tb927_09_v4:592800-593000:-	hypothetical protein, unlikely (3C4.385)	200	23	0	59	1
Tb09.160.1440	Tb927_09_v4:593115-594832:-	hypothetical protein, conserved (3C4.380)	1610	130	1484	472	4250
Tb09.160.1460	Tb927_09_v4:595018-595281:+	hypothetical protein, unlikely	263	0	0	0	0
Tb09.160.1470	Tb927_09_v4:595639-596729:-	hypothetical protein, conserved (3C4.370)	1028	114	184	360	574
Tb09.160.1480	Tb927_09_v4:596946-597203:+	hypothetical protein, unlikely	257	0	0	0	0
Tb09.160.1490	Tb927_09_v4:597431-598648:-	hypothetical protein, conserved (3C4.365)	647	81	98	130	55
Tb09.160.1500	Tb927_09_v4:598721-599014:-	hypothetical protein, unlikely	293	494	0	365	1
Tb09.160.1510	Tb927_09_v4:599417-599614:-	hypothetical protein, unlikely (3C4.360)	197	177	0	105	1
Tb09.160.1520	Tb927_09_v4:599652-602189:-	hypothetical protein, conserved (3C4.355)	1286	618	329	597	173
Tb09.160.1530	Tb927_09_v4:601941-602165:+	hypothetical protein, unlikely	224	0	0	0	0
Tb09.160.1540	Tb927_09_v4:602204-602545:+	hypothetical protein, unlikely (3C4.350)	341	0	0	0	0
Tb09.160.1550	Tb927_09_v4:602547-602822:+	hypothetical protein	275	0	0	0	0
Tb09.160.1560	Tb927_09_v4:602944-611443:-	hypothetical protein, conserved (3C4.345)	7895	585	216	3732	5712
Tb09.160.1570	Tb927_09_v4:611724-612361:-	hypothetical protein, conserved (3C4.340)	542	181	194	474	425
Tb09.160.1590	Tb927_09_v4:612482-612883:-	hypothetical protein, unlikely (3C4.330)	401	112	0	200	0
Tb09.160.1600	Tb927_09_v4:612893-613318:-	hypothetical protein, unlikely (3C4.325)	425	127	1	230	9
Tb09.160.1610	Tb927_09_v4:613922-615560:-	hypothetical protein, conserved (3C4.320)	1487	245	660	322	1189
Tb09.160.1620	Tb927_09_v4:615860-616369:+	hypothetical protein, unlikely (3C4.315)	509	0	0	0	0
Tb09.160.1630	Tb927_09_v4:616370-616624:+	hypothetical protein, unlikely (3C4.310)	254	0	0	0	0
Tb09.160.1640	Tb927_09_v4:616785-616997:+	hypothetical protein, unlikely	212	0	0	0	0
Tb09.160.1660	Tb927_09_v4:617243-617543:-	hypothetical protein, conserved (3C4.305)	245	102	214	245	789
Tb09.160.1670	Tb927_09_v4:618223-618879:-	hypothetical protein (3C4.300)	656	112	143	558	346
Tb09.160.1680	Tb927_09_v4:619779-620327:-	cytidine deaminase, putative (3C4.295)	548	89	349	251	1013
Tb09.160.1690	Tb927_09_v4:621016-621337:-	hypothetical protein, conserved (3C4.290)	230	71	173	171	466
Tb09.160.1700	Tb927_09_v4:621318-621425:-	hypothetical protein, unlikely (3C4.285)	107	6	0	12	0
Tb09.160.1710	Tb927_09_v4:621675-622826:-	hypothetical protein, conserved (3C4.280)	1130	190	238	397	563
Tb09.160.1720	Tb927_09_v4:622928-623128:-	hypothetical protein, unlikely (3C4.275)	200	57	0	166	1
Tb09.160.1730	Tb927_09_v4:623248-623592:-	hypothetical protein, unlikely (3C4.270)	344	57	6	150	11
Tb09.160.1740	Tb927_09_v4:623742-625028:-	hypothetical protein, conserved (3C4.265)	1286	133	317	228	567
Tb09.160.1750	Tb927_09_v4:625204-625485:-	hypothetical protein, unlikely (3C4.260)	281	58	0	85	1
Tb09.160.1760	Tb927_09_v4:625622-626852:-	hypothetical protein, conserved (3C4.255)	1205	310	615	671	747
Tb09.160.1770	Tb927_09_v4:626959-627147:+	hypothetical protein, unlikely (3C4.250)	188	0	0	0	0
Tb09.160.1780	Tb927_09_v4:627367-630438:-	protein kinase, putative (3C4.245)	3071	335	216	1667	2127
Tb09.160.1790	Tb927_09_v4:630945-632645:-	hypothetical protein, conserved (3C4.240)	1700	255	205	555	763
Tb09.160.1800	Tb927_09_v4:632869-633012:-	hypothetical protein, unlikely (3C4.235)	143	17	0	3	0
Tb09.160.1810	Tb927_09_v4:633560-633712:+	hypothetical protein, unlikely (3C4.230)	152	0	0	0	0
Tb09.160.1820	Tb927_09_v4:634521-635354:-	cytochrome oxidase subunit V (COXV)	590	145	566	1942	12953
Tb09.160.1830	Tb927_09_v4:636762-637037:+	hypothetical protein (3C4.220)	275	0	0	0	0
Tb09.160.1840	Tb927_09_v4:637183-637377:-	hypothetical protein, unlikely	194	5	0	13	3
Tb09.160.1850	Tb927_09_v4:637415-637672:-	hypothetical protein, unlikely	257	3	0	4	0
Tb09.160.1860	Tb927_09_v4:637918-638427:+	hypothetical protein, unlikely (3C4.215)	509	0	0	0	0
Tb09.160.1870	Tb927_09_v4:638474-638584:+	hypothetical protein, unlikely (3C4.210)	110	0	0	0	0
Tb09.160.1880	Tb927_09_v4:638748-639089:+	hypothetical protein, unlikely	341	1	0	0	0
Tb09.160.1890	Tb927_09_v4:639233-639343:+	hypothetical protein, unlikely (3C4.205)	110	0	0	0	0
Tb09.160.1900	Tb927_09_v4:639444-639572:+	hypothetical protein, unlikely (3C4.200)	128	0	0	2	0
Tb09.160.1920	Tb927_09_v4:641083-641487:+	hypothetical protein, unlikely (3C4.185)	404	18	12	39	31
Tb09.160.1930	Tb927_09_v4:641646-641942:-	hypothetical protein, unlikely	296	0	0	0	0
Tb09.160.1950	Tb927_09_v4:642369-643522:+	acidocalcisomal exopolyphosphatase, putative (3C4.175)	1151	318	645	580	904
Tb09.160.1960	Tb927_09_v4:644019-644336:-	hypothetical protein, unlikely (3C4.170)	317	0	0	0	0
Tb09.160.1970	Tb927_09_v4:644400-644537:+	hypothetical protein, unlikely (3C4.165)	137	33	0	71	2
Tb09.160.1980	Tb927_09_v4:643764-645516:+	hypothetical protein, conserved (3C4.160)	170	125	151	130	117
Tb09.160.1990	Tb927_09_v4:645936-646450:+	hypothetical protein, conserved (3C4.155)	506	177	506	459	1158
Tb09.160.2000	Tb927_09_v4:646607-647835:+	pseudouridylate synthase, putative (3C4.150)	1220	274	399	609	921
Tb09.160.2010	Tb927_09_v4:648134-649253:+	N-acetyltransferase, putative (3C4.145)	1070	257	328	825	547
Tb09.160.2020	Tb927_09_v4:649472-649989:+	thioredoxin (trx)	323	119	170	255	556
Tb09.160.2030	Tb927_09_v4:650179-650340:+	hypothetical protein, unlikely (3C4.135)	161	35	0	180	2
Tb09.160.2040	Tb927_09_v4:650377-651271:+	hypothetical protein, conserved (3C4.130)	761	198	731	307	798
Tb09.160.2050	Tb927_09_v4:651637-656281:+	endo-beta-N-acetylglucosaminidase, putative (3C4.125)	3155	322	686	946	2350
Tb09.160.2060	Tb927_09_v4:656538-657088:+	hypothetical protein, conserved (3C4.120)	380	105	130	601	573
Tb09.160.2070	Tb927_09_v4:657387-658487:+	cyclophilin type peptidyl-prolyl cis-trans isomerase, putative (3C4.115)	956	316	337	949	1367
Tb09.160.2080	Tb927_09_v4:658499-658960:-	hypothetical protein, unlikely (3C4.110)	461	0	0	0	0
Tb09.160.2090	Tb927_09_v4:659184-661595:+	hypothetical protein, conserved,zinc finger protein family member, putative (ZC3H27)	2390	245	101	954	397
Tb09.160.2100	Tb927_09_v4:661872-662741:+	low molecular weight protein tyrosine phosphatase, putative (3C4.100)	791	177	237	540	717
Tb09.160.2110	Tb927_09_v4:662999-663747:+	U5Cwc21 small nuclear ribonucleoprotein (TbCWC21)	431	83	81	343	395
Tb09.160.2120	Tb927_09_v4:664246-664341:+	hypothetical protein, unlikely (3C4.90)	95	15	0	4	20
Tb09.160.2130	Tb927_09_v4:663950-665261:+	hypothetical protein, conserved (3C4.85)	770	156	126	228	81
Tb09.160.2140	Tb927_09_v4:665720-666022:+	hypothetical protein, unlikely (3C4.80)	302	99	0	193	0
Tb09.160.2150	Tb927_09_v4:666189-666864:+	U6 snRNA-associated Sm-like protein LSm6p,Sm- like protein (Lsm6)	260	119	92	255	318
Tb09.160.2160	Tb927_09_v4:667204-667559:+	hypothetical protein, conserved (3C4.70)	353	221	322	1172	1830
Tb09.160.2170	Tb927_09_v4:667842-668209:+	hypothetical protein, conserved (3C4.65)	260	185	187	437	825
Tb09.160.2180	Tb927_09_v4:668749-669566:+	hypothetical protein, conserved (3C4.55)	800	120	256	315	635
Tb09.160.2190	Tb927_09_v4:670096-670272:+	hypothetical protein, unlikely (3C4.50)	176	5	4	10	6
Tb09.160.2200	Tb927_09_v4:670217-672170:+	hypothetical protein, conserved (3C4.45)	1739	142	166	467	538
Tb09.160.2210	Tb927_09_v4:672498-673139:+	glutaredoxin-like protein (3C4.40)	641	176	376	500	1469
Tb09.160.2220	Tb927_09_v4:673617-674543:+	hypothetical protein, conserved	926	292	258	920	451
Tb09.160.2230	Tb927_09_v4:674979-675685:+	hypothetical protein, conserved	695	123	307	495	446
Tb09.160.2240	Tb927_09_v4:676108-677934:+	hypothetical protein, conserved (3C4.25)	1661	346	333	592	1472
Tb09.160.2250	Tb927_09_v4:678457-679057:+	hypothetical protein, conserved (3C4.20)	596	194	145	453	1259
Tb09.160.2260	Tb927_09_v4:679871-681946:+	kinesin (Kif-13-1)	2075	325	794	780	2092
Tb09.160.2270	Tb927_09_v4:682106-682249:+	hypothetical protein, unlikely (3C4.10)	143	48	0	102	1
Tb09.160.2280	Tb927_09_v4:682482-684077:+	hypothetical protein, conserved (1L12.15)	1595	339	429	706	464
Tb09.160.2290	Tb927_09_v4:684359-688600:+	hypothetical protein, conserved (1L12.20)	4100	532	506	1033	1558
Tb09.160.2300	Tb927_09_v4:689586-689981:-	hypothetical protein, unlikely (1L12.25)	395	13	0	26	0
Tb09.160.2310	Tb927_09_v4:690648-691010:+	hypothetical protein, unlikely (1L12.30)	362	2	0	3	0
Tb09.160.2320	Tb927_09_v4:691055-691183:-	hypothetical protein, unlikely (1L12.35)	128	0	0	0	0
Tb09.160.2330	Tb927_09_v4:692143-692406:-	hypothetical protein, unlikely (1L12.40)	263	0	0	2	0
Tb09.160.2340	Tb927_09_v4:696261-696416:+	hypothetical protein, unlikely (1L12.45)	155	54	1	138	0
Tb09.160.2350	Tb927_09_v4:696756-697372:+	hypothetical protein, conserved (1L12.50)	485	171	207	415	584
Tb09.160.2360	Tb927_09_v4:697603-698809:+	poly(A) export protein, putative (TbGLE2)	1049	369	931	534	1113
Tb09.160.2370	Tb927_09_v4:699365-700099:+	hypothetical protein, conserved (1L12.60)	662	477	840	1151	1655
Tb09.160.2380	Tb927_09_v4:700275-700614:+	hypothetical protein, conserved (1L12.65)	260	82	337	392	2471
Tb09.160.2390	Tb927_09_v4:701116-701406:-	hypothetical protein, unlikely	290	0	0	0	0
Tb09.160.2400	Tb927_09_v4:701736-703634:+	hypothetical protein, conserved (1L12.70)	1796	314	336	979	1056
Tb09.160.2410	Tb927_09_v4:703765-703980:+	hypothetical protein (1L12.75)	215	20	1	39	2
Tb09.160.2420	Tb927_09_v4:703993-704895:+	syntaxin, putative (1L12.80)	854	297	584	339	537
Tb09.160.2430	Tb927_09_v4:704925-705215:+	hypothetical protein, unlikely (1L12.85)	290	103	1	110	1
Tb09.160.2440	Tb927_09_v4:705264-705752:+	hypothetical protein, conserved (1L12.90)	353	156	76	416	448
Tb09.160.2450	Tb927_09_v4:705932-706493:+	hypothetical protein, conserved (1L12.95)	530	219	282	456	783
Tb09.160.2460	Tb927_09_v4:707220-709433:+	hypothetical protein, conserved (1L12.105)	2198	318	240	952	689
Tb09.160.2470	Tb927_09_v4:709989-712140:+	hypothetical protein, conserved (1L12.115)	2114	231	242	524	590
Tb09.160.2480	Tb927_09_v4:712512-713553:+	hypothetical protein, conserved (1L12.120)	956	231	377	873	511
Tb09.160.2490	Tb927_09_v4:713794-714424:+	ribosomal protein S7, putative (1L12.125)	608	2483	7579	11741	21972
Tb09.160.2500	Tb927_09_v4:714670-714816:-	hypothetical protein, unlikely (1L12.130)	146	0	0	0	0
Tb09.160.2540	Tb927_09_v4:717852-718535:+	alpha/beta-hydrolase-like protein (1L12.150)	614	85	385	336	1072
Tb09.160.2550	Tb927_09_v4:720281-720911:+	ribosomal protein S7, putative (1L12.160)	608	2757	7856	12064	23165
Tb09.160.2560	Tb927_09_v4:721157-721303:-	hypothetical protein, unlikely (1L12.165)	146	0	0	0	0
Tb09.160.2600	Tb927_09_v4:724339-725022:+	alpha/beta-hydrolase-like protein (1L12.185)	614	93	380	312	1062
Tb09.160.2620	Tb927_09_v4:726764-728432:+	hypothetical protein, conserved (1L12.195)	1655	230	279	396	604
Tb09.160.2630	Tb927_09_v4:729532-729666:-	hypothetical protein, unlikely (1L12.200)	134	0	0	0	0
Tb09.160.2640	Tb927_09_v4:729728-729868:-	hypothetical protein, unlikely (1L12.205)	140	0	0	0	0
Tb09.160.2650	Tb927_09_v4:730032-734005:+	hypothetical protein, conserved (1L12.210)	3944	313	370	1119	3283
Tb09.160.2660	Tb927_09_v4:734042-734158:-	hypothetical protein, unlikely (1L12.215)	116	0	0	0	0
Tb09.160.2680	Tb927_09_v4:734557-734847:-	hypothetical protein, unlikely (1L12.225)	290	6	3	0	6
Tb09.160.2690	Tb927_09_v4:735104-735520:+	hypothetical protein, unlikely (1L12.230)	416	25	0	80	10
Tb09.160.2700	Tb927_09_v4:735639-735998:+	hypothetical protein, unlikely (1L12.235)	359	22	0	31	0
Tb09.160.2710	Tb927_09_v4:736166-736918:+	hypothetical protein, conserved (1L12.240)	752	50	0	100	2
Tb09.160.2720	Tb927_09_v4:737054-737203:-	hypothetical protein, unlikely (1L12.245)	149	0	0	0	0
Tb09.160.2730	Tb927_09_v4:737823-738302:+	hypothetical protein, unlikely (1L12.250)	479	36	0	38	0
Tb09.160.2740	Tb927_09_v4:738582-738746:+	hypothetical protein, unlikely (1L12.255)	164	44	2	76	0
Tb09.160.2750	Tb927_09_v4:739049-739192:-	hypothetical protein, unlikely (1L12.265)	143	1	0	0	0
Tb09.160.2760	Tb927_09_v4:739261-739413:+	hypothetical protein, unlikely (1L12.260)	152	38	0	106	0
Tb09.160.2770	Tb927_09_v4:739701-742022:+	fatty acyl CoA syntetase 1 (ACS1)	2096	574	1067	1465	5279
Tb09.160.2780	Tb927_09_v4:742325-745562:+	fatty acyl CoA synthetase 2 (ACS2)	2126	670	4226	1190	5195
Tb09.160.2810	Tb927_09_v4:746269-749068:+	fatty acyl CoA synthetase 3 (ACS3)	2108	790	3152	1132	5775
Tb09.160.2840	Tb927_09_v4:749768-752567:+	fatty acyl CoA synthetase 4 (ACS4)	2108	635	2671	1082	5528
Tb09.160.2850	Tb927_09_v4:752800-753072:-	hypothetical protein, unlikely (1L12.315)	272	0	0	0	0
Tb09.160.2860	Tb927_09_v4:753549-754957:+	hypothetical protein, conserved (1L12.320)	1115	220	546	530	1126
Tb09.160.2870	Tb927_09_v4:755212-755376:+	hypothetical protein, unlikely (1L12.325)	164	55	0	164	9
Tb09.160.2880	Tb927_09_v4:755621-755791:+	hypothetical protein, unlikely (1L12.330)	170	9	0	5	0
Tb09.160.2890	Tb927_09_v4:755792-756753:+	hypothetical protein, conserved (1L12.335)	752	191	515	560	1239
Tb09.160.2900	Tb927_09_v4:757331-759013:+	PRP3, putative (TbPRP3)	1682	341	242	693	440
Tb09.160.2910	Tb927_09_v4:759237-760405:+	tricarboxylate carrier, putative (1L12.345)	983	59	254	771	5921
Tb09.160.2920	Tb927_09_v4:760444-760593:+	hypothetical protein, unlikely (1L12.350)	149	9	0	95	0
Tb09.160.2930	Tb927_09_v4:761343-761711:-	hypothetical protein, unlikely (1L12.355)	368	0	0	0	0
Tb09.160.2950	Tb927_09_v4:762004-762237:+	hypothetical protein, unlikely (1L12.365)	233	2	0	29	2
Tb09.160.2960	Tb927_09_v4:763080-766288:+	hypothetical protein, conserved (1L12.380)	2645	531	244	1827	1627
Tb09.160.2970	Tb927_09_v4:766547-768179:+	KREL1 (KREL1)	1409	372	463	897	688
Tb09.160.2980	Tb927_09_v4:768435-772881:+	GTPase activating protein, putative (1L12.390)	4193	427	279	976	948
Tb09.160.2990	Tb927_09_v4:773293-774550:+	DNA-damage inducible protein DDI1-like protein (1L12.395)	1136	278	400	600	1614
Tb09.160.3000	Tb927_09_v4:774766-774960:-	hypothetical protein, unlikely (1L12.400)	194	0	0	0	0
Tb09.160.3010	Tb927_09_v4:774966-775097:-	hypothetical protein, unlikely (1L12.405)	131	0	0	0	0
Tb09.160.3020	Tb927_09_v4:775129-776415:+	hypothetical protein, conserved (1L12.410)	1247	248	950	518	1977
Tb09.160.3050	Tb927_09_v4:777061-778421:+	hypothetical protein, conserved (1L12.420)	1295	174	309	388	225
Tb09.160.3060	Tb927_09_v4:778806-780971:+	hypothetical protein (1L12.425)	2165	161	555	263	572
Tb09.160.3070	Tb927_09_v4:781713-781889:+	hypothetical protein, unlikely (1L12.430)	176	13	0	47	8
Tb09.160.3080	Tb927_09_v4:782186-782581:+	hypothetical protein, unlikely (1L12.435)	395	61	0	119	28
Tb09.160.3090	Tb927_09_v4:783053-785706:+	heat shock protein, putative,HSP70-like protein (1L12.440)	2501	1517	4765	1098	2970
Tb09.160.3100	Tb927_09_v4:786158-786388:-	hypothetical protein, unlikely (1L12.445)	230	0	0	1	0
Tb09.160.3110	Tb927_09_v4:786321-788008:+	mitochondrial processing peptide beta subunit, putative,metallo-peptidase, Clan ME, Family M16 (1L12.450)	1433	319	827	727	2462
Tb09.160.3120	Tb927_09_v4:788640-791896:+	hypothetical protein, conserved (1L12.455)	3056	308	117	1170	390
Tb09.160.3130	Tb927_09_v4:792054-792155:-	hypothetical protein, unlikely (1L12.460)	101	0	0	0	0
Tb09.160.3140	Tb927_09_v4:792237-792765:+	hypothetical protein, conserved (1L12.465)	380	38	56	126	498
Tb09.160.3150	Tb927_09_v4:793724-796837:+	RBP32 (RBP32)	3095	199	23	403	11
Tb09.160.3160	Tb927_09_v4:797870-798660:+	hypothetical protein, conserved (1L12.475)	659	39	63	95	126
Tb09.160.3170	Tb927_09_v4:798765-799037:+	hypothetical protein, unlikely (1L12.480)	272	19	0	69	0
Tb09.160.3180	Tb927_09_v4:799071-799283:+	hypothetical protein, unlikely (1L12.485)	212	19	0	132	2
Tb09.160.3190	Tb927_09_v4:799420-799536:+	hypothetical protein, unlikely (1L12.490)	116	16	0	47	0
Tb09.160.3200	Tb927_09_v4:799771-799968:+	hypothetical protein, unlikely (1L12.495)	197	7	4	20	239
Tb09.160.3210	Tb927_09_v4:799885-801464:+	ubiquitin-activating enzyme e1, putative (1L12.500)	1403	223	150	836	195
Tb09.160.3220	Tb927_09_v4:801882-805919:+	hypothetical protein, conserved (1L12.505)	4037	441	174	1611	500
Tb09.160.3240	Tb927_09_v4:806268-811094:+	hypothetical protein, conserved (1L12.510)	4826	208	57	1164	380
Tb09.160.3250	Tb927_09_v4:811391-811486:+	hypothetical protein, unlikely (1L12.515)	95	7	2	102	53
Tb09.160.3260	Tb927_09_v4:811650-813162:+	hypothetical protein, conserved (1L12.520)	1487	220	332	483	412
Tb09.160.3270	Tb927_09_v4:813674-814934:+	ATP-dependent DEAD box helicase, putative (1L12.525)	1214	1955	5918	5338	36958
Tb09.160.3280	Tb927_09_v4:815145-815297:+	hypothetical protein, unlikely (1L12.530)	152	281	0	135	0
Tb09.160.3290	Tb927_09_v4:815429-815581:+	hypothetical protein, unlikely (1L12.535)	152	170	0	165	0
Tb09.160.3300	Tb927_09_v4:815830-815943:+	hypothetical protein, unlikely (1L12.540)	113	108	0	186	0
Tb09.160.3310	Tb927_09_v4:816201-816329:+	hypothetical protein, unlikely (1L12.545)	128	370	1	1434	6
Tb09.160.3320	Tb927_09_v4:816921-819096:+	hypothetical protein, conserved (1L12.550)	1052	167	454	438	778
Tb09.160.3330	Tb927_09_v4:819389-819526:+	hypothetical protein, unlikely (1L12.555)	137	4	0	1	3
Tb09.160.3340	Tb927_09_v4:819596-819742:+	hypothetical protein, unlikely (1L12.560)	146	13	21	61	395
Tb09.160.3350	Tb927_09_v4:819749-820030:-	hypothetical protein, unlikely (1L12.565)	281	0	0	0	0
Tb09.160.3370	Tb927_09_v4:821108-822032:+	hypothetical protein, conserved (28G16.5)	896	192	139	439	266
Tb09.160.3380	Tb927_09_v4:822365-825055:+	calcium/potassium channel (CAKC), putative (28G16.10)	2636	411	171	246	69
Tb09.160.3390	Tb927_09_v4:825193-825660:-	hypothetical protein, unlikely (28G16.15)	467	9	0	19	0
Tb09.160.3400	Tb927_09_v4:825976-827479:+	glucose transporter (pseudogene), putative	1502	17	1	7	0
Tb09.160.3410	Tb927_09_v4:827895-829367:-	leucine-rich repeat protein (LRRP), putative (28G16.25)	1472	219	140	1056	651
Tb09.160.3420	Tb927_09_v4:829746-829853:+	hypothetical protein, unlikely (28G16.30)	107	0	0	0	0
Tb09.160.3430	Tb927_09_v4:831325-831708:+	hypothetical protein, unlikely (28G16.35)	383	1	0	0	0
Tb09.160.3450	Tb927_09_v4:832283-832396:+	hypothetical protein, unlikely (28G16.40)	113	1	0	0	0
Tb09.160.3460	Tb927_09_v4:832974-833387:+	hypothetical protein, unlikely (28G16.45)	413	14	1	8	0
Tb09.160.3470	Tb927_09_v4:836871-840738:+	condensin subunit 1, putative (28G16.50)	3776	374	321	1097	1322
Tb09.160.3480	Tb927_09_v4:841188-842430:+	protein kinase, putative (28G16.55)	1154	320	202	1205	940
Tb09.160.3490	Tb927_09_v4:842618-843337:+	hypothetical protein, conserved (28G16.60)	719	110	172	311	319
Tb09.160.3500	Tb927_09_v4:843578-844807:+	hypothetical protein, conserved (28G16.65)	1229	216	76	677	391
Tb09.160.3510	Tb927_09_v4:845158-846295:+	presenilin-like aspartic peptidase, putative,presenilin-like aspartic peptidase, clan AD, family A22A, putative (28G16.70)	1097	302	231	1050	1204
Tb09.160.3520	Tb927_09_v4:846542-847729:+	radical SAM domain protein, putative (28G16.75)	1187	370	106	1049	442
Tb09.160.3530	Tb927_09_v4:847908-848222:+	hypothetical protein, conserved (28G16.80)	146	334	1161	480	3341
Tb09.160.3540	Tb927_09_v4:848744-849343:+	hypothetical protein, conserved (28G16.85)	590	255	362	812	514
Tb09.160.3550	Tb927_09_v4:849608-850469:+	hypothetical protein, conserved (28G16.90)	824	267	267	526	493
Tb09.160.3560	Tb927_09_v4:850662-852017:+	hypothetical protein, conserved	1355	143	130	302	294
Tb09.160.3580	Tb927_09_v4:852082-852177:+	hypothetical protein, unlikely (28G16.100)	95	15	0	78	0
Tb09.160.3590	Tb927_09_v4:852479-855348:+	cAMP-specific phosphodiesterase (PDEB1)	2792	281	1557	893	3812
Tb09.160.3600	Tb927_09_v4:855540-856097:+	hypothetical protein, unlikely (28G16.110)	557	47	1	140	1
Tb09.160.3610	Tb927_09_v4:856432-856749:+	hypothetical protein, unlikely	317	64	0	307	0
Tb09.160.3620	Tb927_09_v4:856843-857118:+	hypothetical protein, unlikely (28G16.115)	275	91	0	277	0
Tb09.160.3630	Tb927_09_v4:857727-860504:+	cAMP-specific phosphodiesterase (PDEB2)	2777	320	1338	774	2946
Tb09.160.3640	Tb927_09_v4:860555-860653:-	hypothetical protein, unlikely (28G16.125)	98	0	0	0	0
Tb09.160.3650	Tb927_09_v4:861369-861665:+	hypothetical protein, unlikely (28G16.135)	296	128	0	397	0
Tb09.160.3660	Tb927_09_v4:861702-861857:-	hypothetical protein, unlikely (28G16.140)	155	0	0	0	0
Tb09.160.3670	Tb927_09_v4:861929-862332:+	ribosomal protein S6, putative,NHP2/RS6-like protein (NHP2)	380	406	1576	1252	4527
Tb09.160.3680	Tb927_09_v4:862421-862558:-	hypothetical protein, unlikely (28G16.150)	137	0	0	0	0
Tb09.160.3690	Tb927_09_v4:863329-865331:+	phosphomevalonate kinase protein, putative (28G16.155)	1415	275	320	721	1170
Tb09.160.3700	Tb927_09_v4:865433-865735:+	hypothetical protein, unlikely (28G16.160)	302	19	1	30	13
Tb09.160.3710	Tb927_09_v4:865854-866732:+	proliferative cell nuclear antigen (PCNA), putative (28G16.165)	878	359	1521	1067	6905
Tb09.160.3720	Tb927_09_v4:867176-867466:+	hypothetical protein, unlikely (28G16.170)	290	169	1	311	1
Tb09.160.3730	Tb927_09_v4:867532-869415:+	glutaminyl-tRNA synthetase, putative (28G16.175)	1883	722	1505	1804	5257
Tb09.160.3740	Tb927_09_v4:869653-870038:+	hypothetical protein, conserved	329	79	211	34	155
Tb09.160.3750	Tb927_09_v4:870422-870523:+	hypothetical protein, unlikely (28G16.185)	101	28	1	26	2
Tb09.160.3760	Tb927_09_v4:871266-874178:+	mismatch repair protein MSH3, putative,mismatch repair protein (MSH3)	2807	347	223	1114	1356
Tb09.160.3770	Tb927_09_v4:874325-874528:+	hypothetical protein, unlikely (28G16.195)	203	23	0	48	1
Tb09.160.3780	Tb927_09_v4:874583-876049:+	hypothetical protein, conserved (28G16.200)	1466	581	612	1066	909
Tb09.160.3790	Tb927_09_v4:876781-876882:-	hypothetical protein, unlikely (28G16.205)	101	0	0	0	0
Tb09.160.3800	Tb927_09_v4:876666-877786:+	hypothetical protein, conserved (28G16.210)	824	142	260	229	772
Tb09.160.3810	Tb927_09_v4:877994-878356:+	hypothetical protein, unlikely (28G16.215)	362	29	23	146	14
Tb09.160.3820	Tb927_09_v4:878624-880129:+	nucleolar RNA binding protein, putative (28G16.220)	1505	393	1810	1622	12373
Tb09.160.3830	Tb927_09_v4:881255-882638:+	hypothetical protein, conserved (28G16.225)	1142	222	78	878	370
Tb09.160.3840	Tb927_09_v4:882699-882833:-	hypothetical protein, unlikely (28G16.230)	134	0	0	0	0
Tb09.160.3850	Tb927_09_v4:883018-884268:+	actin related protein 3, putative (28G16.235)	1250	198	166	515	411
Tb09.160.3870	Tb927_09_v4:884502-884714:+	hypothetical protein, unlikely (28G16.240)	212	24	1	23	29
Tb09.160.3880	Tb927_09_v4:884858-885469:+	hypothetical protein, conserved (28G16.245)	611	146	35	732	122
Tb09.160.3890	Tb927_09_v4:885844-888324:+	hypothetical protein, conserved (28G16.250)	2225	212	537	513	1356
Tb09.160.3910	Tb927_09_v4:888942-889649:+	hypothetical protein, conserved (28G16.255)	707	78	168	101	224
Tb09.160.3920	Tb927_09_v4:890789-890899:+	hypothetical protein, unlikely (28G16.260)	110	23	0	44	0
Tb09.160.3930	Tb927_09_v4:891114-892017:+	hypothetical protein, conserved (28G16.265)	893	205	675	418	1585
Tb09.160.3940	Tb927_09_v4:892067-892168:+	hypothetical protein, unlikely (28G16.270)	101	38	0	126	0
Tb09.160.3950	Tb927_09_v4:892196-892339:+	hypothetical protein, unlikely (28G16.275)	143	35	0	99	1
Tb09.160.3960	Tb927_09_v4:892661-894070:+	actin, putative (28G16.280)	1265	264	588	885	1336
Tb09.160.3970	Tb927_09_v4:894270-894434:-	hypothetical protein, unlikely (28G16.285)	164	0	0	0	0
Tb09.160.3980	Tb927_09_v4:894858-897494:+	eukaryotic translation initation factor 4 gamma, putative (28G16.290)	2636	250	169	499	1258
Tb09.160.3990	Tb927_09_v4:899764-902177:+	cation transporter, putative (28G16.295)	2024	316	353	686	786
Tb09.160.4000	Tb927_09_v4:902303-902443:+	hypothetical protein, unlikely (28G16.300)	140	35	0	151	0
Tb09.160.4010	Tb927_09_v4:902664-902834:+	hypothetical protein, unlikely (28G16.305)	170	22	0	44	0
Tb09.160.4020	Tb927_09_v4:903326-907451:+	ubiquitin carboxyl-terminal hydrolase, putative,cysteine peptidase, Clan CA, family C19, putative (28G16.310)	4028	198	403	782	3040
Tb09.160.4030	Tb927_09_v4:907496-907627:+	hypothetical protein, unlikely (28G16.315)	131	15	0	20	0
Tb09.160.4040	Tb927_09_v4:907802-908083:-	hypothetical protein, unlikely (28G16.320)	281	3	0	0	0
Tb09.160.4050	Tb927_09_v4:908143-908247:-	hypothetical protein, unlikely (28G16.325)	104	0	0	0	0
Tb09.160.4060	Tb927_09_v4:908354-908809:+	hypothetical protein, unlikely (28G16.330)	455	59	0	162	2
Tb09.160.4070	Tb927_09_v4:908876-909136:+	hypothetical protein, unlikely (28G16.335)	260	32	0	150	4
Tb09.160.4080	Tb927_09_v4:909277-909510:-	hypothetical protein, unlikely (28G16.340)	233	0	0	0	0
Tb09.160.4090	Tb927_09_v4:909779-913772:+	DNA topoisomerase ii (TOP2)	3665	325	229	806	1363
Tb09.160.4100	Tb927_09_v4:913853-914059:-	hypothetical protein, unlikely (28G16.350)	206	0	0	0	0
Tb09.160.4110	Tb927_09_v4:914493-914681:+	hypothetical protein, unlikely	188	12	0	176	7
Tb09.160.4120	Tb927_09_v4:914808-918848:+	hypothetical protein, conserved (28G16.355)	4040	318	225	964	503
Tb09.160.4130	Tb927_09_v4:919129-920552:+	KREPB7 (KREPB7)	1235	179	146	661	428
Tb09.160.4140	Tb927_09_v4:920710-920850:-	hypothetical protein, unlikely (28G16.365)	140	0	0	0	0
Tb09.160.4150	Tb927_09_v4:920895-921442:+	hypothetical protein, conserved (28G16.370)	497	271	249	507	1025
Tb09.160.4160	Tb927_09_v4:921547-921762:-	hypothetical protein, unlikely (28G16.375)	215	0	0	0	1
Tb09.160.4170	Tb927_09_v4:921885-922079:+	hypothetical protein, unlikely	194	14	2	5	11
Tb09.160.4180	Tb927_09_v4:921924-924570:+	inositol/phosphatidylinositol phosphatase, putative (28G16.380)	2354	492	236	1002	695
Tb09.160.4200	Tb927_09_v4:925013-925402:+	60S acidic ribosomal protein, putative (28G16.390)	341	1475	3913	8135	17543
Tb09.160.4210	Tb927_09_v4:925734-932305:+	hypothetical protein, conserved (28G16.395)	6443	612	150	1871	890
Tb09.160.4220	Tb927_09_v4:932743-933894:+	general transcription factor IIB (28G16.400)	1037	280	679	350	1318
Tb09.160.4230	Tb927_09_v4:934250-934402:+	hypothetical protein, unlikely (28G16.405)	152	25	0	38	89
Tb09.160.4240	Tb927_09_v4:934337-935708:+	nucleosome assembly protein-like protein (28G16.410)	1268	792	1710	2605	6994
Tb09.160.4250	Tb927_09_v4:936627-937345:+	tryparedoxin peroxidase (TRYP1)	599	712	2176	3570	16522
Tb09.160.4260	Tb927_09_v4:937853-938065:+	hypothetical protein, unlikely (28G16.420)	212	176	1	1665	8
Tb09.160.4270	Tb927_09_v4:938040-938479:+	hypothetical protein, conserved (28G16.425)	350	145	290	505	746
Tb09.160.4280	Tb927_09_v4:938874-939592:+	tryparedoxin peroxidase (TRYP1)	599	625	2130	3703	16741
Tb09.160.4290	Tb927_09_v4:940090-942036:+	hypothetical protein, conserved (28G16.435)	1652	364	187	740	561
Tb09.160.4300	Tb927_09_v4:942255-943692:+	solanesyl-diphosphate synthase, putative (28G16.440)	1079	475	699	2224	5150
Tb09.160.4310	Tb927_09_v4:944112-947326:+	glutamate dehydrogenase (GDH)	2978	242	1729	4211	44940
Tb09.160.4320	Tb927_09_v4:947361-947579:+	hypothetical protein, unlikely (28G16.450)	218	26	0	347	0
Tb09.160.4330	Tb927_09_v4:948064-948276:+	hypothetical protein, unlikely (28G16.455)	212	25	0	224	0
Tb09.160.4340	Tb927_09_v4:948520-948612:-	hypothetical protein, unlikely (28G16.460)	92	2	0	0	0
Tb09.160.4350	Tb927_09_v4:948971-949087:-	hypothetical protein, unlikely (28G16.465)	116	0	0	0	0
Tb09.160.4360	Tb927_09_v4:949186-949320:-	hypothetical protein, unlikely (28G16.470)	134	0	0	0	0
Tb09.160.4370	Tb927_09_v4:949517-949654:-	hypothetical protein, unlikely (28G16.475)	137	0	0	0	0
Tb09.160.4380	Tb927_09_v4:949498-950256:+	succinate dehydrogenase, putative (28G16.480)	566	74	302	304	2091
Tb09.160.4390	Tb927_09_v4:950691-950837:+	hypothetical protein, unlikely (28G16.490)	146	33	0	182	1
Tb09.160.4400	Tb927_09_v4:951420-953288:+	hypothetical protein, conserved (28G16.495)	1868	290	249	747	639
Tb09.160.4410	Tb927_09_v4:953345-953470:+	hypothetical protein, unlikely (28G16.500)	125	43	0	293	0
Tb09.160.4420	Tb927_09_v4:953618-953728:-	hypothetical protein, unlikely (28G16.505)	110	0	0	0	0
Tb09.160.4430	Tb927_09_v4:953682-954978:+	NAD/FAD dependent dehydrogenase, putative,ubiquitin-activating enzyme, putative (28G16.510)	1163	347	438	927	1731
Tb09.160.4440	Tb927_09_v4:955475-956445:+	hypothetical protein, conserved (28G16.515)	821	121	282	601	2141
Tb09.160.4450	Tb927_09_v4:957257-958057:+	40S ribosomal protein S3, putative (RPS3)	800	1764	5582	11727	26951
Tb09.160.4460	Tb927_09_v4:958459-960405:+	TFIIF-stimulated CTD phosphatase, putative	1031	723	2056	1851	11399
Tb09.160.4480	Tb927_09_v4:960797-963146:+	TFIIF-stimulated CTD phosphatase, putative	1031	654	2120	1695	10886
Tb09.160.4500	Tb927_09_v4:963535-966545:+	hypothetical protein, conserved	2954	272	279	683	910
Tb09.160.4510	Tb927_09_v4:966795-967004:+	hypothetical protein, unlikely	209	2	0	31	3
Tb09.160.4520	Tb927_09_v4:966932-967599:+	calmodulin, putative	473	180	730	334	2187
Tb09.160.4530	Tb927_09_v4:968015-968488:+	hypothetical protein, unlikely	473	214	0	320	2
Tb09.160.4540	Tb927_09_v4:969249-971624:+	protein phosphatase 2A regulatory subunit, putative	2375	289	212	773	867
Tb09.160.4550	Tb927_09_v4:972166-975662:+	hypothetical protein, conserved	3437	473	47	1612	250
Tb09.160.4560	Tb927_09_v4:975978-977330:+	arginine kinase (AK)	1214	644	2992	1661	12389
Tb09.160.4570	Tb927_09_v4:977962-979618:+	arginine kinase (AK)	1112	504	2555	949	8336
Tb09.160.4580	Tb927_09_v4:980253-981841:+	hypothetical protein, conserved	1526	199	134	930	907
Tb09.160.4590	Tb927_09_v4:982211-983331:+	arginine kinase (AK)	1070	588	2535	996	9088
Tb09.160.4600	Tb927_09_v4:984485-986577:+	ABC transporter, putative	1940	241	388	914	4604
Tb09.160.4610	Tb927_09_v4:987655-989261:+	hypothetical protein, conserved	875	199	348	239	405
Tb09.160.4620	Tb927_09_v4:989724-990962:+	inositol-1(or 4)-monophosphatase, putative (IMPase)	1094	107	376	279	1075
Tb09.160.4630	Tb927_09_v4:992341-993796:+	hypothetical protein, conserved	1439	235	358	582	1551
Tb09.160.4640	Tb927_09_v4:998430-999071:+	hypothetical protein, conserved	623	89	25	226	363
Tb09.160.4650	Tb927_09_v4:999088-999270:-	hypothetical protein, unlikely	182	0	0	0	0
Tb09.160.4660	Tb927_09_v4:999804-1001816:+	hypothetical protein, conserved	2012	186	96	562	452
Tb09.160.4670	Tb927_09_v4:1002711-1003657:+	hypothetical protein, conserved	914	214	291	413	226
Tb09.160.4680	Tb927_09_v4:1003998-1006990:+	Rab geranylgeranyl transferase component A, putative,Rab escort protein 1, putative	2921	257	170	968	1547
Tb09.160.4690	Tb927_09_v4:1007278-1007724:+	hypothetical protein, conserved	446	78	107	301	291
Tb09.160.4700	Tb927_09_v4:1008177-1009702:+	hypothetical protein, conserved	1361	238	726	828	3886
Tb09.160.4710	Tb927_09_v4:1010194-1014921:+	hypothetical protein, conserved	4562	576	716	1657	2255
Tb09.160.4720	Tb927_09_v4:1015184-1016038:+	hypothetical protein, conserved	704	104	188	121	504
Tb09.160.4730	Tb927_09_v4:1016287-1016688:-	hypothetical protein, unlikely	401	0	0	0	1
Tb09.160.4740	Tb927_09_v4:1017028-1017429:+	hypothetical protein, unlikely	401	61	8	94	19
Tb09.160.4750	Tb927_09_v4:1017960-1019960:+	hypothetical protein, conserved	2000	281	331	1173	2155
Tb09.160.4760	Tb927_09_v4:1020398-1024975:+	hypothetical protein	3065	481	734	757	510
Tb09.160.4770	Tb927_09_v4:1025964-1028689:+	protein kinase, putative	2078	383	1735	613	3331
Tb09.160.4800	Tb927_09_v4:1031606-1032055:+	hypothetical protein, conserved	449	121	0	161	1
Tb09.160.4810	Tb927_09_v4:1032367-1032744:+	hypothetical protein, unlikely	377	114	261	97	368
Tb09.160.4820	Tb927_09_v4:1033029-1033352:+	hypothetical protein, unlikely	323	135	0	327	3
Tb09.160.4830	Tb927_09_v4:1032083-1035782:+	hypothetical protein, conserved	2168	143	126	1210	1208
Tb09.160.4840	Tb927_09_v4:1036039-1036759:+	hypothetical protein, conserved	629	42	70	233	687
Tb09.160.4850	Tb927_09_v4:1037504-1038976:+	hypothetical protein, conserved	1406	279	557	1272	2204
Tb09.160.4860	Tb927_09_v4:1039359-1041265:+	hypothetical protein, conserved	1658	160	151	620	455
Tb09.160.4870	Tb927_09_v4:1041529-1049266:+	hypothetical protein, conserved	7652	452	25	2205	135
Tb09.160.4880	Tb927_09_v4:1049367-1049744:+	hypothetical protein, unlikely	377	16	16	73	109
Tb09.160.4890	Tb927_09_v4:1050166-1050684:+	hypothetical protein, unlikely	518	48	0	151	0
Tb09.160.4900	Tb927_09_v4:1051344-1051679:+	hypothetical protein, unlikely	335	57	0	362	3
Tb09.160.4910	Tb927_09_v4:1052255-1054042:+	flavoprotein monooxygenase, putative	1787	230	279	665	529
Tb09.160.4920	Tb927_09_v4:1054197-1055295:+	hypothetical protein, conserved	1016	151	213	561	618
Tb09.160.4930	Tb927_09_v4:1056156-1057228:+	hypothetical protein, conserved	1001	105	132	192	334
Tb09.160.4940	Tb927_09_v4:1058759-1059232:-	hypothetical protein, unlikely	473	0	0	0	0
Tb09.160.4950	Tb927_09_v4:1060592-1061470:+	hypothetical protein, conserved	878	29	120	90	332
Tb09.160.4960	Tb927_09_v4:1063138-1063281:+	hypothetical protein, unlikely	143	0	0	0	0
Tb09.160.4970	Tb927_09_v4:1063879-1064316:+	hypothetical protein, unlikely	437	4	0	2	0
Tb09.160.4980	Tb927_09_v4:1067902-1068048:+	hypothetical protein, unlikely	146	0	0	0	0
Tb09.160.4990	Tb927_09_v4:1068254-1068805:-	hypothetical protein, unlikely	551	0	0	0	1
Tb09.160.5000	Tb927_09_v4:1069133-1069516:+	hypothetical protein, unlikely	383	0	0	1	0
Tb09.160.5010	Tb927_09_v4:1071661-1072032:+	hypothetical protein	371	32	0	83	2
Tb09.160.5020	Tb927_09_v4:1074079-1075415:+	RNA-binding protein, putative (RBSR1)	446	129	461	478	1604
Tb09.160.5030	Tb927_09_v4:1075726-1077714:+	cAMP-specific phosphodiesterase, putative	1955	320	365	734	741
Tb09.160.5040	Tb927_09_v4:1077863-1078282:+	hypothetical protein, conserved	419	58	66	181	426
Tb09.160.5050	Tb927_09_v4:1079266-1079777:+	hypothetical protein, conserved	488	215	389	606	627
Tb09.160.5060	Tb927_09_v4:1079889-1081039:+	hypothetical protein, conserved	1088	339	1310	703	4011
Tb09.160.5070	Tb927_09_v4:1081754-1082579:+	DNA topoisomerase type IB small subunit	821	113	283	256	977
Tb09.160.5080	Tb927_09_v4:1083802-1084865:+	hypothetical protein, conserved	1022	42	12	79	374
Tb09.160.5090	Tb927_09_v4:1086029-1086322:+	hypothetical protein, unlikely	293	27	0	108	1
Tb09.160.5100	Tb927_09_v4:1086459-1087186:+	hypothetical protein, conserved	701	298	761	1206	3242
Tb09.160.5110	Tb927_09_v4:1087583-1088275:+	hypothetical protein, conserved	677	97	234	179	249
Tb09.160.5120	Tb927_09_v4:1088587-1093542:+	hypothetical protein, conserved	4955	422	16	2122	158
Tb09.160.5130	Tb927_09_v4:1093689-1095302:+	hypothetical protein, conserved	1613	286	191	275	130
Tb09.160.5140	Tb927_09_v4:1095353-1095643:+	hypothetical protein, unlikely	290	47	0	68	0
Tb09.160.5150	Tb927_09_v4:1095785-1096681:+	hypothetical protein, conserved	893	210	95	549	400
Tb09.160.5160	Tb927_09_v4:1096920-1097834:+	exosome complex exonuclease RRP40 (RRP40)	914	207	314	860	1190
Tb09.160.5170	Tb927_09_v4:1098185-1098565:+	hypothetical protein, conserved	380	270	1132	558	1152
Tb09.160.5180	Tb927_09_v4:1098646-1099995:+	hypothetical protein, conserved	1349	102	55	264	311
Tb09.160.5190	Tb927_09_v4:1100291-1101134:+	hypothetical protein, conserved	740	43	88	77	84
Tb09.160.5200	Tb927_09_v4:1102147-1104165:+	hypothetical protein, conserved	887	488	3045	630	3230
Tb09.160.5210	Tb927_09_v4:1104642-1105073:+	hypothetical protein, unlikely	431	27	6	36	63
Tb09.160.5220	Tb927_09_v4:1105493-1109332:+	RNA pseudouridylate synthase protein, putative	3839	492	286	1451	716
Tb09.160.5230	Tb927_09_v4:1109449-1110210:+	hypothetical protein, conserved	617	256	168	472	383
Tb09.160.5240	Tb927_09_v4:1110441-1111930:+	hypothetical protein, conserved	1415	450	387	1933	2272
Tb09.160.5250	Tb927_09_v4:1112274-1117407:+	adenosine monophosphate deaminase, putative,AMP deaminase, putative	5072	509	325	1255	1956
Tb09.160.5260	Tb927_09_v4:1117826-1119369:+	oxidoreductase, putative	1337	203	345	766	2628
Tb09.160.5270	Tb927_09_v4:1119840-1120840:+	hypothetical protein, conserved	869	146	202	572	892
Tb09.160.5280	Tb927_09_v4:1121137-1123368:+	mitochondrial exoribonuclease DSS-1,exoribonuclease DSS-1 (EMBL:AY233297)	2231	296	104	1050	538
Tb09.160.5290	Tb927_09_v4:1123427-1123738:+	hypothetical protein, unlikely	311	61	0	157	1
Tb09.160.5300	Tb927_09_v4:1123731-1124363:+	ADP-ribosylation factor-like protein, putative (ARL1B)	581	157	331	244	514
Tb09.160.5310	Tb927_09_v4:1124472-1125365:+	hypothetical protein, conserved	893	131	252	165	662
Tb09.160.5320	Tb927_09_v4:1125800-1126941:+	hypothetical protein, conserved	1100	176	227	465	1116
Tb09.160.5330	Tb927_09_v4:1127471-1129385:+	hypothetical protein	380	26	3	54	0
Tb09.160.5340	Tb927_09_v4:1130090-1130509:+	hypothetical protein, unlikely	419	50	1	199	5
Tb09.160.5350	Tb927_09_v4:1133103-1134566:-	variant surface glycoprotein (VSG)-related, putative	1463	81	40	1	0
Tb09.160.5360	Tb927_09_v4:1135300-1135674:-	hypothetical protein, unlikely	374	3	0	0	0
Tb09.160.5370	Tb927_09_v4:1136965-1138110:-	variant surface glycoprotein (VSG, pseudogene)-related, putative,variant surface glycoprotein (VSG), degenerate fragment	1145	4	0	0	0
Tb09.160.5380	Tb927_09_v4:1139014-1140136:-	expression site-associated gene 11 (ESAG11) protein, putative	1115	132	185	0	4
Tb09.160.5390	Tb927_09_v4:1140297-1141715:-	expression site-associated gene 2 (ESAG2) protein, putative	1418	266	360	1	1
Tb09.160.5400	Tb927_09_v4:1145331-1146119:-	expression site-associated gene 9 (ESAG9) protein, putative	788	11	82	0	0
Tb09.160.5410	Tb927_09_v4:1148769-1149624:-	expression site-associated gene (ESAG, pseudogene), putative,expression site-associated gene 1 (ESAG1), pseudogene	854	44	54	3	0
Tb09.160.5420	Tb927_09_v4:1152668-1153030:+	hypothetical protein, unlikely	362	0	0	0	0
Tb09.160.5430	Tb927_09_v4:1154308-1155084:-	expression site-associated gene 9 (ESAG9) protein, putative	776	41	160	2	0
Tb09.160.5440	Tb927_09_v4:1169190-1170293:-	variant surface glycoprotein (VSG)-related, putative	1103	36	148	1	0
Tb09.160.5450	Tb927_09_v4:1172479-1173057:-	hypothetical protein, unlikely	578	48	5	15	4
Tb09.160.5460	Tb927_09_v4:1175253-1175594:+	hypothetical protein, unlikely	341	1	0	0	0
Tb09.160.5470	Tb927_09_v4:1175827-1176147:-	hypothetical protein, unlikely	320	46	0	113	0
Tb09.160.5480	Tb927_09_v4:1177062-1178492:-	purine nucleoside transporter (TbNT10)	1388	193	46	3075	5696
Tb09.160.5490	Tb927_09_v4:1179300-1181300:-	hypothetical protein, conserved	1514	256	736	391	797
Tb09.160.5500	Tb927_09_v4:1181646-1182062:-	hypothetical protein, unlikely	416	244	0	271	1
Tb09.160.5510	Tb927_09_v4:1182406-1182876:-	hypothetical protein	470	273	0	316	2
Tb09.160.5520	Tb927_09_v4:1183322-1183669:+	hypothetical protein, unlikely	347	2	0	0	0
Tb09.160.5530	Tb927_09_v4:1183792-1185314:-	hypothetical protein, conserved	1040	661	2200	408	2126
Tb09.160.5540	Tb927_09_v4:1186506-1187090:-	hypothetical protein, unlikely	584	46	1	66	3
Tb09.160.5550	Tb927_09_v4:1188157-1190888:-	calpain-like cysteine peptidase, putative,cysteine peptidase, Clan CA, family C2, putative	2570	223	109	585	1558
Tb09.160.5560	Tb927_09_v4:1192064-1193577:-	adenylosuccinate lyase, putative	1415	132	418	339	2809
Tb09.160.5570	Tb927_09_v4:1193869-1195669:-	hypothetical protein, conserved	1727	148	80	627	255
Tb09.160.5580	Tb927_09_v4:1195932-1197048:-	60S ribosomal protein L11, putative	584	1602	3806	9464	14465
Tb09.160.5590	Tb927_09_v4:1197311-1197920:-	60S ribosomal protein L11, putative	584	1617	4111	9952	14888
Tb09.160.5600	Tb927_09_v4:1198299-1199397:-	ADP-ribosylation factor, putative	569	175	199	849	1005
Tb09.160.5610	Tb927_09_v4:1199183-1199422:+	hypothetical protein, unlikely	239	0	0	0	0
Tb09.160.5620	Tb927_09_v4:1200104-1200847:-	hypothetical protein, conserved	707	208	277	408	1315
Tb09.160.5630	Tb927_09_v4:1201851-1202075:-	hypothetical protein, unlikely	224	22	0	50	0
Tb09.160.5640	Tb927_09_v4:1202980-1209132:-	hypothetical protein, conserved	5573	550	397	1468	1928
Tb09.160.5650	Tb927_09_v4:1209380-1212016:-	huntingtin interacting protein (HIP), putative	2462	391	403	1513	1190
Tb09.160.5660	Tb927_09_v4:1212248-1213337:-	hypothetical protein, conserved	575	254	243	753	759
Tb09.160.5670	Tb927_09_v4:1213949-1218130:-	hypothetical protein, conserved,predicted tetratricopeptide repeat protein	4055	389	1030	1179	4082
Tb09.211.0010	Tb927_09_v4:1267443-1268378:-	hypothetical protein	935	23	4	9	0
Tb09.211.0020	Tb927_09_v4:1268636-1269508:-	hypothetical protein	872	27	0	1	0
Tb09.211.0040	Tb927_09_v4:1272057-1272580:-	hypothetical protein, conserved	446	91	425	239	1823
Tb09.211.0050	Tb927_09_v4:1273269-1273779:-	ubiquitin-conjugating enzyme e2, putative,ubiquitin carrier protein, putative,ubiquitin-protein ligase, putative	452	801	2488	1005	3737
Tb09.211.0060	Tb927_09_v4:1273741-1274064:-	hypothetical protein, unlikely	323	42	20	25	0
Tb09.211.0070	Tb927_09_v4:1274656-1276353:-	hypothetical protein, conserved	1610	103	96	224	34
Tb09.211.0080	Tb927_09_v4:1276769-1280437:-	hypothetical protein, conserved	2702	300	88	787	239
Tb09.211.0090	Tb927_09_v4:1280736-1282361:-	hypothetical protein, conserved	1625	237	252	779	724
Tb09.211.0100	Tb927_09_v4:1282809-1284637:-	hypothetical protein, conserved	1730	512	447	929	413
Tb09.211.0110	Tb927_09_v4:1284901-1285568:-	60S ribosomal protein L10, putative,QM-like protein (QM)	641	2485	7617	9682	23493
Tb09.211.0120	Tb927_09_v4:1285793-1286376:-	nascent polypeptide associated complex subunit, putative	566	1521	2151	9146	10832
Tb09.211.0130	Tb927_09_v4:1286761-1287344:-	nascent polypeptide associated complex subunit, putative	566	1494	2119	9138	10775
Tb09.211.0140	Tb927_09_v4:1288412-1290056:-	chaperone protein DNAj, putative	1292	193	725	662	3385
Tb09.211.0150	Tb927_09_v4:1290063-1290461:-	hypothetical protein, unlikely	398	73	5	47	5
Tb09.211.0160	Tb927_09_v4:1291297-1293482:-	hypothetical protein, conserved	1928	295	1022	447	2242
Tb09.211.0170	Tb927_09_v4:1293846-1294788:-	hypothetical protein, conserved	764	428	1175	1071	2792
Tb09.211.0180	Tb927_09_v4:1295440-1297439:-	hypothetical protein, conserved	1976	409	910	1269	5619
Tb09.211.0190	Tb927_09_v4:1297682-1298812:-	metalloprotease-like protein,peptide deformylase, putative	1100	213	190	537	820
Tb09.211.0200	Tb927_09_v4:1299539-1301146:-	hypothetical protein, conserved	1607	83	227	108	374
Tb09.211.0210	Tb927_09_v4:1301344-1302789:-	atypical dual specificity phosphatase, putative	1445	253	86	1041	405
Tb09.211.0220	Tb927_09_v4:1303345-1304442:-	rhomboid-like protein,serine peptidase, Clan S- , family S54, putative	989	332	892	1102	2910
Tb09.211.0230	Tb927_09_v4:1304901-1305583:-	hypothetical protein, conserved	656	166	219	450	1024
Tb09.211.0240	Tb927_09_v4:1305586-1305939:-	hypothetical protein, unlikely	353	42	1	75	2
Tb09.211.0250	Tb927_09_v4:1306344-1307240:-	hypothetical protein	896	97	1	141	3
Tb09.211.0260	Tb927_09_v4:1307686-1309395:-	hypothetical protein	1457	125	376	120	209
Tb09.211.0270	Tb927_09_v4:1310378-1310737:-	hypothetical protein, unlikely	359	63	0	83	0
Tb09.211.0290	Tb927_09_v4:1311402-1313568:-	hypothetical protein, conserved	1814	199	495	322	1114
Tb09.211.0300	Tb927_09_v4:1314496-1315175:-	hypothetical protein, conserved	476	166	370	309	895
Tb09.211.0310	Tb927_09_v4:1315874-1316453:-	hypothetical protein, conserved	437	152	421	392	1377
Tb09.211.0320	Tb927_09_v4:1317219-1319365:-	hypothetical protein, conserved,predicted zinc finger protein	1757	266	566	566	862
Tb09.211.0330	Tb927_09_v4:1320628-1322228:-	chaperone protein DNAj, putative	1004	207	526	680	2784
Tb09.211.0340	Tb927_09_v4:1322497-1323164:-	60S ribosomal protein L10, putative,QM-like protein	641	2381	7584	9559	23599
Tb09.211.0350	Tb927_09_v4:1323569-1324286:-	adenylate kinase (ADKG)	602	215	1004	622	2663
Tb09.211.0360	Tb927_09_v4:1324183-1324755:-	hypothetical protein, unlikely	572	110	43	352	166
Tb09.211.0370	Tb927_09_v4:1324953-1325818:-	hypothetical protein, conserved	812	126	190	317	327
Tb09.211.0380	Tb927_09_v4:1326195-1327276:-	hypothetical protein	1058	162	229	1066	1067
Tb09.211.0400	Tb927_09_v4:1327726-1329856:-	hypothetical protein, conserved	2096	326	148	950	375
Tb09.211.0410	Tb927_09_v4:1330433-1331820:-	hypothetical protein, conserved	842	322	292	610	911
Tb09.211.0420	Tb927_09_v4:1332048-1332329:-	hypothetical protein, unlikely	281	35	0	197	0
Tb09.211.0430	Tb927_09_v4:1332370-1335207:-	chloride channel protein, putative	2816	269	160	1105	741
Tb09.211.0440	Tb927_09_v4:1335431-1336130:-	hypothetical protein, conserved	632	224	132	463	684
Tb09.211.0450	Tb927_09_v4:1337107-1337593:-	hypothetical protein, conserved	464	136	354	76	118
Tb09.211.0460	Tb927_09_v4:1337831-1338286:-	hypothetical protein, conserved	392	272	293	994	794
Tb09.211.0470	Tb927_09_v4:1338504-1341044:-	hypothetical protein, conserved	2495	401	464	1389	1358
Tb09.211.0480	Tb927_09_v4:1341604-1345084:-	hypothetical protein, conserved	3335	427	65	1048	259
Tb09.211.0485	Tb927_09_v4:1345814-1347459:-	hypothetical protein, conserved	305	62	212	84	601
Tb09.211.0490	Tb927_09_v4:1347939-1348265:-	hypothetical protein, unlikely	326	78	3	154	5
Tb09.211.0500	Tb927_09_v4:1348468-1349977:-	hypothetical protein, conserved	1430	185	304	492	1144
Tb09.211.0510	Tb927_09_v4:1350309-1351202:-	cytochrome c oxidase assembly factor, putative	815	204	253	871	1369
Tb09.211.0520	Tb927_09_v4:1351565-1352641:-	hypothetical protein, conserved	1043	250	411	438	449
Tb09.211.0530	Tb927_09_v4:1352881-1353678:-	hypothetical protein, conserved	797	326	124	978	1165
Tb09.211.0540	Tb927_09_v4:1354053-1355195:-	fructose-1,6-bisphosphatase (FBPase)	1052	438	2217	414	2173
Tb09.211.0550	Tb927_09_v4:1357753-1357896:+	hypothetical protein, unlikely	143	0	0	5	5
Tb09.211.0560	Tb927_09_v4:1358369-1359391:-	RNA-binding protein (DRBD3)	983	598	3457	1507	11582
Tb09.211.0570	Tb927_09_v4:1359371-1359691:-	hypothetical protein, unlikely	320	25	2	126	44
Tb09.211.0580	Tb927_09_v4:1360161-1367135:-	hypothetical protein, conserved	6974	417	140	1310	1605
Tb09.211.0590	Tb927_09_v4:1367476-1369058:-	tRNA nucleotidyltransferase, putative	1325	279	272	979	547
Tb09.211.0600	Tb927_09_v4:1369244-1370562:-	hypothetical protein, conserved	542	241	237	834	732
Tb09.211.0610	Tb927_09_v4:1371136-1374304:-	hypothetical protein, conserved	3161	354	401	894	1693
Tb09.211.0620	Tb927_09_v4:1374554-1375739:-	actin A	1130	1284	2597	3733	12091
Tb09.211.0630	Tb927_09_v4:1376068-1378183:-	actin A	1130	1360	2792	3808	12396
Tb09.211.0640	Tb927_09_v4:1381243-1381602:-	hypothetical protein, unlikely	359	31	0	14	0
Tb09.211.0650	Tb927_09_v4:1381607-1382083:-	hypothetical protein, unlikely	476	8	1	14	0
Tb09.211.0660	Tb927_09_v4:1382270-1382569:-	hypothetical protein, unlikely	299	1	0	1	0
Tb09.211.0670	Tb927_09_v4:1383585-1383857:-	hypothetical protein, unlikely	272	2	0	2	0
Tb09.211.0680	Tb927_09_v4:1387055-1388435:-	CAAX prenyl protease 1, putative,metallo- peptidase, Clan M- Family M48	1283	1145	4661	1749	3910
Tb09.211.0690	Tb927_09_v4:1389448-1390550:-	hypothetical protein, conserved	1037	196	843	330	2382
Tb09.211.0700	Tb927_09_v4:1390940-1392045:-	isopentenyl-diphosphate delta-isomerase, putative,isomerase, putative	1070	295	1088	862	2676
Tb09.211.0710	Tb927_09_v4:1392329-1394155:-	hypothetical protein, conserved	1757	287	422	832	837
Tb09.211.0720	Tb927_09_v4:1394351-1395502:-	developmentally regulated GTP-binding protein, putative	1124	266	601	360	1059
Tb09.211.0730	Tb927_09_v4:1396168-1397392:-	hypothetical protein, conserved	1217	251	218	432	271
Tb09.211.0740	Tb927_09_v4:1397720-1398383:-	p21 antigen protein, putative	572	522	1567	1740	3869
Tb09.211.0750	Tb927_09_v4:1398346-1398681:-	hypothetical protein, unlikely	335	97	11	587	3
Tb09.211.0760	Tb927_09_v4:1398848-1399660:-	hypothetical protein, conserved	761	118	612	344	744
Tb09.211.0770	Tb927_09_v4:1399981-1401175:-	hypothetical protein, conserved	1088	255	266	666	672
Tb09.211.0775	Tb927_09_v4:1401717-1402926:-	hypothetical protein, conserved	254	571	1020	943	1787
Tb09.211.0780	Tb927_09_v4:1402308-1402646:-	hypothetical protein, unlikely	338	162	0	928	3
Tb09.211.0790	Tb927_09_v4:1403130-1404088:-	tRNA (guanine-N(7)-)-methyltransferase, putative,methyltransferase, putative	734	161	247	639	787
Tb09.211.0800	Tb927_09_v4:1404426-1405706:-	hypothetical protein, conserved	1280	178	318	203	212
Tb09.211.0810	Tb927_09_v4:1405866-1407981:-	GTP-binding protein, putative	1355	192	85	621	249
Tb09.211.0820	Tb927_09_v4:1408210-1410127:-	hypothetical protein, conserved	1859	174	96	737	434
Tb09.211.0830	Tb927_09_v4:1410436-1412242:-	hypothetical protein, conserved	1139	150	102	417	264
Tb09.211.0840	Tb927_09_v4:1412602-1413644:-	hypothetical protein, conserved	1031	110	156	342	679
Tb09.211.0850	Tb927_09_v4:1413949-1416125:-	hypothetical protein, conserved	2120	290	224	755	434
Tb09.211.0860	Tb927_09_v4:1416487-1417941:-	alpha-1,2-mannosyltransferase, putative	1412	402	312	831	526
Tb09.211.0865	Tb927_09_v4:1418282-1418560:-	60S ribosomal protein L37, putative	254	1016	4496	6344	19594
Tb09.211.0870	Tb927_09_v4:1418896-1420596:-	hypothetical protein, conserved	1700	349	153	1130	890
Tb09.211.0890	Tb927_09_v4:1421066-1421676:-	hypothetical protein, conserved	509	137	358	85	430
Tb09.211.0900	Tb927_09_v4:1422290-1422840:-	hypothetical protein, conserved	494	249	110	563	809
Tb09.211.0910	Tb927_09_v4:1423183-1424791:-	hypothetical protein, conserved	1547	322	149	692	325
Tb09.211.0920	Tb927_09_v4:1425085-1426806:-	hypothetical protein, conserved	1700	305	241	912	305
Tb09.211.0930	Tb927_09_v4:1427437-1429489:-	Polyadenylate-binding protein 1 (Poly(A)-binding protein 1) (PABP 1) (PABP1)	1700	1060	2602	3166	9794
Tb09.211.0940	Tb927_09_v4:1431545-1433104:-	hypothetical protein, conserved	1448	93	283	258	1324
Tb09.211.0950	Tb927_09_v4:1433320-1436282:-	hypothetical protein, conserved	2900	411	266	1779	1123
Tb09.211.0960	Tb927_09_v4:1437177-1439405:-	protein kinase, putative	1094	306	200	595	118
Tb09.211.0970	Tb927_09_v4:1443409-1443819:-	hypothetical protein, unlikely	410	12	0	5	1
Tb09.211.0980	Tb927_09_v4:1444026-1444238:-	hypothetical protein, unlikely	212	6	0	2	0
Tb09.211.0990	Tb927_09_v4:1445093-1446016:-	hypothetical protein, conserved	923	23	69	32	11
Tb09.211.1000	Tb927_09_v4:1446558-1447961:-	choline phosphorylceramide synthase (SLS4)	1043	183	534	285	460
Tb09.211.1010	Tb927_09_v4:1448946-1450295:-	choline phosphorylceramide synthase (SLS3)	989	192	492	320	574
Tb09.211.1020	Tb927_09_v4:1451451-1452782:-	phosphatidylcholine:ceramide cholinephosphotransferase 2, putative	971	126	422	184	370
Tb09.211.1030	Tb927_09_v4:1453745-1454878:-	inositol phosphorylceramide synthase (SLS1)	1013	169	475	340	747
Tb09.211.1040	Tb927_09_v4:1455131-1456129:-	hypothetical protein, conserved	938	228	321	411	589
Tb09.211.1050	Tb927_09_v4:1456422-1457344:-	hypothetical protein, conserved	788	176	329	414	534
Tb09.211.1060	Tb927_09_v4:1457884-1458120:-	hypothetical protein, unlikely	236	76	0	465	3
Tb09.211.1070	Tb927_09_v4:1459127-1462271:-	hypothetical protein, conserved,zinc finger protein family member, putative (ZC3H28)	3092	925	891	1933	7962
Tb09.211.1080	Tb927_09_v4:1462423-1462839:+	hypothetical protein, unlikely	416	3	1	1	0
Tb09.211.1090	Tb927_09_v4:1462951-1463268:-	hypothetical protein, unlikely	317	78	0	292	0
Tb09.211.1100	Tb927_09_v4:1464323-1464757:+	hypothetical protein, unlikely	434	0	2	1	3
Tb09.211.1110	Tb927_09_v4:1467282-1467470:-	hypothetical protein, unlikely	188	32	0	39	1
Tb09.211.1120	Tb927_09_v4:1467655-1467888:-	hypothetical protein, unlikely	233	28	0	35	0
Tb09.211.1130	Tb927_09_v4:1468582-1469688:-	hypothetical protein, conserved,zinc finger protein family member, putative (ZC3H29)	1037	185	1623	540	4097
Tb09.211.1140	Tb927_09_v4:1469635-1469871:-	hypothetical protein, unlikely	236	20	2	48	92
Tb09.211.1150	Tb927_09_v4:1471144-1471894:-	hypothetical protein, conserved	533	351	1520	263	1323
Tb09.211.1160	Tb927_09_v4:1471697-1471945:-	hypothetical protein, unlikely	248	114	227	117	616
Tb09.211.1170	Tb927_09_v4:1472845-1474882:-	tubulin tyrosine ligase protein, putative	1973	204	204	329	854
Tb09.211.1180	Tb927_09_v4:1475836-1476123:-	hypothetical protein, unlikely	287	30	0	99	3
Tb09.211.1190	Tb927_09_v4:1476190-1478558:-	minichromosome maintenance (MCM) complex subunit, putative	2285	206	127	534	705
Tb09.211.1195	Tb927_09_v4:1478909-1479306:-	hypothetical protein, conserved	326	55	97	173	225
Tb09.211.1210	Tb927_09_v4:1480507-1481861:-	RAD51/dmc1 protein, putative	1049	216	469	1114	2892
Tb09.211.1220	Tb927_09_v4:1481953-1483184:-	hypothetical protein, conserved	1067	684	1030	1636	3403
Tb09.211.1230	Tb927_09_v4:1483663-1487035:-	hypothetical protein, conserved	2957	419	352	787	1139
Tb09.211.1240	Tb927_09_v4:1487709-1488845:-	hypothetical protein, conserved	1055	251	497	1100	7513
Tb09.211.1250	Tb927_09_v4:1489363-1490285:-	proteasome alpha 1 subunit, putative,20S proteasome subunit alpha-6, (putative) (TbPSA6)	752	527	1875	1495	4556
Tb09.211.1260	Tb927_09_v4:1490379-1490711:-	hypothetical protein, unlikely	332	92	0	359	0
Tb09.211.1270	Tb927_09_v4:1490805-1491590:-	hypothetical protein, conserved	785	119	152	405	1074
Tb09.211.1280	Tb927_09_v4:1491827-1493226:-	hypothetical protein, conserved	1382	453	358	812	585
Tb09.211.1290	Tb927_09_v4:1493500-1494549:-	hypothetical protein, conserved	1007	320	511	1025	1710
Tb09.211.1300	Tb927_09_v4:1494782-1495541:-	hypothetical protein, conserved	677	481	356	717	719
Tb09.211.1310	Tb927_09_v4:1496491-1497701:-	hypothetical protein, conserved	1199	140	457	596	1954
Tb09.211.1320	Tb927_09_v4:1498069-1502441:-	AMP deaminase, putative	4253	412	263	1206	1311
Tb09.211.1330	Tb927_09_v4:1502798-1504356:-	hypothetical protein, conserved,membrane- trafficking protein, putative	635	259	437	482	836
Tb09.211.1340	Tb927_09_v4:1504130-1504420:-	hypothetical protein, unlikely	290	89	63	91	140
Tb09.211.1350	Tb927_09_v4:1504627-1505758:-	peptidyl-prolyl cis-trans isomerase (cyclophilin- 40), putative,cyclophilin-40, putative	1064	497	1644	1118	2690
Tb09.211.1360	Tb927_09_v4:1506289-1506825:-	hypothetical protein, conserved	458	410	842	1440	3429
Tb09.211.1370	Tb927_09_v4:1507141-1509494:-	glyceraldehyde-3-phosphate dehydrogenase, putative	1067	424	848	1279	3125
Tb09.211.1380	Tb927_09_v4:1509797-1511274:-	lipoic acid containing carrier protein, putative;with=GeneDB:LinJ35_V3.4790 (GCVH)	416	424	892	1460	3170
Tb09.211.1390	Tb927_09_v4:1511508-1513684:-	hypothetical protein, conserved	2162	1736	3768	1736	2935
Tb09.211.1400	Tb927_09_v4:1514217-1515742:-	MCAK-like kinesin, putative	1448	173	747	338	1419
Tb09.211.1410	Tb927_09_v4:1516626-1517036:+	hypothetical protein, unlikely	410	0	0	0	3
Tb09.211.1420	Tb927_09_v4:1517117-1517416:-	hypothetical protein, unlikely	299	2	0	0	0
Tb09.211.1430	Tb927_09_v4:1518433-1518825:-	hypothetical protein, unlikely	392	1	0	0	0
Tb09.211.1440	Tb927_09_v4:1519163-1519543:-	hypothetical protein, unlikely	380	1	0	3	0
Tb09.211.1450	Tb927_09_v4:1519587-1519892:+	hypothetical protein, unlikely	305	0	0	0	0
Tb09.211.1460	Tb927_09_v4:1520202-1520603:+	hypothetical protein, unlikely	401	0	0	0	0
Tb09.211.1470	Tb927_09_v4:1521760-1522749:-	PACRGB,flagellar component	938	189	1197	339	1760
Tb09.211.1480	Tb927_09_v4:1523201-1524748:-	hypothetical protein, conserved	1469	227	66	442	141
Tb09.211.1500	Tb927_09_v4:1525447-1527081:-	katanin, putative	1616	218	564	377	924
Tb09.211.1510	Tb927_09_v4:1527677-1529115:-	Small nuclear RNA gene activation protein (SNAP) 50 (SNAP50)	1346	207	102	461	448
Tb09.211.1520	Tb927_09_v4:1529491-1529946:+	hypothetical protein, unlikely	455	0	0	0	0
Tb09.211.1530	Tb927_09_v4:1530165-1531216:-	kinetoplastid-specific dual specificity phosphatase, putative	806	219	295	284	648
Tb09.211.1540	Tb927_09_v4:1531545-1532039:-	hypothetical protein, conserved	335	111	137	172	542
Tb09.211.1550	Tb927_09_v4:1532608-1534286:-	chaperone protein DNAj, putative	1472	532	1361	623	3226
Tb09.211.1560	Tb927_09_v4:1534303-1534653:+	hypothetical protein, unlikely	350	1	0	1	0
Tb09.211.1570	Tb927_09_v4:1534759-1535579:-	protein kinase, putative	803	145	114	359	248
Tb09.211.1580	Tb927_09_v4:1535896-1537175:-	hypothetical protein, conserved	1274	160	165	393	728
Tb09.211.1590	Tb927_09_v4:1537554-1538152:-	hypothetical protein, conserved	443	70	226	166	316
Tb09.211.1600	Tb927_09_v4:1539177-1540124:-	hypothetical protein, conserved	947	118	79	544	622
Tb09.211.1610	Tb927_09_v4:1540267-1541462:-	phosphatidylserine decarboxylase, putative	1070	205	98	796	769
Tb09.211.1620	Tb927_09_v4:1542257-1546918:-	hypothetical protein, conserved	4349	496	1568	4484	29894
Tb09.211.1630	Tb927_09_v4:1547416-1549881:-	hypothetical protein, conserved	2465	204	477	423	540
Tb09.211.1640	Tb927_09_v4:1550284-1552092:-	hypothetical protein, conserved	1808	314	112	1063	739
Tb09.211.1650	Tb927_09_v4:1552461-1553171:-	hypothetical protein, conserved	677	144	303	423	522
Tb09.211.1655	Tb927_09_v4:1553579-1553950:-	hypothetical protein, conserved,predicted zinc finger protein	248	52	179	147	553
Tb09.211.1660	Tb927_09_v4:1553961-1554350:-	hypothetical protein, unlikely	389	67	0	162	2
Tb09.211.1670	Tb927_09_v4:1554594-1556714:-	hypothetical protein, conserved	2120	133	154	671	487
Tb09.211.1680	Tb927_09_v4:1556919-1557905:-	hypothetical protein, conserved	476	254	468	607	848
Tb09.211.1690	Tb927_09_v4:1558366-1558924:-	hypothetical protein, conserved	506	408	3755	1091	11938
Tb09.211.1695	Tb927_09_v4:1559741-1560612:-	small nuclear ribonucleoprotein Sm-F (Sm-F)	227	153	158	364	986
Tb09.211.1710	Tb927_09_v4:1565329-1565628:+	hypothetical protein, unlikely	299	0	0	0	0
Tb09.211.1720	Tb927_09_v4:1565867-1566244:-	hypothetical protein, conserved,predicted zinc finger protein	377	77	180	43	0
Tb09.211.1730	Tb927_09_v4:1566447-1566671:-	hypothetical protein, unlikely	224	11	8	1	0
Tb09.211.1740	Tb927_09_v4:1566964-1567719:-	hypothetical protein, conserved	575	303	135	851	341
Tb09.211.1750	Tb927_09_v4:1568761-1570751:-	mitochondrial carrier protein, putative,mitochondrial phosphate transporter, putative	953	353	1523	1553	13138
Tb09.211.1760	Tb927_09_v4:1570918-1572424:-	amino acid transporter, putative	1478	112	89	643	789
Tb09.211.1770	Tb927_09_v4:1573808-1574703:-	hypothetical protein, conserved	623	105	282	159	623
Tb09.211.1780	Tb927_09_v4:1575180-1575629:-	hypothetical protein, conserved	449	50	145	103	373
Tb09.211.1790	Tb927_09_v4:1576138-1577745:-	TAX-1,flagellar protein	1091	275	449	524	1134
Tb09.211.1800	Tb927_09_v4:1577982-1579493:-	hypothetical protein, conserved	1487	687	990	4376	14391
Tb09.211.1810	Tb927_09_v4:1579821-1580270:-	hypothetical protein, conserved	344	121	90	272	303
Tb09.211.1820	Tb927_09_v4:1580562-1587302:-	DNA polymerase epsilon catalytic subunit, putative	6740	540	177	2237	1122
Tb09.211.1830	Tb927_09_v4:1588092-1592080:-	hypothetical protein, conserved	3878	435	800	896	1597
Tb09.211.1840	Tb927_09_v4:1592103-1592543:-	hypothetical protein, unlikely	440	103	0	263	2
Tb09.211.1850	Tb927_09_v4:1592559-1593779:-	hypothetical protein, conserved	1220	250	563	514	1858
Tb09.211.1860	Tb927_09_v4:1593834-1594265:-	hypothetical protein, unlikely	431	94	0	208	0
Tb09.211.1870	Tb927_09_v4:1594305-1596116:-	hypothetical protein, conserved	1757	185	295	438	912
Tb09.211.1880	Tb927_09_v4:1596554-1598268:-	hypothetical protein, conserved	1589	193	447	927	1492
Tb09.211.1890	Tb927_09_v4:1598832-1599254:-	hypothetical protein, conserved	404	48	110	77	266
Tb09.211.1900	Tb927_09_v4:1599937-1601348:-	hypothetical protein, conserved	761	79	283	378	1652
Tb09.211.1910	Tb927_09_v4:1602421-1605751:-	hypothetical protein, conserved	3131	213	197	596	1477
Tb09.211.1920	Tb927_09_v4:1606525-1606830:-	hypothetical protein, unlikely	305	55	0	180	2
Tb09.211.1930	Tb927_09_v4:1606944-1609124:-	hypothetical protein, conserved	2180	158	100	406	524
Tb09.211.1940	Tb927_09_v4:1610602-1611208:-	hypothetical protein, conserved	506	137	697	469	2923
Tb09.211.1950	Tb927_09_v4:1611882-1612989:-	hypothetical protein, conserved,predicted zinc finger protein	965	372	343	978	1491
Tb09.211.1960	Tb927_09_v4:1613269-1614381:-	3-demethylubiquinone-9 3-methyltransferase, putative	866	207	422	522	859
Tb09.211.1970	Tb927_09_v4:1615030-1615575:+	hypothetical protein, unlikely	545	0	0	2	0
Tb09.211.1980	Tb927_09_v4:1615740-1616090:-	hypothetical protein, unlikely	350	40	3	43	4
Tb09.211.1990	Tb927_09_v4:1616611-1616733:-	hypothetical protein, unlikely	122	20	0	36	1
Tb09.211.2000	Tb927_09_v4:1617025-1617147:-	hypothetical protein, unlikely	122	11	0	35	1
Tb09.211.2010	Tb927_09_v4:1617387-1618187:-	hypothetical protein, conserved	800	63	406	121	811
Tb09.211.2020	Tb927_09_v4:1619755-1622109:-	synaptojanin (N-terminal domain), putative	2267	205	251	501	830
Tb09.211.2060	Tb927_09_v4:1635986-1636565:-	hypothetical protein	395	111	433	18	30
Tb09.211.2070	Tb927_09_v4:1637042-1637576:-	hypothetical protein, conserved	527	132	132	297	568
Tb09.211.2080	Tb927_09_v4:1638060-1639889:-	hypothetical protein, conserved	1829	128	87	302	353
Tb09.211.2090	Tb927_09_v4:1640250-1641332:-	hypothetical protein, conserved	980	265	295	732	765
Tb09.211.2100	Tb927_09_v4:1642083-1644014:-	hypothetical protein, conserved	1466	235	598	381	1288
Tb09.211.2110	Tb927_09_v4:1644555-1646472:-	elongation factor 1-alpha, putative,hsp70 subfamily B suppressor 1	1856	237	236	842	1165
Tb09.211.2120	Tb927_09_v4:1647056-1647637:+	hypothetical protein, unlikely	581	0	0	0	0
Tb09.211.2130	Tb927_09_v4:1647793-1648215:+	hypothetical protein, unlikely	422	1	0	0	3
Tb09.211.2140	Tb927_09_v4:1648539-1648796:+	hypothetical protein, unlikely	257	1	0	0	0
Tb09.211.2150	Tb927_09_v4:1649385-1651353:-	Polyadenylate-binding protein 2 (Poly(A)-binding protein 2) (Poly(A)-binding protein II) (PABII) (Polyadenylate-binding nuclear protein 1) (Nuclear poly(A)-binding protein 1) (PABP2), putative (PABP2)	1667	1871	7734	6579	38000
Tb09.211.2160	Tb927_09_v4:1653970-1655328:-	hypothetical protein	602	71	357	234	1376
Tb09.211.2170	Tb927_09_v4:1654703-1654987:+	hypothetical protein, unlikely	284	0	0	0	0
Tb09.211.2180	Tb927_09_v4:1655566-1657521:-	hypothetical protein, conserved	1937	352	213	890	520
Tb09.211.2190	Tb927_09_v4:1657740-1658312:-	hypothetical protein, conserved	548	226	452	533	1391
Tb09.211.2200	Tb927_09_v4:1658812-1660277:-	hypothetical protein, conserved	1376	162	229	531	983
Tb09.211.2205	Tb927_09_v4:1660599-1660915:-	hypothetical protein, conserved	269	158	250	330	586
Tb09.211.2210	Tb927_09_v4:1661693-1661884:+	hypothetical protein, unlikely	191	0	0	0	0
Tb09.211.2220	Tb927_09_v4:1662253-1663351:-	hypothetical protein, conserved	1007	94	155	187	356
Tb09.211.2230	Tb927_09_v4:1663730-1664858:-	hypothetical protein, conserved	689	125	72	674	514
Tb09.211.2250	Tb927_09_v4:1665302-1666402:-	hypothetical protein, conserved	806	346	493	584	1334
Tb09.211.2260	Tb927_09_v4:1667131-1670346:-	protein kinase, putative	3176	594	364	1393	1571
Tb09.211.2270	Tb927_09_v4:1670761-1671099:-	hypothetical protein, conserved	338	199	394	304	490
Tb09.211.2280	Tb927_09_v4:1672596-1672943:-	hypothetical protein, unlikely	347	27	0	46	3
Tb09.211.2290	Tb927_09_v4:1674116-1675556:-	chaperone protein DNAj, putative	863	45	398	123	563
Tb09.211.2300	Tb927_09_v4:1676033-1678420:-	ATP-dependent DEAD/H RNA helicase, putative	2387	300	164	903	1067
Tb09.211.2310	Tb927_09_v4:1678815-1679927:-	Bem46-like serine peptidase,Serine peptidase, Clan SC, Family S09X	1112	166	155	219	471
Tb09.211.2320	Tb927_09_v4:1680086-1680637:-	hypothetical protein	551	95	0	164	48
Tb09.211.2330	Tb927_09_v4:1681447-1682529:-	small GTPase, putative,GTP-binding protein, putative (RAB7)	662	459	625	588	1772
Tb09.211.2340	Tb927_09_v4:1684141-1684509:+	hypothetical protein, unlikely	368	1	1	3	4
Tb09.211.2350	Tb927_09_v4:1684757-1685005:+	hypothetical protein, unlikely	248	6	0	0	0
Tb09.211.2360	Tb927_09_v4:1685952-1686962:-	protein kinase A catalytic subunit isoform 2,protein kinase A catalytic subunit (PKAC2)	1010	66	493	99	641
Tb09.211.2370	Tb927_09_v4:1687317-1688316:-	mitochondrial carrier protein, putative	923	176	53	539	378
Tb09.211.2380	Tb927_09_v4:1691760-1694023:-	hypothetical protein, conserved	1637	468	1852	924	4463
Tb09.211.2390	Tb927_09_v4:1694282-1694704:-	hypothetical protein, unlikely	422	71	0	271	0
Tb09.211.2400	Tb927_09_v4:1694812-1697066:-	hypothetical protein, conserved,predicted zinc finger protein	1985	309	330	441	684
Tb09.211.2410	Tb927_09_v4:1700593-1701636:-	protein kinase A catalytic subunit isoform 1,protein kinase A catalytic subunit (PKAC1)	1004	88	333	98	574
Tb09.211.2420	Tb927_09_v4:1701943-1709898:-	PRP8 protein homologue,U5 snRNA-associated splicing factor (p277)	7211	569	437	2504	2636
Tb09.211.2430	Tb927_09_v4:1710233-1712207:-	hypothetical protein, conserved	1808	373	344	969	2147
Tb09.211.2440	Tb927_09_v4:1712440-1713248:-	hypothetical protein, conserved,unc-50 related protein homolog	737	285	394	782	1303
Tb09.211.2450	Tb927_09_v4:1713497-1714930:-	hypothetical protein, conserved	1430	273	435	686	1295
Tb09.211.2460	Tb927_09_v4:1715230-1717875:-	hypothetical protein, conserved	2645	262	547	538	933
Tb09.211.2470	Tb927_09_v4:1719249-1719629:+	hypothetical protein, unlikely	380	0	0	0	0
Tb09.211.2480	Tb927_09_v4:1719707-1719919:+	hypothetical protein, unlikely	212	0	0	0	0
Tb09.211.2490	Tb927_09_v4:1720203-1720667:-	hypothetical protein, unlikely	464	0	0	4	0
Tb09.211.2500	Tb927_09_v4:1721229-1721495:+	hypothetical protein, unlikely	266	0	0	0	0
Tb09.211.2510	Tb927_09_v4:1721634-1721969:+	hypothetical protein, unlikely	335	0	0	0	0
Tb09.211.2520	Tb927_09_v4:1722763-1723083:-	hypothetical protein, unlikely	320	0	0	0	0
Tb09.211.2530	Tb927_09_v4:1724021-1725131:+	hypothetical protein, conserved	1070	389	323	1669	2798
Tb09.211.2540	Tb927_09_v4:1725399-1725824:+	calmodulin-like protein, putative,EF hand containing protein	425	513	1072	894	1699
Tb09.211.2550	Tb927_09_v4:1726038-1727381:+	hypothetical protein, conserved,predicted WD40 repeat protein	1334	312	964	677	2023
Tb09.211.2560	Tb927_09_v4:1727647-1728694:+	nucleoside diphosphate kinase, putative	1004	222	620	494	1229
Tb09.211.2570	Tb927_09_v4:1728961-1730748:+	T-complex protein 1, eta subunit, putative,t- complex protein 1 (eta subunit), putative (TCP-1-eta)	1706	1205	4904	6350	25975
Tb09.211.2580	Tb927_09_v4:1731074-1732240:+	30S Ribosomal protein S17, putative	923	332	394	755	1353
Tb09.211.2590	Tb927_09_v4:1732440-1733261:+	proteasome beta 2 subunit, putative,20S proteasome subunit	767	489	2130	1171	4042
Tb09.211.2600	Tb927_09_v4:1733667-1735482:+	hypothetical protein, conserved	932	247	127	926	636
Tb09.211.2610	Tb927_09_v4:1735734-1736807:+	hypothetical protein, conserved	1034	196	73	940	241
Tb09.211.2620	Tb927_09_v4:1736856-1737443:+	hypothetical protein, conserved	587	257	675	787	1145
Tb09.211.2630	Tb927_09_v4:1737656-1738090:+	60S ribosomal protein L23, putative	419	1917	4091	11163	17760
Tb09.211.2640	Tb927_09_v4:1738267-1738701:+	60S ribosomal protein L23, putative	419	1668	3655	9800	16904
Tb09.211.2650	Tb927_09_v4:1741781-1742225:+	60S ribosomal protein L27a,60S ribosomal protein L28,60S ribosomal protein L29 (RPL27A)	437	2546	6183	15625	19736
Tb09.211.2660	Tb927_09_v4:1743209-1745521:+	hypothetical protein, conserved	2312	325	223	829	790
Tb09.211.2670	Tb927_09_v4:1745835-1747039:+	hypothetical protein, conserved	1139	351	206	1336	502
Tb09.211.2680	Tb927_09_v4:1747197-1749203:+	hypothetical protein, conserved	2006	256	35	740	184
Tb09.211.2690	Tb927_09_v4:1749257-1749568:+	hypothetical protein, unlikely	311	76	2	161	2
Tb09.211.2700	Tb927_09_v4:1749608-1751267:+	hypothetical protein, conserved	1316	295	1083	1164	8598
Tb09.211.2710	Tb927_09_v4:1751733-1752122:+	hypothetical protein, unlikely	389	203	0	819	3
Tb09.211.2720	Tb927_09_v4:1752433-1753491:+	hypothetical protein, conserved	977	328	437	1129	724
Tb09.211.2730	Tb927_09_v4:1753674-1754435:+	Gim5A protein,glycosomal membrane protein (gim5A)	731	686	6755	5198	49120
Tb09.211.2740	Tb927_09_v4:1755129-1757819:+	Gim5B protein,glycosomal membrane protein (gim5B)	725	983	8808	7463	84925
Tb09.211.2750	Tb927_09_v4:1758984-1759819:+	hypothetical protein, conserved	740	136	667	169	519
Tb09.211.2770	Tb927_09_v4:1761069-1761305:+	hypothetical protein, unlikely	236	46	0	216	0
Tb09.211.2780	Tb927_09_v4:1761524-1762421:+	hypothetical protein, conserved	680	118	490	233	1713
Tb09.211.2790	Tb927_09_v4:1763105-1766935:+	hypothetical protein, conserved	3674	352	15	1710	104
Tb09.211.2800	Tb927_09_v4:1767270-1769278:+	hypothetical protein, conserved	1982	147	141	263	219
Tb09.211.2810	Tb927_09_v4:1770090-1770851:+	hypothetical protein, conserved	761	215	276	445	796
Tb09.211.2820	Tb927_09_v4:1771020-1771367:+	hypothetical protein, unlikely	347	73	3	69	55
Tb09.211.2830	Tb927_09_v4:1771160-1772155:+	iron-sulfur cluster assembly protein, putative	542	219	820	301	1362
Tb09.211.2840	Tb927_09_v4:1772929-1773186:+	hypothetical protein, unlikely	257	33	0	73	0
Tb09.211.2850	Tb927_09_v4:1773956-1774779:+	cyclophilin type peptidyl-prolyl cis-trans isomerase, putative (PPIase)	551	126	127	271	738
Tb09.211.2860	Tb927_09_v4:1775181-1776131:+	hypothetical protein, conserved	950	161	80	783	118
Tb09.211.2870	Tb927_09_v4:1776445-1778738:+	DNA repair protein RAD2, putative	2240	147	60	702	268
Tb09.211.2880	Tb927_09_v4:1779003-1782099:+	hypothetical protein, conserved	3011	166	169	579	1166
Tb09.211.2890	Tb927_09_v4:1782910-1783266:+	hypothetical protein, unlikely	356	28	0	71	2
Tb09.211.2900	Tb927_09_v4:1783990-1785549:+	membrane transporter protein, putative	1511	679	623	1659	1354
Tb09.211.2910	Tb927_09_v4:1785805-1787364:+	hypothetical protein, conserved	1511	627	579	1629	1461
Tb09.211.2920	Tb927_09_v4:1787917-1789454:+	membrane transporter protein, putative	1448	212	226	310	300
Tb09.211.2940	Tb927_09_v4:1790322-1791362:+	hypothetical protein, conserved	968	40	51	167	750
Tb09.211.2950	Tb927_09_v4:1791580-1794307:+	hypothetical protein, conserved	1961	147	147	213	274
Tb09.211.2960	Tb927_09_v4:1795298-1795971:+	hypothetical protein, conserved	602	96	315	335	1878
Tb09.211.2970	Tb927_09_v4:1796833-1800824:+	structural maintenance of chromosome 1, putative (SMC1)	3827	277	437	817	2474
Tb09.211.2980	Tb927_09_v4:1801138-1801524:+	hypothetical protein, unlikely	386	65	0	306	11
Tb09.211.2990	Tb927_09_v4:1801620-1803411:+	zinc finger protein, putative,predicted zinc finger protein	857	165	182	294	465
Tb09.211.3000	Tb927_09_v4:1803642-1805235:+	hypothetical protein, conserved	1322	265	325	898	918
Tb09.211.3010	Tb927_09_v4:1805485-1808546:+	hypothetical protein, conserved	2894	206	144	525	426
Tb09.211.3020	Tb927_09_v4:1809030-1810745:+	acyl transferase-like protein	1652	186	152	602	366
Tb09.211.3030	Tb927_09_v4:1810993-1812449:+	hypothetical protein, conserved	1361	192	183	606	1017
Tb09.211.3040	Tb927_09_v4:1812865-1815257:+	DNA-repair protein, putative	2306	239	89	593	324
Tb09.211.3050	Tb927_09_v4:1815776-1816457:+	hypothetical protein, conserved	383	222	576	518	2150
Tb09.211.3060	Tb927_09_v4:1816553-1817014:-	hypothetical protein, unlikely	461	0	0	0	0
Tb09.211.3070	Tb927_09_v4:1817666-1819651:+	hypothetical protein, conserved	1877	218	160	570	236
Tb09.211.3080	Tb927_09_v4:1819928-1821634:+	hypothetical protein, conserved	1706	231	99	548	496
Tb09.211.3090	Tb927_09_v4:1821795-1822124:+	hypothetical protein, unlikely	329	37	0	148	0
Tb09.211.3110	Tb927_09_v4:1823123-1824358:+	hypothetical protein, conserved	1166	153	630	163	495
Tb09.211.3120	Tb927_09_v4:1825498-1826106:+	hypothetical protein, conserved	605	175	109	387	521
Tb09.211.3130	Tb927_09_v4:1826444-1828208:+	hypothetical protein, conserved	1535	116	130	290	548
Tb09.211.3140	Tb927_09_v4:1829111-1832507:+	hypothetical protein, conserved	2987	448	1161	846	3490
Tb09.211.3150	Tb927_09_v4:1833680-1834605:+	hypothetical protein, conserved	551	92	60	263	193
Tb09.211.3160	Tb927_09_v4:1834972-1841295:+	hypothetical protein, conserved	6260	550	382	2351	1918
Tb09.211.3170	Tb927_09_v4:1841676-1842987:+	hypothetical protein, conserved	1256	135	271	341	292
Tb09.211.3180	Tb927_09_v4:1843303-1844921:+	6-phosphogluconate dehydrogenase, decarboxylating (gnD)	1439	247	1198	671	6093
Tb09.211.3190	Tb927_09_v4:1845667-1845822:+	hypothetical protein, unlikely	155	26	1	49	20
Tb09.211.3200	Tb927_09_v4:1845660-1846936:+	mitochondrial carrier protein, putative	992	191	331	595	1403
Tb09.211.3210	Tb927_09_v4:1847755-1848621:+	transport protein particle (TRAPP) subunit, putative	608	114	198	227	687
Tb09.211.3230	Tb927_09_v4:1849096-1850892:+	hypothetical protein, conserved	1778	280	61	1025	471
Tb09.211.3240	Tb927_09_v4:1851346-1852221:+	hypothetical protein, conserved,leucine-rich repeat protein (LRRP), putative	875	70	695	189	1380
Tb09.211.3250	Tb927_09_v4:1854464-1855099:+	hypothetical protein, conserved	635	86	0	161	0
Tb09.211.3260	Tb927_09_v4:1855676-1856185:-	hypothetical protein, unlikely	509	3	0	0	0
Tb09.211.3270	Tb927_09_v4:1856649-1857278:+	60S ribosomal subunit protein L31, putative	566	1600	4353	7292	11480
Tb09.211.3280	Tb927_09_v4:1857551-1858138:+	60S ribosomal subunit protein L31, putative	566	1995	5857	8520	16904
Tb09.211.3290	Tb927_09_v4:1858324-1858929:+	hypothetical protein, conserved	605	105	101	159	285
Tb09.211.3300	Tb927_09_v4:1859399-1860287:+	Peroxin 19	857	320	427	847	1602
Tb09.211.3310	Tb927_09_v4:1860870-1862282:+	replication factor C, subunit 3, putative	1073	402	447	1028	1701
Tb09.211.3320	Tb927_09_v4:1862861-1865458:+	hypothetical protein, conserved	2597	219	84	520	723
Tb09.211.3330	Tb927_09_v4:1867887-1869224:+	cystathione gamma lyase, putative	1337	216	1039	1483	14530
Tb09.211.3340	Tb927_09_v4:1870539-1871228:+	hypothetical protein, conserved	515	158	470	433	768
Tb09.211.3350	Tb927_09_v4:1872015-1874258:+	hypothetical protein, conserved	2045	152	208	344	494
Tb09.211.3360	Tb927_09_v4:1875686-1876072:-	hypothetical protein, unlikely	386	2	0	0	0
Tb09.211.3370	Tb927_09_v4:1879373-1881055:+	RNA-binding protein, putative (RBP35)	1682	249	446	620	2792
Tb09.211.3380	Tb927_09_v4:1882218-1882589:+	hypothetical protein, unlikely	371	81	0	660	1
Tb09.211.3390	Tb927_09_v4:1882613-1884110:+	hypothetical protein, conserved	1484	186	424	316	542
Tb09.211.3400	Tb927_09_v4:1884651-1885420:+	hypothetical protein, conserved	611	78	171	152	473
Tb09.211.3410	Tb927_09_v4:1886436-1890875:+	protein kinase, putative	4037	94	57	225	123
Tb09.211.3420	Tb927_09_v4:1891819-1893442:+	riboflavin kinase, putative	521	157	594	366	1833
Tb09.211.3430	Tb927_09_v4:1893942-1894720:+	hypothetical protein, conserved	701	109	75	207	380
Tb09.211.3440	Tb927_09_v4:1894970-1896242:+	class I transcription factor A, subunit 2 (CITFA-2)	1265	143	223	231	680
Tb09.211.3450	Tb927_09_v4:1896480-1897040:+	hypothetical protein, unlikely	560	103	0	323	0
Tb09.211.3460	Tb927_09_v4:1897144-1898203:+	hypothetical protein, conserved	1028	156	443	487	898
Tb09.211.3470	Tb927_09_v4:1898451-1899606:+	hypothetical protein, conserved	467	106	347	285	1024
Tb09.211.3490	Tb927_09_v4:1900229-1904179:+	hypothetical protein, conserved	3839	189	141	385	661
Tb09.211.3500	Tb927_09_v4:1905435-1907148:+	hypothetical protein, conserved	1574	114	272	407	1039
Tb09.211.3510	Tb927_09_v4:1908378-1910655:+	ATP-dependent DEAD/H RNA helicase, putative (DED1)	2207	408	1302	1697	11852
Tb09.211.3520	Tb927_09_v4:1910868-1911080:+	hypothetical protein, unlikely	212	70	0	252	2
Tb09.211.3530	Tb927_09_v4:1913847-1915612:+	hypothetical protein, conserved	1253	175	139	454	194
Tb09.211.3540	Tb927_09_v4:1917219-1918757:+	glycerol kinase, glycosomal (glk1)	1538	870	6752	2725	24316
Tb09.211.3550	Tb927_09_v4:1920795-1922333:+	glycerol kinase, glycosomal (glk1)	1538	831	6808	2961	24969
Tb09.211.3560	Tb927_09_v4:1924373-1925911:+	glycerol kinase, glycosomal (glk1)	1538	860	6763	2849	24029
Tb09.211.3570	Tb927_09_v4:1927948-1929486:+	glycerol kinase, glycosomal (glk1)	1538	883	6802	3000	25583
Tb09.211.3590	Tb927_09_v4:1931527-1933065:+	glycerol kinase, glycosomal (glk1)	1538	896	7005	2984	25780
Tb09.211.3610	Tb927_09_v4:1935039-1938798:+	ubiquitin-activating enzyme e1, putative (UBA2)	3644	1288	7820	2485	18221
Tb09.211.3620	Tb927_09_v4:1939564-1940939:+	nucleic acid binding protein, putative,predicted zinc finger protein	1091	137	185	421	490
Tb09.211.3630	Tb927_09_v4:1941400-1942229:+	hypothetical protein, conserved	815	85	247	432	1678
Tb09.211.3640	Tb927_09_v4:1943247-1943984:+	prenyl protein specific carboxyl methyltransferase	737	97	98	118	328
Tb09.211.3650	Tb927_09_v4:1944962-1946419:+	phospholipase A1, putative	1343	220	1115	306	1372
Tb09.211.3660	Tb927_09_v4:1947546-1949130:+	hypothetical protein, conserved	1184	312	329	624	827
Tb09.211.3670	Tb927_09_v4:1949459-1950654:+	hypothetical protein, conserved,predicted zinc finger protein	1172	141	377	251	501
Tb09.211.3680	Tb927_09_v4:1951016-1952810:+	chaperone protein DNAj, putative	1355	165	875	557	2957
Tb09.211.3690	Tb927_09_v4:1953663-1954996:+	hypothetical protein, conserved	1241	153	206	264	91
Tb09.211.3700	Tb927_09_v4:1956035-1957172:+	hypothetical protein, conserved	1031	76	131	144	741
Tb09.211.3710	Tb927_09_v4:1958330-1958578:+	hypothetical protein, unlikely	248	12	0	35	57
Tb09.211.3720	Tb927_09_v4:1958460-1961697:+	hypothetical protein, conserved	3068	371	504	1082	1252
Tb09.211.3730	Tb927_09_v4:1961951-1965388:+	hypothetical protein, conserved	3437	286	109	1072	903
Tb09.211.3740	Tb927_09_v4:1965726-1968186:+	dolichol kinase, putative	1673	168	217	508	772
Tb09.211.3750	Tb927_09_v4:1969946-1973332:+	hypothetical protein, conserved	3179	304	274	623	935
Tb09.211.3760	Tb927_09_v4:1973820-1975573:+	poly(ADP-ribose) glycohydrolase, putative	1595	209	125	585	193
Tb09.211.3770	Tb927_09_v4:1975750-1976191:+	dynein light chain, putative,dynein Tctex2 family, putative	374	111	250	248	1312
Tb09.211.3780	Tb927_09_v4:1977012-1978772:+	hypothetical protein, conserved	1760	123	232	259	816
Tb09.211.3790	Tb927_09_v4:1979587-1979919:+	hypothetical protein, unlikely	332	44	0	124	0
Tb09.211.3800	Tb927_09_v4:1980105-1982052:+	hypothetical protein, conserved	1760	309	257	874	448
Tb09.211.3810	Tb927_09_v4:1982237-1982678:+	hypothetical protein, conserved	422	172	350	412	663
Tb09.211.3820	Tb927_09_v4:1982954-1985062:+	protein kinase, putative	2063	324	618	686	1063
Tb09.211.3830	Tb927_09_v4:1985387-1986026:+	hypothetical protein, conserved	422	121	186	275	531
Tb09.211.3840	Tb927_09_v4:1986269-1988084:+	hypothetical protein, conserved	1742	284	506	426	991
Tb09.211.3850	Tb927_09_v4:1988801-1990159:+	selenocysteine lyase	1355	240	164	828	389
Tb09.211.3860	Tb927_09_v4:1990494-1991778:+	hypothetical protein, conserved	1217	118	112	322	153
Tb09.211.3870	Tb927_09_v4:1992299-1994455:+	transporter, putative	1775	151	599	149	324
Tb09.211.3880	Tb927_09_v4:1996350-1998118:+	hypothetical protein, conserved	1268	363	558	364	532
Tb09.211.3890	Tb927_09_v4:1998711-2002756:+	hypothetical protein, conserved	3845	265	351	765	1368
Tb09.211.3900	Tb927_09_v4:2003414-2005318:+	hypothetical protein, conserved	1904	315	345	703	501
Tb09.211.3910	Tb927_09_v4:2005660-2006805:+	hypothetical protein, conserved	1145	67	61	126	212
Tb09.211.3920	Tb927_09_v4:2007844-2008821:+	QA-SNARE protein putative	917	188	522	389	587
Tb09.211.3930	Tb927_09_v4:2009412-2010749:+	hypothetical protein, conserved	1247	147	247	347	294
Tb09.211.3940	Tb927_09_v4:2011565-2015307:+	hypothetical protein, conserved	3734	446	315	1268	906
Tb09.211.3950	Tb927_09_v4:2015682-2017437:+	hypothetical protein, conserved	1553	159	448	516	1388
Tb09.211.3955	Tb927_09_v4:2018104-2018564:+	hypothetical protein, conserved,predicted heat shock factor binding protein	248	523	1611	197	1124
Tb09.211.3960	Tb927_09_v4:2018748-2019119:-	hypothetical protein, unlikely	371	0	0	0	0
Tb09.211.3970	Tb927_09_v4:2019891-2020486:+	ankyrin repeat protein, putative	539	322	391	709	675
Tb09.211.3980	Tb927_09_v4:2020760-2022179:+	hypothetical protein, conserved	1319	227	324	592	1333
Tb09.211.3990	Tb927_09_v4:2023053-2023811:+	hypothetical protein, conserved	746	192	320	493	593
Tb09.211.4000	Tb927_09_v4:2024105-2026005:+	hypothetical protein, conserved	1820	186	162	679	370
Tb09.211.4010	Tb927_09_v4:2026419-2028437:+	hypothetical protein, conserved	1973	172	185	329	260
Tb09.211.4020	Tb927_09_v4:2028747-2029809:+	TFIIF-stimulated CTD phosphatase, putative	851	69	248	201	742
Tb09.211.4030	Tb927_09_v4:2032302-2032823:-	hypothetical protein	521	0	0	0	0
Tb09.211.4040	Tb927_09_v4:2033211-2033348:-	hypothetical protein, unlikely	137	0	0	0	0
Tb09.211.4050	Tb927_09_v4:2034327-2034641:-	hypothetical protein, unlikely	314	0	0	4	0
Tb09.211.4060	Tb927_09_v4:2034797-2035144:+	hypothetical protein, unlikely	347	0	0	1	0
Tb09.211.4070	Tb927_09_v4:2035524-2036137:-	hypothetical protein	569	97	27	649	2196
Tb09.211.4080	Tb927_09_v4:2036721-2037101:+	hypothetical protein, unlikely	380	151	1040	1237	5323
Tb09.211.4090	Tb927_09_v4:2037660-2038250:+	hypothetical protein, unlikely	590	1	1	0	4
Tb09.211.4100	Tb927_09_v4:2039539-2040163:-	hypothetical protein, conserved	497	59	114	95	587
Tb09.211.4110	Tb927_09_v4:2040445-2042538:-	NADPH--cytochrome p450 reductase, putative (CPR)	2072	324	80	932	359
Tb09.211.4120	Tb927_09_v4:2042977-2044266:-	RNA-binding protein, putative (DRBD10)	1289	229	150	617	1199
Tb09.211.4130	Tb927_09_v4:2044510-2045532:-	hypothetical protein, conserved	1016	181	69	655	300
Tb09.211.4150	Tb927_09_v4:2045951-2047531:-	hypothetical protein, conserved	1580	197	129	472	555
Tb09.211.4155	Tb927_09_v4:2047870-2048184:-	hypothetical protein, conserved	299	102	181	322	749
Tb09.211.4170	Tb927_09_v4:2048649-2050281:-	hypothetical protein, conserved	1523	381	280	1059	1245
Tb09.211.4180	Tb927_09_v4:2050709-2054398:-	hypothetical protein, conserved	3452	330	318	945	1374
Tb09.211.4190	Tb927_09_v4:2054950-2056247:-	hypothetical protein, conserved	935	207	269	624	1233
Tb09.211.4200	Tb927_09_v4:2056502-2057589:-	hypothetical protein, conserved	1013	242	181	586	847
Tb09.211.4210	Tb927_09_v4:2060526-2066264:-	ubiquitin-protein ligase, putative (upl3)	5738	301	535	603	970
Tb09.211.4220	Tb927_09_v4:2067721-2068083:-	hypothetical protein, unlikely	362	167	2	160	0
Tb09.211.4240	Tb927_09_v4:2068699-2070264:-	phosphoinositide-binding protein, putative	1259	626	2767	745	4967
Tb09.211.4250	Tb927_09_v4:2070939-2071130:-	hypothetical protein, unlikely	191	28	0	92	0
Tb09.211.4260	Tb927_09_v4:2072496-2073032:+	hypothetical protein, conserved	536	4	4	4	4
Tb09.211.4270	Tb927_09_v4:2074530-2076401:-	ubiquitin carboxyl-terminal hydrolase, putative,cysteine peptidase, Clan CA, family C19, putative	1337	128	191	204	118
Tb09.211.4280	Tb927_09_v4:2077331-2082254:-	hypothetical protein, conserved	4736	328	440	1248	3013
Tb09.211.4290	Tb927_09_v4:2082591-2083406:-	hypothetical protein, conserved	815	273	196	829	930
Tb09.211.4300	Tb927_09_v4:2083504-2086027:-	hypothetical protein, conserved	2342	364	185	1132	424
Tb09.211.4320	Tb927_09_v4:2086480-2086983:-	hypothetical protein, conserved	497	76	113	208	286
Tb09.211.4330	Tb927_09_v4:2087873-2089477:-	aminopeptidase P, putative,metallo-peptidase, Clan MG, Family M24	1469	150	874	674	3378
Tb09.211.4340	Tb927_09_v4:2090434-2090742:-	hypothetical protein, unlikely	308	35	0	34	2
Tb09.211.4350	Tb927_09_v4:2091241-2093825:-	ribonuclease, putative	1871	177	576	413	2503
Tb09.211.4360	Tb927_09_v4:2094420-2097239:-	hypothetical protein, conserved	2819	414	539	2135	4115
Tb09.211.4370	Tb927_09_v4:2097685-2098203:-	hypothetical protein, conserved	503	115	216	344	445
Tb09.211.4380	Tb927_09_v4:2098410-2099611:-	hypothetical protein, conserved	1073	220	123	404	1045
Tb09.211.4390	Tb927_09_v4:2100263-2102917:-	hypothetical protein, conserved	2654	102	19	337	580
Tb09.211.4400	Tb927_09_v4:2103517-2105062:-	hypothetical protein, conserved	1268	129	63	683	1262
Tb09.211.4410	Tb927_09_v4:2104999-2105370:-	hypothetical protein, unlikely	371	41	0	171	2
Tb09.211.4420	Tb927_09_v4:2105977-2106294:-	hypothetical protein, unlikely	317	38	0	69	0
Tb09.211.4430	Tb927_09_v4:2107170-2111652:-	helicase, putative	3992	324	1075	811	2614
Tb09.211.4440	Tb927_09_v4:2112449-2118574:-	hypothetical protein, conserved	6005	343	158	1103	750
Tb09.211.4450	Tb927_09_v4:2118986-2120145:-	hypothetical protein, conserved	1118	264	109	1137	315
Tb09.211.4460	Tb927_09_v4:2120410-2120993:-	ADP-ribosylation factor, putative	548	784	2014	2643	6217
Tb09.211.4470	Tb927_09_v4:2121185-2121832:-	ADP-ribosylation factor, putative	548	695	1888	2317	4736
Tb09.211.4480	Tb927_09_v4:2121977-2122596:-	ADP-ribosylation factor, putative	548	842	2287	2620	6760
Tb09.211.4490	Tb927_09_v4:2122771-2123867:-	ADP-ribosylation factor, putative	548	712	1919	2257	4887
Tb09.211.4500	Tb927_09_v4:2124266-2125203:-	hypothetical protein, conserved	839	253	190	431	432
Tb09.211.4510	Tb927_09_v4:2125432-2126465:-	hypothetical protein, conserved	881	305	516	790	1110
Tb09.211.4511	Tb927_09_v4:2126833-2127160:-	kinetoplastid membrane protein KMP-11	278	1311	4906	1790	8636
Tb09.211.4512	Tb927_09_v4:2127426-2127753:-	kinetoplastid membrane protein KMP-11	278	1477	6316	1769	8889
Tb09.211.4513	Tb927_09_v4:2127999-2128326:-	kinetoplastid membrane protein KMP-11 (KMP-11)	278	1417	6262	1802	8885
Tb09.211.4520	Tb927_09_v4:2128538-2130320:-	hypothetical protein, conserved	1019	381	841	1063	1123
Tb09.211.4530	Tb927_09_v4:2129805-2130164:+	hypothetical protein, unlikely	359	0	0	0	0
Tb09.211.4540	Tb927_09_v4:2134077-2135850:-	RNA-binding protein, putative (DRBD2)	917	821	1666	1934	5645
Tb09.211.4550	Tb927_09_v4:2136039-2136698:-	60S ribosomal protein L12, putative	659	1639	2680	8520	10272
Tb09.211.4560	Tb927_09_v4:2136918-2139200:-	hypothetical protein, conserved	2279	406	238	1339	691
Tb09.211.4570	Tb927_09_v4:2139561-2140841:-	short-chain dehydrogenase, putative	1280	288	110	752	476
Tb09.211.4580	Tb927_09_v4:2141236-2142810:-	hypothetical protein, conserved	1574	171	108	657	811
Tb09.211.4590	Tb927_09_v4:2143111-2143404:-	hypothetical protein, unlikely	293	53	1	93	0
Tb09.211.4600	Tb927_09_v4:2143665-2145169:-	short-chain dehydrogenase, putative	1391	206	302	596	1024
Tb09.211.4610	Tb927_09_v4:2146355-2147489:-	vesicle-associated membrane protein, putative	617	152	492	373	1506
Tb09.211.4620	Tb927_09_v4:2147929-2148354:-	hypothetical protein, unlikely	425	73	2	213	1
Tb09.211.4630	Tb927_09_v4:2148631-2149612:-	hypothetical protein, conserved	944	157	715	243	1223
Tb09.211.4660	Tb927_09_v4:2151194-2151643:+	hypothetical protein, unlikely	449	5	0	0	0
Tb09.211.4670	Tb927_09_v4:2151951-2154103:-	hypothetical protein, conserved	1595	198	494	368	1128
Tb09.211.4680	Tb927_09_v4:2155108-2156856:-	hypothetical protein, conserved	1562	245	243	175	104
Tb09.211.4690	Tb927_09_v4:2157623-2158753:-	hypothetical protein, conserved	635	197	185	576	750
Tb09.211.4700	Tb927_09_v4:2160125-2161195:-	rieske iron-sulfur protein, mitochondrial precursor (RISP)	893	218	958	891	7965
Tb09.211.4710	Tb927_09_v4:2161709-2163676:-	hypothetical protein, conserved	1967	183	149	409	216
Tb09.211.4720	Tb927_09_v4:2164050-2165237:-	chaperone protein DNAj, putative	968	328	285	663	790
Tb09.211.4730	Tb927_09_v4:2165850-2169930:-	hypothetical protein, conserved	4031	160	19	580	185
Tb09.211.4740	Tb927_09_v4:2170609-2171883:-	hypothetical protein, conserved	1160	111	96	625	1352
Tb09.211.4750	Tb927_09_v4:2171802-2172182:-	hypothetical protein, unlikely	380	102	1	394	14
Tb09.211.4760	Tb927_09_v4:2172794-2174610:-	metacaspase 5, putative	1502	412	2073	706	4561
Tb09.211.4770	Tb927_09_v4:2175424-2176144:-	hypothetical protein, conserved	578	95	182	181	572
Tb09.211.4780	Tb927_09_v4:2176843-2179228:-	Nucleoporin (Nup82)	2258	446	555	1394	2415
Tb09.211.4790	Tb927_09_v4:2179237-2179539:-	hypothetical protein, unlikely	302	66	0	506	3
Tb09.211.4800	Tb927_09_v4:2179652-2182159:-	hypothetical protein, conserved	2507	290	139	1037	431
Tb09.211.4810	Tb927_09_v4:2183049-2188175:-	hypothetical protein, conserved	5126	576	231	1617	859
Tb09.211.4820	Tb927_09_v4:2188758-2190199:-	hypothetical protein, conserved	1406	393	864	1018	4590
Tb09.211.4830	Tb927_09_v4:2190411-2192497:-	hypothetical protein, conserved	1982	174	69	407	355
Tb09.211.4840	Tb927_09_v4:2192771-2195302:-	mismatch repair protein PMS1, putative,mismatch repair protein	2366	366	271	1037	447
Tb09.211.4850	Tb927_09_v4:2195569-2196018:-	60S ribosomal protein L26, putative	431	2277	4846	8266	12016
Tb09.211.4860	Tb927_09_v4:2197122-2198312:-	hypothetical protein,leucine-rich repeat protein (LRRP), putative	1082	187	182	489	718
Tb09.211.4870	Tb927_09_v4:2198642-2199743:-	RNA 3'-terminal phosphate cyclase-like protein	1088	177	287	867	1922
Tb09.211.4880	Tb927_09_v4:2200141-2201480:-	cyclophilin-like protein, putative (PPIase)	1154	216	166	884	1358
Tb09.211.4890	Tb927_09_v4:2202142-2203191:-	casein kinase II, putative	1049	356	617	762	1948
Tb09.211.4900	Tb927_09_v4:2203635-2204440:-	hypothetical protein	656	172	539	729	1894
Tb09.211.4910	Tb927_09_v4:2204632-2208172:-	ubiquitin carboxyl-terminal hydrolase, putative,cysteine peptidase, Clan CA, family C19, putative	3485	540	864	1236	1087
Tb09.211.4920	Tb927_09_v4:2208467-2209660:-	dynein-associated protein, putative	296	234	488	509	1019
Tb09.211.4930	Tb927_09_v4:2211190-2211585:-	hypothetical protein	395	12	27	17	36
Tb09.211.4940	Tb927_09_v4:2213353-2213877:-	hypothetical protein, unlikely,Ingi-like sequence	524	216	29	182	11
Tb09.211.4950	Tb927_09_v4:2214727-2215290:+	hypothetical protein	563	49	3	72	3
Tb09.211.4960	Tb927_09_v4:2215520-2219872:+	leucine-rich repeat protein (LRRP, pseudogene), putative,leucine-rich repeat protein (LRRP), point mutation	934	183	183	187	484
Tb09.211.4970	Tb927_09_v4:2222210-2222635:-	hypothetical protein, unlikely	425	0	0	0	0
Tb09.211.4980	Tb927_09_v4:2221755-2225549:+	leucine-rich repeat protein (LRRP), putative	1832	181	467	593	7341
Tb09.211.4990	Tb927_09_v4:2230076-2232499:+	iron/ascorbate oxidoreductase family protein, putative	983	0	0	0	0
Tb09.211.5000	Tb927_09_v4:2235308-2235646:-	hypothetical protein, unlikely	338	0	0	0	0
Tb09.211.5010	Tb927_09_v4:2236821-2240171:+	SLACS retrotransposable element (part), putative	3350	387	56	859	509
Tb09.211.5015	Tb927_09_v4:2240332-2242242:+	SLACS reverse transcriptase, putative	1910	52	0	123	11
Tb09.244.0005	Tb927_09_v4:3054870-3055206:-	variant surface glycoprotein (VSG, pseudogene), putative	251	0	0	0	0
Tb09.244.0020	Tb927_09_v4:3034325-3035919:-	variant surface glycoprotein (VSG, pseudogene), putative,variant surface glycoprotein (VSG), degenerate and frameshifted	1208	0	0	0	0
Tb09.244.0030	Tb927_09_v4:3030959-3032528:-	variant surface glycoprotein (VSG, pseudogene), putative,variant surface glycoprotein (VSG), degenerate and frameshifted	113	11	0	0	0
Tb09.244.0040	Tb927_09_v4:3029095-3029448:+	hypothetical protein, unlikely	353	0	0	0	0
Tb09.244.0050	Tb927_09_v4:3027156-3028649:-	variant surface glycoprotein (VSG, atypical), putative	1493	0	2	0	0
Tb09.244.0060	Tb927_09_v4:3024618-3026043:-	variant surface glycoprotein (VSG, pseudogene), putative,variant surface glycoprotein (VSG), degenerate and frameshifted	593	0	2	1	0
Tb09.244.0080	Tb927_09_v4:3019803-3021097:-	variant surface glycoprotein (VSG, pseudogene), putative,variant surface glycoprotein (VSG), degenerate and frameshifted	140	0	0	0	0
Tb09.244.0090	Tb927_09_v4:3015740-3017326:-	variant surface glycoprotein (VSG, pseudogene), putative	1586	0	0	0	0
Tb09.244.0110	Tb927_09_v4:3011446-3012970:-	variant surface glycoprotein (VSG, pseudogene), putative,variant surface glycoprotein (VSG), point mutation and frameshifted	380	1	0	0	0
Tb09.244.0120	Tb927_09_v4:3008576-3010030:-	variant surface glycoprotein (VSG, pseudogene), putative,variant surface glycoprotein (VSG), degenerate	1454	0	0	0	0
Tb09.244.0130	Tb927_09_v4:3005493-3006957:-	variant surface glycoprotein (VSG, pseudogene), putative,variant surface glycoprotein (VSG), frameshifted and point mutation	1097	0	3	0	0
Tb09.244.0140	Tb927_09_v4:3001656-3003274:-	variant surface glycoprotein (VSG, pseudogene), putative,variant surface glycoprotein (VSG), degenerate	146	3	0	0	0
Tb09.244.0150	Tb927_09_v4:2998484-3000070:-	variant surface glycoprotein (VSG, pseudogene), putative	1586	0	0	0	0
Tb09.244.0170	Tb927_09_v4:2991327-2992618:+	variant surface glycoprotein (VSG, pseudogene), putative,variant surface glycoprotein (VSG), frameshifted	80	3	0	0	0
Tb09.244.0190	Tb927_09_v4:2989192-2989332:+	hypothetical protein, unlikely (3H15.270)	140	0	0	0	0
Tb09.244.0200	Tb927_09_v4:2987326-2988927:+	variant surface glycoprotein (VSG, atypical), putative (3H15.265)	1601	0	0	0	0
Tb09.244.0210	Tb927_09_v4:2986052-2986973:+	expression site-associated gene 3 (ESAG3, pseudogene), putative,expression site-associated gene 3 (ESAG3), frameshifted and degenerate fragment	125	77	116	0	0
Tb09.244.0220	Tb927_09_v4:2983344-2984803:+	variant surface glycoprotein (VSG, pseudogene), putative,variant surface glycoprotein (VSG), degenerate and frameshifted	41	0	0	0	1
Tb09.244.0230	Tb927_09_v4:2979859-2981371:+	variant surface glycoprotein (VSG, pseudogene), putative,variant surface glycoprotein (VSG), degenerate and frameshifted	44	2	1	0	0
Tb09.244.0240	Tb927_09_v4:2977830-2978359:+	variant surface glycoprotein (VSG, pseudogene), putative,variant surface glycoprotein (VSG), fragment	443	0	0	0	0
Tb09.244.0250	Tb927_09_v4:2975207-2976676:+	variant surface glycoprotein (VSG, atypical), putative (3H15.230)	1469	0	0	0	0
Tb09.244.0260	Tb927_09_v4:2974664-2974903:+	hypothetical protein, unlikely (3H15.225)	239	0	0	0	0
Tb09.244.0270	Tb927_09_v4:2971985-2973486:+	variant surface glycoprotein (VSG, pseudogene), putative,variant surface glycoprotein (VSG), frameshifted	59	3	0	0	0
Tb09.244.0280	Tb927_09_v4:2970705-2971676:+	expression site-associated gene 3 (ESAG3, pseudogene), putative,expression site-associated gene 3 (ESAG3), degenerate and frameshifted fragment	971	28	25	0	0
Tb09.244.0290	Tb927_09_v4:2967040-2968564:+	variant surface glycoprotein (VSG, pseudogene), putative,variant surface glycoprotein (VSG), degenerate and frameshifted	1382	0	0	0	0
Tb09.244.0300	Tb927_09_v4:2966271-2966483:+	hypothetical protein, unlikely (3H15.205)	212	0	0	0	0
Tb09.244.0320	Tb927_09_v4:2959718-2960314:-	variant surface glycoprotein (VSG, pseudogene), putative,variant surface glycoprotein (VSG), fragment	596	628	1327	0	0
Tb09.244.0330	Tb927_09_v4:2956578-2958150:-	variant surface glycoprotein (VSG, pseudogene), putative,variant surface glycoprotein (VSG), frameshifted and point mutation	1391	0	0	0	0
Tb09.244.0340	Tb927_09_v4:2955046-2955279:-	hypothetical protein (3H15.185)	233	0	0	0	0
Tb09.244.0350	Tb927_09_v4:2953294-2954825:-	variant surface glycoprotein (VSG, pseudogene), putative,variant surface glycoprotein (VSG), frameshifted and point mutation	992	0	0	0	0
Tb09.244.0360	Tb927_09_v4:2950034-2951585:-	variant surface glycoprotein (VSG, pseudogene), putative,variant surface glycoprotein (VSG), frameshifted and point mutation	719	1	0	0	0
Tb09.244.0370	Tb927_09_v4:2948012-2948503:-	hypothetical protein	491	0	0	0	0
Tb09.244.0375	Tb927_09_v4:2947267-2947446:-	variant surface glycoprotein (VSG, pseudogene), putative	179	0	0	0	0
Tb09.244.0380	Tb927_09_v4:2946036-2946272:-	hypothetical protein, unlikely (3H15.165)	236	0	0	0	0
Tb09.244.0390	Tb927_09_v4:2943901-2945406:-	variant surface glycoprotein (VSG, pseudogene), putative	1505	0	0	0	0
Tb09.244.0400	Tb927_09_v4:2937434-2938900:-	variant surface glycoprotein (VSG, pseudogene), putative,variant surface glycoprotein (VSG), degenerate frameshifted	473	0	0	0	0
Tb09.244.0410	Tb927_09_v4:2935797-2936258:-	hypothetical protein, conserved (3H15.145)	461	0	0	0	0
Tb09.244.0420	Tb927_09_v4:2934270-2935084:-	variant surface glycoprotein (VSG, pseudogene), putative	812	0	0	0	0
Tb09.244.0440	Tb927_09_v4:2928402-2928782:-	hypothetical protein, conserved (3H15.130)	380	8	41	19	17
Tb09.244.0470	Tb927_09_v4:2917678-2919288:+	variant surface glycoprotein (VSG), putative (3H15.120)	1610	2	1	0	0
Tb09.244.0475	Tb927_09_v4:2920133-2920309:+	variant surface glycoprotein (VSG, pseudogene), putative	176	0	0	0	0
Tb09.244.0480	Tb927_09_v4:2914455-2915825:+	variant surface glycoprotein (VSG, pseudogene), putative,variant surface glycoprotein (VSG), degenerate	1370	0	0	0	0
Tb09.244.0490	Tb927_09_v4:2911449-2912393:+	variant surface glycoprotein (VSG, pseudogene), putative,variant surface glycoprotein (VSG), degenerate fragment	944	0	0	0	0
Tb09.244.0500	Tb927_09_v4:2908776-2910204:+	variant surface glycoprotein (VSG, pseudogene), putative,variant surface glycoprotein (VSG), degenerate and frameshifted	227	0	0	0	0
Tb09.244.0510	Tb927_09_v4:2907540-2907851:-	hypothetical protein, unlikely	311	0	0	0	0
Tb09.244.0530	Tb927_09_v4:2897763-2899152:-	variant surface glycoprotein (VSG, pseudogene), putative,variant surface glycoprotein (VSG), degenerate	1388	0	0	0	0
Tb09.244.0540	Tb927_09_v4:2891863-2892846:-	expression site-associated gene 3 (ESAG3, pseudogene), putative,expression site-associated gene 3 (ESAG3), degenerate	983	0	0	0	0
Tb09.244.0550	Tb927_09_v4:2890331-2891692:-	variant surface glycoprotein (VSG, pseudogene), putative,variant surface glycoprotein (VSG), frameshifted and point mutation	1079	0	0	0	0
Tb09.244.0560	Tb927_09_v4:2887254-2888801:-	variant surface glycoprotein (VSG, pseudogene), putative,variant surface glycoprotein (VSG), degenerate	1547	3	0	0	0
Tb09.244.0570	Tb927_09_v4:2883173-2884696:-	variant surface glycoprotein (VSG, pseudogene), putative,variant surface glycoprotein (VSG), degenerate and frameshifted	1079	0	0	0	0
Tb09.244.0580	Tb927_09_v4:2877328-2878728:-	variant surface glycoprotein (VSG, pseudogene), putative,variant surface glycoprotein (VSG), degenerate and frameshifted fragment	662	0	0	0	0
Tb09.244.0610	Tb927_09_v4:2871027-2872642:-	variant surface glycoprotein (VSG, pseudogene), putative,variant surface glycoprotein (VSG), frameshifted and degenerate	977	0	0	0	0
Tb09.244.0620	Tb927_09_v4:2867479-2869104:-	variant surface glycoprotein (VSG, pseudogene), putative,variant surface glycoprotein (VSG), degenerate	1625	0	0	0	0
Tb09.244.0630	Tb927_09_v4:2863993-2865550:-	variant surface glycoprotein (VSG, pseudogene), putative,variant surface glycoprotein (VSG), frameshifted and degenerate	1478	0	0	0	0
Tb09.244.0640	Tb927_09_v4:2861060-2862523:-	variant surface glycoprotein (VSG, atypical), putative (3H15.30)	1463	7	68	0	0
Tb09.244.0650	Tb927_09_v4:2857146-2858590:-	variant surface glycoprotein (VSG, pseudogene), putative,variant surface glycoprotein (VSG), degenerate and frameshifted fragment	239	23	0	0	0
Tb09.244.0660	Tb927_09_v4:2853579-2855157:-	lytic factor resistance-like protein (VSRA, pseudogene), putative,lytic factor resistance-like protein (VSRA), frameshifted and point mutation	1247	1	0	0	0
Tb09.244.0670	Tb927_09_v4:2849783-2851324:-	variant surface glycoprotein (VSG, pseudogene), putative,variant surface glycoprotein (VSG), frameshifted and degenerate	1418	0	0	0	0
Tb09.244.0680	Tb927_09_v4:2846516-2847848:-	variant surface glycoprotein (VSG, pseudogene), putative,variant surface glycoprotein (VSG), frameshifted fragment	227	0	0	0	0
Tb09.244.0690	Tb927_09_v4:2843832-2845226:-	variant surface glycoprotein (VSG, pseudogene), putative,variant surface glycoprotein (VSG), degenerate	1394	0	0	0	1
Tb09.244.0700	Tb927_09_v4:2840340-2841317:-	expression site-associated gene 3 (ESAG3, pseudogene), putative,expression site-associated gene 3 (ESAG3), frameshifted and point-mutated fragment	248	5	1	0	0
Tb09.244.0710	Tb927_09_v4:2838475-2840011:-	variant surface glycoprotein (VSG, pseudogene), putative,variant surface glycoprotein (VSG), degenerate and frameshifted	509	0	0	0	0
Tb09.244.0750	Tb927_09_v4:2825870-2827394:+	variant surface glycoprotein (VSG, pseudogene), putative	86	0	0	0	0
Tb09.244.0770	Tb927_09_v4:2822630-2824163:+	variant surface glycoprotein (VSG, pseudogene), putative,variant surface glycoprotein (VSG), degenerate and frameshifted fragment	119	0	0	0	0
Tb09.244.0780	Tb927_09_v4:2818844-2820357:+	variant surface glycoprotein (VSG, pseudogene), putative,variant surface glycoprotein (VSG), frameshifted	14	1	0	0	0
Tb09.244.0790	Tb927_09_v4:2815468-2816882:+	variant surface glycoprotein (VSG, pseudogene), putative,variant surface glycoprotein (VSG), frameshifted and point mutation	185	0	0	0	0
Tb09.244.0800	Tb927_09_v4:2812285-2813817:+	variant surface glycoprotein (VSG, pseudogene), putative,variant surface glycoprotein (VSG), point mutation	1532	0	0	0	0
Tb09.244.0810	Tb927_09_v4:2810028-2810363:-	hypothetical protein	335	28235	6441	359905	63593
Tb09.244.0815	Tb927_09_v4:2801900-2802190:-	variant surface glycoprotein (VSG, pseudogene), putative	290	0	0	0	0
Tb09.244.0860	Tb927_09_v4:2795712-2797174:-	variant surface glycoprotein (VSG, pseudogene), putative,variant surface glycoprotein (VSG), degenerate and frameshifted	290	0	0	0	0
Tb09.244.0870	Tb927_09_v4:2791867-2793356:-	variant surface glycoprotein (VSG, pseudogene), putative,variant surface glycoprotein (VSG), frameshifted	1427	0	0	0	0
Tb09.244.0880	Tb927_09_v4:2789116-2790230:-	variant surface glycoprotein (VSG, pseudogene), putative,variant surface glycoprotein (VSG), degenerate and frameshifted	890	0	0	0	0
Tb09.244.0900	Tb927_09_v4:2785725-2787253:-	variant surface glycoprotein (VSG, pseudogene), putative,variant surface glycoprotein (VSG), degenerate and frameshifted	1433	0	0	0	0
Tb09.244.0910	Tb927_09_v4:2783014-2784546:-	variant surface glycoprotein (VSG), putative	1532	0	0	0	0
Tb09.244.0920	Tb927_09_v4:2779839-2781339:-	variant surface glycoprotein (VSG, pseudogene), putative,variant surface glycoprotein (VSG), frameshifted	488	0	1	0	0
Tb09.244.0930	Tb927_09_v4:2777675-2779319:-	variant surface glycoprotein (VSG, pseudogene), putative,variant surface glycoprotein (VSG), frameshifted	1436	4	2	0	0
Tb09.244.0940	Tb927_09_v4:2774660-2775468:-	expression site-associated gene 3 (ESAG3, pseudogene), putative,expression site-associated gene 3 (ESAG3), degenerate and frameshifted fragment	206	0	0	0	0
Tb09.244.0960	Tb927_09_v4:2772740-2774282:-	variant surface glycoprotein (VSG, pseudogene), putative,variant surface glycoprotein (VSG), degenerate and frameshifted	398	0	0	0	0
Tb09.244.0970	Tb927_09_v4:2768938-2770436:-	variant surface glycoprotein (VSG, pseudogene), putative,variant surface glycoprotein (VSG), degenerate and frameshifted	836	0	0	0	0
Tb09.244.0980	Tb927_09_v4:2766202-2767707:-	variant surface glycoprotein (VSG, pseudogene), putative,variant surface glycoprotein (VSG), point mutation	1505	45	154	0	2
Tb09.244.0990	Tb927_09_v4:2763003-2764571:-	variant surface glycoprotein (VSG, pseudogene), putative,variant surface glycoprotein (VSG), degenerate	1568	0	0	0	0
Tb09.244.1000	Tb927_09_v4:2759732-2761174:-	variant surface glycoprotein (VSG, atypical), putative	1442	0	0	0	0
Tb09.244.1010	Tb927_09_v4:2757458-2758399:-	expression site-associated gene 3 (ESAG3, pseudogene), putative,expression site-associated gene 3 (ESAG3), degenerate	941	36	56	0	0
Tb09.244.1020	Tb927_09_v4:2754962-2756568:-	variant surface glycoprotein (VSG, pseudogene), putative,variant surface glycoprotein (VSG), degenerate and frameshifted	902	0	0	0	0
Tb09.244.1050	Tb927_09_v4:2747512-2748217:+	variant surface glycoprotein (VSG, pseudogene), putative,variant surface glycoprotein (VSG), fragment	704	0	0	0	0
Tb09.244.1070	Tb927_09_v4:2743662-2745133:+	variant surface glycoprotein (VSG, pseudogene), putative,variant surface glycoprotein (VSG), degenerate and frameshifted	296	0	0	0	0
Tb09.244.1090	Tb927_09_v4:2740923-2742377:+	variant surface glycoprotein (VSG, pseudogene), putative,variant surface glycoprotein (VSG), point mutation	1454	0	0	0	0
Tb09.244.1100	Tb927_09_v4:2739547-2740555:+	expression site-associated gene 3 (ESAG3, pseudogene), putative,expression site-associated gene 3 (ESAG3), degenerate and frameshifted	662	91	375	0	0
Tb09.244.1110	Tb927_09_v4:2736275-2737774:-	variant surface glycoprotein (VSG, pseudogene), putative,variant surface glycoprotein (VSG), degenerate and frameshifted	1328	0	0	0	0
Tb09.244.1120	Tb927_09_v4:2735424-2735711:+	hypothetical protein, unlikely	287	0	0	0	0
Tb09.244.1130	Tb927_09_v4:2733739-2735070:-	variant surface glycoprotein (VSG, pseudogene), putative,variant surface glycoprotein (VSG), point mutation	1331	338	208	0	0
Tb09.244.1140	Tb927_09_v4:2729266-2730756:-	variant surface glycoprotein (VSG, pseudogene), putative,variant surface glycoprotein (VSG), degenerate and frameshifted	722	26	0	0	0
Tb09.244.1170	Tb927_09_v4:2724429-2725330:-	expression site-associated gene 3 (ESAG3, pseudogene), putative,expression site-associated gene 3 (ESAG3), degenerate and frameshifted fragment	440	94	95	1	1
Tb09.244.1180	Tb927_09_v4:2721776-2723189:-	variant surface glycoprotein (VSG, pseudogene), putative,variant surface glycoprotein (VSG), frameshifted and point mutation	857	0	0	0	1
Tb09.244.1190	Tb927_09_v4:2718948-2720480:-	variant surface glycoprotein (VSG, pseudogene), putative,variant surface glycoprotein (VSG), frameshifted and point mutation	1025	0	0	0	0
Tb09.244.1200	Tb927_09_v4:2716770-2717655:-	variant surface glycoprotein (VSG, pseudogene), putative,variant surface glycoprotein, truncated,variant surface glycoprotein (VSG), frameshifted and point-mutated fragment	620	0	0	0	0
Tb09.244.1210	Tb927_09_v4:2715367-2716331:-	expression site-associated gene 3 (ESAG3, pseudogene), putative,expression site-associated gene 3 (ESAG3), frameshifted and degenerate	566	3	7	0	1
Tb09.244.1220	Tb927_09_v4:2713611-2715181:-	variant surface glycoprotein (VSG, pseudogene), putative,variant surface glycoprotein (VSG), degenerate and frameshifted	1529	1	0	0	0
Tb09.244.1230	Tb927_09_v4:2709494-2710984:-	variant surface glycoprotein (VSG, pseudogene), putative	890	0	0	0	0
Tb09.244.1240	Tb927_09_v4:2707159-2708414:-	hypothetical protein, conserved (pseudogene),hypothetical protein, conserved, degenerate	1253	0	0	0	0
Tb09.244.1250	Tb927_09_v4:2705414-2706973:-	variant surface glycoprotein (VSG, pseudogene), putative,variant surface glycoprotein (VSG), frameshifted and point mutation	224	1	0	0	0
Tb09.244.1260	Tb927_09_v4:2701227-2702796:-	variant surface glycoprotein (VSG, pseudogene), putative,variant surface glycoprotein (VSG), frameshifted and degenerate	1334	3	0	0	0
Tb09.244.1270	Tb927_09_v4:2700403-2700741:+	hypothetical protein, unlikely	338	0	0	0	0
Tb09.244.1280	Tb927_09_v4:2697454-2698951:-	variant surface glycoprotein (VSG, pseudogene), putative,variant surface glycoprotein (VSG), frameshifted and degenerate	1181	0	2	0	0
Tb09.244.1300	Tb927_09_v4:2688346-2689732:+	variant surface glycoprotein (VSG, pseudogene), putative,variant surface glycoprotein (VSG), frameshifted and degenerate	905	0	0	0	0
Tb09.244.1310	Tb927_09_v4:2685590-2687099:+	variant surface glycoprotein (VSG, pseudogene), putative,variant surface glycoprotein (VSG), frameshifted and degenerate	434	0	0	0	0
Tb09.244.1330	Tb927_09_v4:2682729-2683534:+	variant surface glycoprotein (VSG, pseudogene), putative,variant surface glycoprotein (VSG), degenerate and frameshifted fragment	266	0	0	0	0
Tb09.244.1340	Tb927_09_v4:2680890-2681898:+	expression site-associated gene 3 (ESAG3, pseudogene), putative,expression site-associated gene 3 (ESAG3), degenerate and frameshifted	383	62	43	0	1
Tb09.244.1350	Tb927_09_v4:2678332-2679840:+	variant surface glycoprotein (VSG, pseudogene), putative,variant surface glycoprotein (VSG), point mutation	1508	0	0	0	0
Tb09.244.1360	Tb927_09_v4:2674850-2676337:+	variant surface glycoprotein (VSG, pseudogene), putative,variant surface glycoprotein (VSG), degenerate and frameshifted fragment	89	0	0	0	0
Tb09.244.1380	Tb927_09_v4:2671535-2673084:+	variant surface glycoprotein (VSG, pseudogene), putative,variant surface glycoprotein (VSG), degenerate and frameshifted	107	0	0	0	0
Tb09.244.1390	Tb927_09_v4:2668299-2669853:+	variant surface glycoprotein (VSG, pseudogene), putative,variant surface glycoprotein (VSG), frameshifted	89	28	15	0	0
Tb09.244.1410	Tb927_09_v4:2664635-2666215:+	variant surface glycoprotein (VSG), putative	1580	2	7	3	1
Tb09.244.1440	Tb927_09_v4:2653482-2654871:-	variant surface glycoprotein (VSG, pseudogene), putative	1388	0	0	0	0
Tb09.244.1450	Tb927_09_v4:2649463-2650871:-	variant surface glycoprotein (VSG, pseudogene), putative,variant surface glycoprotein (VSG), point mutation	1406	1	0	0	0
Tb09.244.1470	Tb927_09_v4:2647644-2648564:-	expression site-associated gene 3 (ESAG3, pseudogene), putative,expression site-associated gene 3 (ESAG3), degenerate and frameshifted fragment	920	0	0	0	0
Tb09.244.1480	Tb927_09_v4:2645938-2647471:-	variant surface glycoprotein (VSG, pseudogene), putative,variant surface glycoprotein (VSG), degenerate and frameshifted	32	0	0	2	0
Tb09.244.1490	Tb927_09_v4:2642895-2644442:-	variant surface glycoprotein (VSG, pseudogene), putative,variant surface glycoprotein (VSG), frameshifted	386	5	0	0	0
Tb09.244.1510	Tb927_09_v4:2638784-2640306:-	variant surface glycoprotein (VSG, pseudogene), putative,variant surface glycoprotein (VSG), frameshifted and degenerate	1178	0	0	0	0
Tb09.244.1530	Tb927_09_v4:2632957-2634384:-	variant surface glycoprotein (VSG, pseudogene), putative,variant surface glycoprotein (VSG), frameshifted and degenerate	698	0	0	0	0
Tb09.244.1540	Tb927_09_v4:2630474-2631876:-	variant surface glycoprotein (VSG, pseudogene), putative,variant surface glycoprotein (VSG), frameshifted and point mutation	569	154	231	0	1
Tb09.244.1550	Tb927_09_v4:2627064-2628524:-	variant surface glycoprotein (VSG, pseudogene), putative,variant surface glycoprotein (VSG), degenerate	1460	0	0	0	0
Tb09.244.1560	Tb927_09_v4:2623607-2625107:-	variant surface glycoprotein (VSG, pseudogene), putative,variant surface glycoprotein (VSG), frameshifted and point mutation	497	0	0	0	0
Tb09.244.1570	Tb927_09_v4:2621041-2622591:-	variant surface glycoprotein (VSG, atypical), putative	1550	0	0	0	0
Tb09.244.1580	Tb927_09_v4:2618315-2619967:-	variant surface glycoprotein (VSG), putative	1652	0	1	0	1
Tb09.244.1590	Tb927_09_v4:2613557-2615060:-	variant surface glycoprotein (VSG, pseudogene), putative,variant surface glycoprotein (VSG), degenerate and frameshifted	683	0	0	0	0
Tb09.244.1600	Tb927_09_v4:2610947-2612476:-	variant surface glycoprotein (VSG, atypical), putative	1529	0	2	0	0
Tb09.244.1620	Tb927_09_v4:2602414-2603852:-	variant surface glycoprotein (VSG, pseudogene), putative,variant surface glycoprotein (VSG), frameshifted and point mutation	1436	3	0	0	0
Tb09.244.1630	Tb927_09_v4:2598421-2598831:+	hypothetical protein, unlikely	410	0	0	0	0
Tb09.244.1650	Tb927_09_v4:2593561-2593905:-	hypothetical protein	344	0	0	0	0
Tb09.244.1680	Tb927_09_v4:2585651-2587030:+	variant surface glycoprotein (VSG, pseudogene), putative,variant surface glycoprotein (VSG), point mutation	1379	0	0	0	0
Tb09.244.1690	Tb927_09_v4:2582993-2584431:+	variant surface glycoprotein (VSG, pseudogene), putative,variant surface glycoprotein (VSG), frameshifted	1376	0	0	0	0
Tb09.244.1700	Tb927_09_v4:2580727-2582206:+	variant surface glycoprotein (VSG, pseudogene), putative,variant surface glycoprotein (VSG), degenerate and frameshifted	1478	9	13	0	0
Tb09.244.1710	Tb927_09_v4:2577270-2578793:+	variant surface glycoprotein (VSG, pseudogene), putative,variant surface glycoprotein (VSG), degenerate and frameshifted	218	0	0	0	0
Tb09.244.1720	Tb927_09_v4:2574178-2575727:+	variant surface glycoprotein (VSG, pseudogene), putative,variant surface glycoprotein (VSG), degenerate and frameshifted	350	1	1	0	0
Tb09.244.1730	Tb927_09_v4:2571585-2572130:+	variant surface glycoprotein (VSG, pseudogene), putative,variant surface glycoprotein (VSG), point- mutated fragment	545	0	0	0	0
Tb09.244.1740	Tb927_09_v4:2569286-2570797:+	variant surface glycoprotein (VSG), putative	1511	12	24	0	0
Tb09.244.1750	Tb927_09_v4:2565682-2567050:+	variant surface glycoprotein (VSG, pseudogene), putative,variant surface glycoprotein (VSG), frameshifted	236	0	3	0	0
Tb09.244.1780	Tb927_09_v4:2552729-2554172:+	variant surface glycoprotein (VSG, pseudogene), putative,variant surface glycoprotein (VSG), degenerate	1442	0	0	0	0
Tb09.244.1790	Tb927_09_v4:2549081-2550598:+	variant surface glycoprotein (VSG, atypical), putative	1517	0	1	0	0
Tb09.244.1800	Tb927_09_v4:2544627-2545671:+	variant surface glycoprotein (VSG, pseudogene), putative,variant surface glycoprotein (VSG), interrupted degenerate and frameshifted fragment	378	0	0	0	0
Tb09.244.1830	Tb927_09_v4:2532076-2533620:+	variant surface glycoprotein (VSG, atypical), putative	1544	0	4	0	0
Tb09.244.1840	Tb927_09_v4:2531301-2531912:+	UDP-Gal or UDP-GlcNAc-dependent glycosyltransferase, putative	611	0	0	0	1
Tb09.244.1850	Tb927_09_v4:2527707-2529275:+	variant surface glycoprotein (VSG, pseudogene), putative,variant surface glycoprotein (VSG), degenerate	1568	0	0	0	0
Tb09.244.1860	Tb927_09_v4:2523984-2525447:+	variant surface glycoprotein (VSG, pseudogene), putative,variant surface glycoprotein (VSG), degenerate	1463	0	2	0	0
Tb09.244.1870	Tb927_09_v4:2520928-2522394:+	variant surface glycoprotein (VSG, pseudogene), putative,variant surface glycoprotein (VSG), degenerate	1466	0	0	0	1
Tb09.244.1880	Tb927_09_v4:2518078-2519527:+	variant surface glycoprotein (VSG, pseudogene), putative,variant surface glycoprotein (VSG), degenerate and frameshifted	38	0	0	0	0
Tb09.244.1890	Tb927_09_v4:2515659-2516085:+	variant surface glycoprotein (VSG, pseudogene), putative,variant surface glycoprotein (VSG), frameshifted and point-mutated fragment	92	0	0	0	0
Tb09.244.1910	Tb927_09_v4:2512339-2512722:-	hypothetical protein, unlikely	383	0	0	0	0
Tb09.244.1920	Tb927_09_v4:2509253-2510699:+	variant surface glycoprotein (VSG, pseudogene), putative,variant surface glycoprotein (VSG), point mutation and frameshifted	362	1	1	0	0
Tb09.244.1930	Tb927_09_v4:2505182-2506620:+	variant surface glycoprotein (VSG, pseudogene), putative,variant surface glycoprotein (VSG), degenerate and frameshifted	1280	0	0	0	0
Tb09.244.1940	Tb927_09_v4:2504099-2504635:-	variant surface glycoprotein (VSG, pseudogene), putative	536	0	0	3	0
Tb09.244.1950	Tb927_09_v4:2502034-2502486:+	hypothetical protein	452	1	0	0	0
Tb09.244.1960	Tb927_09_v4:2500084-2500389:+	hypothetical protein	305	3	0	0	0
Tb09.244.1970	Tb927_09_v4:2498805-2499284:+	leucine-rich repeat protein (pseudogene), putative,leucine-rich repeat protein, fragment	479	15	37	16	53
Tb09.244.1980	Tb927_09_v4:2491494-2493017:+	leucine-rich repeat protein (LRRP, pseudogene), putative,leucine-rich repeat protein (LRRP), degenerate fragment	1523	25	3	45	71
Tb09.244.1990	Tb927_09_v4:2488382-2488780:+	hypothetical protein, unlikely	398	0	0	0	0
Tb09.244.2000	Tb927_09_v4:2486509-2486787:-	hypothetical protein, unlikely	278	8	0	17	0
Tb09.244.2010	Tb927_09_v4:2484995-2485483:-	expression site-associated gene 4 (ESAG4, pseudogene), putative,expression site-associated gene 4 (ESAG4), fragment	488	36	0	7	1
Tb09.244.2020	Tb927_09_v4:2480584-2482032:-	nucleoside transporter 1, putative	1448	77	116	13	10
Tb09.244.2030	Tb927_09_v4:2478132-2478476:+	hypothetical protein, unlikely	344	0	0	0	0
Tb09.244.2040	Tb927_09_v4:2477805-2478086:-	hypothetical protein, unlikely	281	0	0	0	0
Tb09.244.2050	Tb927_09_v4:2477185-2477643:-	hypothetical protein	458	0	0	0	0
Tb09.244.2060	Tb927_09_v4:2473492-2474720:+	expression site-associated gene (ESAG) protein, putative,expression site-associated gene 3 (ESAG3) protein, putative	1187	210	321	109	17
Tb09.244.2070	Tb927_09_v4:2472291-2473121:+	small GTPase, putative,GTP-binding protein, putative (RAB1B)	830	322	338	447	171
Tb09.244.2080	Tb927_09_v4:2471619-2471897:+	hypothetical protein, unlikely	278	87	2	140	0
Tb09.244.2090	Tb927_09_v4:2471211-2471579:-	hypothetical protein, unlikely	368	0	0	0	0
Tb09.244.2110	Tb927_09_v4:2466221-2466538:-	hypothetical protein, unlikely	317	10	0	3	0
Tb09.244.2120	Tb927_09_v4:2463279-2464736:-	expression site-associated gene (ESAG) protein, putative,expression site-associated gene 5 (ESAG5) protein, putative	1457	446	2728	325	998
Tb09.244.2140	Tb927_09_v4:2459828-2460058:-	hypothetical protein, unlikely	230	128	0	510	5
Tb09.244.2150	Tb927_09_v4:2458718-2460835:-	hypothetical protein	698	168	631	101	166
Tb09.244.2160	Tb927_09_v4:2456599-2458292:-	hypothetical protein	686	270	308	115	13
Tb09.244.2170	Tb927_09_v4:2451240-2453031:-	hypothetical protein, conserved	494	44	2	19	0
Tb09.244.2180	Tb927_09_v4:2447587-2449359:-	retrotransposon hot spot protein 3 (RHS3), putative	1772	154	229	288	1280
Tb09.244.2190	Tb927_09_v4:2444376-2444840:-	hypothetical protein, conserved	464	0	0	0	0
Tb09.244.2200	Tb927_09_v4:2442233-2443654:+	variant surface glycoprotein (VSG)-related, putative	1421	11	15	0	0
Tb09.244.2230	Tb927_09_v4:2435726-2436373:-	hypothetical protein, conserved	647	0	0	0	0
Tb09.244.2240	Tb927_09_v4:2433761-2435185:+	variant surface glycoprotein (VSG)-related, putative	1424	4	10	0	0
Tb09.244.2270	Tb927_09_v4:2427244-2427891:-	hypothetical protein, conserved	647	1	0	1	1
Tb09.244.2280	Tb927_09_v4:2425284-2426708:+	variant surface glycoprotein (VSG)-related, putative	1424	14	10	0	0
Tb09.244.2290	Tb927_09_v4:2421439-2421804:+	hypothetical protein, conserved	365	0	0	0	0
Tb09.244.2310	Tb927_09_v4:2416831-2418255:+	variant surface glycoprotein (VSG)-related, putative	1424	1	3	0	0
Tb09.244.2330	Tb927_09_v4:2408372-2409799:+	variant surface glycoprotein (VSG)-related, putative	1427	3	1	0	0
Tb09.244.2340	Tb927_09_v4:2405536-2405916:-	hypothetical protein	380	0	0	0	0
Tb09.244.2350	Tb927_09_v4:2404132-2405439:+	expression site-associated gene 6 (ESAG6, pseudogene), putative,expression site-associated gene 6 (ESAG6), fragment,transferrin-binding protein, fragment,transferrin-binding protein (pseudogene), putative	1307	250	449	115	173
Tb09.244.2360	Tb927_09_v4:2403289-2403687:-	hypothetical protein, unlikely	398	0	0	1	0
Tb09.244.2380	Tb927_09_v4:2395226-2399885:+	expression site-associated gene 4 (ESAG4) protein, putative,receptor-type adenylate cyclase, putative	3728	88	18	133	37
Tb09.244.2390	Tb927_09_v4:2392865-2394487:+	hypothetical protein	1040	143	199	143	210
Tb09.244.2400	Tb927_09_v4:2391080-2392269:+	BARP protein (BARP)	782	114	47	118	90
Tb09.244.2410	Tb927_09_v4:2389633-2390474:+	BARP protein (BARP)	785	78	74	133	115
Tb09.244.2420	Tb927_09_v4:2387507-2388678:+	BARP protein (BARP)	764	57	53	44	64
Tb09.244.2430	Tb927_09_v4:2385711-2386900:+	BARP protein (BARP)	782	70	70	71	65
Tb09.244.2440	Tb927_09_v4:2383915-2385104:+	BARP protein (BARP)	782	82	42	88	116
Tb09.244.2450	Tb927_09_v4:2381975-2383362:+	BARP protein (BARP)	980	82	199	93	430
Tb09.244.2460	Tb927_09_v4:2379843-2381362:+	BARP protein (BARP)	767	51	42	107	71
Tb09.244.2470	Tb927_09_v4:2378336-2379579:+	BARP protein (BARP)	836	37	40	76	70
Tb09.244.2480	Tb927_09_v4:2376906-2377729:+	BARP protein (BARP)	767	95	44	184	60
Tb09.244.2490	Tb927_09_v4:2375019-2375947:+	BARP protein (BARP)	872	38	45	68	43
Tb09.244.2500	Tb927_09_v4:2373128-2374056:+	BARP protein (BARP)	872	48	62	69	89
Tb09.244.2510	Tb927_09_v4:2371329-2372167:+	BARP protein (BARP)	782	93	168	93	123
Tb09.244.2520	Tb927_09_v4:2369534-2370372:+	BARP protein (BARP)	782	91	65	68	61
Tb09.244.2530	Tb927_09_v4:2367633-2368579:+	BARP protein (BARP)	890	120	203	80	94
Tb09.244.2540	Tb927_09_v4:2363422-2364837:+	ADP-ribosylation factor GTPase activating protein, putative	1241	561	877	554	820
Tb09.244.2550	Tb927_09_v4:2360182-2362111:+	hypothetical protein	1652	164	161	166	63
Tb09.244.2560	Tb927_09_v4:2355042-2358867:+	kinesin, putative	2045	427	499	654	2051
Tb09.244.2570	Tb927_09_v4:2351019-2354396:+	calcium motive p-type ATPase, putative	3125	604	991	2175	3805
Tb09.244.2580	Tb927_09_v4:2348101-2350372:+	hypothetical protein, conserved	1634	269	219	581	1018
Tb09.244.2590	Tb927_09_v4:2346775-2347196:+	60S ribosomal protein L32	398	1855	4942	4597	13296
Tb09.244.2600	Tb927_09_v4:2336519-2345665:+	ankyrin-repeat protein, putative	9146	520	97	1383	490
Tb09.244.2610	Tb927_09_v4:2335293-2335640:-	hypothetical protein, unlikely	347	0	1	0	0
Tb09.244.2620	Tb927_09_v4:2332822-2334173:+	NADH-ubiquinone oxidoreductase complex I subunit, putative,NDUFA9 subunit, putative	1121	155	443	451	2550
Tb09.244.2630	Tb927_09_v4:2331373-2332221:+	40S ribosomal protein S6, putative	752	2378	8452	14249	40853
Tb09.244.2640	Tb927_09_v4:2328879-2331041:+	hypothetical protein, conserved	2066	216	136	885	264
Tb09.244.2650	Tb927_09_v4:2325719-2328576:+	hypothetical protein, conserved	2693	384	108	1228	1499
Tb09.244.2660	Tb927_09_v4:2318048-2322251:+	hypothetical protein, conserved	4136	257	1094	1493	7142
Tb09.244.2670	Tb927_09_v4:2315891-2317538:+	hypothetical protein, conserved	1607	220	170	596	514
Tb09.244.2680	Tb927_09_v4:2314357-2315374:+	hypothetical protein, conserved	947	334	721	647	618
Tb09.244.2690	Tb927_09_v4:2313734-2314102:-	hypothetical protein, unlikely	368	0	0	0	0
Tb09.244.2700	Tb927_09_v4:2312684-2313467:+	hypothetical protein, conserved	746	167	90	664	1083
Tb09.244.2710	Tb927_09_v4:2310226-2312291:+	hypothetical protein, conserved	1256	169	135	478	744
Tb09.244.2720	Tb927_09_v4:2308641-2309306:+	ribosomal protein L15, putative	665	2072	7384	13683	31720
Tb09.244.2725	Tb927_09_v4:2309628-2309972:+	ribosomal protein L36, putative	329	1747	3845	4522	5758
Tb09.244.2730	Tb927_09_v4:2307505-2308450:+	60S ribosomal protein L5, putative	926	2227	8084	11963	28766
Tb09.244.2740	Tb927_09_v4:2306213-2307172:+	60S ribosomal protein L5, putative	926	2056	7871	11095	27330
Tb09.244.2750	Tb927_09_v4:2304544-2305896:+	hypothetical protein, conserved	1352	120	24	364	199
Tb09.244.2760	Tb927_09_v4:2303238-2303936:+	cytosolic coat protein, putative	659	630	1842	879	3943
Tb09.244.2770	Tb927_09_v4:2302258-2302811:+	hypothetical protein, conserved	347	90	154	508	1059
Tb09.244.2780	Tb927_09_v4:2299175-2301548:+	hypothetical protein, conserved	2213	466	820	1007	1933
Tb09.244.2790	Tb927_09_v4:2297915-2298719:+	rRNA processing protein, putative	755	203	340	818	2056
Tb09.244.2800	Tb927_09_v4:2296259-2297682:+	trypanin-related protein, putative	1385	404	354	634	855
Tb09.244.2810	Tb927_09_v4:2295230-2296072:+	hypothetical protein, conserved	842	183	200	497	804
Tb09.244.2820	Tb927_09_v4:2293371-2294988:+	DNA polymerase epsilon subunit b, putative	1607	239	259	590	392
Tb09.244.2830	Tb927_09_v4:2291203-2293183:+	hypothetical protein, conserved	1040	156	286	298	799
Tb09.244.2840	Tb927_09_v4:2290389-2291030:+	hypothetical protein, conserved	614	413	518	1012	1050
Tb09.244.2850	Tb927_09_v4:2289371-2290149:+	hypothetical protein, conserved	755	316	1046	1108	2317
Tb09.244.2860	Tb927_09_v4:2288570-2289033:+	hypothetical protein, conserved	422	131	272	739	2017
Tb09.244.2870	Tb927_09_v4:2287876-2288316:-	hypothetical protein, unlikely	440	0	0	0	0
Tb09.244.2880	Tb927_09_v4:2286625-2286933:-	hypothetical protein, unlikely	308	0	0	0	0
Tb09.244.2890	Tb927_09_v4:2284797-2286176:-	SLACS reverse transcriptase, putative	1379	32	0	133	3
Tb09.244.2990	Tb927_09_v4:2287439-2287657:-	hypothetical protein, unlikely	218	0	0	0	0
Tb09.354.0010	Tb927_09_v4:1871-3322:-	variant surface glycoprotein (VSG, pseudogene), putative	965	0	0	0	0
Tb09.354.0020	Tb927_09_v4:3547-3864:+	hypothetical protein, unlikely	317	0	0	0	0
Tb09.354.0030	Tb927_09_v4:4443-5986:-	variant surface glycoprotein (VSG, pseudogene), putative	176	0	0	0	0
Tb09.354.0040	Tb927_09_v4:7471-8883:-	variant surface glycoprotein (VSG, pseudogene), putative	1412	0	0	0	0
Tb09.354.0050	Tb927_09_v4:9646-9984:+	hypothetical protein	338	3	0	0	1
Tb09.354.0055	Tb927_09_v4:10503-10761:-	variant surface glycoprotein (VSG, pseudogene), putative	11	0	0	0	0
Tb09.354.0060	Tb927_09_v4:12308-13771:-	variant surface glycoprotein (VSG, atypical), putative	1463	0	0	0	0
Tb09.354.0070	Tb927_09_v4:21109-22452:+	variant surface glycoprotein (VSG, pseudogene), putative,variant surface glycoprotein, fragment	1343	0	0	0	0
Tb09.354.0080	Tb927_09_v4:23833-24671:+	expression site-associated gene (ESAG, pseudogene), putative,expression site-associated gene 3 (ESAG3), fragment	251	75	14	0	0
Tb09.354.0090	Tb927_09_v4:24885-26384:+	variant surface glycoprotein (VSG), putative	1499	3	2	0	0
Tb09.354.0100	Tb927_09_v4:27173-27595:+	variant surface glycoprotein (VSG, pseudogene), putative,variant surface glycoprotein, fragment	422	0	0	0	0
Tb09.354.0120	Tb927_09_v4:30291-31815:+	variant surface glycoprotein (VSG, pseudogene), putative	128	2	0	0	1
Tb09.354.0130	Tb927_09_v4:33258-34789:+	variant surface glycoprotein (VSG, pseudogene), putative	1163	0	0	0	0
Tb09.354.0140	Tb927_09_v4:36577-38188:+	variant surface glycoprotein (VSG, pseudogene), putative	144	0	0	0	0
Tb09.354.0150	Tb927_09_v4:41302-41754:+	variant surface glycoprotein (VSG, pseudogene), putative	452	0	0	0	0
Tb09.354.0160	Tb927_09_v4:43578-45221:+	variant surface glycoprotein (VSG, pseudogene), putative	1643	0	0	0	0
Tb09.354.0170	Tb927_09_v4:51065-51987:+	expression site-associated gene (ESAG, pseudogene), putative,expression site-associated gene 3 (ESAG3), fragment	565	122	23	0	0
Tb09.354.0180	Tb927_09_v4:52253-53779:+	variant surface glycoprotein (VSG, atypical), putative	1526	4	0	0	2
Tb09.354.0190	Tb927_09_v4:55384-55808:+	transferrin-binding protein, pseudogene,transferrin-binding protein, fragment	89	0	0	0	0
Tb09.354.0200	Tb927_09_v4:56638-58024:+	variant surface glycoprotein (VSG, pseudogene), putative	389	0	0	0	0
Tb09.354.0210	Tb927_09_v4:59973-61397:+	variant surface glycoprotein (VSG, pseudogene), putative	209	0	0	0	0
Tb09.354.0220	Tb927_09_v4:62665-64219:+	variant surface glycoprotein (VSG, pseudogene), putative	35	0	0	0	0
Tb09.354.0230	Tb927_09_v4:65553-67049:+	variant surface glycoprotein (VSG, pseudogene), putative	1496	101	83	0	0
Tb09.354.0240	Tb927_09_v4:68383-69975:+	variant surface glycoprotein (VSG, pseudogene), putative	44	0	0	0	0
Tb09.354.0250	Tb927_09_v4:70987-72550:+	variant surface glycoprotein (VSG, pseudogene), putative	1037	0	2	0	0
Tb09.354.0260	Tb927_09_v4:73755-75334:+	variant surface glycoprotein (VSG, pseudogene), putative	137	4	17	0	0
Tb09.v1.0020	Tb927_09_v4:263180-263419:-	hypothetical protein, unlikely	239	0	0	0	0
Tb09.v1.0030	Tb927_09_v4:274525-274860:+	hypothetical protein, conserved	335	0	0	0	0
Tb09.v1.0050	Tb927_09_v4:311066-311176:-	hypothetical protein, unlikely	110	0	0	0	0
Tb09.v1.0060	Tb927_09_v4:362097-362609:-	hypothetical protein, unlikely	512	85	0	322	8
Tb09.v1.0080	Tb927_09_v4:441761-441925:+	hypothetical protein, unlikely	164	0	0	0	0
Tb09.v1.0090	Tb927_09_v4:449299-449454:-	hypothetical protein, unlikely	155	28	0	28	0
Tb09.v1.0100	Tb927_09_v4:482253-482468:+	hypothetical protein, unlikely	215	1	0	6	0
Tb09.v1.0110	Tb927_09_v4:514600-514848:+	hypothetical protein, unlikely	248	0	0	0	0
Tb09.v1.0130	Tb927_09_v4:714632-716629:+	hypothetical protein, conserved	1085	139	305	260	453
Tb09.v1.0140	Tb927_09_v4:717368-717814:-	hypothetical protein, unlikely	446	0	0	0	0
Tb09.v1.0150	Tb927_09_v4:721119-723116:+	hypothetical protein, conserved	1085	138	347	243	451
Tb09.v1.0160	Tb927_09_v4:723855-724301:-	hypothetical protein, unlikely	446	0	0	0	0
Tb09.v1.0170	Tb927_09_v4:773162-773296:+	hypothetical protein, unlikely	134	1	0	1	1
Tb09.v1.0180	Tb927_09_v4:776552-776896:-	hypothetical protein, unlikely	344	3	0	1	2
Tb09.v1.0190	Tb927_09_v4:820456-820692:+	hypothetical protein, unlikely	236	10	5	59	153
Tb09.v1.0200	Tb927_09_v4:850503-850649:-	hypothetical protein, unlikely	146	0	0	0	0
Tb09.v1.0210	Tb927_09_v4:897911-898165:-	hypothetical protein, unlikely	254	1	0	0	0
Tb09.v1.0220	Tb927_09_v4:899046-899420:+	hypothetical protein, unlikely	374	57	0	94	5
Tb09.v1.0230	Tb927_09_v4:955140-955397:-	hypothetical protein, unlikely	257	0	0	0	0
Tb09.v1.0240	Tb927_09_v4:1020488-1020733:+	hypothetical protein, unlikely	245	121	167	226	406
Tb09.v1.0250	Tb927_09_v4:1058458-1058724:-	hypothetical protein, unlikely	266	0	0	0	0
Tb09.v1.0260	Tb927_09_v4:1064406-1064543:+	hypothetical protein, unlikely	137	1	0	1	0
Tb09.v1.0270	Tb927_09_v4:1078307-1078693:-	hypothetical protein, unlikely	386	0	0	0	0
Tb09.v1.0280	Tb927_09_v4:1085401-1085832:+	hypothetical protein, unlikely	431	25	0	34	0
Tb09.v1.0290	Tb927_09_v4:1156114-1157217:-	variant surface glycoprotein (VSG)-related, putative	1103	32	128	4	2
Tb09.v1.0300	Tb927_09_v4:1158886-1160031:-	variant surface glycoprotein (VSG)-related, putative	1145	6	1	0	0
Tb09.v1.0310	Tb927_09_v4:1160935-1162057:-	expression site-associated gene 11 (ESAG11) protein, putative	1115	163	214	2	0
Tb09.v1.0320	Tb927_09_v4:1162219-1163637:-	expression site-associated gene 2 (ESAG2) protein, putative	1418	319	349	1	0
Tb09.v1.0330	Tb927_09_v4:1167379-1168164:-	expression site-associated gene 9 (ESAG9) protein, putative	785	0	0	0	0
Tb09.v1.0340	Tb927_09_v4:1218099-1218221:-	hypothetical protein, unlikely	122	0	0	0	0
Tb09.v1.0350	Tb927_09_v4:1219345-1221101:-	lipid-like atypical dual specificity phosphatase, putative	965	134	146	229	590
Tb09.v1.0360	Tb927_09_v4:1220341-1220676:-	hypothetical protein, unlikely	335	31	1	108	32
Tb09.v1.0370	Tb927_09_v4:1221700-1224198:-	hypothetical protein, conserved	2498	206	183	410	390
Tb09.v1.0380	Tb927_09_v4:1224796-1225778:-	spermidine synthase (SpSyn)	896	666	1624	4302	11372
Tb09.v1.0390	Tb927_09_v4:1226111-1226938:-	hypothetical protein, conserved	794	226	368	1548	1857
Tb09.v1.0400	Tb927_09_v4:1227703-1228237:-	hypothetical protein, conserved	446	120	168	184	186
Tb09.v1.0410	Tb927_09_v4:1228337-1230770:-	hypothetical protein, conserved	2315	437	397	779	726
Tb09.v1.0420	Tb927_09_v4:1234134-1234790:-	hypothetical protein, conserved	596	243	965	2193	8503
Tb09.v1.0430	Tb927_09_v4:1236368-1236694:-	hypothetical protein, unlikely	326	2	0	2	0
Tb09.v1.0450	Tb927_09_v4:1244398-1245315:-	hypothetical protein, conserved	917	3	0	1	0
Tb09.v1.0460	Tb927_09_v4:1245596-1246453:-	hypothetical protein, conserved	857	3	0	1	0
Tb09.v1.0470	Tb927_09_v4:1250154-1251083:-	hypothetical protein, conserved	929	3	0	2	0
Tb09.v1.0480	Tb927_09_v4:1251360-1252208:-	hypothetical protein, conserved	848	4	0	0	0
Tb09.v1.0490	Tb927_09_v4:1254805-1255077:-	hypothetical protein, conserved	272	40	101	116	917
Tb09.v1.0500	Tb927_09_v4:1255955-1256896:-	hypothetical protein, conserved	941	3	0	1	0
Tb09.v1.0510	Tb927_09_v4:1257173-1258030:-	hypothetical protein, conserved	857	1	0	0	0
Tb09.v1.0525	Tb927_09_v4:1260563-1260835:-	hypothetical protein, conserved	272	45	126	118	1161
Tb09.v1.0530	Tb927_09_v4:1261700-1262641:-	hypothetical protein, conserved	941	7	0	0	0
Tb09.v1.0540	Tb927_09_v4:1262918-1263775:-	hypothetical protein, conserved	857	2	0	0	0
Tb09.v1.0550	Tb927_09_v4:1271906-1272052:+	hypothetical protein, unlikely	146	0	0	0	0
Tb09.v1.0560	Tb927_09_v4:1306169-1306324:+	hypothetical protein, unlikely	155	0	0	0	0
Tb09.v1.0570	Tb927_09_v4:1313763-1313885:-	hypothetical protein, unlikely	122	81	1	190	0
Tb09.v1.0580	Tb927_09_v4:1316969-1317091:+	hypothetical protein, unlikely	122	0	2	0	0
Tb09.v1.0590	Tb927_09_v4:1336202-1336462:+	hypothetical protein, unlikely	260	0	0	0	0
Tb09.v1.0600	Tb927_09_v4:1368884-1369093:+	hypothetical protein, unlikely	209	0	0	0	0
Tb09.v1.0610	Tb927_09_v4:1468295-1468393:-	hypothetical protein, unlikely	98	18	0	57	2
Tb09.v1.0620	Tb927_09_v4:1547136-1547252:-	hypothetical protein, unlikely	116	27	0	109	0
Tb09.v1.0630	Tb927_09_v4:1698746-1699093:+	hypothetical protein, unlikely	347	1	0	1	0
Tb09.v1.0640	Tb927_09_v4:1738922-1739366:+	60S ribosomal protein L27a,60S ribosomal protein L28,60S ribosomal protein L29 (RPL27A)	437	2445	6210	15431	19891
Tb09.v1.0650	Tb927_09_v4:1739566-1741251:+	hypothetical protein, conserved	1685	562	1843	462	1377
Tb09.v1.0660	Tb927_09_v4:1812682-1812804:+	hypothetical protein, unlikely	122	8	0	15	0
Tb09.v1.0670	Tb927_09_v4:1828543-1828656:-	hypothetical protein, unlikely	113	0	0	0	0
Tb09.v1.0690	Tb927_09_v4:2036126-2036434:+	hypothetical protein, unlikely	308	0	0	0	0
Tb09.v1.0710	Tb927_09_v4:2228383-2228577:-	hypothetical protein, unlikely	194	0	0	0	0
Tb09.v1.0720	Tb927_09_v4:2229380-2229595:-	hypothetical protein, unlikely	215	0	0	0	0
Tb09.v1.0730	Tb927_09_v4:2234019-2234390:-	hypothetical protein, unlikely	371	0	0	0	0
Tb09.v1.0740	Tb927_09_v4:2317671-2318063:+	hypothetical protein, unlikely	392	65	0	138	2
Tb09.v1.0750	Tb927_09_v4:2322411-2322764:+	hypothetical protein, unlikely	353	19	0	31	3
Tb09.v1.0760	Tb927_09_v4:2323316-2323495:-	hypothetical protein, unlikely	179	4	0	3	0
Tb09.v1.0770	Tb927_09_v4:2324212-2324514:+	hypothetical protein, conserved	302	57	0	78	0
Tb09.v1.0780	Tb927_09_v4:2366991-2367104:-	hypothetical protein, unlikely	113	1	0	0	5
Tb09.v1.0820	Tb927_09_v4:2429896-2430261:+	hypothetical protein, conserved	365	0	0	0	0
Tb09.v1.0830	Tb927_09_v4:2438378-2438743:+	hypothetical protein, conserved	365	0	0	0	0
Tb09.v1.0840	Tb927_09_v4:2454107-2454532:-	hypothetical protein, unlikely	425	74	37	85	32
Tb09.v1.0850	Tb927_09_v4:2454848-2455144:+	hypothetical protein, unlikely	296	2	0	1	2
Tb09.v1.0860	Tb927_09_v4:2483829-2484023:+	hypothetical protein, unlikely	194	0	0	0	0
Tb09.v1.0880	Tb927_09_v4:2572286-2572627:-	hypothetical protein, unlikely	341	0	0	0	0
Tb09.v1.0900	Tb927_09_v4:2739023-2739493:+	hypothetical protein	470	1	0	0	0
Tb09.v1.0910	Tb927_09_v4:2785290-2785589:+	hypothetical protein, unlikely	299	1	0	1	0
Tb09.v1.0950	Tb927_09_v4:2893745-2895153:-	variant surface glycoprotein (VSG, pseudogene), putative,variant surface glycoprotein (VSG), fragment with point mutation	1406	1	1	0	0
Tb09.v1.0970	Tb927_09_v4:2997125-2997628:-	hypothetical protein	503	0	0	4	0
Tb09.v1.0980	Tb927_09_v4:3024141-3024317:+	hypothetical protein, unlikely	176	0	0	0	0
Tb09.v2.0010	Tb927_09_v4:460577-464728:+	invariant surface glycoprotein 100 (pseudogene), putative,invariant surface glycoprotein 100, point mutation	4151	0	0	0	0
Tb09.v2.0020	Tb927_09_v4:994359-995787:+	hypothetical protein, conserved	1412	199	337	468	1368
Tb09.v2.0030	Tb927_09_v4:996354-997809:+	hypothetical protein, conserved	1439	279	484	614	1909
Tb09.v2.0040	Tb927_09_v4:1072655-1072945:+	hypothetical protein, unlikely	290	27	3	13	35
Tb09.v2.0050	Tb927_09_v4:1073038-1073361:+	hypothetical protein, unlikely	323	54	0	162	8
Tb09.v2.0060	Tb927_09_v4:3042183-3043102:-	variant surface glycoprotein (VSG, pseudogene), putative,variant surface glycoprotein (VSG), fragment	191	0	0	0	0
Tb09.v2.0070	Tb927_09_v4:3044648-3046169:-	variant surface glycoprotein (VSG, pseudogene), putative,variant surface glycoprotein (VSG), frameshifted and point mutation	1463	0	2	0	0
Tb09.v2.0080	Tb927_09_v4:3048179-3049617:-	variant surface glycoprotein (VSG, pseudogene), putative,variant surface glycoprotein (VSG),degenerate fragment	461	2	1	0	0
Tb09.v2.0090	Tb927_09_v4:3051540-3053074:-	variant surface glycoprotein (VSG, pseudogene), putative	1358	1	0	0	0
Tb09.v2.0100	Tb927_09_v4:258833-259142:+	variant surface glycoprotein (VSG, pseudogene), putative,variant surface glycoprotein (VSG), fragment	170	0	0	0	0
Tb09.v2.0110	Tb927_09_v4:269645-269964:+	variant surface glycoprotein (VSG, pseudogene), putative,variant surface glycoprotein (VSG), degenerate and frameshifted fragment	266	4	0	0	0
Tb09.v2.0120	Tb927_09_v4:283447-283674:+	variant surface glycoprotein (VSG, pseudogene), putative,variant surface glycoprotein (VSG), fragment with point mutation	227	0	0	0	0
Tb09.v2.0130	Tb927_09_v4:296371-296535:+	variant surface glycoprotein (VSG, pseudogene), putative,variant surface glycoprotein (VSG), fragment interrupted	164	0	0	0	0
Tb09.v2.0140	Tb927_09_v4:300834-301227:+	variant surface glycoprotein (VSG, pseudogene), putative,variant surface glycoprotein (VSG), frameshifted fragment	269	0	0	0	0
Tb09.v2.0150	Tb927_09_v4:307371-307904:+	variant surface glycoprotein (VSG, pseudogene), putative,variant surface glycoprotein (VSG), degenerate fragment	533	0	0	0	0
Tb09.v2.0160	Tb927_09_v4:2511655-2511962:+	variant surface glycoprotein (VSG, pseudogene), putative,variant surface glycoprotein (VSG), degenerate and frameshifted fragment	164	0	0	0	0
Tb09.v2.0170	Tb927_09_v4:2513590-2515058:+	variant surface glycoprotein (VSG, pseudogene), putative,variant surface glycoprotein (VSG), degenerate and frameshifted	209	1	0	0	2
Tb09.v2.0190	Tb927_09_v4:2536726-2536849:+	expression site-associated gene 3 (ESAG3, pseudogene), putative,expression site-associated gene 3 (ESAG3), frameshifted and point-mutated fragment	53	0	0	0	0
Tb09.v2.0200	Tb927_09_v4:2537106-2538725:+	variant surface glycoprotein (VSG, pseudogene), putative,variant surface glycoprotein (VSG), frameshifted and degenerate	152	1	0	0	0
Tb09.v2.0210	Tb927_09_v4:2551623-2552453:+	expression site-associated gene 3 (ESAG3, pseudogene), putative,expression site-associated gene 3 (ESAG3), degenerate and frameshifted	179	30	28	0	0
Tb09.v2.0220	Tb927_09_v4:2556215-2557608:+	variant surface glycoprotein (VSG, pseudogene), putative,variant surface glycoprotein (VSG), degenerate and frameshifted fragment	302	1	5	0	0
Tb09.v2.0230	Tb927_09_v4:2559295-2559510:+	variant surface glycoprotein (VSG, pseudogene), putative,variant surface glycoprotein (VSG), fragment interrupted	215	0	0	0	0
Tb09.v2.0240	Tb927_09_v4:2599859-2601237:-	variant surface glycoprotein (VSG, pseudogene), putative,variant surface glycoprotein (VSG), degenerate and frameshifted	875	0	1	0	0
Tb09.v2.0250	Tb927_09_v4:2617400-2617801:-	variant surface glycoprotein (VSG, pseudogene), putative,variant surface glycoprotein (VSG), degenerate fragment	401	0	0	0	0
Tb09.v2.0260	Tb927_09_v4:2656991-2657170:-	variant surface glycoprotein (VSG, pseudogene), putative,variant surface glycoprotein (VSG), degenerate fragment	179	0	0	0	0
Tb09.v2.0270	Tb927_09_v4:2663141-2663320:+	variant surface glycoprotein (VSG, pseudogene), putative	179	0	0	0	0
Tb09.v2.0280	Tb927_09_v4:2667035-2667377:+	variant surface glycoprotein (VSG, pseudogene), putative,variant surface glycoprotein (VSG), frameshifted fragment	221	13	1	0	0
Tb09.v2.0290	Tb927_09_v4:2704063-2704401:-	variant surface glycoprotein (VSG, pseudogene), putative,variant surface glycoprotein (VSG), point- mutated fragment	338	0	0	0	0
Tb09.v2.0300	Tb927_09_v4:2712587-2712978:-	variant surface glycoprotein (VSG, pseudogene), putative,variant surface glycoprotein (VSG), frameshifted and point mutation	131	0	0	0	0
Tb09.v2.0310	Tb927_09_v4:2726465-2727836:-	variant surface glycoprotein (VSG, pseudogene), putative,variant surface glycoprotein (VSG), degenerate and frameshifted	482	2	0	0	0
Tb09.v2.0320	Tb927_09_v4:2732787-2733049:-	variant surface glycoprotein (VSG, pseudogene), putative,variant surface glycoprotein (VSG), frameshifted and point-mutated fragment	107	0	0	0	0
Tb09.v2.0330	Tb927_09_v4:2753673-2753887:-	variant surface glycoprotein (VSG, pseudogene), putative,variant surface glycoprotein (VSG), fragment interrupted	77	0	0	0	0
Tb09.v2.0340	Tb927_09_v4:2756982-2757278:-	variant surface glycoprotein (VSG, pseudogene), putative,variant surface glycoprotein (VSG), fragment	296	0	0	0	0
Tb09.v2.0350	Tb927_09_v4:2776721-2776861:-	variant surface glycoprotein (VSG, pseudogene), putative,variant surface glycoprotein (VSG), fragment (VSG56)	140	0	0	0	1
Tb09.v2.0360	Tb927_09_v4:2810456-2810800:+	variant surface glycoprotein (VSG, pseudogene), putative,variant surface glycoprotein (VSG), degenerate and frameshifted fragment (VSG47)	32	1	0	1	0
Tb09.v2.0370	Tb927_09_v4:2834964-2836290:-	variant surface glycoprotein (VSG, pseudogene), putative,variant surface glycoprotein (VSG), degenerate and frameshifted (VSG42)	149	2	0	0	0
Tb09.v2.0380	Tb927_09_v4:2836939-2837278:-	variant surface glycoprotein (VSG, pseudogene), putative,variant surface glycoprotein (VSG), frameshifted fragment (VSG41)	44	0	0	0	0
Tb09.v2.0390	Tb927_09_v4:2860238-2860537:-	variant surface glycoprotein (VSG, pseudogene), putative,variant surface glycoprotein (VSG), degenerate fragment (VSG34)	299	0	0	0	0
Tb09.v2.0400	Tb927_09_v4:2873816-2875206:-	variant surface glycoprotein (VSG, pseudogene), putative,variant surface glycoprotein (VSG), degenerate and frameshifted	1007	0	0	0	1
Tb09.v2.0410	Tb927_09_v4:2901224-2901403:-	variant surface glycoprotein (VSG, pseudogene), putative,variant surface glycoprotein (VSG), interrupted fragment	179	0	0	0	0
Tb09.v2.0420	Tb927_09_v4:2906674-2907090:+	variant surface glycoprotein (VSG, pseudogene), putative,variant surface glycoprotein (VSG), interrupted fragment (VSG22)	416	0	0	0	0
Tb09.v2.0430	Tb927_09_v4:2921601-2923169:+	variant surface glycoprotein (VSG, pseudogene), putative,variant surface glycoprotein (VSG), degenerate fragment (VSG17)	47	0	1	0	0
Tb09.v2.0440	Tb927_09_v4:2923595-2923863:+	variant surface glycoprotein (VSG, pseudogene), putative,variant surface glycoprotein (VSG), frameshifted fragment	161	0	0	0	0
Tb09.v2.0450	Tb927_09_v4:2942722-2943086:-	hypothetical protein, conserved, frameshifted fragment	251	0	0	0	0
Tb09.v4.0001	Tb927_09_v4:208712-210133:+	variant surface glycoprotein (VSG), putative	1421	9	0	4	0
Tb09.v4.0002	Tb927_09_v4:212430-213647:+	variant surface glycoprotein (VSG, pseudogene), putative	1217	0	0	0	0
Tb09.v4.0003	Tb927_09_v4:217779-219092:+	variant surface glycoprotein (VSG, pseudogene), putative	1313	0	0	0	0
Tb09.v4.0004	Tb927_09_v4:221099-222550:+	variant surface glycoprotein (VSG), putative	1451	0	0	0	0
Tb09.v4.0005	Tb927_09_v4:224900-226381:+	variant surface glycoprotein (VSG), putative	1481	1	0	0	2
Tb09.v4.0006	Tb927_09_v4:228249-228767:+	hypothetical protein	518	0	0	0	0
Tb09.v4.0007	Tb927_09_v4:228876-229457:+	hypothetical protein	581	0	0	0	0
Tb09.v4.0008	Tb927_09_v4:231254-232102:+	variant surface glycoprotein (VSG, pseudogene), putative	848	0	0	0	0
Tb11.01.0010	Tb927_11_01_v4:2322878-2324704:+	DNA polymerase kappa, putative,DNA polymerase IV, putative	1712	72	51	86	75
Tb11.01.0020	Tb927_11_01_v4:2325396-2327228:+	DNA polymerase kappa, putative,DNA polymerase IV, putative	1718	66	52	61	48
Tb11.01.0030	Tb927_11_01_v4:2327917-2329746:+	DNA polymerase kappa, putative,DNA polymerase IV, putative	1715	49	37	67	50
Tb11.01.0040	Tb927_11_01_v4:2330438-2332267:+	DNA polymerase kappa, putative,DNA polymerase IV, putative	1715	76	59	99	103
Tb11.01.0050	Tb927_11_01_v4:2332856-2334685:+	DNA polymerase kappa, putative,DNA polymerase IV, putative	1715	46	42	54	24
Tb11.01.0060	Tb927_11_01_v4:2335377-2335977:+	DNA polymerase kappa, putative,DNA polymerase IV, putative	485	4	20	9	15
Tb11.01.0070	Tb927_11_01_v4:2321477-2322181:+	hypothetical protein, conserved	704	46	100	122	153
Tb11.01.0080	Tb927_11_01_v4:2319050-2320881:+	DNA polymerase kappa, putative,DNA polymerase IV, putative	1493	60	20	74	20
Tb11.01.0090	Tb927_11_01_v4:2312573-2313196:+	hypothetical protein, conserved,zinc finger protein family member, putative (ZC3H45)	623	20	200	20	50
Tb11.01.0100	Tb927_11_01_v4:2309925-2311577:+	amastin-like protein	1370	226	160	394	56
Tb11.01.0110	Tb927_11_01_v4:2307002-2308563:+	hypothetical protein, conserved	899	133	190	299	531
Tb11.01.0120	Tb927_11_01_v4:2304254-2305699:+	haloacid dehalogenase-like hydrolase, putative	863	173	710	99	181
Tb11.01.0130	Tb927_11_01_v4:2302090-2303031:+	hypothetical protein, conserved	785	103	498	117	585
Tb11.01.0135	Tb927_11_01_v4:2300928-2301486:+	hypothetical protein, conserved	398	106	57	320	355
Tb11.01.0140	Tb927_11_01_v4:2298014-2300050:+	hypothetical protein, conserved	2036	303	193	584	450
Tb11.01.0150	Tb927_11_01_v4:2295706-2297647:+	hypothetical protein, conserved	1460	229	100	1130	62
Tb11.01.0160	Tb927_11_01_v4:2293509-2295032:+	hypothetical protein, conserved	1265	145	472	242	635
Tb11.01.0170	Tb927_11_01_v4:2290539-2292484:+	NADPH--cytochrome p450 reductase, putative (CPR)	1907	383	1240	697	1317
Tb11.01.0180	Tb927_11_01_v4:2287112-2289869:+	hypothetical protein, conserved	2678	265	210	814	1322
Tb11.01.0190	Tb927_11_01_v4:2286447-2286860:+	hypothetical protein	413	50	0	168	2
Tb11.01.0200	Tb927_11_01_v4:2284653-2286332:+	katanin, putative,serine peptidase, Clan SJ, family S16, putative	1664	172	226	332	644
Tb11.01.0210	Tb927_11_01_v4:2283622-2284119:+	hypothetical protein	497	64	0	40	1
Tb11.01.0220	Tb927_11_01_v4:2280691-2281995:+	hypothetical protein, conserved	1304	75	199	34	17
Tb11.01.0230	Tb927_11_01_v4:2278127-2279626:+	hypothetical protein, conserved	1304	163	199	208	198
Tb11.01.0240	Tb927_11_01_v4:2275231-2276594:+	class I transcription factor A, subunit 4 (CITFA-4)	1166	273	1068	625	1445
Tb11.01.0250	Tb927_11_01_v4:2272240-2274465:+	hypothetical protein, conserved	1988	204	234	566	643
Tb11.01.0260	Tb927_11_01_v4:2268975-2271772:+	exosome complex exonuclease RRP44, putative	2687	234	254	747	1971
Tb11.01.0270	Tb927_11_01_v4:2267258-2268738:+	hypothetical protein, conserved	833	210	74	631	252
Tb11.01.0280	Tb927_11_01_v4:2264372-2266789:+	hypothetical protein, conserved	2417	322	676	1080	3481
Tb11.01.0290	Tb927_11_01_v4:2262702-2264088:+	carbonic anhydrase-like protein	1268	432	1744	925	1964
Tb11.01.0300	Tb927_11_01_v4:2261845-2262399:+	hypothetical protein, conserved	554	185	195	473	493
Tb11.01.0310	Tb927_11_01_v4:2257671-2260315:+	hypothetical protein, conserved	2201	155	108	204	72
Tb11.01.0320	Tb927_11_01_v4:2256203-2257396:+	hypothetical protein, conserved	1193	302	360	1231	1143
Tb11.01.0330	Tb927_11_01_v4:2254058-2254987:+	aurora B kinase (AUK1)	929	115	718	210	1442
Tb11.01.0340	Tb927_11_01_v4:2248698-2252747:+	RAD50 DNA repair-like protein	4049	209	278	647	1441
Tb11.01.0355	Tb927_11_01_v4:2247587-2247973:+	ribosomal protein S26, putative	335	1961	10393	8061	33650
Tb11.01.0360	Tb927_11_01_v4:2244315-2246558:+	RAD51 protein (RAD51)	1121	259	526	549	1973
Tb11.01.0370	Tb927_11_01_v4:2242470-2243442:+	hypothetical protein, conserved	848	78	233	239	823
Tb11.01.0380	Tb927_11_01_v4:2238165-2240431:+	protein kinase, putative	1463	87	138	192	236
Tb11.01.0390	Tb927_11_01_v4:2225109-2237665:+	dynein heavy chain, putative	12458	997	740	3918	4256
Tb11.01.0400	Tb927_11_01_v4:2220372-2224438:+	protein kinase, putative	3761	438	290	1067	590
Tb11.01.0410	Tb927_11_01_v4:2218378-2219304:+	ER lumen retaining receptor protein, putative	659	182	1244	205	1759
Tb11.01.0415	Tb927_11_01_v4:2217347-2217583:+	hypothetical protein, conserved	206	70	288	191	967
Tb11.01.0420	Tb927_11_01_v4:2215786-2216900:+	protein transport protein Sec13, putative	983	240	278	736	973
Tb11.01.0430	Tb927_11_01_v4:2214473-2215496:+	hypothetical protein, conserved	1016	249	130	777	541
Tb11.01.0440	Tb927_11_01_v4:2213595-2214251:+	hypothetical protein, conserved	626	151	103	751	591
Tb11.01.0450	Tb927_11_01_v4:2209176-2210606:+	protein phosphatase 1, putative	911	110	411	333	1881
Tb11.01.0460	Tb927_11_01_v4:2207564-2208481:+	hypothetical protein, conserved	914	156	336	267	415
Tb11.01.0470	Tb927_11_01_v4:2206520-2207218:+	hypothetical protein, conserved	608	132	95	480	604
Tb11.01.0480	Tb927_11_01_v4:2204177-2205927:+	hypothetical protein, conserved	1721	460	1687	848	2322
Tb11.01.0490	Tb927_11_01_v4:2202131-2203777:+	hypothetical protein, conserved	1571	440	576	1570	2651
Tb11.01.0500	Tb927_11_01_v4:2200639-2201968:+	hypothetical protein, conserved	557	186	216	549	1006
Tb11.01.0510	Tb927_11_01_v4:2199063-2200341:+	hypothetical protein, conserved	1253	268	433	446	1559
Tb11.01.0520	Tb927_11_01_v4:2198303-2198863:+	hypothetical protein, conserved	497	191	293	356	432
Tb11.01.0530	Tb927_11_01_v4:2195756-2198044:+	DNA repair protein, putative	2288	341	249	690	364
Tb11.01.0540	Tb927_11_01_v4:2193649-2195288:+	hypothetical protein, conserved	1634	219	134	204	375
Tb11.01.0550	Tb927_11_01_v4:2192502-2192993:+	hypothetical protein	491	25	0	11	0
Tb11.01.0560	Tb927_11_01_v4:2189287-2189667:+	hypothetical protein	380	20	7	30	11
Tb11.01.0580	Tb927_11_01_v4:2380652-2383573:+	glycerophosphoryl diester phosphodiesterase, putative	1046	171	215	236	265
Tb11.01.0590	Tb927_11_01_v4:2383800-2384270:+	hypothetical protein, conserved	419	256	404	837	1126
Tb11.01.0600	Tb927_11_01_v4:2384483-2386402:+	hypothetical protein, conserved	1898	312	308	751	681
Tb11.01.0610	Tb927_11_01_v4:2386651-2388321:+	mitochondrial DEAD box protein,KREH1 (KREH1)	1640	251	473	911	1774
Tb11.01.0620	Tb927_11_01_v4:2388749-2389932:+	hypothetical protein, conserved	1139	329	470	933	1696
Tb11.01.0625	Tb927_11_01_v4:2390177-2390679:+	DNA-dependent RNA polymerases, putative (RPC19)	404	261	305	453	747
Tb11.01.0630	Tb927_11_01_v4:2391162-2391773:+	hypothetical protein, conserved	611	206	321	568	520
Tb11.01.0640	Tb927_11_01_v4:2392052-2392748:+	NADH dehydrogenase subunit NB6M, putative	521	168	408	464	1684
Tb11.01.0650	Tb927_11_01_v4:2393471-2395147:+	hypothetical protein, conserved	1676	243	159	473	438
Tb11.01.0660	Tb927_11_01_v4:2395515-2396951:+	hypothetical protein, conserved	1436	343	111	787	644
Tb11.01.0670	Tb927_11_01_v4:2397472-2399136:+	protein kinase (LDK)	1664	138	125	329	256
Tb11.01.0680	Tb927_11_01_v4:2400231-2402553:+	leucine rich repeat (TbLRRP1)	2141	343	696	795	2585
Tb11.01.0690	Tb927_11_01_v4:2403320-2407057:+	hypothetical protein, conserved	3737	341	169	878	978
Tb11.01.0700	Tb927_11_01_v4:2407941-2409021:+	ribose 5-phosphate isomerase, putative	467	503	2754	1164	6685
Tb11.01.0710	Tb927_11_01_v4:2409754-2412228:+	elongation factor G2-like protein	2474	172	108	587	600
Tb11.01.0720	Tb927_11_01_v4:2413085-2414551:+	cation transporter, putative	1175	75	428	1026	5736
Tb11.01.0725	Tb927_11_01_v4:2417521-2418797:+	cation transporter, putative	1184	299	746	475	952
Tb11.01.0730	Tb927_11_01_v4:2418870-2421069:+	cation transporter, putative	1184	291	758	396	842
Tb11.01.0760	Tb927_11_01_v4:2421142-2423106:+	cation transporter, putative	1151	251	561	398	893
Tb11.01.0770	Tb927_11_01_v4:2423179-2425155:+	cation transporter, putative	1163	370	700	667	1233
Tb11.01.0780	Tb927_11_01_v4:2425274-2425639:+	hypothetical protein, conserved	365	195	433	373	1405
Tb11.01.0790	Tb927_11_01_v4:2426358-2427648:+	hypothetical protein, conserved	1193	208	424	518	981
Tb11.01.0800	Tb927_11_01_v4:2428119-2429375:+	hypothetical protein, conserved	1145	226	242	736	613
Tb11.01.0810	Tb927_11_01_v4:2429614-2431137:+	hypothetical protein, conserved	1409	344	578	957	1269
Tb11.01.0820	Tb927_11_01_v4:2431951-2435601:+	hypothetical protein, conserved	3650	271	193	1304	2746
Tb11.01.0830	Tb927_11_01_v4:2436347-2438228:+	hypothetical protein, conserved	1274	284	211	581	136
Tb11.01.0840	Tb927_11_01_v4:2438510-2439751:+	hypothetical protein, conserved	860	140	719	225	1346
Tb11.01.0850	Tb927_11_01_v4:2440667-2442992:+	C-terminal motor kinesin, putative	2009	215	166	581	484
Tb11.01.0860	Tb927_11_01_v4:2443793-2446102:+	hypothetical protein, conserved	2309	95	546	329	6002
Tb11.01.0870	Tb927_11_01_v4:2447187-2448797:+	replication factor A, 51kDa subunit, putative	1391	246	879	788	3673
Tb11.01.0880	Tb927_11_01_v4:2449477-2450188:+	hypothetical protein, conserved	524	97	328	227	1039
Tb11.01.0890	Tb927_11_01_v4:2451204-2456663:+	hypothetical protein, conserved	5459	369	148	1329	521
Tb11.01.0900	Tb927_11_01_v4:2457186-2458553:+	ATPase-like protein, putative	1367	66	58	123	25
Tb11.01.0910	Tb927_11_01_v4:2459185-2461821:+	DNA topoisomerase III, putative	2525	419	211	1565	1094
Tb11.01.0920	Tb927_11_01_v4:2462125-2463165:+	ADP-ribosylation factor GTPase activating protein, putative,centaurin beta 5 (Cnt-b5)	875	68	538	195	1365
Tb11.01.0930	Tb927_11_01_v4:2464794-2469021:+	protein kinase, putative	4112	364	300	880	850
Tb11.01.0940	Tb927_11_01_v4:2469342-2471084:+	hypothetical protein, conserved	1742	184	109	365	108
Tb11.01.0950	Tb927_11_01_v4:2471361-2473114:+	hypothetical protein, conserved	1700	299	302	1624	2091
Tb11.01.0960	Tb927_11_01_v4:2473429-2476594:+	proteasome regulatory non-ATP-ase subunit 2 (RPN2)	2933	665	1862	1823	7206
Tb11.01.0970	Tb927_11_01_v4:2477207-2478307:+	hypothetical protein, conserved	1061	128	236	409	507
Tb11.01.0980	Tb927_11_01_v4:2478882-2484592:+	hypothetical protein, conserved (pseudogene)	5708	447	233	1360	1354
Tb11.01.1000	Tb927_11_01_v4:2484853-2486590:+	hypothetical protein, conserved	1424	154	441	363	1606
Tb11.01.1020	Tb927_11_01_v4:2488432-2490175:+	hypothetical protein, conserved	1244	99	115	209	146
Tb11.01.1030	Tb927_11_01_v4:2490811-2493586:+	protein kinase,zinc finger protein kinase (ZFK)	2576	221	246	382	280
Tb11.01.1040	Tb927_11_01_v4:2493850-2496022:+	hypothetical protein, conserved	2006	206	406	604	907
Tb11.01.1050	Tb927_11_01_v4:2496481-2499021:+	hypothetical protein, conserved	2291	101	398	254	891
Tb11.01.1070	Tb927_11_01_v4:2501363-2503769:+	hypothetical protein, conserved	1682	187	337	591	727
Tb11.01.1080	Tb927_11_01_v4:2504243-2507014:+	tRNA pseudouridine synthase, putative	2771	266	39	698	111
Tb11.01.1090	Tb927_11_01_v4:2507209-2508013:+	hypothetical protein, conserved	635	123	137	567	657
Tb11.01.1100	Tb927_11_01_v4:2508292-2511321:+	helicase-like protein	3029	139	36	379	148
Tb11.01.1110	Tb927_11_01_v4:2512156-2513202:+	hypothetical protein, conserved	1046	129	82	426	551
Tb11.01.1120	Tb927_11_01_v4:2513466-2514731:+	phosphonopyruvate decarboxylase-like protein, putative	1265	206	201	868	676
Tb11.01.1130	Tb927_11_01_v4:2514998-2516605:+	prenyltransferase, putative	1472	216	342	446	746
Tb11.01.1140	Tb927_11_01_v4:2517432-2519294:+	hypothetical protein, conserved	1862	176	142	229	290
Tb11.01.1150	Tb927_11_01_v4:2519893-2520405:-	hypothetical protein	512	5	0	6	0
Tb11.01.1160	Tb927_11_01_v4:2522009-2522806:-	lipoate-protein ligase, putative,lipoyltransferase, putative	797	117	122	405	375
Tb11.01.1170	Tb927_11_01_v4:2523143-2526836:-	hypothetical protein, conserved	2663	446	998	911	4376
Tb11.01.1180	Tb927_11_01_v4:2526931-2527422:+	hypothetical protein	491	6	0	30	0
Tb11.01.1190	Tb927_11_01_v4:2527502-2529082:-	ATP synthase, putative	650	445	971	526	1967
Tb11.01.1200	Tb927_11_01_v4:2529550-2530743:-	TFIIH basal transcription factor subunit (p62)	1100	244	163	423	468
Tb11.01.1210	Tb927_11_01_v4:2531271-2532964:-	hypothetical protein, conserved	1658	271	514	610	1950
Tb11.01.1215	Tb927_11_01_v4:2533380-2533998:-	cyclophilin type peptidyl-prolyl cis-trans isomerase, putative (PPIase)	572	208	260	923	1240
Tb11.01.1220	Tb927_11_01_v4:2534447-2535155:-	hypothetical protein, conserved	656	55	65	154	374
Tb11.01.1230	Tb927_11_01_v4:2535460-2536576:-	ADP-ribosylation factor GTPase activating protein, putative	1061	215	484	493	1214
Tb11.01.1240	Tb927_11_01_v4:2536803-2537734:-	hypothetical protein, conserved	926	169	248	437	601
Tb11.01.1250	Tb927_11_01_v4:2537949-2539009:-	hypothetical protein, conserved	1031	353	124	1226	1207
Tb11.01.1260	Tb927_11_01_v4:2539656-2540069:-	hypothetical protein, conserved	413	119	101	164	164
Tb11.01.1270	Tb927_11_01_v4:2540975-2542743:-	nucleic acid binding protein, putative	1550	212	637	508	1491
Tb11.01.1280	Tb927_11_01_v4:2542949-2545856:-	DNA topoisomerase III, putative	2756	406	151	1535	589
Tb11.01.1290	Tb927_11_01_v4:2547075-2548236:-	14-3-3-I protein	788	847	7330	1693	13413
Tb11.01.1300	Tb927_11_01_v4:2548789-2550497:-	hypothetical protein, conserved	1658	117	80	330	549
Tb11.01.1310	Tb927_11_01_v4:2551070-2552474:-	replication factor C, subunit 4, putative	1025	240	585	653	1311
Tb11.01.1320	Tb927_11_01_v4:2552656-2554293:-	oxidoreductase, putative	1634	398	278	1430	852
Tb11.01.1330	Tb927_11_01_v4:2554603-2555519:-	hypothetical protein, conserved	896	451	258	2258	2492
Tb11.01.1340	Tb927_11_01_v4:2555764-2556556:-	hypothetical protein, conserved	431	253	216	1646	1104
Tb11.01.1350	Tb927_11_01_v4:2556939-2558366:-	S-adenosylhomocysteine hydrolase, putative	1313	4131	17491	22429	96554
Tb11.01.1360	Tb927_11_01_v4:2559074-2559979:-	hypothetical protein, conserved	887	149	523	454	1199
Tb11.01.1370	Tb927_11_01_v4:2560254-2561478:-	eukaryotic translation initiation factor 3 subunit, putative,TGF-beta receptor interacting protein 1 (eIF-3 beta)	1028	573	1021	2717	5294
Tb11.01.1380	Tb927_11_01_v4:2561768-2564659:-	hypothetical protein, conserved	2294	327	260	846	480
Tb11.01.1390	Tb927_11_01_v4:2565487-2566230:-	hypothetical protein, conserved	686	160	417	275	1194
Tb11.01.1400	Tb927_11_01_v4:2566645-2568641:-	glycyl-tRNA synthetase, putative	1874	667	1249	1990	7708
Tb11.01.1410	Tb927_11_01_v4:2569581-2571062:-	hypothetical protein, conserved	1454	189	168	350	371
Tb11.01.1420	Tb927_11_01_v4:2571301-2572457:-	hypothetical protein, conserved	848	196	30	830	466
Tb11.01.1440	Tb927_11_01_v4:2573760-2574921:-	glycine synthase, putative;with=GeneDB:LinJ36_V3.3990 (GCVT1)	1127	226	850	539	1765
Tb11.01.1450	Tb927_11_01_v4:2575173-2576986:-	hypothetical protein, conserved	1790	292	159	875	399
Tb11.01.1460	Tb927_11_01_v4:2577319-2578476:-	hypothetical protein, conserved	977	169	123	470	392
Tb11.01.1465	Tb927_11_01_v4:2578687-2579019:-	nascent polypeptide associated complex alpha subunit, putative	305	1857	5538	9389	17174
Tb11.01.1470	Tb927_11_01_v4:2579306-2579974:-	60S ribosomal protein L10a, putative (RPL10A)	644	2163	4306	7581	13402
Tb11.01.1475	Tb927_11_01_v4:2580415-2580688:-	40S ribosomal protein S27, putative	260	2085	6691	10110	17889
Tb11.01.1480	Tb927_11_01_v4:2581039-2581592:-	60S ribosomal protein L34, putative	512	1982	7534	9189	23443
Tb11.01.1490	Tb927_11_01_v4:2581773-2582396:-	hypothetical protein, conserved	623	214	45	553	128
Tb11.01.1500	Tb927_11_01_v4:2582752-2584803:-	hypothetical protein, conserved	1889	324	142	684	625
Tb11.01.1510	Tb927_11_01_v4:2585173-2586620:-	hypothetical protein, conserved	1292	289	221	1416	1339
Tb11.01.1530	Tb927_11_01_v4:2589169-2589789:-	hypothetical protein, conserved	560	46	69	150	870
Tb11.01.1540	Tb927_11_01_v4:2590112-2593374:-	hypothetical protein, conserved	3233	483	216	1630	1209
Tb11.01.1550	Tb927_11_01_v4:2593697-2594248:-	calmodulin, putative	491	186	328	239	758
Tb11.01.1560	Tb927_11_01_v4:2594494-2595621:-	hypothetical protein, conserved	1025	147	159	428	153
Tb11.01.1570	Tb927_11_01_v4:2595773-2596541:-	NUDIX hydrolase, conserved	740	223	322	387	477
Tb11.01.1590	Tb927_11_01_v4:2603598-2605396:+	hypothetical protein, conserved	1751	196	816	661	2160
Tb11.01.1600	Tb927_11_01_v4:2605798-2606477:+	hypothetical protein, conserved	593	169	512	459	596
Tb11.01.1610	Tb927_11_01_v4:2606699-2607927:+	hypothetical protein, conserved	1175	231	92	781	252
Tb11.01.1620	Tb927_11_01_v4:2607999-2608490:+	hypothetical protein, conserved	491	98	193	254	271
Tb11.01.1625	Tb927_11_01_v4:2608622-2609003:+	hypothetical protein, conserved	311	719	2531	1722	6146
Tb11.01.1630	Tb927_11_01_v4:2609481-2612061:+	hypothetical protein, conserved	1202	290	479	339	478
Tb11.01.1640	Tb927_11_01_v4:2613223-2614635:+	hypothetical protein, conserved	1355	281	807	1043	1931
Tb11.01.1650	Tb927_11_01_v4:2614941-2616689:+	signal recognition particle receptor alpha subunit, putative	1748	400	614	1097	2578
Tb11.01.1660	Tb927_11_01_v4:2617636-2619414:+	hypothetical protein, conserved	1661	321	330	589	1492
Tb11.01.1670	Tb927_11_01_v4:2620198-2621323:+	hypothetical protein, conserved	1100	391	480	940	1834
Tb11.01.1680	Tb927_11_01_v4:2621460-2623572:+	polyubiquitin, putative	2057	5822	24396	13114	46976
Tb11.01.1690	Tb927_11_01_v4:2624683-2625563:+	hypothetical protein, conserved	770	190	296	656	1822
Tb11.01.1700	Tb927_11_01_v4:2626083-2626757:+	hypothetical protein, conserved	560	201	156	869	698
Tb11.01.1710	Tb927_11_01_v4:2626964-2629357:+	hypothetical protein, conserved	2318	343	169	1446	593
Tb11.01.1720	Tb927_11_01_v4:2629558-2630457:+	hypothetical protein, conserved	884	193	314	375	669
Tb11.01.1730	Tb927_11_01_v4:2630810-2631453:+	hypothetical protein, conserved	563	131	206	188	484
Tb11.01.1740	Tb927_11_01_v4:2631916-2635127:+	2-oxoglutarate dehydrogenase E1 component, putative	3017	436	2302	783	3341
Tb11.01.1750	Tb927_11_01_v4:2637531-2638609:+	glycosyl transferase-like protein	923	220	212	918	271
Tb11.01.1760	Tb927_11_01_v4:2638894-2639696:+	class-E vacuolar protein-sorting protein 24 (Vps24p), putative,SNF7-like protein, putative	659	157	233	317	392
Tb11.01.1770	Tb927_11_01_v4:2639875-2641813:+	vacuolar sorting-associated protein-like, putative	1073	226	227	467	1196
Tb11.01.1780	Tb927_11_01_v4:2642697-2643825:+	short-chain dehydrogenase, putative	941	422	479	1003	1009
Tb11.01.1790	Tb927_11_01_v4:2644047-2644889:+	60S ribosomal protein L29, putative	215	832	2308	1817	3142
Tb11.01.1800	Tb927_11_01_v4:2645141-2645610:+	hypothetical protein, conserved	368	96	297	391	1854
Tb11.01.1810	Tb927_11_01_v4:2646169-2646554:+	hypothetical protein, conserved	308	117	268	328	889
Tb11.01.1820	Tb927_11_01_v4:2646962-2647843:+	Biotin--acetyl-CoA-carboxylase ligase, putative,biotin--protein ligase, putative	743	376	1597	2623	11203
Tb11.01.1830	Tb927_11_01_v4:2648498-2649244:+	hypothetical protein, conserved	665	252	434	572	2309
Tb11.01.1840	Tb927_11_01_v4:2649864-2651302:+	hypothetical protein, conserved	569	175	459	355	991
Tb11.01.1850	Tb927_11_01_v4:2651665-2653116:+	hypothetical protein, conserved	1247	245	831	596	2155
Tb11.01.1860	Tb927_11_01_v4:2653710-2654364:+	hypothetical protein, conserved	482	106	479	249	1463
Tb11.01.1870	Tb927_11_01_v4:2654965-2656210:+	actin-like protein, putative	1184	260	342	644	966
Tb11.01.1880	Tb927_11_01_v4:2656530-2659127:+	hypothetical protein, conserved	2597	277	344	567	1014
Tb11.01.1890	Tb927_11_01_v4:2659761-2660790:+	hypothetical protein, conserved	974	315	623	830	748
Tb11.01.1900	Tb927_11_01_v4:2661011-2661828:+	hypothetical protein, conserved	809	109	252	605	2579
Tb11.01.1910	Tb927_11_01_v4:2662408-2666354:+	hypothetical protein, conserved	3635	439	221	2392	2058
Tb11.01.1920	Tb927_11_01_v4:2666802-2667211:+	60S ribosomal protein L22, putative	392	1925	5007	4585	11841
Tb11.01.1930	Tb927_11_01_v4:2667513-2668455:+	hypothetical protein, conserved	641	196	506	807	1630
Tb11.01.1940	Tb927_11_01_v4:2668837-2670643:+	hypothetical protein, conserved	1793	310	308	650	415
Tb11.01.1950	Tb927_11_01_v4:2670938-2674697:+	telomerase reverse transcriptase, putative	3578	489	145	1602	300
Tb11.01.1960	Tb927_11_01_v4:2674925-2676533:+	hypothetical protein, conserved	1472	331	391	618	1180
Tb11.01.1970	Tb927_11_01_v4:2677028-2680093:+	hypothetical protein, conserved	2882	287	120	665	605
Tb11.01.1980	Tb927_11_01_v4:2680725-2681212:+	hypothetical protein, conserved	356	155	121	612	736
Tb11.01.1990	Tb927_11_01_v4:2681596-2682771:+	hypothetical protein, conserved	1175	279	195	796	1350
Tb11.01.2000	Tb927_11_01_v4:2683415-2684207:+	hslVU complex proteolytic subunit, putative,hslVU complex proteolytic subunit, threonine peptidase, Clan T(1), family T1B	629	366	2001	1655	8989
Tb11.01.2010	Tb927_11_01_v4:2685014-2686523:+	hypothetical protein, conserved	626	114	135	211	131
Tb11.01.2020	Tb927_11_01_v4:2687106-2688530:+	hypothetical protein, conserved	1424	345	812	711	1082
Tb11.01.2030	Tb927_11_01_v4:2689053-2689861:+	golgi SNARE protein-like,GOLGI SNAP receptor complex member, putative	797	132	203	353	539
Tb11.01.2050	Tb927_11_01_v4:2690449-2694895:+	zinc carboxypeptidase, putative,metallo- peptidase, Clan MC, Family M14	3578	380	333	828	1116
Tb11.01.2060	Tb927_11_01_v4:2695395-2696024:+	hypothetical protein, conserved	629	49	0	154	33
Tb11.01.2070	Tb927_11_01_v4:2696112-2697347:+	hypothetical protein, conserved	1235	146	239	260	983
Tb11.01.2080	Tb927_11_01_v4:2697799-2698068:+	hypothetical protein, unlikely	269	89	0	257	3
Tb11.01.2090	Tb927_11_01_v4:2698317-2699811:+	hypothetical protein, conserved	1199	303	252	1050	660
Tb11.01.2100	Tb927_11_01_v4:2700164-2702167:+	hypothetical protein, conserved	1940	239	595	576	2160
Tb11.01.2110	Tb927_11_01_v4:2704786-2705700:+	phosphoglycerate mutase family member 5, putative	914	214	375	1485	508
Tb11.01.2120	Tb927_11_01_v4:2706951-2707989:+	hypothetical protein, conserved	1019	189	365	273	671
Tb11.01.2130	Tb927_11_01_v4:2708383-2709842:+	hypothetical protein, conserved	1385	107	179	136	338
Tb11.01.2140	Tb927_11_01_v4:2710750-2714104:+	glycosyl hydrolase-like protein	3167	188	463	924	3375
Tb11.01.2150	Tb927_11_01_v4:2715843-2717191:+	hypothetical protein, conserved	1154	151	437	279	642
Tb11.01.2160	Tb927_11_01_v4:2718085-2720409:+	hypothetical protein, conserved	2324	191	125	723	313
Tb11.01.2170	Tb927_11_01_v4:2720660-2721396:+	hypothetical protein, conserved	539	81	240	449	860
Tb11.01.2180	Tb927_11_01_v4:2721696-2722432:+	hypothetical protein, conserved	569	56	77	117	422
Tb11.01.2190	Tb927_11_01_v4:2723309-2723841:+	DNA-directed RNA polymerase, putative (RPA12)	455	153	337	351	1147
Tb11.01.2200	Tb927_11_01_v4:2724243-2726185:+	hypothetical protein, conserved	1706	220	498	464	742
Tb11.01.2210	Tb927_11_01_v4:2726663-2727437:+	hypothetical protein, conserved	728	203	251	662	436
Tb11.01.2220	Tb927_11_01_v4:2727763-2729051:+	UDP-N-acetylglucosamine-dolichyl-phosphate N-acetylglucosaminephosphotransferase, putative	1181	199	356	520	1210
Tb11.01.2230	Tb927_11_01_v4:2729726-2730922:+	hypothetical protein, conserved	932	155	103	389	276
Tb11.01.2240	Tb927_11_01_v4:2731749-2733707:+	hypothetical protein, conserved	1958	86	143	312	693
Tb11.01.2250	Tb927_11_01_v4:2735617-2738544:+	hypothetical protein, conserved	2927	326	272	1364	3538
Tb11.01.2260	Tb927_11_01_v4:2739036-2740860:+	hypothetical protein, conserved	1817	219	133	635	323
Tb11.01.2270	Tb927_11_01_v4:2741363-2743063:+	hypothetical protein, conserved	1292	116	31	388	113
Tb11.01.2280	Tb927_11_01_v4:2743374-2744284:+	ubiquinone biosynthesis methyltransferase, putative	866	274	876	848	2092
Tb11.01.2290	Tb927_11_01_v4:2744596-2748907:+	protein kinase, putative,tyrosine kinase, putative	3782	311	328	720	1019
Tb11.01.2300	Tb927_11_01_v4:2750081-2750716:+	hypothetical protein, conserved	635	46	132	99	133
Tb11.01.2310	Tb927_11_01_v4:2751146-2753873:+	hypothetical protein, conserved	2567	372	783	1038	2671
Tb11.01.2320	Tb927_11_01_v4:2754816-2757408:+	hypothetical protein, conserved	2480	258	104	647	282
Tb11.01.2330	Tb927_11_01_v4:2758019-2760430:+	eukaryotic translation initation factor 4 gamma, putative	2093	427	918	901	6566
Tb11.01.2340	Tb927_11_01_v4:2762397-2763564:+	hypothetical protein, conserved	1001	224	500	589	832
Tb11.01.2350	Tb927_11_01_v4:2763887-2766610:+	hypothetical protein, conserved	2645	254	251	804	755
Tb11.01.2360	Tb927_11_01_v4:2767044-2768765:+	hypothetical protein, conserved	1721	259	143	914	598
Tb11.01.2370	Tb927_11_01_v4:2768974-2770323:+	hypothetical protein, conserved	1088	166	97	361	372
Tb11.01.2380	Tb927_11_01_v4:2770666-2773557:+	hypothetical protein, conserved	2822	172	138	537	94
Tb11.01.2390	Tb927_11_01_v4:2775028-2775854:+	hypothetical protein, conserved	575	161	162	231	286
Tb11.01.2400	Tb927_11_01_v4:2776965-2779661:+	hypothetical protein, conserved	2696	188	164	689	637
Tb11.01.2410	Tb927_11_01_v4:2780218-2781936:+	DNA-(apurinic or apyrimidinic site) lyase, putative	1718	157	170	405	307
Tb11.01.2420	Tb927_11_01_v4:2782358-2785122:+	beta-adaptin 3, putative,adaptin complex 3 subunit, putative	2756	371	331	1091	1026
Tb11.01.2430	Tb927_11_01_v4:2786654-2798905:+	hypothetical protein, conserved	12251	1631	517	4054	1513
Tb11.01.2440	Tb927_11_01_v4:2799311-2803341:+	glycosyl hydrolase, putative	3599	120	150	575	827
Tb11.01.2450	Tb927_11_01_v4:2804110-2804577:+	hypothetical protein	467	47	1	147	6
Tb11.01.2460	Tb927_11_01_v4:2804734-2805960:+	hypothetical protein, conserved	1226	664	1794	784	2459
Tb11.01.2470	Tb927_11_01_v4:2806154-2807001:+	hypothetical protein, conserved	788	296	315	517	662
Tb11.01.2480	Tb927_11_01_v4:2807435-2810983:+	hypothetical protein, conserved	3548	319	36	2090	701
Tb11.01.2490	Tb927_11_01_v4:2811223-2814209:+	hypothetical protein, conserved	2756	397	154	1278	494
Tb11.01.2500	Tb927_11_01_v4:2814453-2818275:+	SNF2 DNA repair protein, putative,ATP-dependent helicase, putative,SNF2 family helicase, putative	3635	513	315	1315	659
Tb11.01.2510	Tb927_11_01_v4:2818863-2819719:+	vacuolar sorting-associated protein-like, putative	656	292	270	753	676
Tb11.01.2520	Tb927_11_01_v4:2819956-2821733:+	Pre-mRNA-splicing factor CWC22, putative (TbCWC22)	1745	312	337	710	976
Tb11.01.2530	Tb927_11_01_v4:2822068-2824162:+	kinesin-like protein, putative	1853	408	1113	841	5471
Tb11.01.2540	Tb927_11_01_v4:2824582-2827277:+	hypothetical protein, conserved	1376	297	629	834	2423
Tb11.01.2550	Tb927_11_01_v4:2827840-2828814:+	hypothetical protein, conserved	839	222	443	722	1605
Tb11.01.2560	Tb927_11_01_v4:2829264-2830032:+	40S ribosomal protein SA, putative	734	3177	7761	11051	16588
Tb11.01.2570	Tb927_11_01_v4:2830368-2831382:+	hypothetical protein, conserved	788	268	292	561	1406
Tb11.01.2580	Tb927_11_01_v4:2831823-2834498:+	pumillio/PUF RNA binding protein 11 (PUF11)	2675	325	909	82	3
Tb11.01.2590	Tb927_11_01_v4:2837049-2838431:+	protein kinase ck2 regulatory subunit, putative,casein kinase II beta chain, putative	884	287	417	977	2253
Tb11.01.2600	Tb927_11_01_v4:2838774-2839256:+	hypothetical protein	482	276	0	883	1
Tb11.01.2610	Tb927_11_01_v4:2839404-2841049:+	hypothetical protein, conserved	1499	167	224	564	962
Tb11.01.2620	Tb927_11_01_v4:2841295-2842728:+	hypothetical protein, conserved	1259	272	380	516	579
Tb11.01.2630	Tb927_11_01_v4:2843081-2844416:+	hypothetical protein, conserved	1298	270	474	794	1987
Tb11.01.2640	Tb927_11_01_v4:2844788-2845639:+	32 kDa ER-associated protein (ERAP32)	851	66	202	180	700
Tb11.01.2650	Tb927_11_01_v4:2846647-2848059:+	hypothetical protein, conserved	1412	122	568	477	2650
Tb11.01.2660	Tb927_11_01_v4:2848942-2850270:+	hypothetical protein, conserved	1328	171	228	355	321
Tb11.01.2670	Tb927_11_01_v4:2850669-2853290:+	MENG,flagellar component	2546	339	477	441	690
Tb11.01.2680	Tb927_11_01_v4:2853527-2854360:+	40S ribosomal protein SA, putative	833	3262	7836	11137	16868
Tb11.01.2690	Tb927_11_01_v4:2854696-2856106:+	hypothetical protein, conserved	953	102	305	244	680
Tb11.01.2695	Tb927_11_01_v4:2857324-2859072:+	delta tubulin,tubulin delta chain (TUBD1)	1469	222	82	835	746
Tb11.01.2700	Tb927_11_01_v4:2859495-2860595:+	hypothetical protein, conserved	1100	99	484	98	973
Tb11.01.2720	Tb927_11_01_v4:2866031-2867068:+	hypothetical protein, conserved	989	193	222	681	933
Tb11.01.2730	Tb927_11_01_v4:2867559-2876030:+	hypothetical protein, conserved	8471	611	350	1106	785
Tb11.01.2740	Tb927_11_01_v4:2876500-2878555:+	hypothetical protein, conserved	1952	227	276	916	1718
Tb11.01.2750	Tb927_11_01_v4:2879202-2879984:+	hypothetical protein, conserved	782	179	21	525	108
Tb11.01.2770	Tb927_11_01_v4:2880436-2880957:+	hypothetical protein, conserved	521	122	315	145	210
Tb11.01.2780	Tb927_11_01_v4:2881319-2882532:+	translation initiation factor 2 subunit, putative	1160	352	874	1053	3578
Tb11.01.2790	Tb927_11_01_v4:2883083-2884753:+	hypothetical protein, conserved	1481	273	345	737	1704
Tb11.01.2800	Tb927_11_01_v4:2885753-2886907:+	hypothetical protein, conserved	1046	543	1589	760	5159
Tb11.01.2810	Tb927_11_01_v4:2887723-2892988:+	hypothetical protein, conserved	5117	496	155	1171	453
Tb11.01.2820	Tb927_11_01_v4:2893559-2894271:+	exosome-associated protein 4 (EAP4)	683	176	278	519	850
Tb11.01.2830	Tb927_11_01_v4:2894504-2895373:+	hypothetical protein, conserved	860	127	216	158	220
Tb11.01.2840	Tb927_11_01_v4:2895672-2896746:+	hypothetical protein, conserved	1004	108	267	291	384
Tb11.01.2860	Tb927_11_01_v4:2898894-2899607:+	hypothetical protein	713	8	0	7	0
Tb11.01.2870	Tb927_11_01_v4:2900394-2900729:+	hypothetical protein, unlikely	335	1	0	0	0
Tb11.01.2880	Tb927_11_01_v4:2908459-2913605:+	Nucleoporin (TbNup149)	4319	557	807	1714	3556
Tb11.01.2885	Tb927_11_01_v4:2913733-2918152:+	Nucleoporin (TbNup140)	4394	611	554	2778	3982
Tb11.01.2886	Tb927_11_01_v4:2918255-2918779:+	N-acetyltransferase, putative	443	218	151	560	367
Tb11.01.2900	Tb927_11_01_v4:2918993-2920127:+	protein kinase, putative,serine/threonine kinase, putative	1106	122	125	165	135
Tb11.01.2910	Tb927_11_01_v4:2920637-2921249:+	hypothetical protein, conserved	596	107	96	161	440
Tb11.01.2920	Tb927_11_01_v4:2921268-2922355:+	hypothetical protein, conserved	509	179	247	426	693
Tb11.01.2930	Tb927_11_01_v4:2922509-2926285:+	hypothetical protein	2978	284	338	515	1091
Tb11.01.2940	Tb927_11_01_v4:2927500-2928485:+	U5 snRNP-specific 40 kDa protein	980	316	203	1343	913
Tb11.01.2950	Tb927_11_01_v4:2928605-2930812:+	sodium/sulphate symporter, putative	2186	405	460	912	1026
Tb11.01.2960	Tb927_11_01_v4:2931725-2932495:+	hypothetical protein, conserved	515	199	266	632	906
Tb11.01.2970	Tb927_11_01_v4:2932807-2933359:+	hypothetical protein, conserved	533	54	277	59	211
Tb11.01.2980	Tb927_11_01_v4:2933647-2933829:+	hypothetical protein, unlikely	182	21	35	50	70
Tb11.01.2990	Tb927_11_01_v4:2934593-2936200:+	oligomeric golgi complex component 8, putative	1565	274	390	876	1072
Tb11.01.3000	Tb927_11_01_v4:2936408-2937592:+	paraflagellar rod component, putative (PFC17)	1082	244	815	459	2045
Tb11.01.3010	Tb927_11_01_v4:2938264-2951179:+	dynein heavy chain, putative	12728	1006	773	3299	4758
Tb11.01.3020	Tb927_11_01_v4:2952013-2952606:+	40S ribosomal protein L14, putative	569	2152	7272	7206	17123
Tb11.01.3030	Tb927_11_01_v4:2952862-2953566:+	hypothetical protein, conserved	638	135	192	316	341
Tb11.01.3040	Tb927_11_01_v4:2954034-2955020:+	cytosolic malate dehydrogenase (cMDH)	986	605	2815	1791	7546
Tb11.01.3050	Tb927_11_01_v4:2955545-2957026:+	hypothetical protein, conserved	1481	277	444	666	584
Tb11.01.3060	Tb927_11_01_v4:2957239-2958948:+	hypothetical protein, conserved	1709	322	497	931	758
Tb11.01.3070	Tb927_11_01_v4:2959333-2962463:+	hypothetical protein, conserved	3122	253	251	693	1198
Tb11.01.3080	Tb927_11_01_v4:2963223-2965274:+	heat shock protein 70, putative	2030	1206	7701	4813	44460
Tb11.01.3085	Tb927_11_01_v4:2965667-2966256:+	hypothetical protein, conserved	569	133	428	629	1022
Tb11.01.3090	Tb927_11_01_v4:2966575-2968071:+	hypothetical protein, conserved	1496	174	118	636	874
Tb11.01.3100	Tb927_11_01_v4:2968422-2970353:+	hypothetical protein, conserved	800	112	155	189	81
Tb11.01.3110	Tb927_11_01_v4:2970984-2973109:+	heat shock protein 70	2072	10277	49235	46608	238705
Tb11.01.3150	Tb927_11_01_v4:2973278-2975677:+	gamma-tubulin complex subunit, putative,spindle pole body component alp6, putative	2399	215	226	512	844
Tb11.01.3160	Tb927_11_01_v4:2976323-2978121:+	hypothetical protein, conserved	1691	766	809	1077	769
Tb11.01.3170	Tb927_11_01_v4:2978318-2979321:+	guanine nucleotide-binding protein beta subunit- like protein,activated protein kinase c receptor (TRACK)	956	2437	5511	25280	34381
Tb11.01.3180	Tb927_11_01_v4:2979623-2980626:+	guanine nucleotide-binding protein beta subunit-like protein,activated protein kinase c receptor	956	2377	4934	24552	30693
Tb11.01.3190	Tb927_11_01_v4:2980957-2982650:+	hypothetical protein, conserved	1652	223	385	950	2093
Tb11.01.3200	Tb927_11_01_v4:2983051-2984620:+	hypothetical protein, conserved	818	199	282	603	210
Tb11.01.3220	Tb927_11_01_v4:2987953-2988624:+	hypothetical protein	671	17	0	4	0
Tb11.01.3240	Tb927_11_01_v4:2991166-2993668:-	trans-sialidase, putative	2045	123	149	4	2
Tb11.01.3250	Tb927_11_01_v4:2995000-2995200:+	hypothetical protein	200	0	0	0	0
Tb11.01.3260	Tb927_11_01_v4:3001228-3005160:+	cullin 1, putative	2417	220	387	288	1119
Tb11.01.3270	Tb927_11_01_v4:3006300-3009335:+	A/G-specific adenine glycosylase, putative	1532	255	389	644	395
Tb11.01.3280	Tb927_11_01_v4:3009567-3011652:+	hypothetical protein, conserved	2048	304	68	1194	478
Tb11.01.3290	Tb927_11_01_v4:3011885-3013776:+	hypothetical protein, conserved	1871	468	1470	1515	10591
Tb11.01.3300	Tb927_11_01_v4:3014711-3015600:+	hypothetical protein, conserved	848	153	226	761	1623
Tb11.01.3320	Tb927_11_01_v4:3015951-3019815:+	Trichohyalin, putative	1976	369	612	510	3073
Tb11.01.3340	Tb927_11_01_v4:3021787-3024030:+	2,3-bisphosphoglycerate-independent phosphoglycerate mutase-like protein, putative	2243	286	90	1177	445
Tb11.01.3350	Tb927_11_01_v4:3024303-3026392:+	cyclin dependent kinase-binding protein, putative	1694	169	77	715	272
Tb11.01.3360	Tb927_11_01_v4:3027645-3028640:+	peroxisomal biogenesis factor 11 (PEX11) domain-containing protein	881	252	141	781	289
Tb11.01.3370	Tb927_11_01_v4:3029059-3029752:+	glycosomal membrane protein, putative (PEX11)	656	569	3866	2766	18552
Tb11.01.3380	Tb927_11_01_v4:3030507-3033340:+	histone acetyltransferase, putative (HAT2)	1814	376	101	882	289
Tb11.01.3390	Tb927_11_01_v4:3033590-3038208:+	DNA topoisomerase II, putative (TOP2)	4274	503	607	816	2152
Tb11.01.3400	Tb927_11_01_v4:3038812-3041465:+	peroxisomal biogenesis factor 11 (PEX11) domain-containing protein	2402	243	426	764	1848
Tb11.01.3410	Tb927_11_01_v4:3042060-3043603:+	hypothetical protein, conserved	1223	96	191	199	324
Tb11.01.3420	Tb927_11_01_v4:3044138-3045948:+	eukaryotic translation initiation factor, putative	1241	729	1912	1937	9491
Tb11.01.3470	Tb927_11_01_v4:3046855-3052833:+	hypothetical protein, conserved	5978	338	675	355	607
Tb11.01.3480	Tb927_11_01_v4:3053586-3055366:+	hypothetical protein, conserved	1718	346	408	730	1074
Tb11.01.3490	Tb927_11_01_v4:3055725-3056567:+	hypothetical protein, conserved	716	134	447	271	1395
Tb11.01.3500	Tb927_11_01_v4:3057331-3058104:+	hypothetical protein, conserved	728	111	189	357	1523
Tb11.01.3510	Tb927_11_01_v4:3058842-3061591:+	minichromosome maintenance (MCM) complex subunit, putative	2606	265	53	743	645
Tb11.01.3520	Tb927_11_01_v4:3061946-3064966:+	hypothetical protein, conserved	3020	337	124	1040	500
Tb11.01.3530	Tb927_11_01_v4:3065252-3066505:+	hypothetical protein, conserved	1253	452	875	1708	2287
Tb11.01.3540	Tb927_11_01_v4:3066658-3068510:+	dolichyl-P-Man:GDP-Man5GlcNAc2-PP-dolichyl alpha-1,2-mannosyltranslocase, putative	1796	463	302	1201	806
Tb11.01.3550	Tb927_11_01_v4:3068700-3070008:+	2-oxoglutarate dehydrogenase E2 component, putative	1151	526	5037	2155	26044
Tb11.01.3560	Tb927_11_01_v4:3071961-3073480:+	vacuolar ATP synthase subunit b, putative,v- ATPase B subunit,vacuolar proton pump B subunit	1487	902	3226	1534	6819
Tb11.01.3570	Tb927_11_01_v4:3074639-3076604:+	hypothetical protein, conserved	1757	289	774	632	1471
Tb11.01.3580	Tb927_11_01_v4:3077234-3078307:+	hypothetical protein, conserved	1025	226	747	247	276
Tb11.01.3590	Tb927_11_01_v4:3079190-3081065:+	FG-GAP repeat protein, putative,intergrin alpha chain protein, putative	1868	616	983	1674	1996
Tb11.01.3600	Tb927_11_01_v4:3081365-3082922:+	MRP protein, putative	854	258	116	729	630
Tb11.01.3610	Tb927_11_01_v4:3083173-3084769:+	membrane-bound acid phosphatase, putative	1487	253	918	2503	33934
Tb11.01.3620	Tb927_11_01_v4:3086313-3087486:+	hypothetical protein, conserved	1037	300	139	1007	1099
Tb11.01.3630	Tb927_11_01_v4:3087716-3089637:+	eukaryotic translation initiation factor 4e, putative	1328	146	612	580	3946
Tb11.01.3640	Tb927_11_01_v4:3092006-3094828:+	acyl-CoA dehydrogenase, putative	1823	134	338	626	1961
Tb11.01.3650	Tb927_11_01_v4:3095805-3097614:+	hypothetical protein, conserved	1661	345	569	694	1383
Tb11.01.3660	Tb927_11_01_v4:3097940-3100378:+	DNA repair and recombination helicase protein PIF1, putative,DNA repair and recombination protein, mitochondrial precursor, putative (TbPIF3)	2438	169	86	280	81
Tb11.01.3670	Tb927_11_01_v4:3101037-3104576:+	hypothetical protein, conserved	3284	262	142	752	749
Tb11.01.3675	Tb927_11_01_v4:3105085-3105563:+	40S ribosomal protein S17, putative	428	1849	4782	8919	14589
Tb11.01.3676	Tb927_11_01_v4:3105874-3106320:+	40S ribosomal protein S17, putative	428	1824	5029	8642	13950
Tb11.01.3680	Tb927_11_01_v4:3106616-3107024:+	hypothetical protein, conserved	368	50	88	163	265
Tb11.01.3690	Tb927_11_01_v4:3107656-3111126:+	splicing factor 3B subunit 1, putative	3299	492	425	1504	2227
Tb11.01.3700	Tb927_11_01_v4:3111700-3113847:+	leucine-rich repeat protein (LRRP), putative	2147	315	343	717	494
Tb11.01.3710	Tb927_11_01_v4:3114415-3115513:+	hypothetical protein, conserved	1049	313	332	773	730
Tb11.01.3720	Tb927_11_01_v4:3115803-3117439:+	hypothetical protein	1469	113	253	299	541
Tb11.01.3730	Tb927_11_01_v4:3117459-3120086:+	hypothetical protein, conserved	2627	448	79	1344	776
Tb11.01.3740	Tb927_11_01_v4:3120728-3123364:+	coatomer gamma subunit, putative,cytosolic coat protein, putative (TbCoatomerGamma)	2636	452	1112	1062	3952
Tb11.01.3745	Tb927_11_01_v4:3124430-3125093:+	hypothetical protein, conserved	545	109	129	271	376
Tb11.01.3750	Tb927_11_01_v4:3125342-3128129:+	molybdenum cofactor biosynthesis protein, putative	2327	137	180	420	362
Tb11.01.3760	Tb927_11_01_v4:3128684-3129339:+	hypothetical protein, conserved	551	163	344	359	278
Tb11.01.3770	Tb927_11_01_v4:3129807-3130992:+	protein phosphatase 2A, putative	920	354	350	655	1031
Tb11.01.3780	Tb927_11_01_v4:3131415-3132713:+	cytochrome oxidase assembly protein, putative	1181	62	65	755	2381
Tb11.01.3790	Tb927_11_01_v4:3133357-3134335:+	hypothetical protein, conserved	965	38	72	205	811
Tb11.01.3800	Tb927_11_01_v4:3140894-3141226:+	hypothetical protein	332	0	0	0	0
Tb11.01.3805	Tb927_11_01_v4:3148543-3149173:+	microtubule-associated protein,corset-associated protein 15 (CAP15)	365	858	3625	304	1567
Tb11.01.3810	Tb927_11_01_v4:3152313-3152795:-	hypothetical protein	482	0	0	0	0
Tb11.01.3820	Tb927_11_01_v4:3153691-3154587:-	hypothetical protein, conserved	896	1	4	3	27
Tb11.01.3830	Tb927_11_01_v4:3154742-3155239:-	hypothetical protein	497	1	0	0	0
Tb11.01.3840	Tb927_11_01_v4:3155499-3156370:+	hypothetical protein, conserved	683	156	246	279	164
Tb11.01.3850	Tb927_11_01_v4:3156434-3157603:+	hypothetical protein, conserved	1169	244	230	523	914
Tb11.01.3860	Tb927_11_01_v4:3157778-3158257:+	hypothetical protein, conserved	479	253	644	1713	4098
Tb11.01.3870	Tb927_11_01_v4:3158552-3160913:+	hypothetical protein, conserved	1865	356	411	809	694
Tb11.01.3880	Tb927_11_01_v4:3161138-3162088:+	hypothetical protein, conserved	950	200	374	381	383
Tb11.01.3890	Tb927_11_01_v4:3162357-3163292:+	hypothetical protein, conserved	935	127	171	221	383
Tb11.01.3900	Tb927_11_01_v4:3163527-3164309:+	N-acetyl-D-glucosaminylphosphatidylinositol de-N-acetylase (GPI12)	758	123	80	289	190
Tb11.01.3910	Tb927_11_01_v4:3164507-3165299:+	endonuclease III, putative	779	177	329	399	373
Tb11.01.3915	Tb927_11_01_v4:3165520-3165930:+	RNA-binding protein, putative (RBP5)	392	250	2064	217	1727
Tb11.01.3930	Tb927_11_01_v4:3167338-3171277:+	RNA helicase, putative	3899	418	182	1335	1076
Tb11.01.3940	Tb927_11_01_v4:3171514-3172351:+	RNA-binding protein, putative (RBP9)	653	97	913	23	13
Tb11.01.3960	Tb927_11_01_v4:3181533-3183808:+	flagellar protein essential for flagellar pocket biogenesis (BILBO1)	1763	322	644	561	2419
Tb11.01.3970	Tb927_11_01_v4:3184714-3185378:+	hypothetical protein, conserved	602	60	227	212	685
Tb11.01.3980	Tb927_11_01_v4:3186228-3188011:+	hypothetical protein, conserved	1766	155	98	299	173
Tb11.01.3990	Tb927_11_01_v4:3188761-3191511:+	kinesin, putative	2750	64	74	229	128
Tb11.01.4020	Tb927_11_01_v4:3193832-3195613:+	hypothetical protein, conserved	1673	255	380	967	1558
Tb11.01.4025	Tb927_11_01_v4:3196076-3196464:+	hypothetical protein, conserved	278	52	170	141	533
Tb11.01.4030	Tb927_11_01_v4:3197376-3198412:+	hypothetical protein, conserved	875	276	1296	391	2201
Tb11.01.4040	Tb927_11_01_v4:3200083-3202530:+	hypothetical protein, conserved	2381	294	439	1003	2209
Tb11.01.4050	Tb927_11_01_v4:3203111-3204851:+	heat shock protein HslVU, ATPase subunit HslU, putative,ATP-dependent hsl protease ATP-binding subunit hslU, putative	1490	227	587	418	1562
Tb11.01.4060	Tb927_11_01_v4:3205255-3207722:+	ubiquitin carboxyl-terminal hydrolase, putative,cysteine peptidase, Clan CA, family C19, putative	2372	296	621	688	1412
Tb11.01.4070	Tb927_11_01_v4:3208876-3211481:+	minichromosome maintenance (MCM) complex subunit, putative	2510	258	88	804	618
Tb11.01.4080	Tb927_11_01_v4:3211690-3213583:+	hypothetical protein, conserved	1862	183	318	508	496
Tb11.01.4090	Tb927_11_01_v4:3213881-3215624:+	hypothetical protein, conserved,drug resistence protein, putative	1475	173	121	523	473
Tb11.01.4100	Tb927_11_01_v4:3216574-3218754:+	hypothetical protein, conserved	1610	153	253	359	760
Tb11.01.4110	Tb927_11_01_v4:3219472-3220996:+	hypothetical protein, conserved	1511	402	531	1029	794
Tb11.01.4120	Tb927_11_01_v4:3221423-3222029:+	hypothetical protein, conserved	581	175	128	617	687
Tb11.01.4130	Tb927_11_01_v4:3222274-3225013:+	protein kinase, putative,cdc2-related kinase, putative (CRK12)	2309	242	295	569	994
Tb11.01.4140	Tb927_11_01_v4:3226207-3229213:+	hypothetical protein, conserved	2579	183	119	1193	1936
Tb11.01.4150	Tb927_11_01_v4:3229656-3230162:+	hypothetical protein, conserved	446	127	97	328	302
Tb11.01.4160	Tb927_11_01_v4:3230321-3231288:+	hypothetical protein, conserved,predicted Zinc finger, C3HC4 type (RING finger) protein	836	106	248	250	402
Tb11.01.4170	Tb927_11_01_v4:3232104-3234650:+	DNA photolyase, putative	2546	192	53	808	349
Tb11.01.4180	Tb927_11_01_v4:3234930-3235594:+	ankyrin repeat protein, putative	479	114	218	243	354
Tb11.01.4190	Tb927_11_01_v4:3235951-3237362:+	hypothetical protein, conserved	728	176	68	987	764
Tb11.01.4200	Tb927_11_01_v4:3237572-3238920:+	hypothetical protein, conserved	1244	263	194	715	921
Tb11.01.4210	Tb927_11_01_v4:3239203-3242691:+	hypothetical protein, conserved	3488	387	219	1320	398
Tb11.01.4220	Tb927_11_01_v4:3243052-3245267:+	hypothetical protein, conserved	1667	222	94	892	544
Tb11.01.4230	Tb927_11_01_v4:3246743-3249585:+	protein kinase, putative	1397	122	874	331	3189
Tb11.01.4250	Tb927_11_01_v4:3254247-3256876:+	protein kinase, putative	1454	126	914	340	3294
Tb11.01.4270	Tb927_11_01_v4:3259862-3262355:+	cell division cycle phosphatase 14, putative	2456	255	348	519	706
Tb11.01.4280	Tb927_11_01_v4:3263588-3264811:+	hypothetical protein, conserved	1223	139	365	314	1408
Tb11.01.4290	Tb927_11_01_v4:3265660-3268011:+	hypothetical protein, conserved	1706	154	80	350	351
Tb11.01.4300	Tb927_11_01_v4:3268270-3271546:+	hypothetical protein, conserved	3080	222	98	594	381
Tb11.01.4310	Tb927_11_01_v4:3271930-3278807:+	hypothetical protein, conserved	6587	644	279	1655	1052
Tb11.01.4320	Tb927_11_01_v4:3279077-3281185:+	kinetoplastid-specific phospho-protein phosphatase, putative	1913	246	310	500	1089
Tb11.01.4330	Tb927_11_01_v4:3282363-3284024:+	hypothetical protein, conserved	1661	156	178	450	703
Tb11.01.4340	Tb927_11_01_v4:3284938-3286118:+	hypothetical protein, conserved	1055	466	545	1429	921
Tb11.01.4350	Tb927_11_01_v4:3286404-3288939:+	hypothetical protein, conserved	2507	134	172	331	365
Tb11.01.4360	Tb927_11_01_v4:3289757-3291067:+	hypothetical protein, conserved	1007	154	197	463	403
Tb11.01.4370	Tb927_11_01_v4:3291750-3294170:+	hypothetical protein, conserved	2420	534	1531	1043	5658
Tb11.01.4380	Tb927_11_01_v4:3295311-3296648:+	hypothetical protein	1178	56	202	114	834
Tb11.01.4390	Tb927_11_01_v4:3296697-3298631:+	leucine-rich repeat protein (LRRP), putative	1934	192	113	515	1138
Tb11.01.4400	Tb927_11_01_v4:3299927-3302506:+	hypothetical protein	2354	220	230	791	1718
Tb11.01.4410	Tb927_11_01_v4:3303807-3304720:+	kinetoplastid-specific dual specificity phosphatase, putative	842	146	56	530	366
Tb11.01.4420	Tb927_11_01_v4:3304971-3306260:+	hypothetical protein, conserved	1181	215	159	490	300
Tb11.01.4430	Tb927_11_01_v4:3306480-3308342:+	hypothetical protein, conserved	761	476	419	1173	1226
Tb11.01.4440	Tb927_11_01_v4:3308663-3311367:+	ATP-dependent DNA helicase, putative	2531	247	422	605	827
Tb11.01.4450	Tb927_11_01_v4:3311926-3313092:+	cyclin 1,serine peptidase family S51, peptidase E, putative	1166	160	430	436	1391
Tb11.01.4460	Tb927_11_01_v4:3313432-3315840:+	hypothetical protein, conserved	2270	108	140	179	144
Tb11.01.4470	Tb927_11_01_v4:3317050-3318848:+	hypothetical protein, conserved	1580	249	465	912	722
Tb11.01.4480	Tb927_11_01_v4:3319069-3322202:+	hypothetical protein, conserved	2924	495	545	906	1063
Tb11.01.4490	Tb927_11_01_v4:3322618-3324046:+	hypothetical protein, conserved,Zinc finger DHHC domain containing transmembrane protein, putative	1358	161	156	386	353
Tb11.01.4500	Tb927_11_01_v4:3325032-3327432:+	hypothetical protein, conserved	2360	266	429	528	871
Tb11.01.4510	Tb927_11_01_v4:3328123-3329225:+	hypothetical protein, conserved	1070	241	74	759	504
Tb11.01.4520	Tb927_11_01_v4:3329422-3329924:+	prefoldin subunit 2, putative	437	263	432	997	2475
Tb11.01.4530	Tb927_11_01_v4:3330358-3331485:+	hypothetical protein, conserved	1127	102	142	205	311
Tb11.01.4550	Tb927_11_01_v4:3332204-3332656:+	hypothetical protein, conserved	452	77	57	218	173
Tb11.01.4560	Tb927_11_01_v4:3335695-3336957:+	variant surface glycoprotein (VSG)-related, putative	1262	40	101	44	30
Tb11.01.4570	Tb927_11_01_v4:3338580-3341369:-	hypothetical protein, conserved	1478	275	145	1157	627
Tb11.01.4580	Tb927_11_01_v4:3342074-3343220:-	hypothetical protein	452	69	163	122	199
Tb11.01.4590	Tb927_11_01_v4:3343894-3344969:-	hypothetical protein, conserved	1049	132	412	402	1057
Tb11.01.4600	Tb927_11_01_v4:3345260-3346259:-	cleavage and polyadenylation specificity factor 30 kDa subunit,CPSF 30 kDa subunit,NS1 effector domain- binding protein 1 (CPSF30)	833	319	370	1034	1727
Tb11.01.4610	Tb927_11_01_v4:3346563-3348296:-	hypothetical protein, conserved	782	169	42	880	251
Tb11.01.4620	Tb927_11_01_v4:3348951-3356232:-	ubiquitin ligase, putative	5495	560	290	1381	1322
Tb11.01.4621	Tb927_11_01_v4:3424660-3425174:-	calmodulin	449	882	2939	2448	9775
Tb11.01.4622	Tb927_11_01_v4:3426338-3426852:-	calmodulin	449	955	2937	2408	9706
Tb11.01.4623	Tb927_11_01_v4:3425499-3426013:-	calmodulin	449	946	2934	2624	9782
Tb11.01.4624	Tb927_11_01_v4:3427177-3427675:-	calmodulin	449	901	2703	2466	9551
Tb11.01.4625	Tb927_11_01_v4:3423388-3423978:-	hypothetical protein	590	143	403	283	686
Tb11.01.4630	Tb927_11_01_v4:3427979-3431396:-	hypothetical protein, conserved	3302	545	447	1631	1553
Tb11.01.4640	Tb927_11_01_v4:3431770-3433452:-	hypothetical protein, conserved	1637	309	219	1090	838
Tb11.01.4650	Tb927_11_01_v4:3434055-3435727:-	hypothetical protein, conserved	1580	317	398	1281	1866
Tb11.01.4660	Tb927_11_01_v4:3436368-3437694:-	elongation factor 1 gamma, putative	1214	1083	6581	4559	18072
Tb11.01.4680	Tb927_11_01_v4:3438189-3439274:-	hypothetical protein, conserved	1085	186	165	333	353
Tb11.01.4690	Tb927_11_01_v4:3441788-3444026:-	hypothetical protein, conserved	1793	147	262	204	1168
Tb11.01.4700	Tb927_11_01_v4:3448302-3449240:-	hypothetical protein, conserved	938	278	130	400	163
Tb11.01.4701	Tb927_11_01_v4:3457035-3459724:-	membrane-bound acid phosphatase 1 precursor (MBAP1)	1574	713	2572	1019	767
Tb11.01.4702	Tb927_11_01_v4:3460070-3462164:-	cytochrome oxidase subunit X (COXX)	350	222	998	1660	10123
Tb11.01.4703	Tb927_11_01_v4:3464651-3465402:-	hypothetical protein, conserved	725	143	165	389	881
[truncated: 7,828 more rows]

## Sheet: entire CDS rpkm
RNA and ribosome footprint levels are listed as reads per million reads per kb (RPKM)
geneID	location	description	CDS Length	BF RNA level	BF footprint level	PF RNA level	PF footprint level
Tb04.24M18.150	Tb927_04_v4:1458621-1459109:-	hypothetical protein, conserved	488	17.5612	11.0963	25.4819	15.4712
Tb04.3I12.100	Tb927_04_v4:1312951-1313406:-	hypothetical protein	455	25.2558	0.34003	4.9194	0
Tb05.28F8.200	Tb927_05_v4:345728-346237:+	hypothetical protein	509	37.4999	3.64748	159.776	1.76984
Tb05.30F7.410	Tb927_05_v4:235483-235992:-	hypothetical protein	509	0	0	0.12215	0
Tb06.3A7.270	Tb927_06_v4:389986-393393:-	hypothetical protein, conserved	3407	19.2655	1.49855	22.1183	3.72693
Tb06.3A7.960	Tb927_06_v4:484320-485252:+	hypothetical protein	932	55.1708	137.782	17.0116	21.0805
Tb07.26A24.210	Tb927_07_v4:1280165-1280617:-	hypothetical protein	452	38.3507	0.34229	52.8219	2.94208
Tb07.30D13.110	Tb927_07_v4:2186105-2186863:+	hypothetical protein, conserved (pseudogene)	758	44.9666	1.22465	18.5379	0.96208
Tb07.30D13.130	Tb927_07_v4:2185049-2185687:+	hypothetical protein, conserved (pseudogene)	638	39.9919	0.2425	14.5207	0.13447
Tb07.30D13.160	Tb927_07_v4:2178717-2179475:+	hypothetical protein, conserved (pseudogene)	758	64.238	1.42876	18.0457	0.50934
Tb07.30D13.180	Tb927_07_v4:2177548-2178291:+	hypothetical protein, conserved (pseudogene)	743	40.6316	1.66583	19.2469	0.11547
Tb07.30D13.60	Tb927_07_v4:2193496-2194254:+	hypothetical protein, conserved (pseudogene)	758	50.8765	0.81643	18.4559	0.39615
Tb07.30D13.80	Tb927_07_v4:2192294-2193070:+	hypothetical protein, conserved (pseudogene)	776	38.6527	2.79123	15.7843	0.11056
Tb08.27P2.110	Tbrucei.chr8.100:11838-12836:+	hypothetical protein, conserved,BAC from homologous region on chr8	998	1.56128	9.61149	4.29872	2.79392
Tb08.27P2.120	Tbrucei.chr8.100:14333-15623:-	variant surface glycoprotein (VSG, pseudogene), putative,variant surface glycoprotein, degenerate,BAC from homologous region on chr8	1181	0	0	0	0
Tb08.27P2.140	Tbrucei.chr8.100:17837-19432:-	variant surface glycoprotein (VSG, atypical), putative,BAC from homologous region on chr8	1595	0.24423	0.194	0	0
Tb08.27P2.150	Tbrucei.chr8.100:20999-22525:-	variant surface glycoprotein (VSG, pseudogene), putative,variant surface glycoprotein, degenerate,BAC from homologous region on chr8	1526	0	0	0	0
Tb08.27P2.160	Tbrucei.chr8.100:22974-24068:-	expression site-associated gene (ESAG, pseudogene), putative,expression site-associated gene 3 (ESAG3), degenerate,BAC from homologous region on chr8	431	44.3553	63.0789	0	0.03939
Tb08.27P2.165	Tbrucei.chr8.100:24756-26296:-	variant surface glycoprotein (VSG, pseudogene), putative,BAC from homologous region on chr8	1322	0	0	0	0
Tb08.27P2.190	Tbrucei.chr8.100:27956-29354:-	variant surface glycoprotein (VSG, pseudogene), putative,variant surface glycoprotein, degenerate,BAC from homologous region on chr8	788	0	0	0	0
Tb08.27P2.210	Tbrucei.chr8.100:30786-32207:-	variant surface glycoprotein (VSG, pseudogene), putative,variant surface glycoprotein, degenerate,BAC from homologous region on chr8	1421	0.13707	0	0	0
Tb08.27P2.220	Tbrucei.chr8.100:34020-35534:-	variant surface glycoprotein (VSG, atypical), putative,BAC from homologous region on chr8	1514	0.90052	0	0	0
Tb08.27P2.230	Tbrucei.chr8.100:36898-38440:-	variant surface glycoprotein (VSG, pseudogene), putative,variant surface glycoprotein, degenerate,BAC from homologous region on chr8	578	0	0	0	0
Tb08.27P2.240	Tbrucei.chr8.100:40830-42425:-	variant surface glycoprotein (VSG), putative,BAC from homologous region on chr8	1595	0	0	0	0
Tb08.27P2.250	Tbrucei.chr8.100:42775-43876:-	expression site-associated gene (ESAG, pseudogene), putative,expression site-associated gene 3 (ESAG3), frameshift,BAC from homologous region on chr8	764	12.9374	3.6602	0	0
Tb08.27P2.260	Tbrucei.chr8.100:45310-46839:-	variant surface glycoprotein (VSG, atypical), putative,BAC from homologous region on chr8	1529	0.50953	3.33915	0.16266	0.08417
Tb08.27P2.270	Tbrucei.chr8.100:48217-49616:-	variant surface glycoprotein (VSG, pseudogene), putative,variant surface glycoprotein, frameshift,BAC from homologous region on chr8	1169	0	0	0	0
Tb08.27P2.290	Tbrucei.chr8.100:51710-53263:-	variant surface glycoprotein (VSG, atypical), putative,BAC from homologous region on chr8	1553	0	0	0	0
Tb08.27P2.310	Tbrucei.chr8.100:55260-56811:-	variant surface glycoprotein (VSG, pseudogene), putative,variant surface glycoprotein, degenerate,BAC from homologous region on chr8	911	0	0	0	0
Tb08.27P2.330	Tbrucei.chr8.100:57117-58120:-	expression site-associated gene (ESAG, pseudogene), putative,expression site-associated gene 3 (ESAG3), degenerate,BAC from homologous region on chr8	761	7.40125	6.34327	0.12435	0
Tb08.27P2.340	Tbrucei.chr8.100:59106-60655:-	variant surface glycoprotein (VSG, pseudogene), putative,variant surface glycoprotein, degenerate,BAC from homologous region on chr8	584	0	0	0	0
Tb08.27P2.370	Tbrucei.chr8.100:62418-63866:-	variant surface glycoprotein (VSG, pseudogene), putative,variant surface glycoprotein, degenerate,BAC from homologous region on chr8	1448	0	0	0	0
Tb08.27P2.380	Tbrucei.chr8.100:65291-66843:-	variant surface glycoprotein (VSG, pseudogene), putative,variant surface glycoprotein, degenerate,BAC from homologous region on chr8	1289	0	0	0	0
Tb08.27P2.390	Tbrucei.chr8.100:69131-70622:-	variant surface glycoprotein (VSG, pseudogene), putative,variant surface glycoprotein, frameshift,BAC from homologous region on chr8	1190	0.26161	0.20781	0	0
Tb08.27P2.400	Tbrucei.chr8.100:70778-71852:-	expression site-associated gene (ESAG, pseudogene), putative,expression site-associated gene 3 (ESAG3), degenerate,BAC from homologous region on chr8	140	12.7182	16.3085	0	0
Tb08.27P2.410	Tbrucei.chr8.100:73343-74097:-	variant surface glycoprotein (VSG, pseudogene), putative,variant surface glycoprotein, degenerate, interrupted,BAC from homologous region on chr8	545	0	0	0	0
Tb08.27P2.435	Tbrucei.chr8.100:82105-82386:-	variant surface glycoprotein (VSG, pseudogene), putative,variant surface glycoprotein, fragment,BAC from homologous region on chr8	281	0	0	0	0
Tb08.27P2.460	Tbrucei.chr8.100:84917-86386:-	variant surface glycoprotein (VSG), putative,BAC from homologous region on chr8	1469	80.2149	144.603	0	0
Tb08.27P2.480	Tbrucei.chr8.100:89123-90732:-	variant surface glycoprotein (VSG, pseudogene), putative,variant surface glycoprotein, degenerate,BAC from homologous region on chr8	1412	0	0.09633	0	0
Tb08.27P2.490	Tbrucei.chr8.100:92556-94145:-	variant surface glycoprotein (VSG, pseudogene), putative,variant surface glycoprotein, degenerate,BAC from homologous region on chr8	1589	0	0	0	0
Tb08.27P2.50	Tbrucei.chr8.100:4550-5005:-	hypothetical protein,BAC from homologous region on chr8	455	0	0	0	0
Tb08.27P2.510	Tbrucei.chr8.100:95919-97385:-	variant surface glycoprotein (VSG, pseudogene), putative,variant surface glycoprotein, degenerate,BAC from homologous region on chr8	1466	0	0	0	0
Tb08.27P2.520	Tbrucei.chr8.100:97575-98602:-	expression site-associated gene (ESAG, pseudogene), putative,expression site-associated gene 3 (ESAG3), degenerate,BAC from homologous region on chr8	194	7.60819	8.91418	0	0
Tb08.27P2.530	Tbrucei.chr8.100:99384-100856:-	variant surface glycoprotein (VSG, pseudogene), putative,variant surface glycoprotein, point mutation,BAC from homologous region on chr8	1472	0	0	0	0
Tb08.27P2.550	Tbrucei.chr8.100:102453-104032:-	variant surface glycoprotein (VSG, pseudogene), putative,variant surface glycoprotein, degenerate,BAC from homologous region on chr8	1373	0	0	0	0
Tb08.27P2.555	Tbrucei.chr8.100:121405-122568:-	phosphoglycan beta 1,3 galactosyltransferase, degenerate,BAC from homologous region on chr8	1163	0	0	0	0
Tb08.27P2.565	Tbrucei.chr8.100:106202-106612:-	variant surface glycoprotein (VSG, pseudogene), putative,variant surface glycoprotein, fragment,BAC from homologous region on chr8	89	1.44274	0	0	0
Tb08.27P2.580	Tbrucei.chr8.100:107148-108858:-	variant surface glycoprotein (VSG, pseudogene), putative,variant surface glycoprotein, frameshift,BAC from homologous region on chr8	539	0	0	0	0
Tb08.27P2.60	Tbrucei.chr8.100:5283-5810:+	hypothetical protein,BAC from homologous region on chr8	527	4.43498	0	6.84287	0.0814
Tb08.27P2.610	Tbrucei.chr8.100:110064-111596:-	variant surface glycoprotein (VSG, pseudogene), putative,variant surface glycoprotein, degenerate,BAC from homologous region on chr8	455	0.25577	0	0	0
Tb08.27P2.620	Tbrucei.chr8.100:113583-115170:-	variant surface glycoprotein (VSG, pseudogene), putative,variant surface glycoprotein, degenerate,BAC from homologous region on chr8	728	0	0	0	0
Tb08.27P2.630	Tbrucei.chr8.100:116413-117932:-	variant surface glycoprotein (VSG, pseudogene), putative,variant surface glycoprotein, degenerate,BAC from homologous region on chr8	1394	0	0	0	0
Tb08.27P2.640	Tbrucei.chr8.100:119770-121323:-	variant surface glycoprotein (VSG, pseudogene), putative,variant surface glycoprotein, degenerate,BAC from homologous region on chr8	1553	0	0	0	0
Tb08.27P2.650	Tbrucei.chr8.100:123742-125274:-	variant surface glycoprotein (VSG, pseudogene), putative,BAC from homologous region on chr8	1532	0.3814	0.10099	0	0
Tb08.27P2.660	Tbrucei.chr8.100:127149-128737:-	variant surface glycoprotein (VSG, pseudogene), putative,variant surface glycoprotein, degenerate,BAC from homologous region on chr8	482	0	0	0	0
Tb08.27P2.670	Tbrucei.chr8.100:130435-132060:-	variant surface glycoprotein (VSG, atypical), putative,BAC from homologous region on chr8	1625	0	0	0	0
Tb08.27P2.680	Tbrucei.chr8.100:133919-135451:-	variant surface glycoprotein (VSG, pseudogene), putative,variant surface glycoprotein, degenerate,BAC from homologous region on chr8	1532	0	0	0	0
Tb08.27P2.690	Tbrucei.chr8.100:137305-138167:-	variant surface glycoprotein (VSG, pseudogene), putative,variant surface glycoprotein, degenerate,BAC from homologous region on chr8	326	0	0	0	0
Tb08.27P2.70	Tbrucei.chr8.100:5910-6725:+	hypothetical protein,BAC from homologous region on chr8	815	2.15083	0.94917	8.31553	1.94749
Tb08.27P2.710	Tbrucei.chr8.100:140061-141519:-	variant surface glycoprotein (VSG, pseudogene), putative,variant surface glycoprotein, degenerate,BAC from homologous region on chr8	1274	0	0	0	0
Tb08.27P2.720	Tbrucei.chr8.100:144082-145546:-	variant surface glycoprotein (VSG, pseudogene), putative,BAC from homologous region on chr8	1424	1.06577	0	0.04253	0
Tb08.27P2.80	Tbrucei.chr8.100:7871-8815:+	hypothetical protein,BAC from homologous region on chr8	944	1.23794	0	3.35907	0
Tb08.27P2.90	Tbrucei.chr8.100:8915-9760:+	hypothetical protein,BAC from homologous region on chr8	845	13.5993	8.05611	14.4218	5.83811
Tb09.142.0010	Tb927_09_v4:82482-83995:+	variant surface glycoprotein (VSG, pseudogene), putative	170	0	0	0	0
Tb09.142.0020	Tb927_09_v4:85727-87165:+	variant surface glycoprotein (VSG, pseudogene), putative	171	0	0	0	0
Tb09.142.0030	Tb927_09_v4:88350-89480:+	expression site-associated gene (ESAG, pseudogene), putative,expression site-associated gene 3 (ESAG3), pseudogene	770	20.256	16.5028	0	0
Tb09.142.0040	Tb927_09_v4:89583-91092:+	variant surface glycoprotein (VSG, pseudogene), putative	194	0.12924	0	0	0
Tb09.142.0050	Tb927_09_v4:92457-94081:+	variant surface glycoprotein (VSG, pseudogene), putative	47	0	0	0	0.02646
Tb09.142.0060	Tb927_09_v4:94601-96047:+	variant surface glycoprotein (VSG, pseudogene), putative	1103	14.5673	8.67855	0	0
Tb09.142.0070	Tb927_09_v4:98168-99697:+	variant surface glycoprotein (VSG, pseudogene), putative	134	0	0	0	0
Tb09.142.0090	Tb927_09_v4:101529-102951:+	variant surface glycoprotein (VSG, pseudogene), putative,variant surface glycoprotein, fragment	212	0.41265	0.10926	0	0
Tb09.142.0100	Tb927_09_v4:104783-106294:+	variant surface glycoprotein (VSG, atypical), putative	1511	0	0	0	0
Tb09.142.0110	Tb927_09_v4:107352-108292:+	expression site-associated gene (ESAG, pseudogene), putative,expression site-associated gene 3 (ESAG3), fragment	350	1.24852	11.5705	0	0
Tb09.142.0120	Tb927_09_v4:108878-110449:+	variant surface glycoprotein (VSG, pseudogene), putative	1040	0	0	0	0
Tb09.142.0130	Tb927_09_v4:112159-113606:+	variant surface glycoprotein (VSG, pseudogene), putative	101	0.40465	0	0.04306	0
Tb09.142.0135	Tb927_09_v4:113668-113784:+	expression site-associated gene (ESAG, pseudogene), putative,expression site-associated gene 3 (ESAG3), fragment	116	0	0	0	0
Tb09.142.0140	Tb927_09_v4:115068-115469:+	variant surface glycoprotein (VSG, pseudogene), putative	401	0	0	0	0
Tb09.142.0160	Tb927_09_v4:117147-118716:+	variant surface glycoprotein (VSG, pseudogene), putative,variant surface glycoprotein, fragment	716	0	0	0	0
Tb09.142.0170	Tb927_09_v4:120844-122543:+	variant surface glycoprotein (VSG, pseudogene), putative	164	0.11484	0	0	0
Tb09.142.0180	Tb927_09_v4:124595-126247:+	variant surface glycoprotein (VSG, pseudogene), putative,variant surface glycoprotein, fragment	317	0	0	0	0
Tb09.142.0190	Tb927_09_v4:126568-126837:-	hypothetical protein, unlikely	269	0	0	0	0
Tb09.142.0200	Tb927_09_v4:128259-129697:+	variant surface glycoprotein (VSG, pseudogene), putative	74	0	0	0	0
Tb09.142.0210	Tb927_09_v4:130567-131112:+	variant surface glycoprotein (VSG, pseudogene), putative	545	0	0	0	0
Tb09.142.0220	Tb927_09_v4:132255-133259:+	expression site-associated gene (ESAG, pseudogene), putative,expression site-associated gene 3 (ESAG3), pseudogene	1004	11.2516	1.69507	0	0
Tb09.142.0230	Tb927_09_v4:133814-135334:+	variant surface glycoprotein (VSG, atypical), putative	1520	0	0.20357	0	0
Tb09.142.0240	Tb927_09_v4:136315-137913:+	variant surface glycoprotein (VSG), putative	1598	0.48753	0	0	0
Tb09.142.0245	Tb927_09_v4:139406-139775:+	variant surface glycoprotein (VSG, pseudogene), putative,variant surface glycoprotein, fragment	104	0	0	0	0
Tb09.142.0250	Tb927_09_v4:141279-142854:+	variant surface glycoprotein (VSG, pseudogene), putative,variant surface glycoprotein, degenerate	173	0	0	0	0
Tb09.142.0260	Tb927_09_v4:143895-144902:+	hypothetical protein (pseudogene)	1007	0	0	0	0
Tb09.142.0270	Tb927_09_v4:145154-146001:+	expression site-associated gene (ESAG, pseudogene), putative,expression site-associated gene 3 (ESAG3), pseudogene	374	11.143	23.6035	0	0
Tb09.142.0280	Tb927_09_v4:146339-147892:+	variant surface glycoprotein (VSG, pseudogene), putative	47	0	0	0	0
Tb09.142.0290	Tb927_09_v4:149690-151258:+	variant surface glycoprotein (VSG, pseudogene), putative	17	0	0	0	0
Tb09.142.0300	Tb927_09_v4:155010-155681:+	hypothetical protein (pseudogene)	671	0.8708	0	0	0
Tb09.142.0310	Tb927_09_v4:157848-158831:-	expression site-associated gene (ESAG) protein,expression site-associated gene 1 (ESAG1) protein	983	3.96276	3.46257	0	0
Tb09.142.0320	Tb927_09_v4:161955-162296:-	hypothetical protein	341	18.8487	7.2593	0.18233	0.1258
Tb09.142.0330	Tb927_09_v4:163411-164268:-	expression site-associated gene (ESAG, pseudogene), putative,expression site-associated gene 9 (ESAG9), pseudogene	857	10.4544	7.58225	0.87061	0
Tb09.142.0340	Tb927_09_v4:165311-166339:-	variant surface glycoprotein (VSG, pseudogene)-related, putative	1028	10.989	14.448	0.90723	0.37556
Tb09.142.0350	Tb927_09_v4:167297-167857:-	hypothetical protein	560	16.6945	0	5.77346	0.15321
Tb09.142.0360	Tb927_09_v4:168474-169115:+	hypothetical protein, conserved	641	0	0	0	0
Tb09.142.0370	Tb927_09_v4:176548-177001:+	hypothetical protein, conserved	410	18.0518	105.281	10.0088	40.3864
Tb09.142.0380	Tb927_09_v4:177053-177406:+	hypothetical protein, conserved	353	30.8983	82.8355	5.9886	21.2664
Tb09.142.0390	Tb927_09_v4:179356-179860:+	hypothetical protein, conserved	317	39.937	0.97611	14.7104	0.94726
Tb09.142.0400	Tb927_09_v4:181249-181434:-	hypothetical protein, conserved	185	2.10562	0	0	0
Tb09.142.0410	Tb927_09_v4:182465-182815:+	hypothetical protein	350	0.55648	0	0.71058	0.49026
Tb09.142.0420	Tb927_09_v4:182999-183172:-	hypothetical protein, conserved	173	1.12584	0	0	3.96739
Tb09.142.0430	Tb927_09_v4:183547-183972:+	hypothetical protein	425	1.83313	0	0.87778	0
Tb09.142.0440	Tb927_09_v4:185187-185534:+	hypothetical protein, conserved	347	0	0	0	0
Tb09.142.0450	Tb927_09_v4:186844-187881:+	UDP-Gal or UDP-GlcNAc-dependent glycosyltransferase, putative	1037	0	0	0	0
Tb09.142.0460	Tb927_09_v4:188040-189623:+	variant surface glycoprotein (VSG, pseudogene), putative	1583	0	0	0	0
Tb09.142.0470	Tb927_09_v4:191202-192816:+	variant surface glycoprotein (VSG, pseudogene), putative	131	0	0	0	0
Tb09.142.0480	Tb927_09_v4:194474-196024:+	variant surface glycoprotein (VSG, pseudogene), putative	53	0.37942	0.20093	0	0
Tb09.142.0490	Tb927_09_v4:197779-199260:+	variant surface glycoprotein (VSG, pseudogene), putative	1481	24.3298	16.4011	0	0
Tb09.142.0500	Tb927_09_v4:201001-202472:+	variant surface glycoprotein (VSG, pseudogene), putative	458	0	0	0	0
Tb09.160.0010	Tb927_09_v4:234295-235755:+	variant surface glycoprotein (VSG, pseudogene), putative	80	218.062	278.698	0	0
Tb09.160.0030	Tb927_09_v4:237211-238757:+	variant surface glycoprotein (VSG, pseudogene), putative,variant surface glycoprotein (VSG), degenerate and frameshifted	989	0.12623	0	0	0.0278
Tb09.160.0040	Tb927_09_v4:240001-241057:+	variant surface glycoprotein (VSG, pseudogene), putative,variant surface glycoprotein (VSG), interrupted	1055	0	0	0	0
Tb09.160.0045	Tb927_09_v4:246349-246438:+	variant surface glycoprotein (VSG, pseudogene), putative	89	0	0	0	0
Tb09.160.0050	Tb927_09_v4:246770-247093:+	hypothetical protein, unlikely	323	0	0	0	0
Tb09.160.0060	Tb927_09_v4:248353-249799:+	variant surface glycoprotein (VSG, pseudogene), putative,variant surface glycoprotein (VSG), frameshifted fragment	104	0	0	0.04318	0
Tb09.160.0070	Tb927_09_v4:251065-252624:+	variant surface glycoprotein (VSG, pseudogene), putative,variant surface glycoprotein (VSG), degenerate	1559	0	0	0	0
Tb09.160.0080	Tb927_09_v4:254042-255441:+	variant surface glycoprotein (VSG, pseudogene), putative,variant surface glycoprotein (VSG), frameshifted and point mutation	329	44.7859	45.6606	0	0
Tb09.160.0090	Tb927_09_v4:255549-256088:-	hypothetical protein, unlikely	539	0	0	0	0
Tb09.160.0100	Tb927_09_v4:256781-258321:+	variant surface glycoprotein (VSG, pseudogene), putative,variant surface glycoprotein (VSG), frameshifted and degenerate	83	0.1268	0.30218	0	0
Tb09.160.0110	Tb927_09_v4:260947-262452:+	variant surface glycoprotein (VSG), putative	1505	0.90591	0.1028	0	0
Tb09.160.0120	Tb927_09_v4:263704-265239:+	variant surface glycoprotein (VSG, pseudogene), putative,variant surface glycoprotein (VSG), point mutation	1535	0	0.20158	0	0
Tb09.160.0130	Tb927_09_v4:265987-267099:+	expression site-associated gene 3 (ESAG3, pseudogene), putative,expression site-associated gene 3 (ESAG3), degenerate and frameshifted	779	2.28727	0.83856	0	0
Tb09.160.0150	Tb927_09_v4:267344-268801:+	variant surface glycoprotein (VSG, pseudogene), putative,ariant surface glycoprotein (VSG), point mutation	1457	0.53471	0	0	0
Tb09.160.0160	Tb927_09_v4:271786-273246:+	variant surface glycoprotein (VSG, atypical), putative	1460	0	0	0	0
Tb09.160.0170	Tb927_09_v4:275733-277085:+	variant surface glycoprotein (VSG, pseudogene), putative	1352	0	0	0	0
Tb09.160.0180	Tb927_09_v4:279011-280502:+	variant surface glycoprotein (VSG, pseudogene), putative,variant surface glycoprotein (VSG), frameshifted and point mutation	68	0	0	0	0
Tb09.160.0185	Tb927_09_v4:282573-282809:+	variant surface glycoprotein (VSG), pseudogene	236	0	0	0	0
Tb09.160.0200	Tb927_09_v4:285867-287404:+	variant surface glycoprotein (VSG, pseudogene), putative,variant surface glycoprotein (VSG), degenerate frameshifted	179	0	0	0	0
Tb09.160.0220	Tb927_09_v4:289833-291118:+	variant surface glycoprotein (VSG, pseudogene), putative,variant surface glycoprotein (VSG), frameshifted degenerate and interrupted	344	0	0	0	0
Tb09.160.0230	Tb927_09_v4:298347-299927:+	variant surface glycoprotein (VSG, pseudogene), putative,variant surface glycoprotein (VSG), frameshifted and degenerate	383	0	0	0	0
Tb09.160.0240	Tb927_09_v4:302647-303579:+	expression site-associated gene 3 (ESAG3, pseudogene), putative,expression site-associated gene 3 (ESAG3), degenerate fragment	932	29.6752	12.9482	0.06671	0
Tb09.160.0250	Tb927_09_v4:303945-305510:+	variant surface glycoprotein (VSG, pseudogene), putative,variant surface glycoprotein (VSG), point mutation	1565	0	0.29658	0.03973	0.02741
Tb09.160.0260	Tb927_09_v4:309230-310852:+	variant surface glycoprotein (VSG), putative	1622	0	0	0	0
Tb09.160.0270	Tb927_09_v4:316878-317087:+	hypothetical protein, unlikely	209	0	0	0	0
Tb09.160.0280	Tb927_09_v4:317859-319439:-	variant surface glycoprotein (VSG, atypical), putative	1580	1.84908	0.9792	0.0787	0
Tb09.160.0290	Tb927_09_v4:319956-320162:+	hypothetical protein, unlikely	206	0	0	0	0
Tb09.160.0300	Tb927_09_v4:321283-321633:-	hypothetical protein, unlikely	350	3.89539	0	0	0
Tb09.160.0310	Tb927_09_v4:322200-322532:-	hypothetical protein, unlikely	332	3.51993	4.19405	0	1.4213
Tb09.160.0320	Tb927_09_v4:323131-323586:+	hypothetical protein, unlikely	455	0	0	0	0
Tb09.160.0330	Tb927_09_v4:323923-324195:+	hypothetical protein, unlikely	272	0	0	0	0
Tb09.160.0340	Tb927_09_v4:326351-328804:-	Nucleoporin (TbMlp-2)	2441	20.1871	32.4513	19.6894	28.8033
Tb09.160.0350	Tb927_09_v4:329260-330940:-	hypothetical protein, conserved	1613	30.6705	51.6033	29.1413	59.7054
Tb09.160.0360	Tb927_09_v4:331382-333616:-	hypothetical protein, conserved	614	34.2592	18.8983	26.7335	5.10018
Tb09.160.0370	Tb927_09_v4:333856-335129:-	hypothetical protein, conserved	1139	62.0732	86.7974	50.9852	47.3793
Tb09.160.0380	Tb927_09_v4:335471-335851:-	hypothetical protein, conserved	248	128.799	167.815	159.952	161.903
Tb09.160.0390	Tb927_09_v4:336101-337471:-	Monooxygenase, putative	1370	42.0816	46.753	37.4416	20.2589
Tb09.160.0400	Tb927_09_v4:337774-339750:-	hypothetical protein, conserved	1976	24.1491	18.7912	17.9982	13.8288
Tb09.160.0410	Tb927_09_v4:340114-341728:-	hypothetical protein, conserved	926	37.6499	55.1356	24.7763	29.6947
Tb09.160.0420	Tb927_09_v4:341337-341711:-	hypothetical protein, unlikely	374	53.6398	98.0406	43.5563	45.6502
Tb09.160.0430	Tb927_09_v4:342652-345279:-	hypothetical protein, conserved	2453	124.262	272.657	53.5578	81.353
Tb09.160.0440	Tb927_09_v4:345559-346047:-	hypothetical protein, conserved	470	94.8984	174.794	138.506	262.952
Tb09.160.0450	Tb927_09_v4:346501-347946:-	protein kinase, putative	1397	89.3682	97.6791	52.3398	17.7178
Tb09.160.0460	Tb927_09_v4:348862-351150:-	hypothetical protein, conserved	1148	18.1536	12.6682	12.4568	17.301
Tb09.160.0465	Tb927_09_v4:351554-351927:-	hypothetical protein, conserved	257	138.688	532.168	146.125	1009.17
Tb09.160.0470	Tb927_09_v4:352335-354564:-	hypothetical protein, conserved	2204	30.2229	11.3719	30.975	5.78064
Tb09.160.0480	Tb927_09_v4:355478-356818:-	protein phosphatase 2B, putative	1295	21.2066	22.8188	15.4119	16.0327
Tb09.160.0490	Tb927_09_v4:357352-358746:-	hypothetical protein, conserved	1394	41.916	53.2731	28.5901	73.3011
Tb09.160.0500	Tb927_09_v4:360346-361822:-	protein kinase, putative	1466	10.0972	22.69	4.45324	5.20856
Tb09.160.0510	Tb927_09_v4:362611-363072:-	hypothetical protein, conserved	422	26.3077	23.8303	22.5424	72.2751
Tb09.160.0520	Tb927_09_v4:364404-369221:-	hypothetical protein, conserved	4817	11.6854	10.5348	8.35119	10.2769
Tb09.160.0530	Tb927_09_v4:370016-370805:-	CDP-diacylglycerol--inositol 3-phosphatidyltransferase, putative	653	56.3728	104.485	35.2297	95.0576
Tb09.160.0540	Tb927_09_v4:371133-371578:-	hypothetical protein, conserved	392	55.6485	71.4368	31.4051	50.2294
Tb09.160.0550	Tb927_09_v4:371858-372981:-	hypothetical protein, conserved	1100	23.7265	5.90726	26.3964	8.03352
Tb09.160.0560	Tb927_09_v4:373256-374056:-	hypothetical protein, conserved	734	37.1495	25.5046	26.0054	22.4423
Tb09.160.0570	Tb927_09_v4:374660-376612:-	protein kinase, putative	1952	7.68303	8.87703	6.27491	14.2406
Tb09.160.0580	Tb927_09_v4:377286-378119:-	Mov34/MPN/PAD-1 metallopeptidase, putative,metallo-peptidase, Clan MP, Family M67	833	51.6736	50.1474	35.3797	40.2711
Tb09.160.0590	Tb927_09_v4:378310-378675:-	hypothetical protein, unlikely	365	44.2901	0	48.5482	0.23505
Tb09.160.0600	Tb927_09_v4:379049-380879:-	hypothetical protein, conserved	1805	16.7254	35.7428	11.0229	20.605
Tb09.160.0610	Tb927_09_v4:381368-382765:-	hypothetical protein, conserved	1397	33.0425	39.9798	23.1434	32.0886
Tb09.160.0620	Tb927_09_v4:383453-384376:-	peroxisomal membrane protein 4, putative	923	89.8937	61.0139	55.3047	67.2509
Tb09.160.0630	Tb927_09_v4:384831-387026:-	hypothetical protein, conserved	2195	12.6889	5.00441	10.9905	6.89877
Tb09.160.0640	Tb927_09_v4:387081-387368:-	hypothetical protein, unlikely	287	10.1796	0	10.832	0.89681
Tb09.160.0650	Tb927_09_v4:388394-402202:-	hypothetical protein, conserved	13439	15.6378	11.5008	19.1862	17.0932
Tb09.160.0660	Tb927_09_v4:402568-402909:+	hypothetical protein, unlikely	341	0	0	0	0
Tb09.160.0670	Tb927_09_v4:403012-413740:-	hypothetical protein, conserved	8933	16.636	8.57309	18.8831	20.5387
Tb09.160.0680	Tb927_09_v4:413927-415833:-	sec1 family transport protein, putative (SLY1)	1883	24.204	44.3683	14.4295	31.3017
Tb09.160.0690	Tb927_09_v4:416141-416894:-	hypothetical protein, conserved	728	77.5868	28.6901	48.5962	22.1558
Tb09.160.0700	Tb927_09_v4:417110-417507:-	60S ribosomal protein L35, putative	383	842.646	1502.7	1257.64	1052.61
Tb09.160.0710	Tb927_09_v4:417788-418524:-	60S ribosomal protein L35, putative	383	814.676	1500.28	1201.47	1051.49
Tb09.160.0720	Tb927_09_v4:418601-420559:-	hypothetical protein, conserved	1709	42.7376	69.9788	27.286	40.7137
Tb09.160.0730	Tb927_09_v4:421157-422136:-	hypothetical protein, conserved	647	45.4563	42.086	24.9856	23.3383
Tb09.160.0740	Tb927_09_v4:422768-423331:-	hypothetical protein, conserved	329	72.2246	164.589	127.186	321.926
Tb09.160.0750	Tb927_09_v4:423685-427059:-	hypothetical protein, conserved	3374	12.0649	9.17095	12.8627	3.77609
Tb09.160.0760	Tb927_09_v4:427213-428436:-	hypothetical protein, conserved	1223	32.0104	27.0718	31.4692	24.2372
Tb09.160.0770	Tb927_09_v4:429132-430125:-	nitrilase, putative	821	52.4289	156.598	55.8143	180.734
Tb09.160.0780	Tb927_09_v4:435981-437912:-	syntaxin binding protein 1, putative	1925	27.8242	60.037	14.5023	13.3706
Tb09.160.0790	Tb927_09_v4:438455-440791:-	hypothetical protein, conserved	2078	33.2739	35.8865	36.1146	33.422
Tb09.160.0800	Tb927_09_v4:442114-442686:+	hypothetical protein, unlikely	572	0.68101	0	0	0
Tb09.160.0810	Tb927_09_v4:442831-445171:-	kynureninase, putative	1307	47.2395	100.854	33.2048	77.9506
Tb09.160.0815	Tb927_09_v4:445472-445728:-	60S ribosomal protein L38, putative	248	377.759	758.597	464.814	822.316
Tb09.160.0830	Tb927_09_v4:446711-448519:-	hypothetical protein, conserved	1808	8.72585	15.4029	7.32491	17.7474
Tb09.160.0840	Tb927_09_v4:449747-451740:-	membrane protein YIP1, putative	1079	32.4917	29.9677	23.2223	27.114
Tb09.160.0850	Tb927_09_v4:452427-454270:-	hypothetical protein, conserved	1061	22.7629	47.537	23.206	42.5336
Tb09.160.0860	Tb927_09_v4:454462-457630:-	hypothetical protein, conserved	2246	37.896	29.2758	20.9836	7.2769
Tb09.160.0880	Tb927_09_v4:467359-467691:-	hypothetical protein, unlikely	332	1.17331	1.39802	4.30736	13.9546
Tb09.160.0890	Tb927_09_v4:468296-469810:-	hypothetical protein, conserved	1514	28.8166	7.56197	40.9029	13.7986
Tb09.160.0900	Tb927_09_v4:469815-470283:-	hypothetical protein, conserved	341	49.692	82.5746	69.8337	40.2557
Tb09.160.0910	Tb927_09_v4:470653-471617:-	hypothetical protein, conserved	830	37.3113	26.4691	40.4517	48.1175
Tb09.160.0920	Tb927_09_v4:472129-476834:-	hypothetical protein, conserved	4277	20.9479	14.2162	15.4822	5.33585
Tb09.160.0930	Tb927_09_v4:477523-480600:-	protein kinase, putative	3077	17.597	10.4081	11.4167	4.11269
Tb09.160.0940	Tb927_09_v4:480752-481027:-	hypothetical protein	275	50.286	0	46.5753	0
Tb09.160.0950	Tb927_09_v4:481459-482945:-	hypothetical protein, conserved	629	75.8642	107.242	78.1892	99.2984
Tb09.160.0960	Tb927_09_v4:483264-483611:-	hypothetical protein, unlikely	347	34.8004	0	12.901	0.4945
Tb09.160.0970	Tb927_09_v4:484756-486990:-	SUMO1/Ulp2, putative	2234	22.7551	17.3828	12.5799	8.12248
Tb09.160.0980	Tb927_09_v4:487723-487986:-	hypothetical protein, unlikely	263	30.3633	0	16.7851	0
Tb09.160.0990	Tb927_09_v4:489276-491915:-	protein kinase, putative	2339	15.4883	10.1202	15.0455	19.092
Tb09.160.1000	Tb927_09_v4:492566-493944:-	hypothetical protein, conserved	1151	19.6293	17.0709	7.9948	5.2923
Tb09.160.1010	Tb927_09_v4:494733-496078:-	hypothetical protein, conserved	1199	24.2041	34.9687	37.0254	72.0205
Tb09.160.1020	Tb927_09_v4:496400-498871:-	hypothetical protein, conserved	2471	27.7454	28.6136	35.9064	24.8427
Tb09.160.1030	Tb927_09_v4:498950-500567:-	hypothetical protein, conserved	380	88.6715	61.4784	42.5413	58.476
Tb09.160.1040	Tb927_09_v4:499870-500286:-	hypothetical protein, unlikely	416	48.6924	108.969	15.3945	28.3577
Tb09.160.1050	Tb927_09_v4:500631-500993:-	hypothetical protein, unlikely	362	36.5866	0	44.1413	0.1185
Tb09.160.1060	Tb927_09_v4:501307-502908:-	hypothetical protein, conserved	1370	27.2962	16.9395	17.1551	14.0904
Tb09.160.1070	Tb927_09_v4:504245-505399:-	hypothetical protein, conserved	1103	18.0113	22.4426	40.1352	151.6
Tb09.160.1080	Tb927_09_v4:505412-505729:-	hypothetical protein, unlikely	317	31.3352	9.27307	25.8902	42.0855
Tb09.160.1090	Tb927_09_v4:506182-510028:-	serine/threonine protein kinase, putative	3014	33.2155	6.82712	22.9394	2.3911
Tb09.160.1100	Tb927_09_v4:510837-511466:-	hypothetical protein, conserved	596	45.0977	128.755	58.5245	124.23
Tb09.160.1110	Tb927_09_v4:512261-512908:-	hypothetical protein, conserved	584	40.3547	73.913	21.506	33.7891
Tb09.160.1120	Tb927_09_v4:513726-514410:-	hypothetical protein, conserved	632	20.0317	52.6321	13.3796	38.9607
Tb09.160.1130	Tb927_09_v4:514887-515120:-	hypothetical protein, unlikely	233	34.2728	1.32802	48.2996	0.18411
Tb09.160.1140	Tb927_09_v4:515916-517368:-	electon transport protein SCO1/SCO2, putative	971	16.0469	8.7634	13.8311	17.9365
Tb09.160.1150	Tb927_09_v4:517554-517949:-	hypothetical protein, unlikely	395	428	0.78336	441.841	0.65161
Tb09.160.1160	Tb927_09_v4:518901-521405:-	nucleolar protein (NOP86)	2273	75.8342	275.939	77.4119	418.708
Tb09.160.1170	Tb927_09_v4:521363-521758:+	hypothetical protein, unlikely	395	0	0	0	0
Tb09.160.1180	Tb927_09_v4:522177-524138:-	nucleolar protein (NOP66)	1730	39.1791	200.86	33.5677	243.4
Tb09.160.1190	Tb927_09_v4:524096-524491:+	hypothetical protein, unlikely	395	0	0	0	0
Tb09.160.1200	Tb927_09_v4:524525-550419:-	microtubule- associated protein (GB4)	24644	22.4217	3.3022	40.9375	12.385
Tb09.160.1210	Tb927_09_v4:552786-556194:-	hypothetical protein, conserved	3128	19.5517	10.0406	13.7351	9.94266
Tb09.160.1220	Tb927_09_v4:557908-558759:-	hypothetical protein, conserved	851	19.2252	65.6307	9.7903	45.9723
Tb09.160.1230	Tb927_09_v4:558811-559167:-	hypothetical protein, unlikely	356	22.4313	2.17295	8.73255	0.3615
Tb09.160.1240	Tb927_09_v4:559859-562274:-	hypothetical protein, conserved	953	42.5101	52.2748	43.2555	62.073
Tb09.160.1250	Tb927_09_v4:562427-566269:-	hypothetical protein, conserved	3266	24.7488	26.1015	25.3196	29.6316
Tb09.160.1260	Tb927_09_v4:566604-568264:-	hypothetical protein, conserved	689	77.7383	88.2476	61.0928	69.2959
Tb09.160.1270	Tb927_09_v4:567742-568050:-	hypothetical protein, unlikely	308	39.2069	5.5255	17.9664	21.7273
Tb09.160.1280	Tb927_09_v4:568680-570719:-	hypothetical protein, conserved	2030	27.2486	13.7947	31.486	26.5415
Tb09.160.1290	Tb927_09_v4:571371-577533:-	hypothetical protein, conserved	5759	13.3589	5.05057	9.50072	2.96461
Tb09.160.1300	Tb927_09_v4:577817-578116:+	hypothetical protein, unlikely	299	0.6514	0	0.83178	0.14347
Tb09.160.1310	Tb927_09_v4:578649-580535:-	hypothetical protein, conserved	1820	17.4437	22.9521	18.3453	33.3516
Tb09.160.1320	Tb927_09_v4:580596-581000:+	hypothetical protein, unlikely	404	0	0	0	0
Tb09.160.1330	Tb927_09_v4:581009-582360:-	hypothetical protein, conserved	1109	42.6772	46.3165	42.8334	37.4047
Tb09.160.1340	Tb927_09_v4:582460-582555:-	hypothetical protein, unlikely (3C4.425)	95	20.5021	0	25.5248	0
Tb09.160.1350	Tb927_09_v4:582675-582908:-	hypothetical protein, unlikely	233	10.867	0	3.46903	0
Tb09.160.1370	Tb927_09_v4:583380-585076:-	hypothetical protein, conserved (3C4.415)	1451	12.6177	18.7661	5.05633	3.07466
Tb09.160.1380	Tb927_09_v4:585557-585745:+	hypothetical protein, unlikely (3C4.410)	188	0	0	0	0
Tb09.160.1390	Tb927_09_v4:586319-586720:-	hypothetical protein, unlikely (3C4.405)	401	16.0284	0	2.17072	0
Tb09.160.1400	Tb927_09_v4:586806-590951:-	hypothetical protein, conserved (3C4.400)	4136	10.9723	6.92023	11.5302	14.1782
Tb09.160.1410	Tb927_09_v4:591409-591951:+	hypothetical protein, unlikely (3C4.395)	542	0.35935	0	0.11472	0
Tb09.160.1430	Tb927_09_v4:592800-593000:-	hypothetical protein, unlikely (3C4.385)	200	22.3985	0	18.3418	0.21449
Tb09.160.1440	Tb927_09_v4:593115-594832:-	hypothetical protein, conserved (3C4.380)	1610	15.7267	142.606	18.2279	113.239
Tb09.160.1460	Tb927_09_v4:595018-595281:+	hypothetical protein, unlikely	263	0	0	0	0
Tb09.160.1470	Tb927_09_v4:595639-596729:-	hypothetical protein, conserved (3C4.370)	1028	21.599	27.692	21.7736	23.9525
Tb09.160.1480	Tb927_09_v4:596946-597203:+	hypothetical protein, unlikely	257	0	0	0	0
Tb09.160.1490	Tb927_09_v4:597431-598648:-	hypothetical protein, conserved (3C4.365)	647	24.3838	23.4343	12.4928	3.64661
Tb09.160.1500	Tb927_09_v4:598721-599014:-	hypothetical protein, unlikely	293	328.383	0	77.4544	0.14641
Tb09.160.1510	Tb927_09_v4:599417-599614:-	hypothetical protein, unlikely (3C4.360)	197	174.996	0	33.1394	0.21775
Tb09.160.1520	Tb927_09_v4:599652-602189:-	hypothetical protein, conserved (3C4.355)	1286	93.5985	39.5808	28.8638	5.77081
Tb09.160.1530	Tb927_09_v4:601941-602165:+	hypothetical protein, unlikely	224	0	0	0	0
Tb09.160.1540	Tb927_09_v4:602204-602545:+	hypothetical protein, unlikely (3C4.350)	341	0	0	0	0
Tb09.160.1550	Tb927_09_v4:602547-602822:+	hypothetical protein	275	0	0	0	0
Tb09.160.1560	Tb927_09_v4:602944-611443:-	hypothetical protein, conserved (3C4.345)	7895	14.432	4.23283	29.3907	31.0361
Tb09.160.1570	Tb927_09_v4:611724-612361:-	hypothetical protein, conserved (3C4.340)	542	65.043	55.3773	54.3751	33.6373
Tb09.160.1590	Tb927_09_v4:612482-612883:-	hypothetical protein, unlikely (3C4.330)	401	54.3995	0	31.0103	0
Tb09.160.1600	Tb927_09_v4:612893-613318:-	hypothetical protein, unlikely (3C4.325)	425	58.2018	0.36403	33.648	0.90842
Tb09.160.1610	Tb927_09_v4:613922-615560:-	hypothetical protein, conserved (3C4.320)	1487	32.0905	68.6693	13.4637	34.3006
Tb09.160.1620	Tb927_09_v4:615860-616369:+	hypothetical protein, unlikely (3C4.315)	509	0	0	0	0
Tb09.160.1630	Tb927_09_v4:616370-616624:+	hypothetical protein, unlikely (3C4.310)	254	0	0	0	0
Tb09.160.1640	Tb927_09_v4:616785-616997:+	hypothetical protein, unlikely	212	0	0	0	0
Tb09.160.1660	Tb927_09_v4:617243-617543:-	hypothetical protein, conserved (3C4.305)	245	81.0878	135.138	62.1757	138.147
Tb09.160.1670	Tb927_09_v4:618223-618879:-	hypothetical protein (3C4.300)	656	33.2534	33.7257	52.8873	22.6258
Tb09.160.1680	Tb927_09_v4:619779-620327:-	cytidine deaminase, putative (3C4.295)	548	31.6323	98.5313	28.4783	79.2977
Tb09.160.1690	Tb927_09_v4:621016-621337:-	hypothetical protein, conserved (3C4.290)	230	60.1246	116.372	46.2263	86.914
Tb09.160.1700	Tb927_09_v4:621318-621425:-	hypothetical protein, unlikely (3C4.285)	107	10.9217	0	6.97298	0
Tb09.160.1710	Tb927_09_v4:621675-622826:-	hypothetical protein, conserved (3C4.280)	1130	32.7489	32.5858	21.844	21.3728
Tb09.160.1720	Tb927_09_v4:622928-623128:-	hypothetical protein, unlikely (3C4.275)	200	55.5094	0	51.6059	0.21449
Tb09.160.1730	Tb927_09_v4:623248-623592:-	hypothetical protein, unlikely (3C4.270)	344	32.2729	2.6985	27.1115	1.37172
Tb09.160.1740	Tb927_09_v4:623742-625028:-	hypothetical protein, conserved (3C4.265)	1286	20.1434	38.1371	11.0234	18.9136
Tb09.160.1750	Tb927_09_v4:625204-625485:-	hypothetical protein, unlikely (3C4.260)	281	40.2016	0	18.8076	0.15266
Tb09.160.1760	Tb927_09_v4:625622-626852:-	hypothetical protein, conserved (3C4.255)	1205	50.1067	78.9619	34.6223	26.5929
Tb09.160.1770	Tb927_09_v4:626959-627147:+	hypothetical protein, unlikely (3C4.250)	188	0	0	0	0
Tb09.160.1780	Tb927_09_v4:627367-630438:-	protein kinase, putative (3C4.245)	3071	21.2464	10.8819	33.7502	29.7111
Tb09.160.1790	Tb927_09_v4:630945-632645:-	hypothetical protein, conserved (3C4.240)	1700	29.2155	18.6567	20.2985	19.2534
Tb09.160.1800	Tb927_09_v4:632869-633012:-	hypothetical protein, unlikely (3C4.235)	143	23.1544	0	1.30439	0
Tb09.160.1810	Tb927_09_v4:633560-633712:+	hypothetical protein, unlikely (3C4.230)	152	0	0	0	0
Tb09.160.1820	Tb927_09_v4:634521-635354:-	cytochrome oxidase subunit V (COXV)	590	47.8671	148.42	204.653	941.781
Tb09.160.1830	Tb927_09_v4:636762-637037:+	hypothetical protein (3C4.220)	275	0	0	0	0
Tb09.160.1840	Tb927_09_v4:637183-637377:-	hypothetical protein, unlikely	194	5.01984	0	4.16642	0.66336
Tb09.160.1850	Tb927_09_v4:637415-637672:-	hypothetical protein, unlikely	257	2.27358	0	0.96772	0
Tb09.160.1860	Tb927_09_v4:637918-638427:+	hypothetical protein, unlikely (3C4.215)	509	0	0	0	0
Tb09.160.1870	Tb927_09_v4:638474-638584:+	hypothetical protein, unlikely (3C4.210)	110	0	0	0	0
Tb09.160.1880	Tb927_09_v4:638748-639089:+	hypothetical protein, unlikely	341	0.57117	0	0	0
Tb09.160.1890	Tb927_09_v4:639233-639343:+	hypothetical protein, unlikely (3C4.205)	110	0	0	0	0
Tb09.160.1900	Tb927_09_v4:639444-639572:+	hypothetical protein, unlikely (3C4.200)	128	0	0	0.9715	0
Tb09.160.1920	Tb927_09_v4:641083-641487:+	hypothetical protein, unlikely (3C4.185)	404	8.67786	4.59546	6.00211	3.29164
Tb09.160.1930	Tb927_09_v4:641646-641942:-	hypothetical protein, unlikely	296	0	0	0	0
Tb09.160.1950	Tb927_09_v4:642369-643522:+	acidocalcisomal exopolyphosphatase, putative (3C4.175)	1151	53.8113	86.6989	31.331	33.6918
Tb09.160.1960	Tb927_09_v4:644019-644336:-	hypothetical protein, unlikely (3C4.170)	317	0	0	0	0
Tb09.160.1970	Tb927_09_v4:644400-644537:+	hypothetical protein, unlikely (3C4.165)	137	46.9153	0	32.2225	0.62624
Tb09.160.1980	Tb927_09_v4:643764-645516:+	hypothetical protein, conserved (3C4.160)	170	143.213	137.422	47.5461	29.5235
Tb09.160.1990	Tb927_09_v4:645936-646450:+	hypothetical protein, conserved (3C4.155)	506	68.1309	154.714	56.4005	98.1724
Tb09.160.2000	Tb927_09_v4:646607-647835:+	pseudouridylate synthase, putative (3C4.150)	1220	43.7434	50.5991	31.0369	32.3841
Tb09.160.2010	Tb927_09_v4:648134-649253:+	N-acetyltransferase, putative (3C4.145)	1070	46.7811	47.4263	47.9392	21.9298
Tb09.160.2020	Tb927_09_v4:649472-649989:+	thioredoxin (trx)	323	71.7573	81.4284	49.0861	73.842
Tb09.160.2030	Tb927_09_v4:650179-650340:+	hypothetical protein, unlikely (3C4.135)	161	42.3412	0	69.5132	0.53289
Tb09.160.2040	Tb927_09_v4:650377-651271:+	hypothetical protein, conserved (3C4.130)	761	50.676	148.615	25.0827	44.9831
Tb09.160.2050	Tb927_09_v4:651637-656281:+	endo-beta-N-acetylglucosaminidase, putative (3C4.125)	3155	19.8782	33.6399	18.6429	31.9521
Tb09.160.2060	Tb927_09_v4:656538-657088:+	hypothetical protein, conserved (3C4.120)	380	53.8179	52.9284	98.3358	64.6848
Tb09.160.2070	Tb927_09_v4:657387-658487:+	cyclophilin type peptidyl-prolyl cis-trans isomerase, putative (3C4.115)	956	64.3799	54.5383	61.7205	61.3398
Tb09.160.2080	Tb927_09_v4:658499-658960:-	hypothetical protein, unlikely (3C4.110)	461	0	0	0	0
Tb09.160.2090	Tb927_09_v4:659184-661595:+	hypothetical protein, conserved,zinc finger protein family member, putative (ZC3H27)	2390	19.9659	6.53812	24.8183	7.12564
Tb09.160.2100	Tb927_09_v4:661872-662741:+	low molecular weight protein tyrosine phosphatase, putative (3C4.100)	791	43.5831	46.3555	42.4461	38.8843
Tb09.160.2110	Tb927_09_v4:662999-663747:+	U5Cwc21 small nuclear ribonucleoprotein (TbCWC21)	431	37.5078	29.0762	49.4809	39.3144
Tb09.160.2120	Tb927_09_v4:664246-664341:+	hypothetical protein, unlikely (3C4.90)	95	30.7531	0	2.61793	9.03104
Tb09.160.2130	Tb927_09_v4:663950-665261:+	hypothetical protein, conserved (3C4.85)	770	39.4598	25.3168	18.4105	4.51259
Tb09.160.2140	Tb927_09_v4:665720-666022:+	hypothetical protein, unlikely (3C4.80)	302	63.8483	0	39.7348	0
Tb09.160.2150	Tb927_09_v4:666189-666864:+	U6 snRNA-associated Sm-like protein LSm6p,Sm- like protein (Lsm6)	260	89.1446	54.7449	60.98	52.4669
Tb09.160.2160	Tb927_09_v4:667204-667559:+	hypothetical protein, conserved (3C4.70)	353	121.938	141.127	206.43	222.386
Tb09.160.2170	Tb927_09_v4:667842-668209:+	hypothetical protein, conserved (3C4.65)	260	138.586	111.275	104.503	136.117
Tb09.160.2180	Tb927_09_v4:668749-669566:+	hypothetical protein, conserved (3C4.55)	800	29.2155	49.5085	24.4817	34.0498
Tb09.160.2190	Tb927_09_v4:670096-670272:+	hypothetical protein, unlikely (3C4.50)	176	5.53323	3.51623	3.53271	1.46241
Tb09.160.2200	Tb927_09_v4:670217-672170:+	hypothetical protein, conserved (3C4.45)	1739	15.9041	14.7685	16.697	13.2713
Tb09.160.2210	Tb927_09_v4:672498-673139:+	glutaredoxin-like protein (3C4.40)	641	53.4781	90.7526	48.499	98.3094
Tb09.160.2220	Tb927_09_v4:673617-674543:+	hypothetical protein, conserved	926	61.4177	43.106	61.7729	20.8928
Tb09.160.2230	Tb927_09_v4:674979-675685:+	hypothetical protein, conserved	695	34.47	68.3413	44.2834	27.5284
Tb09.160.2240	Tb927_09_v4:676108-677934:+	hypothetical protein, conserved (3C4.25)	1661	40.5721	31.0173	22.1602	38.0163
Tb09.160.2250	Tb927_09_v4:678457-679057:+	hypothetical protein, conserved (3C4.20)	596	63.3982	37.6401	47.2577	90.6173
Tb09.160.2260	Tb927_09_v4:679871-681946:+	kinesin (Kif-13-1)	2075	30.5061	59.2014	23.3721	43.2489
Tb09.160.2270	Tb927_09_v4:682106-682249:+	hypothetical protein, unlikely (3C4.10)	143	65.3772	0	44.3491	0.29998
Tb09.160.2280	Tb927_09_v4:682482-684077:+	hypothetical protein, conserved (1L12.15)	1595	41.3962	41.6127	27.521	12.4793
Tb09.160.2290	Tb927_09_v4:684359-688600:+	hypothetical protein, conserved (1L12.20)	4100	25.2726	19.094	15.6653	16.301
Tb09.160.2300	Tb927_09_v4:689586-689981:-	hypothetical protein, unlikely (1L12.25)	395	6.41014	0	4.09258	0
Tb09.160.2310	Tb927_09_v4:690648-691010:+	hypothetical protein, unlikely (1L12.30)	362	1.07608	0	0.51527	0
Tb09.160.2320	Tb927_09_v4:691055-691183:-	hypothetical protein, unlikely (1L12.35)	128	0	0	0	0
Tb09.160.2330	Tb927_09_v4:692143-692406:-	hypothetical protein, unlikely (1L12.40)	263	0	0	0.47282	0
Tb09.160.2340	Tb927_09_v4:696261-696416:+	hypothetical protein, unlikely (1L12.45)	155	67.8552	0.99815	55.3565	0
Tb09.160.2350	Tb927_09_v4:696756-697372:+	hypothetical protein, conserved (1L12.50)	485	68.6714	66.0325	53.2019	51.6538
Tb09.160.2360	Tb927_09_v4:697603-698809:+	poly(A) export protein, putative (TbGLE2)	1049	68.5129	137.31	31.651	45.5146
Tb09.160.2370	Tb927_09_v4:699365-700099:+	hypothetical protein, conserved (1L12.60)	662	140.34	196.314	108.103	107.244
Tb09.160.2380	Tb927_09_v4:700275-700614:+	hypothetical protein, conserved (1L12.65)	260	61.4274	200.533	93.7419	407.691
Tb09.160.2390	Tb927_09_v4:701116-701406:-	hypothetical protein, unlikely	290	0	0	0	0
Tb09.160.2400	Tb927_09_v4:701736-703634:+	hypothetical protein, conserved (1L12.70)	1796	34.0522	28.9443	33.892	25.2225
Tb09.160.2410	Tb927_09_v4:703765-703980:+	hypothetical protein (1L12.75)	215	18.1181	0.7196	11.2784	0.39905
Tb09.160.2420	Tb927_09_v4:703993-704895:+	syntaxin, putative (1L12.80)	854	67.7361	105.8	24.681	26.9742
Tb09.160.2430	Tb927_09_v4:704925-705215:+	hypothetical protein, unlikely (1L12.85)	290	69.1768	0.5335	23.5839	0.14792
Tb09.160.2440	Tb927_09_v4:705264-705752:+	hypothetical protein, conserved (1L12.90)	353	86.0739	33.3095	73.2723	54.4421
Tb09.160.2450	Tb927_09_v4:705932-706493:+	hypothetical protein, conserved (1L12.95)	530	80.4803	82.3195	53.4946	63.3749
Tb09.160.2460	Tb927_09_v4:707220-709433:+	hypothetical protein, conserved (1L12.105)	2198	28.1787	16.8932	26.9296	13.4469
Tb09.160.2470	Tb927_09_v4:709989-712140:+	hypothetical protein, conserved (1L12.115)	2114	21.2828	17.7109	15.4116	11.9723
Tb09.160.2480	Tb927_09_v4:712512-713553:+	hypothetical protein, conserved (1L12.120)	956	47.0626	61.0117	56.7776	22.9295
Tb09.160.2490	Tb927_09_v4:713794-714424:+	ribosomal protein S7, putative (1L12.125)	608	795.416	1928.58	1200.67	1550.23
Tb09.160.2500	Tb927_09_v4:714670-714816:-	hypothetical protein, unlikely (1L12.130)	146	0	0	0	0
Tb09.160.2540	Tb927_09_v4:717852-718535:+	alpha/beta-hydrolase-like protein (1L12.150)	614	26.9632	97.0112	34.0245	74.8959
Tb09.160.2550	Tb927_09_v4:720281-720911:+	ribosomal protein S7, putative (1L12.160)	608	883.191	1999.07	1233.7	1634.41
Tb09.160.2560	Tb927_09_v4:721157-721303:-	hypothetical protein, unlikely (1L12.165)	146	0	0	0	0
Tb09.160.2600	Tb927_09_v4:724339-725022:+	alpha/beta-hydrolase-like protein (1L12.185)	614	29.5009	95.7513	31.5942	74.1972
Tb09.160.2620	Tb927_09_v4:726764-728432:+	hypothetical protein, conserved (1L12.195)	1655	27.0677	26.0817	14.8771	15.6556
Tb09.160.2630	Tb927_09_v4:729532-729666:-	hypothetical protein, unlikely (1L12.200)	134	0	0	0	0
Tb09.160.2640	Tb927_09_v4:729728-729868:-	hypothetical protein, unlikely (1L12.205)	140	0	0	0	0
Tb09.160.2650	Tb927_09_v4:730032-734005:+	hypothetical protein, conserved (1L12.210)	3944	15.4571	14.5142	17.6406	35.708
Tb09.160.2660	Tb927_09_v4:734042-734158:-	hypothetical protein, unlikely (1L12.215)	116	0	0	0	0
Tb09.160.2680	Tb927_09_v4:734557-734847:-	hypothetical protein, unlikely (1L12.225)	290	4.02972	1.60049	0	0.88753
Tb09.160.2690	Tb927_09_v4:735104-735520:+	hypothetical protein, unlikely (1L12.230)	416	11.7049	0	11.9569	1.03119
Tb09.160.2700	Tb927_09_v4:735639-735998:+	hypothetical protein, unlikely (1L12.235)	359	11.9358	0	5.36894	0
Tb09.160.2710	Tb927_09_v4:736166-736918:+	hypothetical protein, conserved (1L12.240)	752	12.9501	0	8.26805	0.11409
Tb09.160.2720	Tb927_09_v4:737054-737203:-	hypothetical protein, unlikely (1L12.245)	149	0	0	0	0
Tb09.160.2730	Tb927_09_v4:737823-738302:+	hypothetical protein, unlikely (1L12.250)	479	14.6382	0	4.93252	0
Tb09.160.2740	Tb927_09_v4:738582-738746:+	hypothetical protein, unlikely (1L12.255)	164	52.2553	1.88675	28.8132	0
Tb09.160.2750	Tb927_09_v4:739049-739192:-	hypothetical protein, unlikely (1L12.265)	143	1.36203	0	0	0
Tb09.160.2760	Tb927_09_v4:739261-739413:+	hypothetical protein, unlikely (1L12.260)	152	48.6924	0	43.3594	0
Tb09.160.2770	Tb927_09_v4:739701-742022:+	fatty acyl CoA syntetase 1 (ACS1)	2096	53.3387	78.7594	43.4578	108.042
Tb09.160.2780	Tb927_09_v4:742325-745562:+	fatty acyl CoA synthetase 2 (ACS2)	2126	61.3809	307.536	34.802	104.822
Tb09.160.2810	Tb927_09_v4:746269-749068:+	fatty acyl CoA synthetase 3 (ACS3)	2108	72.9924	231.337	33.3885	117.52
Tb09.160.2840	Tb927_09_v4:749768-752567:+	fatty acyl CoA synthetase 4 (ACS4)	2108	58.6711	196.035	31.9137	112.494
Tb09.160.2850	Tb927_09_v4:752800-753072:-	hypothetical protein, unlikely (1L12.315)	272	0	0	0	0
Tb09.160.2860	Tb927_09_v4:753549-754957:+	hypothetical protein, conserved (1L12.320)	1115	38.4299	75.7613	29.5544	43.3207
Tb09.160.2870	Tb927_09_v4:755212-755376:+	hypothetical protein, unlikely (1L12.325)	164	65.3191	0	62.1757	2.35413
Tb09.160.2880	Tb927_09_v4:755621-755791:+	hypothetical protein, unlikely (1L12.330)	170	10.3113	0	1.8287	0
Tb09.160.2890	Tb927_09_v4:755792-756753:+	hypothetical protein, conserved (1L12.335)	752	49.4694	105.954	46.3011	70.6781
Tb09.160.2900	Tb927_09_v4:757331-759013:+	PRP3, putative (TbPRP3)	1682	39.4866	22.2597	25.617	11.2217
Tb09.160.2910	Tb927_09_v4:759237-760405:+	tricarboxylate carrier, putative (1L12.345)	983	11.6901	39.9769	48.7665	258.388
Tb09.160.2920	Tb927_09_v4:760444-760593:+	hypothetical protein, unlikely (1L12.350)	149	11.7646	0	39.6422	0
Tb09.160.2930	Tb927_09_v4:761343-761711:-	hypothetical protein, unlikely (1L12.355)	368	0	0	0	0
Tb09.160.2950	Tb927_09_v4:762004-762237:+	hypothetical protein, unlikely (1L12.365)	233	1.67184	0	7.73861	0.36822
Tb09.160.2960	Tb927_09_v4:763080-766288:+	hypothetical protein, conserved (1L12.380)	2645	39.1012	14.2723	42.9471	26.3872
Tb09.160.2970	Tb927_09_v4:766547-768179:+	KREL1 (KREL1)	1409	51.4225	50.8393	39.5824	20.9464
Tb09.160.2980	Tb927_09_v4:768435-772881:+	GTPase activating protein, putative (1L12.390)	4193	19.8346	10.2946	14.4726	9.69873
Tb09.160.2990	Tb927_09_v4:773293-774550:+	DNA-damage inducible protein DDI1-like protein (1L12.395)	1136	47.6637	54.4767	32.8393	60.9476
Tb09.160.3000	Tb927_09_v4:774766-774960:-	hypothetical protein, unlikely (1L12.400)	194	0	0	0	0
Tb09.160.3010	Tb927_09_v4:774966-775097:-	hypothetical protein, unlikely (1L12.405)	131	0	0	0	0
Tb09.160.3020	Tb927_09_v4:775129-776415:+	hypothetical protein, conserved (1L12.410)	1247	38.7353	117.865	25.8276	68.0098
Tb09.160.3050	Tb927_09_v4:777061-778421:+	hypothetical protein, conserved (1L12.420)	1295	26.1698	36.9163	18.6287	7.45322
Tb09.160.3060	Tb927_09_v4:778806-780971:+	hypothetical protein (1L12.425)	2165	14.484	39.6611	7.55299	11.3336
Tb09.160.3070	Tb927_09_v4:781713-781889:+	hypothetical protein, unlikely (1L12.430)	176	14.3864	0	16.6038	1.94988
Tb09.160.3080	Tb927_09_v4:782186-782581:+	hypothetical protein, unlikely (1L12.435)	395	30.0784	0	18.7314	3.04083
Tb09.160.3090	Tb927_09_v4:783053-785706:+	heat shock protein, putative,HSP70-like protein (1L12.440)	2501	118.139	294.767	27.2967	50.9418
Tb09.160.3100	Tb927_09_v4:786158-786388:-	hypothetical protein, unlikely (1L12.445)	230	0	0	0.27033	0
Tb09.160.3110	Tb927_09_v4:786321-788008:+	mitochondrial processing peptide beta subunit, putative,metallo-peptidase, Clan ME, Family M16 (1L12.450)	1433	43.3577	89.2871	31.5434	73.701
Tb09.160.3120	Tb927_09_v4:788640-791896:+	hypothetical protein, conserved (1L12.455)	3056	19.6299	5.92327	23.8042	5.47448
Tb09.160.3130	Tb927_09_v4:792054-792155:-	hypothetical protein, unlikely (1L12.460)	101	0	0	0	0
Tb09.160.3140	Tb927_09_v4:792237-792765:+	hypothetical protein, conserved (1L12.465)	380	19.477	22.7999	20.6162	56.2182
Tb09.160.3150	Tb927_09_v4:793724-796837:+	RBP32 (RBP32)	3095	12.5232	1.14973	8.0959	0.15246
Tb09.160.3160	Tb927_09_v4:797870-798660:+	hypothetical protein, conserved (1L12.475)	659	11.5266	14.7906	8.96312	8.20194
Tb09.160.3170	Tb927_09_v4:798765-799037:+	hypothetical protein, unlikely (1L12.480)	272	13.6052	0	15.7725	0
Tb09.160.3180	Tb927_09_v4:799071-799283:+	hypothetical protein, unlikely (1L12.485)	212	17.4558	0	38.7132	0.40469
Tb09.160.3190	Tb927_09_v4:799420-799536:+	hypothetical protein, unlikely (1L12.490)	116	26.8648	0	25.1919	0
Tb09.160.3200	Tb927_09_v4:799771-799968:+	hypothetical protein, unlikely (1L12.495)	197	6.92075	3.1414	6.31226	52.0431
Tb09.160.3210	Tb927_09_v4:799885-801464:+	ubiquitin-activating enzyme e1, putative (1L12.500)	1403	30.9577	16.541	37.0484	5.96223
Tb09.160.3220	Tb927_09_v4:801882-805919:+	hypothetical protein, conserved (1L12.505)	4037	21.2766	6.66837	24.8118	5.31304
Tb09.160.3240	Tb927_09_v4:806268-811094:+	hypothetical protein, conserved (1L12.510)	4826	8.39455	1.82733	14.9964	3.37775
Tb09.160.3250	Tb927_09_v4:811391-811486:+	hypothetical protein, unlikely (1L12.515)	95	14.3514	3.25713	66.7571	23.9323
Tb09.160.3260	Tb927_09_v4:811650-813162:+	hypothetical protein, conserved (1L12.520)	1487	28.816	34.5427	20.1956	11.8855
Tb09.160.3270	Tb927_09_v4:813674-814934:+	ATP-dependent DEAD box helicase, putative (1L12.525)	1214	313.653	754.198	273.389	1305.93
Tb09.160.3280	Tb927_09_v4:815145-815297:+	hypothetical protein, unlikely (1L12.530)	152	360.068	0	55.2219	0
Tb09.160.3290	Tb927_09_v4:815429-815581:+	hypothetical protein, unlikely (1L12.535)	152	217.835	0	67.4934	0
Tb09.160.3300	Tb927_09_v4:815830-815943:+	hypothetical protein, unlikely (1L12.540)	113	186.152	0	102.342	0
Tb09.160.3310	Tb927_09_v4:816201-816329:+	hypothetical protein, unlikely (1L12.545)	128	563.006	1.2087	696.563	2.01082
Tb09.160.3320	Tb927_09_v4:816921-819096:+	hypothetical protein, conserved (1L12.550)	1052	30.9188	66.7682	25.8869	31.7245
Tb09.160.3330	Tb927_09_v4:819389-819526:+	hypothetical protein, unlikely (1L12.555)	137	5.68671	0	0.45384	0.93936
Tb09.160.3340	Tb927_09_v4:819596-819742:+	hypothetical protein, unlikely (1L12.560)	146	17.3425	22.2534	25.9775	116.058
Tb09.160.3350	Tb927_09_v4:819749-820030:-	hypothetical protein, unlikely (1L12.565)	281	0	0	0	0
Tb09.160.3370	Tb927_09_v4:821108-822032:+	hypothetical protein, conserved (28G16.5)	896	41.7364	24.0014	30.4633	12.7352
Tb09.160.3380	Tb927_09_v4:822365-825055:+	calcium/potassium channel (CAKC), putative (28G16.10)	2636	30.3681	10.0365	5.80244	1.12288
Tb09.160.3390	Tb927_09_v4:825193-825660:-	hypothetical protein, unlikely (28G16.15)	467	3.75359	0	2.52963	0
Tb09.160.3400	Tb927_09_v4:825976-827479:+	glucose transporter (pseudogene), putative	1502	2.20445	0.10301	0.28977	0
Tb09.160.3410	Tb927_09_v4:827895-829367:-	leucine-rich repeat protein (LRRP), putative (28G16.25)	1472	28.9773	14.7146	44.6043	18.9716
Tb09.160.3420	Tb927_09_v4:829746-829853:+	hypothetical protein, unlikely (28G16.30)	107	0	0	0	0
Tb09.160.3430	Tb927_09_v4:831325-831708:+	hypothetical protein, unlikely (28G16.35)	383	0.50854	0	0	0
Tb09.160.3450	Tb927_09_v4:832283-832396:+	hypothetical protein, unlikely (28G16.40)	113	1.72363	0	0	0
Tb09.160.3460	Tb927_09_v4:832974-833387:+	hypothetical protein, unlikely (28G16.45)	413	6.60236	0.37461	1.20437	0
Tb09.160.3470	Tb927_09_v4:836871-840738:+	condensin subunit 1, putative (28G16.50)	3776	19.2913	13.1523	18.0632	15.0186
Tb09.160.3480	Tb927_09_v4:841188-842430:+	protein kinase, putative (28G16.55)	1154	54.0089	27.0816	64.9235	34.9425
Tb09.160.3490	Tb927_09_v4:842618-843337:+	hypothetical protein, conserved (28G16.60)	719	29.7979	37.0108	26.8938	19.0324
Tb09.160.3500	Tb927_09_v4:843578-844807:+	hypothetical protein, conserved (28G16.65)	1229	34.2313	9.56734	34.2498	13.6476
Tb09.160.3510	Tb927_09_v4:845158-846295:+	presenilin-like aspartic peptidase, putative,presenilin-like aspartic peptidase, clan AD, family A22A, putative (28G16.70)	1097	53.6194	32.5788	59.5119	47.0816
Tb09.160.3520	Tb927_09_v4:846542-847729:+	radical SAM domain protein, putative (28G16.75)	1187	60.7117	13.8161	54.9472	15.9736
Tb09.160.3530	Tb927_09_v4:847908-848222:+	hypothetical protein, conserved (28G16.80)	146	445.569	1230.29	204.413	981.646
Tb09.160.3540	Tb927_09_v4:848744-849343:+	hypothetical protein, conserved (28G16.85)	590	84.1801	94.9262	85.5707	37.3717
Tb09.160.3550	Tb927_09_v4:849608-850469:+	hypothetical protein, conserved (28G16.90)	824	63.111	50.1318	39.6898	25.6656
Tb09.160.3560	Tb927_09_v4:850662-852017:+	hypothetical protein, conserved	1355	20.555	14.8434	13.8576	9.30764
Tb09.160.3580	Tb927_09_v4:852082-852177:+	hypothetical protein, unlikely (28G16.100)	95	30.7531	0	51.0496	0
Tb09.160.3590	Tb927_09_v4:852479-855348:+	cAMP-specific phosphodiesterase (PDEB1)	2792	19.6025	86.2785	19.8864	58.5692
Tb09.160.3600	Tb927_09_v4:855540-856097:+	hypothetical protein, unlikely (28G16.110)	557	16.4348	0.27776	15.6276	0.07702
Tb09.160.3610	Tb927_09_v4:856432-856749:+	hypothetical protein, unlikely	317	39.3226	0	60.2144	0
Tb09.160.3620	Tb927_09_v4:856843-857118:+	hypothetical protein, unlikely (28G16.115)	275	64.4511	0	62.6279	0
Tb09.160.3630	Tb927_09_v4:857727-860504:+	cAMP-specific phosphodiesterase (PDEB2)	2777	22.4438	74.5435	17.3295	45.5081
Tb09.160.3640	Tb927_09_v4:860555-860653:-	hypothetical protein, unlikely (28G16.125)	98	0	0	0	0
Tb09.160.3650	Tb927_09_v4:861369-861665:+	hypothetical protein, unlikely (28G16.135)	296	84.2247	0	83.3911	0
Tb09.160.3660	Tb927_09_v4:861702-861857:-	hypothetical protein, unlikely (28G16.140)	155	0	0	0	0
Tb09.160.3670	Tb927_09_v4:861929-862332:+	ribosomal protein S6, putative,NHP2/RS6-like protein (NHP2)	380	208.096	641.656	204.853	511.044
Tb09.160.3680	Tb927_09_v4:862421-862558:-	hypothetical protein, unlikely (28G16.150)	137	0	0	0	0
Tb09.160.3690	Tb927_09_v4:863329-865331:+	phosphomevalonate kinase protein, putative (28G16.155)	1415	37.8528	34.9883	31.6811	35.47
Tb09.160.3700	Tb927_09_v4:865433-865735:+	hypothetical protein, unlikely (28G16.160)	302	12.2537	0.5123	6.1764	1.84658
Tb09.160.3710	Tb927_09_v4:865854-866732:+	proliferative cell nuclear antigen (PCNA), putative (28G16.165)	878	79.6382	268.018	75.5598	337.365
Tb09.160.3720	Tb927_09_v4:867176-867466:+	hypothetical protein, unlikely (28G16.170)	290	113.504	0.5335	66.6781	0.14792
Tb09.160.3730	Tb927_09_v4:867532-869415:+	glutaminyl-tRNA synthetase, putative (28G16.175)	1883	74.6807	123.656	59.5672	119.762
Tb09.160.3740	Tb927_09_v4:869653-870038:+	hypothetical protein, conserved	329	46.7684	99.2238	6.42546	20.21
Tb09.160.3750	Tb927_09_v4:870422-870523:+	hypothetical protein, unlikely (28G16.185)	101	53.9956	1.53182	16.0056	0.84945
Tb09.160.3760	Tb927_09_v4:871266-874178:+	mismatch repair protein MSH3, putative,mismatch repair protein (MSH3)	2807	24.0773	12.2911	24.6754	20.7228
Tb09.160.3770	Tb927_09_v4:874325-874528:+	hypothetical protein, unlikely (28G16.195)	203	22.0675	0	14.7017	0.21132
Tb09.160.3780	Tb927_09_v4:874583-876049:+	hypothetical protein, conserved (28G16.200)	1466	77.1904	64.5872	45.211	26.5988
Tb09.160.3790	Tb927_09_v4:876781-876882:-	hypothetical protein, unlikely (28G16.205)	101	0	0	0	0
Tb09.160.3800	Tb927_09_v4:876666-877786:+	hypothetical protein, conserved (28G16.210)	824	33.5647	48.8175	17.2794	40.1903
Tb09.160.3810	Tb927_09_v4:877994-878356:+	hypothetical protein, unlikely (28G16.215)	362	15.6031	9.82989	25.0764	1.65902
Tb09.160.3820	Tb927_09_v4:878624-880129:+	nucleolar RNA binding protein, putative (28G16.220)	1505	50.8601	186.068	67.0093	352.671
Tb09.160.3830	Tb927_09_v4:881255-882638:+	hypothetical protein, conserved (28G16.225)	1142	37.8624	10.5671	47.8024	13.8985
Tb09.160.3840	Tb927_09_v4:882699-882833:-	hypothetical protein, unlikely (28G16.230)	134	0	0	0	0
Tb09.160.3850	Tb927_09_v4:883018-884268:+	actin related protein 3, putative (28G16.235)	1250	30.8515	20.546	25.6164	14.1047
Tb09.160.3870	Tb927_09_v4:884502-884714:+	hypothetical protein, unlikely (28G16.240)	212	22.0494	0.72978	6.74548	5.86805
Tb09.160.3880	Tb927_09_v4:884858-885469:+	hypothetical protein, conserved (28G16.245)	611	46.5407	8.8625	74.4888	8.56545
Tb09.160.3890	Tb927_09_v4:885844-888324:+	hypothetical protein, conserved (28G16.250)	2225	18.5578	37.3399	14.3354	26.1433
Tb09.160.3910	Tb927_09_v4:888942-889649:+	hypothetical protein, conserved (28G16.255)	707	21.488	36.7637	8.88225	13.5913
Tb09.160.3920	Tb927_09_v4:890789-890899:+	hypothetical protein, unlikely (28G16.260)	110	40.7246	0	24.8703	0
Tb09.160.3930	Tb927_09_v4:891114-892017:+	hypothetical protein, conserved (28G16.265)	893	44.712	116.945	29.1035	76.1394
Tb09.160.3940	Tb927_09_v4:892067-892168:+	hypothetical protein, unlikely (28G16.270)	101	73.2797	0	77.5658	0
Tb09.160.3950	Tb927_09_v4:892196-892339:+	hypothetical protein, unlikely (28G16.275)	143	47.6709	0	43.0447	0.29998
Tb09.160.3960	Tb927_09_v4:892661-894070:+	actin, putative (28G16.280)	1265	40.6476	71.9145	43.4984	45.3051
Tb09.160.3970	Tb927_09_v4:894270-894434:-	hypothetical protein, unlikely (28G16.285)	164	0	0	0	0
Tb09.160.3980	Tb927_09_v4:894858-897494:+	eukaryotic translation initation factor 4 gamma, putative (28G16.290)	2636	18.4721	9.91906	11.77	20.4723
Tb09.160.3990	Tb927_09_v4:899764-902177:+	cation transporter, putative (28G16.295)	2024	30.4087	26.9832	21.0734	16.6588
Tb09.160.4000	Tb927_09_v4:902303-902443:+	hypothetical protein, unlikely (28G16.300)	140	48.6924	0	67.061	0
Tb09.160.4010	Tb927_09_v4:902664-902834:+	hypothetical protein, unlikely (28G16.305)	170	25.2055	0	16.0925	0
Tb09.160.4020	Tb927_09_v4:903326-907451:+	ubiquitin carboxyl-terminal hydrolase, putative,cysteine peptidase, Clan CA, family C19, putative (28G16.310)	4028	9.57408	15.4791	12.0709	32.3754
Tb09.160.4030	Tb927_09_v4:907496-907627:+	hypothetical protein, unlikely (28G16.315)	131	22.3019	0	9.49248	0
Tb09.160.4040	Tb927_09_v4:907802-908083:-	hypothetical protein, unlikely (28G16.320)	281	2.07939	0	0	0
Tb09.160.4050	Tb927_09_v4:908143-908247:-	hypothetical protein, unlikely (28G16.325)	104	0	0	0	0
Tb09.160.4060	Tb927_09_v4:908354-908809:+	hypothetical protein, unlikely (28G16.330)	455	25.2558	0	22.1373	0.18856
Tb09.160.4070	Tb927_09_v4:908876-909136:+	hypothetical protein, unlikely (28G16.335)	260	23.9717	0	35.8706	0.65996
Tb09.160.4080	Tb927_09_v4:909277-909510:-	hypothetical protein, unlikely (28G16.340)	233	0	0	0	0
Tb09.160.4090	Tb927_09_v4:909779-913772:+	DNA topoisomerase ii (TOP2)	3665	17.2715	9.66698	13.6736	15.9534
Tb09.160.4100	Tb927_09_v4:913853-914059:-	hypothetical protein, unlikely (28G16.350)	206	0	0	0	0
Tb09.160.4110	Tb927_09_v4:914493-914681:+	hypothetical protein, unlikely	188	12.4321	0	58.2071	1.59725
Tb09.160.4120	Tb927_09_v4:914808-918848:+	hypothetical protein, conserved (28G16.355)	4040	15.3309	8.61649	14.836	5.34094
Tb09.160.4130	Tb927_09_v4:919129-920552:+	KREPB7 (KREPB7)	1235	28.2298	18.2901	33.2779	14.8665
Tb09.160.4140	Tb927_09_v4:920710-920850:-	hypothetical protein, unlikely (28G16.365)	140	0	0	0	0
Tb09.160.4150	Tb927_09_v4:920895-921442:+	hypothetical protein, conserved (28G16.370)	497	106.202	77.5126	63.4268	88.4706
Tb09.160.4160	Tb927_09_v4:921547-921762:-	hypothetical protein, unlikely (28G16.375)	215	0	0	0	0.19952
Tb09.160.4170	Tb927_09_v4:921885-922079:+	hypothetical protein, unlikely	194	14.0555	1.59499	1.60247	2.43233
Tb09.160.4180	Tb927_09_v4:921924-924570:+	inositol/phosphatidylinositol phosphatase, putative (28G16.380)	2354	40.708	15.5108	26.4656	12.6651
Tb09.160.4200	Tb927_09_v4:925013-925402:+	60S acidic ribosomal protein, putative (28G16.390)	341	842.479	1775.35	1483.28	2206.89
Tb09.160.4210	Tb927_09_v4:925734-932305:+	hypothetical protein, conserved (28G16.395)	6443	18.5006	3.60191	18.0554	5.92561
Tb09.160.4220	Tb927_09_v4:932743-933894:+	general transcription factor IIB (28G16.400)	1037	52.5897	101.303	20.9851	54.5215
Tb09.160.4230	Tb927_09_v4:934250-934402:+	hypothetical protein, unlikely (28G16.405)	152	32.0345	0	15.5439	25.1176
Tb09.160.4240	Tb927_09_v4:934337-935708:+	nucleosome assembly protein-like protein (28G16.410)	1268	121.654	208.644	127.735	236.613
Tb09.160.4250	Tb927_09_v4:936627-937345:+	tryparedoxin peroxidase (TRYP1)	599	231.513	562.033	370.563	1183.22
Tb09.160.4260	Tb927_09_v4:937853-938065:+	hypothetical protein, unlikely (28G16.420)	212	161.696	0.72978	488.314	1.61877
Tb09.160.4270	Tb927_09_v4:938040-938479:+	hypothetical protein, conserved (28G16.425)	350	80.6903	128.192	89.7107	91.4328
Tb09.160.4280	Tb927_09_v4:938874-939592:+	tryparedoxin peroxidase (TRYP1)	599	203.224	550.151	384.369	1198.91
Tb09.160.4290	Tb927_09_v4:940090-942036:+	hypothetical protein, conserved (28G16.435)	1652	42.9154	17.513	27.8511	14.5675
Tb09.160.4300	Tb927_09_v4:942255-943692:+	solanesyl-diphosphate synthase, putative (28G16.440)	1079	85.742	100.227	128.155	204.747
Tb09.160.4310	Tb927_09_v4:944112-947326:+	glutamate dehydrogenase (GDH)	2978	15.8275	89.8255	87.9188	647.351
Tb09.160.4320	Tb927_09_v4:947361-947579:+	hypothetical protein, unlikely (28G16.450)	218	23.2294	0	98.9678	0
Tb09.160.4330	Tb927_09_v4:948064-948276:+	hypothetical protein, unlikely (28G16.455)	212	22.9681	0	65.6951	0
Tb09.160.4340	Tb927_09_v4:948520-948612:-	hypothetical protein, unlikely (28G16.460)	92	4.23412	0	0	0
Tb09.160.4350	Tb927_09_v4:948971-949087:-	hypothetical protein, unlikely (28G16.465)	116	0	0	0	0
Tb09.160.4360	Tb927_09_v4:949186-949320:-	hypothetical protein, unlikely (28G16.470)	134	0	0	0	0
Tb09.160.4370	Tb927_09_v4:949517-949654:-	hypothetical protein, unlikely (28G16.475)	137	0	0	0	0
Tb09.160.4380	Tb927_09_v4:949498-950256:+	succinate dehydrogenase, putative (28G16.480)	566	25.4646	82.5505	33.3947	158.478
Tb09.160.4390	Tb927_09_v4:950691-950837:+	hypothetical protein, unlikely (28G16.490)	146	44.0233	0	77.5067	0.29382
Tb09.160.4400	Tb927_09_v4:951420-953288:+	hypothetical protein, conserved (28G16.495)	1868	30.2373	20.623	24.8636	14.6742
Tb09.160.4410	Tb927_09_v4:953345-953470:+	hypothetical protein, unlikely (28G16.500)	125	67.0008	0	145.74	0
Tb09.160.4420	Tb927_09_v4:953618-953728:-	hypothetical protein, unlikely (28G16.505)	110	0	0	0	0
Tb09.160.4430	Tb927_09_v4:953682-954978:+	NAD/FAD dependent dehydrogenase, putative,ubiquitin-activating enzyme, putative (28G16.510)	1163	58.1127	58.2672	49.5588	63.8482
Tb09.160.4440	Tb927_09_v4:955475-956445:+	hypothetical protein, conserved (28G16.515)	821	28.7054	53.1417	45.5148	111.868
Tb09.160.4450	Tb927_09_v4:957257-958057:+	40S ribosomal protein S3, putative (RPS3)	800	429.467	1079.52	911.419	1445.16
Tb09.160.4460	Tb927_09_v4:958459-960405:+	TFIIF-stimulated CTD phosphatase, putative	1031	136.584	308.527	111.627	474.285
Tb09.160.4480	Tb927_09_v4:960797-963146:+	TFIIF-stimulated CTD phosphatase, putative	1031	123.549	318.131	102.219	452.94
Tb09.160.4500	Tb927_09_v4:963535-966545:+	hypothetical protein, conserved	2954	17.9341	14.6125	14.3758	13.2149
Tb09.160.4510	Tb927_09_v4:966795-967004:+	hypothetical protein, unlikely	209	1.86382	0	9.22224	0.61575
Tb09.160.4520	Tb927_09_v4:966932-967599:+	calmodulin, putative	473	74.1196	238.776	43.9042	198.344
Tb09.160.4530	Tb927_09_v4:968015-968488:+	hypothetical protein, unlikely	473	88.1199	0	42.0639	0.18138
Tb09.160.4540	Tb927_09_v4:969249-971624:+	protein phosphatase 2A regulatory subunit, putative	2375	23.7004	13.8102	20.2366	15.6598
Tb09.160.4550	Tb927_09_v4:972166-975662:+	hypothetical protein, conserved	3437	26.8042	2.11567	29.1613	3.12027
Tb09.160.4560	Tb927_09_v4:975978-977330:+	arginine kinase (AK)	1214	103.321	381.305	85.0691	437.773
Tb09.160.4570	Tb927_09_v4:977962-979618:+	arginine kinase (AK)	1112	88.2769	355.48	53.0618	321.577
Tb09.160.4580	Tb927_09_v4:980253-981841:+	hypothetical protein, conserved	1526	25.3992	13.5856	37.8922	25.4967
Tb09.160.4590	Tb927_09_v4:982211-983331:+	arginine kinase (AK)	1070	107.032	366.542	57.8757	364.348
Tb09.160.4600	Tb927_09_v4:984485-986577:+	ABC transporter, putative	1940	24.1956	30.9428	29.2931	101.804
Tb09.160.4610	Tb927_09_v4:987655-989261:+	hypothetical protein, conserved	875	44.2962	61.5319	16.9829	19.8554
Tb09.160.4620	Tb927_09_v4:989724-990962:+	inositol-1(or 4)-monophosphatase, putative (IMPase)	1094	19.0497	53.1741	15.8565	42.1524
Tb09.160.4630	Tb927_09_v4:992341-993796:+	hypothetical protein, conserved	1439	31.8074	38.4903	25.1468	46.2362
Tb09.160.4640	Tb927_09_v4:998430-999071:+	hypothetical protein, conserved	623	27.8242	6.20842	22.5549	24.9948
Tb09.160.4650	Tb927_09_v4:999088-999270:-	hypothetical protein, unlikely	182	0	0	0	0
Tb09.160.4660	Tb927_09_v4:999804-1001816:+	hypothetical protein, conserved	2012	18.0055	7.38198	17.3672	9.637
Tb09.160.4670	Tb927_09_v4:1002711-1003657:+	hypothetical protein, conserved	914	45.6025	49.2579	28.0947	10.607
Tb09.160.4680	Tb927_09_v4:1003998-1006990:+	Rab geranylgeranyl transferase component A, putative,Rab escort protein 1, putative	2921	17.1365	9.00423	20.6046	22.719
Tb09.160.4690	Tb927_09_v4:1007278-1007724:+	hypothetical protein, conserved	446	34.0629	37.1175	41.9616	27.9891
Tb09.160.4700	Tb927_09_v4:1008177-1009702:+	hypothetical protein, conserved	1361	34.0596	82.5292	37.8262	122.483
Tb09.160.4710	Tb927_09_v4:1010194-1014921:+	hypothetical protein, conserved	4562	24.5917	24.2822	22.5833	21.2042
Tb09.160.4720	Tb927_09_v4:1015184-1016038:+	hypothetical protein, conserved	704	28.7728	41.3156	10.6865	30.7107
Tb09.160.4730	Tb927_09_v4:1016287-1016688:-	hypothetical protein, unlikely	401	0	0	0	0.10698
Tb09.160.4740	Tb927_09_v4:1017028-1017429:+	hypothetical protein, unlikely	401	29.6283	3.08656	14.5749	2.03255
Tb09.160.4750	Tb927_09_v4:1017960-1019960:+	hypothetical protein, conserved	2000	27.3651	25.6051	36.4661	46.222
Tb09.160.4760	Tb927_09_v4:1020398-1024975:+	hypothetical protein	3065	30.5658	37.0506	15.3563	7.13791
Tb09.160.4770	Tb927_09_v4:1025964-1028689:+	protein kinase, putative	2078	35.8984	129.176	18.3415	68.7639
Tb09.160.4800	Tb927_09_v4:1031606-1032055:+	hypothetical protein, conserved	449	52.4881	0	22.2946	0.09554
Tb09.160.4810	Tb927_09_v4:1032367-1032744:+	hypothetical protein, unlikely	377	58.8959	107.11	15.9975	41.8734
Tb09.160.4820	Tb927_09_v4:1033029-1033352:+	hypothetical protein, unlikely	323	81.4053	0	62.9457	0.39843
Tb09.160.4830	Tb927_09_v4:1032083-1035782:+	hypothetical protein, conserved	2168	12.8469	8.99168	34.7014	23.9023
Tb09.160.4840	Tb927_09_v4:1036039-1036759:+	hypothetical protein, conserved	629	13.0053	17.2178	23.0317	46.853
Tb09.160.4850	Tb927_09_v4:1037504-1038976:+	hypothetical protein, conserved	1406	38.6492	61.2914	56.25	67.2446
Tb09.160.4860	Tb927_09_v4:1039359-1041265:+	hypothetical protein, conserved	1658	18.7956	14.0904	23.2503	11.7722
Tb09.160.4870	Tb927_09_v4:1041529-1049266:+	hypothetical protein, conserved	7652	11.5049	0.50547	17.9166	0.75682
Tb09.160.4880	Tb927_09_v4:1049367-1049744:+	hypothetical protein, unlikely	377	8.26609	6.56611	12.0393	12.4027
Tb09.160.4890	Tb927_09_v4:1050166-1050684:+	hypothetical protein, unlikely	518	18.0482	0	18.1246	0
Tb09.160.4900	Tb927_09_v4:1051344-1051679:+	hypothetical protein, unlikely	335	33.1399	0	67.1869	0.38416
Tb09.160.4910	Tb927_09_v4:1052255-1054042:+	flavoprotein monooxygenase, putative	1787	25.0683	24.1551	23.1376	12.6988
Tb09.160.4920	Tb927_09_v4:1054197-1055295:+	hypothetical protein, conserved	1016	28.9471	32.4351	34.3313	26.0931
Tb09.160.4930	Tb927_09_v4:1056156-1057228:+	hypothetical protein, conserved	1001	20.4304	20.4018	11.9258	14.3134
Tb09.160.4940	Tb927_09_v4:1058759-1059232:-	hypothetical protein, unlikely	473	0	0	0	0
Tb09.160.4950	Tb927_09_v4:1060592-1061470:+	hypothetical protein, conserved	878	6.43317	21.1454	6.37337	16.2209
Tb09.160.4960	Tb927_09_v4:1063138-1063281:+	hypothetical protein, unlikely	143	0	0	0	0
Tb09.160.4970	Tb927_09_v4:1063879-1064316:+	hypothetical protein, unlikely	437	1.78279	0	0.28456	0
Tb09.160.4980	Tb927_09_v4:1067902-1068048:+	hypothetical protein, unlikely	146	0	0	0	0
Tb09.160.4990	Tb927_09_v4:1068254-1068805:-	hypothetical protein, unlikely	551	0	0	0	0.07785
Tb09.160.5000	Tb927_09_v4:1069133-1069516:+	hypothetical protein, unlikely	383	0	0	0.16234	0
Tb09.160.5010	Tb927_09_v4:1071661-1072032:+	hypothetical protein	371	16.7995	0	13.9099	0.23125
Tb09.160.5020	Tb927_09_v4:1074079-1075415:+	RNA-binding protein, putative (RBSR1)	446	56.3347	159.917	66.6368	154.277
Tb09.160.5030	Tb927_09_v4:1075726-1077714:+	cAMP-specific phosphodiesterase, putative	1955	31.8805	28.8852	23.3437	16.2593
Tb09.160.5040	Tb927_09_v4:1077863-1078282:+	hypothetical protein, conserved	419	26.961	24.3702	26.8587	43.6141
Tb09.160.5050	Tb927_09_v4:1079266-1079777:+	hypothetical protein, conserved	488	85.8104	123.327	77.21	55.1162
Tb09.160.5060	Tb927_09_v4:1079889-1081039:+	hypothetical protein, conserved	1088	60.6865	186.282	40.1742	158.145
Tb09.160.5070	Tb927_09_v4:1081754-1082579:+	DNA topoisomerase type IB small subunit	821	26.8075	53.3301	19.3873	51.0485
Tb09.160.5080	Tb927_09_v4:1083802-1084865:+	hypothetical protein, conserved	1022	8.00423	1.8166	4.80615	15.6983
Tb09.160.5090	Tb927_09_v4:1086029-1086322:+	hypothetical protein, unlikely	293	17.9481	0	22.918	0.14641
Tb09.160.5100	Tb927_09_v4:1086459-1087186:+	hypothetical protein, conserved	701	82.798	167.956	106.967	198.393
Tb09.160.5110	Tb927_09_v4:1087583-1088275:+	hypothetical protein, conserved	677	27.9064	53.4757	16.4394	15.7776
Tb09.160.5120	Tb927_09_v4:1088587-1093542:+	hypothetical protein, conserved	4955	16.5878	0.49958	26.627	1.36787
Tb09.160.5130	Tb927_09_v4:1093689-1095302:+	hypothetical protein, conserved	1613	34.5345	18.3201	10.6003	3.45733
Tb09.160.5140	Tb927_09_v4:1095353-1095643:+	hypothetical protein, unlikely	290	31.5661	0	14.5791	0
Tb09.160.5150	Tb927_09_v4:1095785-1096681:+	hypothetical protein, conserved	893	45.8025	16.4589	38.2245	19.215
Tb09.160.5160	Tb927_09_v4:1096920-1097834:+	exosome complex exonuclease RRP40 (RRP40)	914	44.1109	53.1512	58.5023	55.8512
Tb09.160.5170	Tb927_09_v4:1098185-1098565:+	hypothetical protein, conserved	380	138.389	460.885	91.3002	130.047
Tb09.160.5180	Tb927_09_v4:1098646-1099995:+	hypothetical protein, conserved	1349	14.7268	6.30783	12.1678	9.88963
Tb09.160.5190	Tb927_09_v4:1100291-1101134:+	hypothetical protein, conserved	740	11.3177	18.3984	6.46964	4.86944
Tb09.160.5200	Tb927_09_v4:1102147-1104165:+	hypothetical protein, conserved	887	107.156	531.12	44.1609	156.211
Tb09.160.5210	Tb927_09_v4:1104642-1105073:+	hypothetical protein, unlikely	431	12.2013	2.15379	5.19333	6.27039
Tb09.160.5220	Tb927_09_v4:1105493-1109332:+	RNA pseudouridylate synthase protein, putative	3839	24.9614	11.526	23.5001	8.00067
Tb09.160.5230	Tb927_09_v4:1109449-1110210:+	hypothetical protein, conserved	617	80.8121	42.1263	47.5639	26.6284
Tb09.160.5240	Tb927_09_v4:1110441-1111930:+	hypothetical protein, conserved	1415	61.9409	42.314	84.9369	68.8784
Tb09.160.5250	Tb927_09_v4:1112274-1117407:+	adenosine monophosphate deaminase, putative,AMP deaminase, putative	5072	19.5461	9.91365	15.3846	16.5433
Tb09.160.5260	Tb927_09_v4:1117826-1119369:+	oxidoreductase, putative	1337	29.5724	39.9224	35.622	84.319
Tb09.160.5270	Tb927_09_v4:1119840-1120840:+	hypothetical protein, conserved	869	32.7231	35.9634	40.9258	44.0328
Tb09.160.5280	Tb927_09_v4:1121137-1123368:+	mitochondrial exoribonuclease DSS-1,exoribonuclease DSS-1 (EMBL:AY233297)	2231	25.8412	7.21212	29.2625	10.3446
Tb09.160.5290	Tb927_09_v4:1123427-1123738:+	hypothetical protein, unlikely	311	38.2024	0	31.3878	0.13793
Tb09.160.5300	Tb927_09_v4:1123731-1124363:+	ADP-ribosylation factor-like protein, putative (ARL1B)	581	52.6314	88.1417	26.1117	37.9506
Tb09.160.5310	Tb927_09_v4:1124472-1125365:+	hypothetical protein, conserved	893	28.572	43.6595	11.4882	31.8008
Tb09.160.5320	Tb927_09_v4:1125800-1126941:+	hypothetical protein, conserved	1100	31.1632	31.9273	26.2834	43.5214
Tb09.160.5330	Tb927_09_v4:1127471-1129385:+	hypothetical protein	380	13.3263	1.22143	8.8355	0
Tb09.160.5340	Tb927_09_v4:1130090-1130509:+	hypothetical protein, unlikely	419	23.2422	0.36925	29.5298	0.5119
Tb09.160.5350	Tb927_09_v4:1133103-1134566:-	variant surface glycoprotein (VSG)-related, putative	1463	10.7836	4.23005	0.0425	0
Tb09.160.5360	Tb927_09_v4:1135300-1135674:-	hypothetical protein, unlikely	374	1.56232	0	0	0
Tb09.160.5370	Tb927_09_v4:1136965-1138110:-	variant surface glycoprotein (VSG, pseudogene)-related, putative,variant surface glycoprotein (VSG), degenerate fragment	1145	0.68042	0	0	0
Tb09.160.5380	Tb927_09_v4:1139014-1140136:-	expression site-associated gene 11 (ESAG11) protein, putative	1115	23.0579	25.67	0	0.15389
Tb09.160.5390	Tb927_09_v4:1140297-1141715:-	expression site-associated gene 2 (ESAG2) protein, putative	1418	36.5365	39.2786	0.04385	0.03025
Tb09.160.5400	Tb927_09_v4:1145331-1146119:-	expression site-associated gene 9 (ESAG9) protein, putative	788	2.71887	16.0997	0	0
Tb09.160.5410	Tb927_09_v4:1148769-1149624:-	expression site-associated gene (ESAG, pseudogene), putative,expression site-associated gene 1 (ESAG1), pseudogene	854	10.035	9.78285	0.21842	0
Tb09.160.5420	Tb927_09_v4:1152668-1153030:+	hypothetical protein, unlikely	362	0	0	0	0
Tb09.160.5430	Tb927_09_v4:1154308-1155084:-	expression site-associated gene 9 (ESAG9) protein, putative	776	10.2907	31.8998	0.16025	0
Tb09.160.5440	Tb927_09_v4:1169190-1170293:-	variant surface glycoprotein (VSG)-related, putative	1103	6.35694	20.7594	0.05637	0
Tb09.160.5450	Tb927_09_v4:1172479-1173057:-	hypothetical protein, unlikely	578	16.1746	1.33836	1.61356	0.29687
Tb09.160.5460	Tb927_09_v4:1175253-1175594:+	hypothetical protein, unlikely	341	0.57117	0	0	0
Tb09.160.5470	Tb927_09_v4:1175827-1176147:-	hypothetical protein, unlikely	320	27.9981	0	21.9558	0
Tb09.160.5480	Tb927_09_v4:1177062-1178492:-	purine nucleoside transporter (TbNT10)	1388	27.0825	5.12741	137.745	176.04
Tb09.160.5490	Tb927_09_v4:1179300-1181300:-	hypothetical protein, conserved	1514	32.9333	75.211	16.0573	22.5821
Tb09.160.5500	Tb927_09_v4:1181646-1182062:-	hypothetical protein, unlikely	416	114.24	0	40.5039	0.10312
Tb09.160.5510	Tb927_09_v4:1182406-1182876:-	hypothetical protein	470	113.132	0	41.8033	0.18254
Tb09.160.5520	Tb927_09_v4:1183322-1183669:+	hypothetical protein, unlikely	347	1.12259	0	0	0
Tb09.160.5530	Tb927_09_v4:1183792-1185314:-	hypothetical protein, conserved	1040	123.791	327.279	24.392	87.6923
Tb09.160.5540	Tb927_09_v4:1186506-1187090:-	hypothetical protein, unlikely	584	15.3415	0.26492	7.02671	0.22036
Tb09.160.5550	Tb927_09_v4:1188157-1190888:-	calpain-like cysteine peptidase, putative,cysteine peptidase, Clan CA, family C2, putative	2570	16.9002	6.5618	14.1528	26.0055
Tb09.160.5560	Tb927_09_v4:1192064-1193577:-	adenylosuccinate lyase, putative	1415	18.1693	45.7035	14.8958	85.1582
Tb09.160.5570	Tb927_09_v4:1193869-1195669:-	hypothetical protein, conserved	1727	16.6913	7.16683	22.5734	6.33402
Tb09.160.5580	Tb927_09_v4:1195932-1197048:-	60S ribosomal protein L11, putative	584	534.283	1008.29	1007.59	1062.52
Tb09.160.5590	Tb927_09_v4:1197311-1197920:-	60S ribosomal protein L11, putative	584	539.285	1089.09	1059.54	1093.59
Tb09.160.5600	Tb927_09_v4:1198299-1199397:-	ADP-ribosylation factor, putative	569	59.9028	54.1091	92.7719	75.7679
Tb09.160.5610	Tb927_09_v4:1199183-1199422:+	hypothetical protein, unlikely	239	0	0	0	0
Tb09.160.5620	Tb927_09_v4:1200104-1200847:-	hypothetical protein, conserved	707	57.3014	60.6163	35.8808	79.788
Tb09.160.5630	Tb927_09_v4:1201851-1202075:-	hypothetical protein, unlikely	224	19.1292	0	13.8785	0
Tb09.160.5640	Tb927_09_v4:1202980-1209132:-	hypothetical protein, conserved	5573	19.2218	11.0213	16.3779	14.8405
Tb09.160.5650	Tb927_09_v4:1209380-1212016:-	huntingtin interacting protein (HIP), putative	2462	30.9322	25.3248	38.2095	20.7343
Tb09.160.5660	Tb927_09_v4:1212248-1213337:-	hypothetical protein, conserved	575	86.0374	65.3834	81.4232	56.6246
Tb09.160.5670	Tb927_09_v4:1213949-1218130:-	hypothetical protein, conserved,predicted tetratricopeptide repeat protein	4055	18.6844	39.2985	18.0777	43.1831
Tb09.211.0010	Tb927_09_v4:1267443-1268378:-	hypothetical protein	935	4.79113	0.66188	0.59848	0
Tb09.211.0020	Tb927_09_v4:1268636-1269508:-	hypothetical protein	872	6.03071	0	0.0713	0
Tb09.211.0040	Tb927_09_v4:1272057-1272580:-	hypothetical protein, conserved	446	39.74	147.429	33.3184	175.341
Tb09.211.0050	Tb927_09_v4:1273269-1273779:-	ubiquitin-conjugating enzyme e2, putative,ubiquitin carrier protein, putative,ubiquitin-protein ligase, putative	452	345.156	851.611	138.245	354.663
Tb09.211.0060	Tb927_09_v4:1273741-1274064:-	hypothetical protein, unlikely	323	25.3261	9.57981	4.81236	0
Tb09.211.0070	Tb927_09_v4:1274656-1276353:-	hypothetical protein, conserved	1610	12.4604	9.22518	8.65054	0.90591
Tb09.211.0080	Tb927_09_v4:1276769-1280437:-	hypothetical protein, conserved	2702	21.6251	5.03879	18.1097	3.79441
Tb09.211.0090	Tb927_09_v4:1280736-1282361:-	hypothetical protein, conserved	1625	28.4064	23.9926	29.8061	19.1125
Tb09.211.0100	Tb927_09_v4:1282809-1284637:-	hypothetical protein, conserved	1730	57.6428	39.9752	33.388	10.2408
Tb09.211.0110	Tb927_09_v4:1284901-1285568:-	60S ribosomal protein L10, putative,QM-like protein (QM)	641	755.074	1838.46	939.135	1572.21
Tb09.211.0120	Tb927_09_v4:1285793-1286376:-	nascent polypeptide associated complex subunit, putative	566	523.401	587.968	1004.7	820.963
Tb09.211.0130	Tb927_09_v4:1286761-1287344:-	nascent polypeptide associated complex subunit, putative	566	514.109	579.22	1003.82	816.643
Tb09.211.0140	Tb927_09_v4:1288412-1290056:-	chaperone protein DNAj, putative	1292	29.0949	86.817	31.8578	112.39
Tb09.211.0150	Tb927_09_v4:1290063-1290461:-	hypothetical protein, unlikely	398	35.7241	1.94364	7.34236	0.53891
Tb09.211.0160	Tb927_09_v4:1291297-1293482:-	hypothetical protein, conserved	1928	29.8014	82.0112	14.4152	49.8839
Tb09.211.0170	Tb927_09_v4:1293846-1294788:-	hypothetical protein, conserved	764	109.112	237.944	87.16	156.767
Tb09.211.0180	Tb927_09_v4:1295440-1297439:-	hypothetical protein, conserved	1976	40.3142	71.2498	39.9297	121.984
Tb09.211.0190	Tb927_09_v4:1297682-1298812:-	metalloprotease-like protein,peptide deformylase, putative	1100	37.7145	26.7233	30.3531	31.9781
Tb09.211.0200	Tb927_09_v4:1299539-1301146:-	hypothetical protein, conserved	1607	10.0597	21.8544	4.17858	9.9836
Tb09.211.0210	Tb927_09_v4:1301344-1302789:-	atypical dual specificity phosphatase, putative	1445	34.1015	9.20789	44.7923	12.0232
Tb09.211.0220	Tb927_09_v4:1303345-1304442:-	rhomboid-like protein,serine peptidase, Clan S- , family S54, putative	989	65.3828	139.54	69.2797	126.22
Tb09.211.0230	Tb927_09_v4:1304901-1305583:-	hypothetical protein, conserved	656	49.2862	51.6499	42.651	66.9619
Tb09.211.0240	Tb927_09_v4:1305586-1305939:-	hypothetical protein, unlikely	353	23.1737	0.43828	13.2101	0.24305
Tb09.211.0250	Tb927_09_v4:1306344-1307240:-	hypothetical protein	896	21.0856	0.17267	9.78435	0.14363
Tb09.211.0260	Tb927_09_v4:1307686-1309395:-	hypothetical protein	1457	16.7098	39.9262	5.12086	6.15344
Tb09.211.0270	Tb927_09_v4:1310378-1310737:-	hypothetical protein, unlikely	359	34.1796	0	14.3749	0
Tb09.211.0290	Tb927_09_v4:1311402-1313568:-	hypothetical protein, conserved	1814	21.3667	42.218	11.0367	26.3439
Tb09.211.0300	Tb927_09_v4:1314496-1315175:-	hypothetical protein, conserved	476	67.9239	120.261	40.362	80.658
Tb09.211.0310	Tb927_09_v4:1315874-1316453:-	hypothetical protein, conserved	437	67.746	149.049	55.7732	135.171
Tb09.211.0320	Tb927_09_v4:1317219-1319365:-	hypothetical protein, conserved,predicted zinc finger protein	1757	29.487	49.8395	20.0293	21.0459
Tb09.211.0330	Tb927_09_v4:1320628-1322228:-	chaperone protein DNAj, putative	1004	40.1567	81.0553	42.1111	118.951
Tb09.211.0340	Tb927_09_v4:1322497-1323164:-	60S ribosomal protein L10, putative,QM-like protein	641	723.474	1830.5	927.204	1579.31
Tb09.211.0350	Tb927_09_v4:1323569-1324286:-	adenylate kinase (ADKG)	602	69.5606	258.028	64.2414	189.761
Tb09.211.0360	Tb927_09_v4:1324183-1324755:-	hypothetical protein, unlikely	572	37.4557	11.6306	38.262	12.4493
Tb09.211.0370	Tb927_09_v4:1324953-1325818:-	hypothetical protein, conserved	812	30.2229	36.2015	24.273	17.2752
Tb09.211.0380	Tb927_09_v4:1326195-1327276:-	hypothetical protein	1058	29.823	33.4872	62.6459	43.2624
Tb09.211.0400	Tb927_09_v4:1327726-1329856:-	hypothetical protein, conserved	2096	30.2934	10.9245	28.1808	7.67488
Tb09.211.0410	Tb927_09_v4:1330433-1331820:-	hypothetical protein, conserved	842	74.4844	53.6538	45.0442	46.4128
Tb09.211.0420	Tb927_09_v4:1332048-1332329:-	hypothetical protein, unlikely	281	24.2596	0	43.5894	0
Tb09.211.0430	Tb927_09_v4:1332370-1335207:-	chloride channel protein, putative	2816	18.6055	8.79056	24.3978	11.288
Tb09.211.0440	Tb927_09_v4:1335431-1336130:-	hypothetical protein, conserved	632	69.0323	32.3137	45.5496	46.427
Tb09.211.0450	Tb927_09_v4:1337107-1337593:-	hypothetical protein, conserved	464	57.0877	118.036	10.184	10.9093
Tb09.211.0460	Tb927_09_v4:1337831-1338286:-	hypothetical protein, conserved	392	135.146	115.641	157.66	86.8892
Tb09.211.0470	Tb927_09_v4:1338504-1341044:-	hypothetical protein, conserved	2495	31.3037	28.7724	34.6141	23.3486
Tb09.211.0480	Tb927_09_v4:1341604-1345084:-	hypothetical protein, conserved	3335	24.9375	3.01541	19.5383	3.33147
Tb09.211.0485	Tb927_09_v4:1345814-1347459:-	hypothetical protein, conserved	305	39.5925	107.539	17.1238	84.5291
Tb09.211.0490	Tb927_09_v4:1347939-1348265:-	hypothetical protein, unlikely	326	46.6013	1.42375	29.3714	0.65794
Tb09.211.0500	Tb927_09_v4:1348468-1349977:-	hypothetical protein, conserved	1430	25.1975	32.8902	21.3919	34.318
Tb09.211.0510	Tb927_09_v4:1350309-1351202:-	cytochrome c oxidase assembly factor, putative	815	48.7522	48.0277	66.4479	72.0572
Tb09.211.0520	Tb927_09_v4:1351565-1352641:-	hypothetical protein, conserved	1043	46.685	60.9659	26.1102	18.4669
Tb09.211.0530	Tb927_09_v4:1352881-1353678:-	hypothetical protein, conserved	797	79.6674	24.0709	76.296	62.7045
Tb09.211.0540	Tb927_09_v4:1354053-1355195:-	fructose-1,6-bisphosphatase (FBPase)	1052	81.0923	326.046	24.4684	88.6085
Tb09.211.0550	Tb927_09_v4:1357753-1357896:+	hypothetical protein, unlikely	143	0	0	2.17398	1.49991
Tb09.211.0560	Tb927_09_v4:1358369-1359391:-	RNA-binding protein (DRBD3)	983	118.487	544.096	95.3193	505.431
Tb09.211.0570	Tb927_09_v4:1359371-1359691:-	hypothetical protein, unlikely	320	15.2164	0.96696	24.4817	5.8984
Tb09.211.0580	Tb927_09_v4:1360161-1367135:-	hypothetical protein, conserved	6974	11.646	3.10581	11.6791	9.87244
Tb09.211.0590	Tb927_09_v4:1367476-1369058:-	tRNA nucleotidyltransferase, putative	1325	41.0119	31.7601	45.9397	17.7094
Tb09.211.0600	Tb927_09_v4:1369244-1370562:-	hypothetical protein, conserved	542	86.6042	67.6517	95.6726	57.9353
Tb09.211.0610	Tb927_09_v4:1371136-1374304:-	hypothetical protein, conserved	3161	21.8122	19.6268	17.5847	22.9754
Tb09.211.0620	Tb927_09_v4:1374554-1375739:-	actin A	1130	221.314	355.568	205.4	459.003
Tb09.211.0630	Tb927_09_v4:1376068-1378183:-	actin A	1130	234.413	382.267	209.527	470.581
Tb09.211.0640	Tb927_09_v4:1381243-1381602:-	hypothetical protein, unlikely	359	16.8185	0	2.42468	0
Tb09.211.0650	Tb927_09_v4:1381607-1382083:-	hypothetical protein, unlikely	476	3.27344	0.32503	1.8287	0
Tb09.211.0660	Tb927_09_v4:1382270-1382569:-	hypothetical protein, unlikely	299	0.6514	0	0.20795	0
Tb09.211.0670	Tb927_09_v4:1383585-1383857:-	hypothetical protein, unlikely	272	1.43213	0	0.45717	0
Tb09.211.0680	Tb927_09_v4:1387055-1388435:-	CAAX prenyl protease 1, putative,metallo- peptidase, Clan M- Family M48	1283	173.82	562.059	84.7587	130.732
Tb09.211.0690	Tb927_09_v4:1389448-1390550:-	hypothetical protein, conserved	1037	36.8128	125.77	19.7859	98.5359
Tb09.211.0700	Tb927_09_v4:1390940-1392045:-	isopentenyl-diphosphate delta-isomerase, putative,isomerase, putative	1070	53.6982	157.317	50.0892	107.284
Tb09.211.0710	Tb927_09_v4:1392329-1394155:-	hypothetical protein, conserved	1757	31.815	37.1595	29.4424	20.4355
Tb09.211.0720	Tb927_09_v4:1394351-1395502:-	developmentally regulated GTP-binding protein, putative	1124	46.0932	82.7251	19.9139	40.4167
Tb09.211.0730	Tb927_09_v4:1396168-1397392:-	hypothetical protein, conserved	1217	40.1703	27.7138	22.0706	9.55235
Tb09.211.0740	Tb927_09_v4:1397720-1398383:-	p21 antigen protein, putative	572	177.744	423.84	189.136	290.158
Tb09.211.0750	Tb927_09_v4:1398346-1398681:-	hypothetical protein, unlikely	335	56.396	5.08016	108.947	0.38416
Tb09.211.0760	Tb927_09_v4:1398848-1399660:-	hypothetical protein, conserved	761	30.2008	124.422	28.1057	41.9392
Tb09.211.0770	Tb927_09_v4:1399981-1401175:-	hypothetical protein, conserved	1088	45.6491	37.8253	38.0598	26.4955
Tb09.211.0775	Tb927_09_v4:1401717-1402926:-	hypothetical protein, conserved	254	437.848	621.292	230.834	301.802
Tb09.211.0780	Tb927_09_v4:1402308-1402646:-	hypothetical protein, unlikely	338	93.3512	0	170.707	0.38075
Tb09.211.0790	Tb927_09_v4:1403130-1404088:-	tRNA (guanine-N(7)-)-methyltransferase, putative,methyltransferase, putative	734	42.722	52.0631	54.1285	45.995
Tb09.211.0800	Tb927_09_v4:1404426-1405706:-	hypothetical protein, conserved	1280	27.0852	38.4367	9.86068	7.10489
Tb09.211.0810	Tb927_09_v4:1405866-1407981:-	GTP-binding protein, putative	1355	27.5984	9.7053	28.4953	7.883
Tb09.211.0820	Tb927_09_v4:1408210-1410127:-	hypothetical protein, conserved	1859	18.2302	7.98953	24.6496	10.0148
Tb09.211.0830	Tb927_09_v4:1410436-1412242:-	hypothetical protein, conserved	1139	25.6501	13.855	22.7632	9.94287
Tb09.211.0840	Tb927_09_v4:1412602-1413644:-	hypothetical protein, conserved	1031	20.7805	23.4097	20.6247	28.2516
Tb09.211.0850	Tb927_09_v4:1413949-1416125:-	hypothetical protein, conserved	2120	26.643	16.3471	22.1428	8.78184
Tb09.211.0860	Tb927_09_v4:1416487-1417941:-	alpha-1,2-mannosyltransferase, putative	1412	55.4514	34.1861	36.5921	15.9802
Tb09.211.0865	Tb927_09_v4:1418282-1418560:-	60S ribosomal protein L37, putative	254	779.079	2738.56	1552.92	3309.18
Tb09.211.0870	Tb927_09_v4:1418896-1420596:-	hypothetical protein, conserved	1700	39.9851	13.9243	41.3286	22.4581
Tb09.211.0890	Tb927_09_v4:1421066-1421676:-	hypothetical protein, conserved	509	52.4233	108.816	10.383	36.2395
Tb09.211.0900	Tb927_09_v4:1422290-1422840:-	hypothetical protein, conserved	494	98.1734	34.4505	70.8602	70.2511
Tb09.211.0910	Tb927_09_v4:1423183-1424791:-	hypothetical protein, conserved	1547	40.5403	14.9013	27.8123	9.01207
Tb09.211.0920	Tb927_09_v4:1425085-1426806:-	hypothetical protein, conserved	1700	34.944	21.933	33.3554	7.69631
Tb09.211.0930	Tb927_09_v4:1427437-1429489:-	Polyadenylate-binding protein 1 (Poly(A)-binding protein 1) (PABP 1) (PABP1)	1700	121.445	236.803	115.793	247.14
Tb09.211.0940	Tb927_09_v4:1431545-1433104:-	hypothetical protein, conserved	1448	12.5094	30.2376	11.0783	39.2239
Tb09.211.0950	Tb927_09_v4:1433320-1436282:-	hypothetical protein, conserved	2900	27.6036	14.191	38.1416	16.6117
Tb09.211.0960	Tb927_09_v4:1437177-1439405:-	protein kinase, putative	1094	54.4785	28.2841	33.8159	4.62696
Tb09.211.0970	Tb927_09_v4:1443409-1443819:-	hypothetical protein, unlikely	410	5.70058	0	0.75824	0.10463
Tb09.211.0980	Tb927_09_v4:1444026-1444238:-	hypothetical protein, unlikely	212	5.51235	0	0.58656	0
Tb09.211.0990	Tb927_09_v4:1445093-1446016:-	hypothetical protein, conserved	923	4.85342	11.5658	2.15561	0.51124
Tb09.211.1000	Tb927_09_v4:1446558-1447961:-	choline phosphorylceramide synthase (SLS4)	1043	34.1734	79.2112	16.9895	18.9193
Tb09.211.1010	Tb927_09_v4:1448946-1450295:-	choline phosphorylceramide synthase (SLS3)	989	37.8117	76.9659	20.1175	24.897
Tb09.211.1020	Tb927_09_v4:1451451-1452782:-	phosphatidylcholine:ceramide cholinephosphotransferase 2, putative	971	25.2739	67.2392	11.782	16.3461
Tb09.211.1030	Tb927_09_v4:1453745-1454878:-	inositol phosphorylceramide synthase (SLS1)	1013	32.4937	72.546	20.8685	31.6332
Tb09.211.1040	Tb927_09_v4:1455131-1456129:-	hypothetical protein, conserved	938	47.3427	52.9458	27.2433	26.9367
Tb09.211.1050	Tb927_09_v4:1456422-1457344:-	hypothetical protein, conserved	788	43.5019	64.595	32.6659	29.0701
Tb09.211.1060	Tb927_09_v4:1457884-1458120:-	hypothetical protein, unlikely	236	62.7224	0	122.507	0.54531
Tb09.211.1070	Tb927_09_v4:1459127-1462271:-	hypothetical protein, conserved,zinc finger protein family member, putative (ZC3H28)	3092	58.2671	44.5828	38.8699	110.462
Tb09.211.1080	Tb927_09_v4:1462423-1462839:+	hypothetical protein, unlikely	416	1.40459	0.37191	0.14946	0
Tb09.211.1090	Tb927_09_v4:1462951-1463268:-	hypothetical protein, unlikely	317	47.9244	0	57.2723	0
Tb09.211.1100	Tb927_09_v4:1464323-1464757:+	hypothetical protein, unlikely	434	0	0.71297	0.14326	0.29653
Tb09.211.1110	Tb927_09_v4:1467282-1467470:-	hypothetical protein, unlikely	188	33.1523	0	12.8982	0.22818
Tb09.211.1120	Tb927_09_v4:1467655-1467888:-	hypothetical protein, unlikely	233	23.4058	0	9.3397	0
Tb09.211.1130	Tb927_09_v4:1468582-1469688:-	hypothetical protein, conserved,zinc finger protein family member, putative (ZC3H29)	1037	34.7468	242.141	32.377	169.48
Tb09.211.1140	Tb927_09_v4:1469635-1469871:-	hypothetical protein, unlikely	236	16.5059	1.31113	12.6459	16.7227
Tb09.211.1150	Tb927_09_v4:1471144-1471894:-	hypothetical protein, conserved	533	128.263	441.21	30.6796	106.479
Tb09.211.1160	Tb927_09_v4:1471697-1471945:-	hypothetical protein, unlikely	248	89.5312	141.613	29.3329	106.552
Tb09.211.1170	Tb927_09_v4:1472845-1474882:-	tubulin tyrosine ligase protein, putative	1973	20.1384	15.9968	10.3679	18.5679
Tb09.211.1180	Tb927_09_v4:1475836-1476123:-	hypothetical protein, unlikely	287	20.3592	0	21.4474	0.44841
Tb09.211.1190	Tb927_09_v4:1476190-1478558:-	minichromosome maintenance (MCM) complex subunit, putative	2285	17.5591	8.59898	14.5304	13.2353
Tb09.211.1195	Tb927_09_v4:1478909-1479306:-	hypothetical protein, conserved	326	32.8599	46.0345	32.9951	29.6071
Tb09.211.1210	Tb927_09_v4:1480507-1481861:-	RAD51/dmc1 protein, putative	1049	40.1051	69.1714	66.0284	118.264
Tb09.211.1220	Tb927_09_v4:1481953-1483184:-	hypothetical protein, conserved	1067	124.857	149.349	95.3323	136.814
Tb09.211.1230	Tb927_09_v4:1483663-1487035:-	hypothetical protein, conserved	2957	27.5984	18.4171	16.548	16.5236
Tb09.211.1240	Tb927_09_v4:1487709-1488845:-	hypothetical protein, conserved	1055	46.3386	72.8842	64.8278	305.487
Tb09.211.1250	Tb927_09_v4:1489363-1490285:-	proteasome alpha 1 subunit, putative,20S proteasome subunit alpha-6, (putative) (TbPSA6)	752	136.494	385.756	123.607	259.895
Tb09.211.1260	Tb927_09_v4:1490379-1490711:-	hypothetical protein, unlikely	332	53.9723	0	67.2322	0
Tb09.211.1270	Tb927_09_v4:1490805-1491590:-	hypothetical protein, conserved	785	29.5256	29.9573	32.0779	58.6903
Tb09.211.1280	Tb927_09_v4:1491827-1493226:-	hypothetical protein, conserved	1382	63.8427	40.0778	36.5316	18.1585
Tb09.211.1290	Tb927_09_v4:1493500-1494549:-	hypothetical protein, conserved	1007	61.8931	78.5092	63.2871	72.8447
Tb09.211.1300	Tb927_09_v4:1494782-1495541:-	hypothetical protein, conserved	677	138.381	81.3562	65.8493	45.5587
Tb09.211.1310	Tb927_09_v4:1496491-1497701:-	hypothetical protein, conserved	1199	22.7421	58.9693	30.9064	69.9096
Tb09.211.1320	Tb927_09_v4:1498069-1502441:-	AMP deaminase, putative	4253	18.8679	9.56731	17.6308	13.2233
Tb09.211.1330	Tb927_09_v4:1502798-1504356:-	hypothetical protein, conserved,membrane- trafficking protein, putative	635	79.4415	106.472	47.1948	56.476
Tb09.211.1340	Tb927_09_v4:1504130-1504420:-	hypothetical protein, unlikely	290	59.7741	33.6103	19.5103	20.7091
Tb09.211.1350	Tb927_09_v4:1504627-1505758:-	peptidyl-prolyl cis-trans isomerase (cyclophilin- 40), putative,cyclophilin-40, putative	1064	90.978	239.05	65.3313	108.453
Tb09.211.1360	Tb927_09_v4:1506289-1506825:-	hypothetical protein, conserved	458	174.357	284.43	195.487	321.169
Tb09.211.1370	Tb927_09_v4:1507141-1509494:-	glyceraldehyde-3-phosphate dehydrogenase, putative	1067	77.3968	122.959	74.5293	125.637
Tb09.211.1380	Tb927_09_v4:1509797-1511274:-	lipoic acid containing carrier protein, putative;with=GeneDB:LinJ35_V3.4790 (GCVH)	416	198.515	331.742	218.213	326.887
Tb09.211.1390	Tb927_09_v4:1511508-1513684:-	hypothetical protein, conserved	2162	156.392	269.64	49.9246	58.235
Tb09.211.1400	Tb927_09_v4:1514217-1515742:-	MCAK-like kinesin, putative	1448	23.2701	79.8144	14.5134	42.0383
Tb09.211.1410	Tb927_09_v4:1516626-1517036:+	hypothetical protein, unlikely	410	0	0	0	0.31388
Tb09.211.1420	Tb927_09_v4:1517117-1517416:-	hypothetical protein, unlikely	299	1.30281	0	0	0
Tb09.211.1430	Tb927_09_v4:1518433-1518825:-	hypothetical protein, unlikely	392	0.49686	0	0	0
Tb09.211.1440	Tb927_09_v4:1519163-1519543:-	hypothetical protein, unlikely	380	0.51255	0	0.49086	0
Tb09.211.1450	Tb927_09_v4:1519587-1519892:+	hypothetical protein, unlikely	305	0	0	0	0
Tb09.211.1460	Tb927_09_v4:1520202-1520603:+	hypothetical protein, unlikely	401	0	0	0	0
Tb09.211.1470	Tb927_09_v4:1521760-1522749:-	PACRGB,flagellar component	938	39.2446	197.433	22.4708	80.4899
Tb09.211.1480	Tb927_09_v4:1523201-1524748:-	hypothetical protein, conserved	1469	30.0971	6.95107	18.7077	4.11745
Tb09.211.1500	Tb927_09_v4:1525447-1527081:-	katanin, putative	1616	26.2746	53.9967	14.5051	24.528
Tb09.211.1510	Tb927_09_v4:1527677-1529115:-	Small nuclear RNA gene activation protein (SNAP) 50 (SNAP50)	1346	29.9534	11.7242	21.295	14.2779
Tb09.211.1520	Tb927_09_v4:1529491-1529946:+	hypothetical protein, unlikely	455	0	0	0	0
Tb09.211.1530	Tb927_09_v4:1530165-1531216:-	kinetoplastid-specific dual specificity phosphatase, putative	806	52.9213	56.6261	21.9081	34.4883
Tb09.211.1540	Tb927_09_v4:1531545-1532039:-	hypothetical protein, conserved	335	64.5356	63.2711	31.9231	69.4042
Tb09.211.1550	Tb927_09_v4:1532608-1534286:-	chaperone protein DNAj, putative	1472	70.3923	143.047	26.3149	94.013
Tb09.211.1560	Tb927_09_v4:1534303-1534653:+	hypothetical protein, unlikely	350	0.55648	0	0.17764	0
Tb09.211.1570	Tb927_09_v4:1534759-1535579:-	protein kinase, putative	803	35.1701	21.9644	27.7971	13.2485
Tb09.211.1580	Tb927_09_v4:1535896-1537175:-	hypothetical protein, conserved	1274	24.4609	20.0375	19.1798	24.5128
Tb09.211.1590	Tb927_09_v4:1537554-1538152:-	hypothetical protein, conserved	443	30.7763	78.9285	23.2984	30.5995
Tb09.211.1600	Tb927_09_v4:1539177-1540124:-	hypothetical protein, conserved	947	24.2691	12.9064	35.7166	28.1755
Tb09.211.1610	Tb927_09_v4:1540267-1541462:-	phosphatidylserine decarboxylase, putative	1070	37.3157	14.1701	46.2541	30.83
Tb09.211.1620	Tb927_09_v4:1542257-1546918:-	hypothetical protein, conserved	4349	22.2133	55.781	64.1058	294.867
Tb09.211.1630	Tb927_09_v4:1547416-1549881:-	hypothetical protein, conserved	2465	16.1189	29.9385	10.6695	9.39741
Tb09.211.1640	Tb927_09_v4:1550284-1552092:-	hypothetical protein, conserved	1808	33.8261	9.58405	36.5558	17.5339
Tb09.211.1650	Tb927_09_v4:1552461-1553171:-	hypothetical protein, conserved	677	41.4281	69.2442	38.8484	33.076
Tb09.211.1655	Tb927_09_v4:1553579-1553950:-	hypothetical protein, conserved,predicted zinc finger protein	248	40.8388	111.669	36.8542	95.6544
Tb09.211.1660	Tb927_09_v4:1553961-1554350:-	hypothetical protein, unlikely	389	33.5465	0	25.8932	0.22055
Tb09.211.1670	Tb927_09_v4:1554594-1556714:-	hypothetical protein, conserved	2120	12.219	11.2386	19.6792	9.85427
Tb09.211.1680	Tb927_09_v4:1556919-1557905:-	hypothetical protein, conserved	476	103.932	152.114	79.2871	76.4223
Tb09.211.1690	Tb927_09_v4:1558366-1558924:-	hypothetical protein, conserved	506	157.048	1148.12	134.059	1012.07
Tb09.211.1695	Tb927_09_v4:1559741-1560612:-	small nuclear ribonucleoprotein Sm-F (Sm-F)	227	131.276	107.686	99.7003	186.33
Tb09.211.1710	Tb927_09_v4:1565329-1565628:+	hypothetical protein, unlikely	299	0	0	0	0
Tb09.211.1720	Tb927_09_v4:1565867-1566244:-	hypothetical protein, conserved,predicted zinc finger protein	377	39.7805	73.8687	7.09166	0
Tb09.211.1730	Tb927_09_v4:1566447-1566671:-	hypothetical protein, unlikely	224	9.56458	5.5255	0.27757	0
Tb09.211.1740	Tb927_09_v4:1566964-1567719:-	hypothetical protein, conserved	575	102.635	36.3241	92.0201	25.44
Tb09.211.1750	Tb927_09_v4:1568761-1570751:-	mitochondrial carrier protein, putative,mitochondrial phosphate transporter, putative	953	72.1445	247.25	101.321	591.382
Tb09.211.1760	Tb927_09_v4:1570918-1572424:-	amino acid transporter, putative	1478	14.7593	9.31633	27.0494	22.8999
Tb09.211.1770	Tb927_09_v4:1573808-1574703:-	hypothetical protein, conserved	623	32.8263	70.031	15.8683	42.8974
Tb09.211.1780	Tb927_09_v4:1575180-1575629:-	hypothetical protein, conserved	449	21.6893	49.9633	14.263	35.6364
Tb09.211.1790	Tb927_09_v4:1576138-1577745:-	TAX-1,flagellar protein	1091	49.0941	63.6724	29.8626	44.5882
Tb09.211.1800	Tb927_09_v4:1577982-1579493:-	hypothetical protein, conserved	1487	89.9844	103.004	182.973	415.156
Tb09.211.1810	Tb927_09_v4:1579821-1580270:-	hypothetical protein, conserved	344	68.5091	40.4775	49.1622	37.7847
Tb09.211.1820	Tb927_09_v4:1580562-1587302:-	DNA polymerase epsilon catalytic subunit, putative	6740	15.6047	4.06296	20.6361	7.14109
Tb09.211.1830	Tb927_09_v4:1588092-1592080:-	hypothetical protein, conserved	3878	21.8475	31.9162	14.3655	17.6656
Tb09.211.1840	Tb927_09_v4:1592103-1592543:-	hypothetical protein, unlikely	440	45.5938	0	37.1641	0.19499
Tb09.211.1850	Tb927_09_v4:1592559-1593779:-	hypothetical protein, conserved	1220	39.9118	71.3967	26.1954	65.3307
Tb09.211.1860	Tb927_09_v4:1593834-1594265:-	hypothetical protein, unlikely	431	42.4788	0	30.0059	0
Tb09.211.1870	Tb927_09_v4:1594305-1596116:-	hypothetical protein, conserved	1757	20.5079	25.9764	15.4997	22.2666
Tb09.211.1880	Tb927_09_v4:1596554-1598268:-	hypothetical protein, conserved	1589	23.6567	43.5224	36.2724	40.2788
Tb09.211.1890	Tb927_09_v4:1598832-1599254:-	hypothetical protein, conserved	404	23.141	42.1251	11.8503	28.2444
Tb09.211.1900	Tb927_09_v4:1599937-1601348:-	hypothetical protein, conserved	761	20.2192	57.5349	30.8836	93.123
Tb09.211.1910	Tb927_09_v4:1602421-1605751:-	hypothetical protein, conserved	3131	13.2501	9.73447	11.8354	20.2362
Tb09.211.1920	Tb927_09_v4:1606525-1606830:-	hypothetical protein, unlikely	305	35.1224	0	36.6939	0.28129
Tb09.211.1930	Tb927_09_v4:1606944-1609124:-	hypothetical protein, conserved	2180	14.1163	7.09697	11.5795	10.3111
Tb09.211.1940	Tb927_09_v4:1610602-1611208:-	hypothetical protein, conserved	506	52.7341	213.114	57.6293	247.805
Tb09.211.1950	Tb927_09_v4:1611882-1612989:-	hypothetical protein, conserved,predicted zinc finger protein	965	75.0822	54.9916	63.0133	66.2799
Tb09.211.1960	Tb927_09_v4:1613269-1614381:-	3-demethylubiquinone-9 3-methyltransferase, putative	866	46.5558	75.3918	37.4778	42.5507
Tb09.211.1970	Tb927_09_v4:1615030-1615575:+	hypothetical protein, unlikely	545	0	0	0.22817	0
Tb09.211.1980	Tb927_09_v4:1615740-1616090:-	hypothetical protein, unlikely	350	22.2594	1.32612	7.63873	0.49026
Tb09.211.1990	Tb927_09_v4:1616611-1616733:-	hypothetical protein, unlikely	122	31.9295	0	18.3469	0.35162
Tb09.211.2000	Tb927_09_v4:1617025-1617147:-	hypothetical protein, unlikely	122	17.5612	0	17.8373	0.35162
Tb09.211.2010	Tb927_09_v4:1617387-1618187:-	hypothetical protein, conserved	800	15.3381	78.5173	9.40408	43.4873
Tb09.211.2020	Tb927_09_v4:1619755-1622109:-	synaptojanin (N-terminal domain), putative	2267	17.6126	17.1298	13.7407	15.7057
Tb09.211.2060	Tb927_09_v4:1635986-1636565:-	hypothetical protein	395	54.7328	169.598	2.83332	3.25803
Tb09.211.2070	Tb927_09_v4:1637042-1637576:-	hypothetical protein, conserved	527	48.7848	38.7519	35.0402	46.2348
Tb09.211.2080	Tb927_09_v4:1638060-1639889:-	hypothetical protein, conserved	1829	13.6307	7.35927	10.2663	8.27928
Tb09.211.2090	Tb927_09_v4:1640250-1641332:-	hypothetical protein, conserved	980	52.6673	46.572	46.4415	33.4863
Tb09.211.2100	Tb927_09_v4:1642083-1644014:-	hypothetical protein, conserved	1466	31.2216	63.1098	16.1589	37.6889
Tb09.211.2110	Tb927_09_v4:1644555-1646472:-	elongation factor 1-alpha, putative,hsp70 subfamily B suppressor 1	1856	24.8709	19.6727	28.2069	26.9265
Tb09.211.2120	Tb927_09_v4:1647056-1647637:+	hypothetical protein, unlikely	581	0	0	0	0
Tb09.211.2130	Tb927_09_v4:1647793-1648215:+	hypothetical protein, unlikely	422	0.46154	0	0	0.30496
Tb09.211.2140	Tb927_09_v4:1648539-1648796:+	hypothetical protein, unlikely	257	0.75786	0	0	0
Tb09.211.2150	Tb927_09_v4:1649385-1651353:-	Polyadenylate-binding protein 2 (Poly(A)-binding protein 2) (Poly(A)-binding protein II) (PABII) (Polyadenylate-binding nuclear protein 1) (Nuclear poly(A)-binding protein 1) (PABP2), putative (PABP2)	1667	218.605	717.791	245.383	977.866
Tb09.211.2160	Tb927_09_v4:1653970-1655328:-	hypothetical protein	602	22.9712	91.7489	24.168	98.0513
Tb09.211.2170	Tb927_09_v4:1654703-1654987:+	hypothetical protein, unlikely	284	0	0	0	0
Tb09.211.2180	Tb927_09_v4:1655566-1657521:-	hypothetical protein, conserved	1937	35.3944	17.0129	28.5681	11.5161
Tb09.211.2190	Tb927_09_v4:1657740-1658312:-	hypothetical protein, conserved	548	80.3247	127.611	60.4738	108.888
Tb09.211.2200	Tb927_09_v4:1658812-1660277:-	hypothetical protein, conserved	1376	22.9307	25.7482	23.9937	30.6455
Tb09.211.2205	Tb927_09_v4:1660599-1660915:-	hypothetical protein, conserved	269	114.4	143.786	76.2751	93.4495
Tb09.211.2210	Tb927_09_v4:1661693-1661884:+	hypothetical protein, unlikely	191	0	0	0	0
Tb09.211.2220	Tb927_09_v4:1662253-1663351:-	hypothetical protein, conserved	1007	18.1811	23.814	11.546	15.1653
Tb09.211.2230	Tb927_09_v4:1663730-1664858:-	hypothetical protein, conserved	689	35.3356	16.1675	60.8221	32.0019
Tb09.211.2250	Tb927_09_v4:1665302-1666402:-	hypothetical protein, conserved	806	83.6108	94.6327	45.0504	70.999
Tb09.211.2260	Tb927_09_v4:1667131-1670346:-	protein kinase, putative	3176	36.4273	17.7317	27.2704	21.2191
Tb09.211.2270	Tb927_09_v4:1670761-1671099:-	hypothetical protein, conserved	338	114.672	180.347	55.9214	62.1886
Tb09.211.2280	Tb927_09_v4:1672596-1672943:-	hypothetical protein, unlikely	347	15.155	0	8.24232	0.37087
Tb09.211.2290	Tb927_09_v4:1674116-1675556:-	chaperone protein DNAj, putative	863	10.156	71.3513	8.86166	27.9852
Tb09.211.2300	Tb927_09_v4:1676033-1678420:-	ATP-dependent DEAD/H RNA helicase, putative	2387	24.4788	10.6297	23.521	19.1754
Tb09.211.2310	Tb927_09_v4:1678815-1679927:-	Bem46-like serine peptidase,Serine peptidase, Clan SC, Family S09X	1112	29.0753	21.5653	12.245	18.1697
Tb09.211.2320	Tb927_09_v4:1680086-1680637:-	hypothetical protein	551	33.581	0	18.506	3.73698
Tb09.211.2330	Tb927_09_v4:1681447-1682529:-	small GTPase, putative,GTP-binding protein, putative (RAB7)	662	135.044	146.067	55.2256	114.825
Tb09.211.2340	Tb927_09_v4:1684141-1684509:+	hypothetical protein, unlikely	368	0.52927	0.42042	0.50687	0.46628
Tb09.211.2350	Tb927_09_v4:1684757-1685005:+	hypothetical protein, unlikely	248	4.71217	0	0	0
Tb09.211.2360	Tb927_09_v4:1685952-1686962:-	protein kinase A catalytic subunit isoform 2,protein kinase A catalytic subunit (PKAC2)	1010	12.7275	75.5188	6.09445	27.225
Tb09.211.2370	Tb927_09_v4:1687317-1688316:-	mitochondrial carrier protein, putative	923	37.1392	8.8839	36.3085	17.568
Tb09.211.2380	Tb927_09_v4:1691760-1694023:-	hypothetical protein, conserved	1637	55.6825	175.034	35.0949	116.953
Tb09.211.2390	Tb927_09_v4:1694282-1694704:-	hypothetical protein, unlikely	422	32.7693	0	39.928	0
Tb09.211.2400	Tb927_09_v4:1694812-1697066:-	hypothetical protein, conserved,predicted zinc finger protein	1985	30.3193	25.7207	13.8133	14.7818
Tb09.211.2410	Tb927_09_v4:1700593-1701636:-	protein kinase A catalytic subunit isoform 1,protein kinase A catalytic subunit (PKAC1)	1004	17.0714	51.3145	6.06895	24.525
Tb09.211.2420	Tb927_09_v4:1701943-1709898:-	PRP8 protein homologue,U5 snRNA-associated splicing factor (p277)	7211	15.3687	9.37595	21.5904	15.6813
Tb09.211.2430	Tb927_09_v4:1710233-1712207:-	hypothetical protein, conserved	1808	40.182	29.4367	33.3232	50.9407
Tb09.211.2440	Tb927_09_v4:1712440-1713248:-	hypothetical protein, conserved,unc-50 related protein homolog	737	75.318	82.71	65.9721	75.8418
Tb09.211.2450	Tb927_09_v4:1713497-1714930:-	hypothetical protein, conserved	1430	37.1833	47.0633	29.827	38.8477
Tb09.211.2460	Tb927_09_v4:1715230-1717875:-	hypothetical protein, conserved	2645	19.2929	31.9957	12.6467	15.1317
Tb09.211.2470	Tb927_09_v4:1719249-1719629:+	hypothetical protein, unlikely	380	0	0	0	0
Tb09.211.2480	Tb927_09_v4:1719707-1719919:+	hypothetical protein, unlikely	212	0	0	0	0
Tb09.211.2490	Tb927_09_v4:1720203-1720667:-	hypothetical protein, unlikely	464	0	0	0.536	0
Tb09.211.2500	Tb927_09_v4:1721229-1721495:+	hypothetical protein, unlikely	266	0	0	0	0
Tb09.211.2510	Tb927_09_v4:1721634-1721969:+	hypothetical protein, unlikely	335	0	0	0	0
Tb09.211.2520	Tb927_09_v4:1722763-1723083:-	hypothetical protein, unlikely	320	0	0	0	0
Tb09.211.2530	Tb927_09_v4:1724021-1725131:+	hypothetical protein, conserved	1070	70.8088	46.7034	96.9825	112.175
Tb09.211.2540	Tb927_09_v4:1725399-1725824:+	calmodulin-like protein, putative,EF hand containing protein	425	235.098	390.243	130.788	171.489
Tb09.211.2550	Tb927_09_v4:1726038-1727381:+	hypothetical protein, conserved,predicted WD40 repeat protein	1334	45.5533	111.802	31.554	65.0536
Tb09.211.2560	Tb927_09_v4:1727647-1728694:+	nucleoside diphosphate kinase, putative	1004	43.0666	95.5405	30.5924	52.5109
Tb09.211.2570	Tb927_09_v4:1728961-1730748:+	T-complex protein 1, eta subunit, putative,t- complex protein 1 (eta subunit), putative (TCP-1-eta)	1706	137.572	444.734	231.428	653.143
Tb09.211.2580	Tb927_09_v4:1731074-1732240:+	30S Ribosomal protein S17, putative	923	70.058	66.0426	50.8588	62.8822
Tb09.211.2590	Tb927_09_v4:1732440-1733261:+	proteasome beta 2 subunit, putative,20S proteasome subunit	767	124.175	429.649	94.9254	226.065
Tb09.211.2600	Tb927_09_v4:1733667-1735482:+	hypothetical protein, conserved	932	51.6181	21.0823	61.7755	29.2734
Tb09.211.2610	Tb927_09_v4:1735734-1736807:+	hypothetical protein, conserved	1034	36.9196	10.9227	56.5234	9.99834
Tb09.211.2620	Tb927_09_v4:1736856-1737443:+	hypothetical protein, conserved	587	85.2739	177.908	83.36	83.6756
Tb09.211.2630	Tb927_09_v4:1737656-1738090:+	60S ribosomal protein L23, putative	419	891.106	1510.58	1656.49	1818.28
Tb09.211.2640	Tb927_09_v4:1738267-1738701:+	60S ribosomal protein L23, putative	419	775.36	1349.59	1454.23	1730.64
Tb09.211.2650	Tb927_09_v4:1741781-1742225:+	60S ribosomal protein L27a,60S ribosomal protein L28,60S ribosomal protein L29 (RPL27A)	437	1134.75	2189.01	2223.1	1937.35
Tb09.211.2660	Tb927_09_v4:1743209-1745521:+	hypothetical protein, conserved	2312	27.379	14.9227	22.294	14.6579
Tb09.211.2670	Tb927_09_v4:1745835-1747039:+	hypothetical protein, conserved	1139	60.0212	27.9816	72.9296	18.9065
Tb09.211.2680	Tb927_09_v4:1747197-1749203:+	hypothetical protein, conserved	2006	24.8559	2.6994	22.9362	3.93476
Tb09.211.2690	Tb927_09_v4:1749257-1749568:+	hypothetical protein, unlikely	311	47.5964	0.99494	32.1874	0.27587
Tb09.211.2700	Tb927_09_v4:1749608-1751267:+	hypothetical protein, conserved	1316	43.6604	127.322	54.9943	280.268
Tb09.211.2710	Tb927_09_v4:1751733-1752122:+	hypothetical protein, unlikely	389	101.641	0	130.905	0.33083
Tb09.211.2720	Tb927_09_v4:1752433-1753491:+	hypothetical protein, conserved	977	65.3884	69.2016	71.8489	31.7889
Tb09.211.2730	Tb927_09_v4:1753674-1754435:+	Gim5A protein,glycosomal membrane protein (gim5A)	731	182.78	1429.68	442.12	2882.52
Tb09.211.2740	Tb927_09_v4:1755129-1757819:+	Gim5B protein,glycosomal membrane protein (gim5B)	725	264.081	1879.61	640.024	5024.92
Tb09.211.2750	Tb927_09_v4:1758984-1759819:+	hypothetical protein, conserved	740	35.7955	139.452	14.1996	30.0862
Tb09.211.2770	Tb927_09_v4:1761069-1761305:+	hypothetical protein, unlikely	236	37.9636	0	56.9066	0
Tb09.211.2780	Tb927_09_v4:1761524-1762421:+	hypothetical protein, conserved	680	33.7983	111.485	21.3043	108.064
Tb09.211.2790	Tb927_09_v4:1763105-1766935:+	hypothetical protein, conserved	3674	18.6606	0.63166	28.9386	1.2143
Tb09.211.2800	Tb927_09_v4:1767270-1769278:+	hypothetical protein, conserved	1982	14.4456	11.0064	8.25036	4.73993
Tb09.211.2810	Tb927_09_v4:1770090-1770851:+	hypothetical protein, conserved	761	55.0269	56.1118	36.3577	44.8704
Tb09.211.2820	Tb927_09_v4:1771020-1771367:+	hypothetical protein, unlikely	347	40.9746	1.33758	12.3635	6.79931
Tb09.211.2830	Tb927_09_v4:1771160-1772155:+	iron-sulfur cluster assembly protein, putative	542	78.6985	234.069	34.5293	107.798
Tb09.211.2840	Tb927_09_v4:1772929-1773186:+	hypothetical protein, unlikely	257	25.0093	0	17.6608	0
Tb09.211.2850	Tb927_09_v4:1773956-1774779:+	cyclophilin type peptidyl-prolyl cis-trans isomerase, putative (PPIase)	551	44.539	35.66	30.5801	57.4561
Tb09.211.2860	Tb927_09_v4:1775181-1776131:+	hypothetical protein, conserved	950	33.0083	13.0285	51.2459	5.32831
Tb09.211.2870	Tb927_09_v4:1776445-1778738:+	DNA repair protein RAD2, putative	2240	12.7818	4.14412	19.4854	5.13237
Tb09.211.2880	Tb927_09_v4:1779003-1782099:+	hypothetical protein, conserved	3011	10.7379	8.68371	11.9561	16.6119
Tb09.211.2890	Tb927_09_v4:1782910-1783266:+	hypothetical protein, unlikely	356	15.319	0	12.4002	0.241
Tb09.211.2900	Tb927_09_v4:1783990-1785549:+	membrane transporter protein, putative	1511	87.5239	63.7901	68.2657	38.4402
Tb09.211.2910	Tb927_09_v4:1785805-1787364:+	hypothetical protein, conserved	1511	80.821	59.2848	67.0313	41.4779
Tb09.211.2920	Tb927_09_v4:1787917-1789454:+	membrane transporter protein, putative	1448	28.516	24.1473	13.3111	8.88759
Tb09.211.2940	Tb927_09_v4:1790322-1791362:+	hypothetical protein, conserved	968	8.04833	8.15125	10.7266	33.2367
Tb09.211.2950	Tb927_09_v4:1791580-1794307:+	hypothetical protein, conserved	1961	14.6003	11.5976	6.75341	5.99383
Tb09.211.2960	Tb927_09_v4:1795298-1795971:+	hypothetical protein, conserved	602	31.0596	80.9549	34.5995	133.823
Tb09.211.2970	Tb927_09_v4:1796833-1800824:+	structural maintenance of chromosome 1, putative (SMC1)	3827	14.0975	17.6666	13.2735	27.7315
Tb09.211.2980	Tb927_09_v4:1801138-1801524:+	hypothetical protein, unlikely	386	32.798	0	49.2896	1.22247
Tb09.211.2990	Tb927_09_v4:1801620-1803411:+	zinc finger protein, putative,predicted zinc finger protein	857	37.4994	32.8564	21.3298	23.2757
Tb09.211.3000	Tb927_09_v4:1803642-1805235:+	hypothetical protein, conserved	1322	39.0423	38.0348	42.2343	29.7881
Tb09.211.3010	Tb927_09_v4:1805485-1808546:+	hypothetical protein, conserved	2894	13.8641	7.69827	11.2793	6.31455
Tb09.211.3020	Tb927_09_v4:1809030-1810745:+	acyl transferase-like protein	1652	21.9293	14.2352	22.6573	9.50391
Tb09.211.3030	Tb927_09_v4:1810993-1812449:+	hypothetical protein, conserved	1361	27.4767	20.8028	27.6844	32.0549
Tb09.211.3040	Tb927_09_v4:1812865-1815257:+	DNA-repair protein, putative	2306	20.1865	5.97118	15.9888	6.02722
Tb09.211.3050	Tb927_09_v4:1815776-1816457:+	hypothetical protein, conserved	383	112.895	232.677	84.0915	240.808
Tb09.211.3060	Tb927_09_v4:1816553-1817014:-	hypothetical protein, unlikely	461	0	0	0	0
Tb09.211.3070	Tb927_09_v4:1817666-1819651:+	hypothetical protein, conserved	1877	22.6211	13.1882	18.8813	5.39361
Tb09.211.3080	Tb927_09_v4:1819928-1821634:+	hypothetical protein, conserved	1706	26.3727	8.97812	19.972	12.4719
Tb09.211.3090	Tb927_09_v4:1821795-1822124:+	hypothetical protein, unlikely	329	21.9042	0	27.9696	0
Tb09.211.3110	Tb927_09_v4:1823123-1824358:+	hypothetical protein, conserved	1166	25.5573	83.5933	8.69181	18.2112
Tb09.211.3120	Tb927_09_v4:1825498-1826106:+	hypothetical protein, conserved	605	56.3383	27.8741	39.7719	36.9414
Tb09.211.3130	Tb927_09_v4:1826444-1828208:+	hypothetical protein, conserved	1535	14.7188	13.1028	11.7466	15.3145
Tb09.211.3140	Tb927_09_v4:1829111-1832507:+	hypothetical protein, conserved	2987	29.2122	60.1349	17.6099	50.1212
Tb09.211.3150	Tb927_09_v4:1833680-1834605:+	hypothetical protein, conserved	551	32.5205	16.8472	29.6774	15.0258
Tb09.211.3160	Tb927_09_v4:1834972-1841295:+	hypothetical protein, conserved	6260	17.1123	9.44101	23.3507	13.1433
Tb09.211.3170	Tb927_09_v4:1841676-1842987:+	hypothetical protein, conserved	1256	20.9346	33.3817	16.8805	9.97297
Tb09.211.3180	Tb927_09_v4:1843303-1844921:+	6-phosphogluconate dehydrogenase, decarboxylating (gnD)	1439	33.4316	128.803	28.9923	181.636
Tb09.211.3190	Tb927_09_v4:1845667-1845822:+	hypothetical protein, unlikely	155	32.6711	0.99815	19.6556	5.53515
Tb09.211.3200	Tb927_09_v4:1845660-1846936:+	mitochondrial carrier protein, putative	992	37.501	51.6233	37.2929	60.6705
Tb09.211.3210	Tb927_09_v4:1847755-1848621:+	transport protein particle (TRAPP) subunit, putative	608	36.5193	50.3838	23.2136	48.4713
Tb09.211.3230	Tb927_09_v4:1849096-1850892:+	hypothetical protein, conserved	1778	30.6724	5.30796	35.8437	11.3637
Tb09.211.3240	Tb927_09_v4:1851346-1852221:+	hypothetical protein, conserved,leucine-rich repeat protein (LRRP), putative	875	15.5816	122.887	13.43	67.6554
Tb09.211.3250	Tb927_09_v4:1854464-1855099:+	hypothetical protein, conserved	635	26.3783	0	15.7642	0
Tb09.211.3260	Tb927_09_v4:1855676-1856185:-	hypothetical protein, unlikely	509	1.14795	0	0	0
Tb09.211.3270	Tb927_09_v4:1856649-1857278:+	60S ribosomal subunit protein L31, putative	566	550.586	1189.88	801.034	870.075
Tb09.211.3280	Tb927_09_v4:1857551-1858138:+	60S ribosomal subunit protein L31, putative	566	686.512	1600.99	935.932	1281.16
Tb09.211.3290	Tb927_09_v4:1858324-1858929:+	hypothetical protein, conserved	605	33.803	25.8283	16.3404	20.2079
Tb09.211.3300	Tb927_09_v4:1859399-1860287:+	Peroxin 19	857	72.7261	77.0862	61.4502	80.1887
Tb09.211.3310	Tb927_09_v4:1860870-1862282:+	replication factor C, subunit 3, putative	1073	72.9706	64.4521	59.5682	68.0042
Tb09.211.3320	Tb927_09_v4:1862861-1865458:+	hypothetical protein, conserved	2597	16.4245	5.00422	12.4495	11.9426
Tb09.211.3330	Tb927_09_v4:1867887-1869224:+	cystathione gamma lyase, putative	1337	31.4662	120.23	68.9653	466.193
Tb09.211.3340	Tb927_09_v4:1870539-1871228:+	hypothetical protein, conserved	515	59.7546	141.195	52.2759	63.9713
Tb09.211.3350	Tb927_09_v4:1872015-1874258:+	hypothetical protein, conserved	2045	14.4768	15.7362	10.4589	10.3625
Tb09.211.3360	Tb927_09_v4:1875686-1876072:-	hypothetical protein, unlikely	386	1.00917	0	0	0
Tb09.211.3370	Tb927_09_v4:1879373-1881055:+	RNA-binding protein, putative (RBP35)	1682	28.8333	41.024	22.9185	71.2067
Tb09.211.3380	Tb927_09_v4:1882218-1882589:+	hypothetical protein, unlikely	371	42.5238	0	110.609	0.11563
Tb09.211.3390	Tb927_09_v4:1882613-1884110:+	hypothetical protein, conserved	1484	24.4118	44.204	13.2396	15.6674
Tb09.211.3400	Tb927_09_v4:1884651-1885420:+	hypothetical protein, conserved	611	24.8642	43.2996	15.4676	33.2087
Tb09.211.3410	Tb927_09_v4:1886436-1890875:+	protein kinase, putative	4037	4.53514	2.18447	3.46533	1.30701
Tb09.211.3420	Tb927_09_v4:1891819-1893442:+	riboflavin kinase, putative	521	58.6926	176.392	43.6782	150.923
Tb09.211.3430	Tb927_09_v4:1893942-1894720:+	hypothetical protein, conserved	701	30.2852	16.5528	18.36	23.254
Tb09.211.3440	Tb927_09_v4:1894970-1896242:+	class I transcription factor A, subunit 2 (CITFA-2)	1265	22.0174	27.2737	11.3538	23.0595
Tb09.211.3450	Tb927_09_v4:1896480-1897040:+	hypothetical protein, unlikely	560	35.8237	0	35.8621	0
Tb09.211.3460	Tb927_09_v4:1897144-1898203:+	hypothetical protein, conserved	1028	29.5565	66.6715	29.4549	37.4727
Tb09.211.3470	Tb927_09_v4:1898451-1899606:+	hypothetical protein, conserved	467	44.209	114.959	37.9445	94.0621
Tb09.211.3490	Tb927_09_v4:1900229-1904179:+	hypothetical protein, conserved	3839	9.58882	5.68238	6.23539	7.38609
Tb09.211.3500	Tb927_09_v4:1905435-1907148:+	hypothetical protein, conserved	1574	14.1066	26.7358	16.0772	28.3167
Tb09.211.3510	Tb927_09_v4:1908378-1910655:+	ATP-dependent DEAD/H RNA helicase, putative (DED1)	2207	36.0064	91.2721	47.808	230.367
Tb09.211.3520	Tb927_09_v4:1910868-1911080:+	hypothetical protein, unlikely	212	64.3107	0	73.907	0.40469
Tb09.211.3530	Tb927_09_v4:1913847-1915612:+	hypothetical protein, conserved	1253	27.2025	17.163	22.5282	6.64174
Tb09.211.3540	Tb927_09_v4:1917219-1918757:+	glycerol kinase, glycosomal (glk1)	1538	110.175	679.212	110.162	678.215
Tb09.211.3550	Tb927_09_v4:1920795-1922333:+	glycerol kinase, glycosomal (glk1)	1538	105.236	684.845	119.702	696.428
Tb09.211.3560	Tb927_09_v4:1924373-1925911:+	glycerol kinase, glycosomal (glk1)	1538	108.909	680.319	115.175	670.21
Tb09.211.3570	Tb927_09_v4:1927948-1929486:+	glycerol kinase, glycosomal (glk1)	1538	111.822	684.242	121.279	713.554
Tb09.211.3590	Tb927_09_v4:1931527-1933065:+	glycerol kinase, glycosomal (glk1)	1538	113.468	704.663	120.632	719.048
Tb09.211.3610	Tb927_09_v4:1935039-1938798:+	ubiquitin-activating enzyme e1, putative (UBA2)	3644	68.8429	332.015	42.4003	214.499
Tb09.211.3620	Tb927_09_v4:1939564-1940939:+	nucleic acid binding protein, putative,predicted zinc finger protein	1091	24.4578	26.2347	23.9927	19.2665
Tb09.211.3630	Tb927_09_v4:1941400-1942229:+	hypothetical protein, conserved	815	20.3134	46.8888	32.957	88.3214
Tb09.211.3640	Tb927_09_v4:1943247-1943984:+	prenyl protein specific carboxyl methyltransferase	737	25.6346	20.5725	9.95487	19.0914
Tb09.211.3650	Tb927_09_v4:1944962-1946419:+	phospholipase A1, putative	1343	31.9057	128.448	14.1666	43.8237
Tb09.211.3660	Tb927_09_v4:1947546-1949130:+	hypothetical protein, conserved	1184	51.3244	42.9906	32.7683	29.963
Tb09.211.3670	Tb927_09_v4:1949459-1950654:+	hypothetical protein, conserved,predicted zinc finger protein	1172	23.4322	49.7672	13.3158	18.3376
Tb09.211.3680	Tb927_09_v4:1951016-1952810:+	chaperone protein DNAj, putative	1355	23.7173	99.9075	25.5586	93.6146
Tb09.211.3690	Tb927_09_v4:1953663-1954996:+	hypothetical protein, conserved	1241	24.0127	25.6818	13.2267	3.14558
Tb09.211.3700	Tb927_09_v4:1956035-1957172:+	hypothetical protein, conserved	1031	14.3574	19.6581	8.6841	30.8312
Tb09.211.3710	Tb927_09_v4:1958330-1958578:+	hypothetical protein, unlikely	248	9.42434	0	8.7748	9.85949
Tb09.211.3720	Tb927_09_v4:1958460-1961697:+	hypothetical protein, conserved	3068	23.5527	25.4158	21.9277	17.5057
Tb09.211.3730	Tb927_09_v4:1961951-1965388:+	hypothetical protein, conserved	3437	16.2072	4.90655	19.3926	11.2704
Tb09.211.3740	Tb927_09_v4:1965726-1968186:+	dolichol kinase, putative	1673	19.5585	20.0675	18.8794	19.7949
Tb09.211.3750	Tb927_09_v4:1969946-1973332:+	hypothetical protein, conserved	3179	18.6254	13.3349	12.1848	12.6169
Tb09.211.3760	Tb927_09_v4:1973820-1975573:+	poly(ADP-ribose) glycohydrolase, putative	1595	25.5216	12.1249	22.8043	5.19073
Tb09.211.3770	Tb927_09_v4:1975750-1976191:+	dynein light chain, putative,dynein Tctex2 family, putative	374	57.806	103.418	41.2288	150.485
Tb09.211.3780	Tb927_09_v4:1977012-1978772:+	hypothetical protein, conserved	1760	13.6118	20.3941	9.14973	19.8888
Tb09.211.3790	Tb927_09_v4:1979587-1979919:+	hypothetical protein, unlikely	332	25.8129	0	23.2223	0
Tb09.211.3800	Tb927_09_v4:1980105-1982052:+	hypothetical protein, conserved	1760	34.1954	22.5918	30.8759	10.9193
Tb09.211.3810	Tb927_09_v4:1982237-1982678:+	hypothetical protein, conserved	422	79.3848	128.317	60.7024	67.3958
Tb09.211.3820	Tb927_09_v4:1982954-1985062:+	protein kinase, putative	2063	30.5891	46.3467	20.675	22.1037
Tb09.211.3830	Tb927_09_v4:1985387-1986026:+	hypothetical protein, conserved	422	55.8463	68.1914	40.5174	53.9776
Tb09.211.3840	Tb927_09_v4:1986269-1988084:+	hypothetical protein, conserved	1742	31.7535	44.9399	15.2049	24.4038
Tb09.211.3850	Tb927_09_v4:1988801-1990159:+	selenocysteine lyase	1355	34.498	18.7255	37.9937	12.3152
Tb09.211.3860	Tb927_09_v4:1990494-1991778:+	hypothetical protein, conserved	1217	18.8848	14.2383	16.4508	5.39302
Tb09.211.3870	Tb927_09_v4:1992299-1994455:+	transporter, putative	1775	16.5691	52.2105	5.21926	7.83029
Tb09.211.3880	Tb927_09_v4:1996350-1998118:+	hypothetical protein, conserved	1268	55.7582	68.0839	17.8486	17.998
Tb09.211.3890	Tb927_09_v4:1998711-2002756:+	hypothetical protein, conserved	3845	13.4237	14.1234	12.3705	15.2623
Tb09.211.3900	Tb927_09_v4:2003414-2005318:+	hypothetical protein, conserved	1904	32.2229	28.0338	22.9567	11.2876
Tb09.211.3910	Tb927_09_v4:2005660-2006805:+	hypothetical protein, conserved	1145	11.397	8.2424	6.84205	7.94258
Tb09.211.3920	Tb927_09_v4:2007844-2008821:+	QA-SNARE protein putative	917	39.931	88.0705	26.3755	27.46
Tb09.211.3930	Tb927_09_v4:2009412-2010749:+	hypothetical protein, conserved	1247	22.96	30.645	17.3015	10.1137
Tb09.211.3940	Tb927_09_v4:2011565-2015307:+	hypothetical protein, conserved	3734	23.2639	13.0517	21.1138	10.4084
Tb09.211.3950	Tb927_09_v4:2015682-2017437:+	hypothetical protein, conserved	1553	19.941	44.6309	20.6585	38.3398
Tb09.211.3955	Tb927_09_v4:2018104-2018564:+	hypothetical protein, conserved,predicted heat shock factor binding protein	248	410.744	1005.02	49.3896	194.422
Tb09.211.3960	Tb927_09_v4:2018748-2019119:-	hypothetical protein, unlikely	371	0	0	0	0
Tb09.211.3970	Tb927_09_v4:2019891-2020486:+	ankyrin repeat protein, putative	539	116.356	112.232	81.7859	53.7213
Tb09.211.3980	Tb927_09_v4:2020760-2022179:+	hypothetical protein, conserved	1319	33.5199	38.004	27.906	43.3528
Tb09.211.3990	Tb927_09_v4:2023053-2023811:+	hypothetical protein, conserved	746	50.1284	66.3652	41.0893	34.0994
Tb09.211.4000	Tb927_09_v4:2024105-2026005:+	hypothetical protein, conserved	1820	19.905	13.7712	23.1963	8.72091
Tb09.211.4010	Tb927_09_v4:2026419-2028437:+	hypothetical protein, conserved	1973	16.9794	14.5069	10.3679	5.65298
Tb09.211.4020	Tb927_09_v4:2028747-2029809:+	TFIIF-stimulated CTD phosphatase, putative	851	15.7921	45.087	14.6855	37.4029
Tb09.211.4030	Tb927_09_v4:2032302-2032823:-	hypothetical protein	521	0	0	0	0
Tb09.211.4040	Tb927_09_v4:2033211-2033348:-	hypothetical protein, unlikely	137	0	0	0	0
Tb09.211.4050	Tb927_09_v4:2034327-2034641:-	hypothetical protein, unlikely	314	0	0	0.79205	0
Tb09.211.4060	Tb927_09_v4:2034797-2035144:+	hypothetical protein, unlikely	347	0	0	0.17918	0
Tb09.211.4070	Tb927_09_v4:2035524-2036137:-	hypothetical protein	569	33.2033	7.34143	70.9175	165.559
Tb09.211.4080	Tb927_09_v4:2036721-2037101:+	hypothetical protein, unlikely	380	77.3953	423.428	202.398	600.903
Tb09.211.4090	Tb927_09_v4:2037660-2038250:+	hypothetical protein, unlikely	590	0.33012	0.26223	0	0.29083
Tb09.211.4100	Tb927_09_v4:2039539-2040163:-	hypothetical protein, conserved	497	23.1215	35.4877	11.8847	50.6656
Tb09.211.4110	Tb927_09_v4:2040445-2042538:-	NADPH--cytochrome p450 reductase, putative (CPR)	2072	30.4563	5.97351	27.9671	7.43252
Tb09.211.4120	Tb927_09_v4:2042977-2044266:-	RNA-binding protein, putative (DRBD10)	1289	34.6022	18.0039	29.7614	39.9023
Tb09.211.4130	Tb927_09_v4:2044510-2045532:-	hypothetical protein, conserved	1016	34.6981	10.5071	40.0838	12.6666
Tb09.211.4150	Tb927_09_v4:2045951-2047531:-	hypothetical protein, conserved	1580	24.2846	12.6317	18.574	15.0684
Tb09.211.4155	Tb927_09_v4:2047870-2048184:-	hypothetical protein, conserved	299	66.4432	93.6562	66.9585	107.459
Tb09.211.4170	Tb927_09_v4:2048649-2050281:-	hypothetical protein, conserved	1523	48.7244	28.4438	43.2332	35.0672
Tb09.211.4180	Tb927_09_v4:2050709-2054398:-	hypothetical protein, conserved	3452	18.6194	14.2523	17.0209	17.0745
Tb09.211.4190	Tb927_09_v4:2054950-2056247:-	hypothetical protein, conserved	935	43.1201	44.5113	41.4948	56.5696
Tb09.211.4200	Tb927_09_v4:2056502-2057589:-	hypothetical protein, conserved	1013	46.5294	27.6439	35.9674	35.8678
Tb09.211.4210	Tb927_09_v4:2060526-2066264:-	ubiquitin-protein ligase, putative (upl3)	5738	10.2171	14.4252	6.53398	7.25175
Tb09.211.4220	Tb927_09_v4:2067721-2068083:-	hypothetical protein, unlikely	362	89.8523	0.85477	27.481	0
Tb09.211.4240	Tb927_09_v4:2068699-2070264:-	phosphoinositide-binding protein, putative	1259	96.8434	340.027	36.7918	169.239
Tb09.211.4250	Tb927_09_v4:2070939-2071130:-	hypothetical protein, unlikely	191	28.5526	0	29.9485	0
Tb09.211.4260	Tb927_09_v4:2072496-2073032:+	hypothetical protein, conserved	536	1.45351	1.15458	0.464	0.32013
Tb09.211.4270	Tb927_09_v4:2074530-2076401:-	ubiquitin carboxyl-terminal hydrolase, putative,cysteine peptidase, Clan CA, family C19, putative	1337	18.6466	22.102	9.4868	3.78601
Tb09.211.4280	Tb927_09_v4:2077331-2082254:-	hypothetical protein, conserved	4736	13.4891	14.3738	16.3842	27.291
Tb09.211.4290	Tb927_09_v4:2082591-2083406:-	hypothetical protein, conserved	815	65.2419	37.2073	63.2438	48.9505
Tb09.211.4300	Tb927_09_v4:2083504-2086027:-	hypothetical protein, conserved	2342	30.2716	12.2212	30.0525	7.76623
Tb09.211.4320	Tb927_09_v4:2086480-2086983:-	hypothetical protein, conserved	497	29.7837	35.1764	26.0212	24.6854
Tb09.211.4330	Tb927_09_v4:2087873-2089477:-	aminopeptidase P, putative,metallo-peptidase, Clan MG, Family M24	1469	19.888	92.049	28.5272	98.6437
Tb09.211.4340	Tb927_09_v4:2090434-2090742:-	hypothetical protein, unlikely	308	22.1329	0	6.86356	0.27855
Tb09.211.4350	Tb927_09_v4:2091241-2093825:-	ribonuclease, putative	1871	18.4256	47.6297	13.7245	57.3877
Tb09.211.4360	Tb927_09_v4:2094420-2097239:-	hypothetical protein, conserved	2819	28.604	29.5817	47.0895	62.619
Tb09.211.4370	Tb927_09_v4:2097685-2098203:-	hypothetical protein, conserved	503	44.5299	66.4378	42.5218	37.951
Tb09.211.4380	Tb927_09_v4:2098410-2099611:-	hypothetical protein, conserved	1073	39.9341	17.7352	23.4101	41.778
Tb09.211.4390	Tb927_09_v4:2100263-2102917:-	hypothetical protein, conserved	2654	7.4855	1.1076	7.89496	9.37472
Tb09.211.4400	Tb927_09_v4:2103517-2105062:-	hypothetical protein, conserved	1268	19.8149	7.68689	33.4906	42.6945
Tb09.211.4410	Tb927_09_v4:2104999-2105370:-	hypothetical protein, unlikely	371	21.5244	0	28.6578	0.23125
Tb09.211.4420	Tb927_09_v4:2105977-2106294:-	hypothetical protein, unlikely	317	23.3478	0	13.5335	0
Tb09.211.4430	Tb927_09_v4:2107170-2111652:-	helicase, putative	3992	15.808	41.6627	12.6314	28.0897
Tb09.211.4440	Tb927_09_v4:2112449-2118574:-	hypothetical protein, conserved	6005	11.1251	4.07074	11.4205	5.35772
Tb09.211.4450	Tb927_09_v4:2118986-2120145:-	hypothetical protein, conserved	1118	45.9921	15.0839	63.2324	12.0865
Tb09.211.4460	Tb927_09_v4:2120410-2120993:-	ADP-ribosylation factor, putative	548	278.649	568.602	299.873	486.667
Tb09.211.4470	Tb927_09_v4:2121185-2121832:-	ADP-ribosylation factor, putative	548	247.016	533.029	262.885	370.734
Tb09.211.4480	Tb927_09_v4:2121977-2122596:-	ADP-ribosylation factor, putative	548	299.263	645.676	297.264	529.173
Tb09.211.4490	Tb927_09_v4:2122771-2123867:-	ADP-ribosylation factor, putative	548	253.058	541.781	256.078	382.554
Tb09.211.4500	Tb927_09_v4:2124266-2125203:-	hypothetical protein, conserved	839	58.7327	35.0365	31.9401	22.0878
Tb09.211.4510	Tb927_09_v4:2125432-2126465:-	hypothetical protein, conserved	881	67.4288	90.6156	55.7535	54.0479
Tb09.211.4511	Tb927_09_v4:2126833-2127160:-	kinetoplastid membrane protein KMP-11	278	918.5	2730.31	400.34	1332.6
Tb09.211.4512	Tb927_09_v4:2127426-2127753:-	kinetoplastid membrane protein KMP-11	278	1034.8	3515.01	395.643	1371.64
Tb09.211.4513	Tb927_09_v4:2127999-2128326:-	kinetoplastid membrane protein KMP-11 (KMP-11)	278	992.765	3484.96	403.024	1371.02
Tb09.211.4520	Tb927_09_v4:2128538-2130320:-	hypothetical protein, conserved	1019	72.8236	127.688	64.8605	47.2756
Tb09.211.4530	Tb927_09_v4:2129805-2130164:+	hypothetical protein, unlikely	359	0	0	0	0
Tb09.211.4540	Tb927_09_v4:2134077-2135850:-	RNA-binding protein, putative (DRBD2)	917	174.379	281.083	131.132	264.074
Tb09.211.4550	Tb927_09_v4:2136039-2136698:-	60S ribosomal protein L12, putative	659	484.412	629.186	803.85	668.653
Tb09.211.4560	Tb927_09_v4:2136918-2139200:-	hypothetical protein, conserved	2279	34.6979	16.1571	36.5306	13.0066
Tb09.211.4570	Tb927_09_v4:2139561-2140841:-	short-chain dehydrogenase, putative	1280	43.8232	13.2957	36.5282	15.9525
Tb09.211.4580	Tb927_09_v4:2141236-2142810:-	hypothetical protein, conserved	1574	21.1599	10.6157	25.9526	22.1028
Tb09.211.4590	Tb927_09_v4:2143111-2143404:-	hypothetical protein, unlikely	293	35.2314	0.52803	19.735	0
Tb09.211.4600	Tb927_09_v4:2143665-2145169:-	short-chain dehydrogenase, putative	1391	28.8444	33.5899	26.6404	31.5794
Tb09.211.4610	Tb927_09_v4:2146355-2147489:-	vesicle-associated membrane protein, putative	617	47.9822	123.37	37.5876	104.706
Tb09.211.4620	Tb927_09_v4:2147929-2148354:-	hypothetical protein, unlikely	425	33.4546	0.72807	31.161	0.10094
Tb09.211.4630	Tb927_09_v4:2148631-2149612:-	hypothetical protein, conserved	944	32.3928	117.183	16.005	55.5758
Tb09.211.4660	Tb927_09_v4:2151194-2151643:+	hypothetical protein, unlikely	449	2.16893	0	0	0
Tb09.211.4670	Tb927_09_v4:2151951-2154103:-	hypothetical protein, conserved	1595	24.1783	47.9177	14.3453	30.3375
Tb09.211.4680	Tb927_09_v4:2155108-2156856:-	hypothetical protein, conserved	1562	30.5497	24.0688	6.96591	2.85617
Tb09.211.4690	Tb927_09_v4:2157623-2158753:-	hypothetical protein, conserved	635	60.4246	45.0741	56.3988	50.6663
Tb09.211.4700	Tb927_09_v4:2160125-2161195:-	rieske iron-sulfur protein, mitochondrial precursor (RISP)	893	47.5474	165.975	62.0365	382.618
Tb09.211.4710	Tb927_09_v4:2161709-2163676:-	hypothetical protein, conserved	1967	18.1204	11.7196	12.9283	4.71065
Tb09.211.4720	Tb927_09_v4:2164050-2165237:-	chaperone protein DNAj, putative	968	65.9963	45.5511	42.5852	35.0093
Tb09.211.4730	Tb927_09_v4:2165850-2169930:-	hypothetical protein, conserved	4031	7.73087	0.72924	8.94615	1.96875
Tb09.211.4740	Tb927_09_v4:2170609-2171883:-	hypothetical protein, conserved	1160	18.6374	12.8039	33.4999	49.9977
Tb09.211.4750	Tb927_09_v4:2171802-2172182:-	hypothetical protein, unlikely	380	52.2803	0.40714	64.4664	1.58043
Tb09.211.4760	Tb927_09_v4:2172794-2174610:-	metacaspase 5, putative	1502	53.4255	213.53	29.2251	130.263
Tb09.211.4770	Tb927_09_v4:2175424-2176144:-	hypothetical protein, conserved	578	32.0123	48.7161	19.4703	42.4521
Tb09.211.4780	Tb927_09_v4:2176843-2179228:-	Nucleoporin (Nup82)	2258	38.4709	38.0276	38.3848	45.8801
Tb09.211.4790	Tb927_09_v4:2179237-2179539:-	hypothetical protein, unlikely	302	42.5656	0	104.175	0.42613
Tb09.211.4800	Tb927_09_v4:2179652-2182159:-	hypothetical protein, conserved	2507	22.5302	8.57807	25.7185	7.37487
Tb09.211.4810	Tb927_09_v4:2183049-2188175:-	hypothetical protein, conserved	5126	21.8859	6.97209	19.6134	7.18863
Tb09.211.4820	Tb927_09_v4:2188758-2190199:-	hypothetical protein, conserved	1406	54.4413	95.0731	45.0177	140.042
Tb09.211.4830	Tb927_09_v4:2190411-2192497:-	hypothetical protein, conserved	1982	17.0988	5.3861	12.7677	7.68345
Tb09.211.4840	Tb927_09_v4:2192771-2195302:-	mismatch repair protein PMS1, putative,mismatch repair protein	2366	30.1292	17.7208	27.2512	8.10446
Tb09.211.4850	Tb927_09_v4:2195569-2196018:-	60S ribosomal protein L26, putative	431	1028.98	1739.54	1192.45	1195.95
Tb09.211.4860	Tb927_09_v4:2197122-2198312:-	hypothetical protein,leucine-rich repeat protein (LRRP), putative	1082	33.6617	26.024	28.0998	28.4661
Tb09.211.4870	Tb927_09_v4:2198642-2199743:-	RNA 3'-terminal phosphate cyclase-like protein	1088	31.6859	40.8115	49.5463	75.7802
Tb09.211.4880	Tb927_09_v4:2200141-2201480:-	cyclophilin-like protein, putative (PPIase)	1154	36.456	22.2552	47.6285	50.4807
Tb09.211.4890	Tb927_09_v4:2202142-2203191:-	casein kinase II, putative	1049	66.0991	90.9995	45.1648	79.6608
Tb09.211.4900	Tb927_09_v4:2203635-2204440:-	hypothetical protein	656	51.0677	127.12	69.0947	123.853
Tb09.211.4910	Tb927_09_v4:2204632-2208172:-	ubiquitin carboxyl-terminal hydrolase, putative,cysteine peptidase, Clan CA, family C19, putative	3485	30.1795	38.3566	22.0514	13.3801
Tb09.211.4920	Tb927_09_v4:2208467-2209660:-	dynein-associated protein, putative	296	153.973	255.069	106.917	147.677
Tb09.211.4930	Tb927_09_v4:2211190-2211585:-	hypothetical protein	395	5.91705	10.5754	2.67592	3.90964
Tb09.211.4940	Tb927_09_v4:2213353-2213877:-	hypothetical protein, unlikely,Ingi-like sequence	524	80.2867	8.56241	21.5954	0.90052
Tb09.211.4950	Tb927_09_v4:2214727-2215290:+	hypothetical protein	563	16.9515	0.82441	7.95143	0.22858
Tb09.211.4960	Tb927_09_v4:2215520-2219872:+	leucine-rich repeat protein (LRRP, pseudogene), putative,leucine-rich repeat protein (LRRP), point mutation	934	8.19941	6.51315	2.67469	4.77625
Tb09.211.4970	Tb927_09_v4:2222210-2222635:-	hypothetical protein, unlikely	425	0	0	0	0
Tb09.211.4980	Tb927_09_v4:2221755-2225549:+	leucine-rich repeat protein (LRRP), putative	1832	19.2431	39.4385	20.1257	171.894
Tb09.211.4990	Tb927_09_v4:2230076-2232499:+	iron/ascorbate oxidoreductase family protein, putative	983	0	0	0	0
Tb09.211.5000	Tb927_09_v4:2235308-2235646:-	hypothetical protein, unlikely	338	0	0	0	0
Tb09.211.5010	Tb927_09_v4:2236821-2240171:+	SLACS retrotransposable element (part), putative	3350	22.5003	2.58626	15.943	6.51785
Tb09.211.5015	Tb927_09_v4:2240332-2242242:+	SLACS reverse transcriptase, putative	1910	5.30263	0	4.00399	0.24705
Tb09.244.0005	Tb927_09_v4:3054870-3055206:-	variant surface glycoprotein (VSG, pseudogene), putative	251	0	0	0	0
Tb09.244.0020	Tb927_09_v4:3034325-3035919:-	variant surface glycoprotein (VSG, pseudogene), putative,variant surface glycoprotein (VSG), degenerate and frameshifted	1208	0	0	0	0
Tb09.244.0030	Tb927_09_v4:3030959-3032528:-	variant surface glycoprotein (VSG, pseudogene), putative,variant surface glycoprotein (VSG), degenerate and frameshifted	113	1.37514	0	0	0
Tb09.244.0040	Tb927_09_v4:3029095-3029448:+	hypothetical protein, unlikely	353	0	0	0	0
Tb09.244.0050	Tb927_09_v4:3027156-3028649:-	variant surface glycoprotein (VSG, atypical), putative	1493	0	0.20725	0	0
Tb09.244.0060	Tb927_09_v4:3024618-3026043:-	variant surface glycoprotein (VSG, pseudogene), putative,variant surface glycoprotein (VSG), degenerate and frameshifted	593	0	0.21745	0.04369	0
Tb09.244.0080	Tb927_09_v4:3019803-3021097:-	variant surface glycoprotein (VSG, pseudogene), putative,variant surface glycoprotein (VSG), degenerate and frameshifted	140	0	0	0	0
Tb09.244.0090	Tb927_09_v4:3015740-3017326:-	variant surface glycoprotein (VSG, pseudogene), putative	1586	0	0	0	0
Tb09.244.0110	Tb927_09_v4:3011446-3012970:-	variant surface glycoprotein (VSG, pseudogene), putative,variant surface glycoprotein (VSG), point mutation and frameshifted	380	0.12831	0	0	0
Tb09.244.0120	Tb927_09_v4:3008576-3010030:-	variant surface glycoprotein (VSG, pseudogene), putative,variant surface glycoprotein (VSG), degenerate	1454	0	0	0	0
Tb09.244.0130	Tb927_09_v4:3005493-3006957:-	variant surface glycoprotein (VSG, pseudogene), putative,variant surface glycoprotein (VSG), frameshifted and point mutation	1097	0	0.31834	0	0
Tb09.244.0140	Tb927_09_v4:3001656-3003274:-	variant surface glycoprotein (VSG, pseudogene), putative,variant surface glycoprotein (VSG), degenerate	146	0.3618	0	0	0
Tb09.244.0150	Tb927_09_v4:2998484-3000070:-	variant surface glycoprotein (VSG, pseudogene), putative	1586	0	0	0	0
Tb09.244.0170	Tb927_09_v4:2991327-2992618:+	variant surface glycoprotein (VSG, pseudogene), putative,variant surface glycoprotein (VSG), frameshifted	80	0.45542	0	0	0
Tb09.244.0190	Tb927_09_v4:2989192-2989332:+	hypothetical protein, unlikely (3H15.270)	140	0	0	0	0
Tb09.244.0200	Tb927_09_v4:2987326-2988927:+	variant surface glycoprotein (VSG, atypical), putative (3H15.265)	1601	0	0	0	0
Tb09.244.0210	Tb927_09_v4:2986052-2986973:+	expression site-associated gene 3 (ESAG3, pseudogene), putative,expression site-associated gene 3 (ESAG3), frameshifted and degenerate fragment	125	16.3191	19.5286	0	0
Tb09.244.0220	Tb927_09_v4:2983344-2984803:+	variant surface glycoprotein (VSG, pseudogene), putative,variant surface glycoprotein (VSG), degenerate and frameshifted	41	0	0	0	0.02958
Tb09.244.0230	Tb927_09_v4:2979859-2981371:+	variant surface glycoprotein (VSG, pseudogene), putative,variant surface glycoprotein (VSG), degenerate and frameshifted	44	0.25952	0.10307	0	0
Tb09.244.0240	Tb927_09_v4:2977830-2978359:+	variant surface glycoprotein (VSG, pseudogene), putative,variant surface glycoprotein (VSG), fragment	443	0	0	0	0
Tb09.244.0250	Tb927_09_v4:2975207-2976676:+	variant surface glycoprotein (VSG, atypical), putative (3H15.230)	1469	0	0	0	0
Tb09.244.0260	Tb927_09_v4:2974664-2974903:+	hypothetical protein, unlikely (3H15.225)	239	0	0	0	0
Tb09.244.0270	Tb927_09_v4:2971985-2973486:+	variant surface glycoprotein (VSG, pseudogene), putative,variant surface glycoprotein (VSG), frameshifted	59	0.39006	0	0	0
Tb09.244.0280	Tb927_09_v4:2970705-2971676:+	expression site-associated gene 3 (ESAG3, pseudogene), putative,expression site-associated gene 3 (ESAG3), degenerate and frameshifted fragment	971	5.61643	3.98337	0	0
Tb09.244.0290	Tb927_09_v4:2967040-2968564:+	variant surface glycoprotein (VSG, pseudogene), putative,variant surface glycoprotein (VSG), degenerate and frameshifted	1382	0	0	0	0
Tb09.244.0300	Tb927_09_v4:2966271-2966483:+	hypothetical protein, unlikely (3H15.205)	212	0	0	0	0
Tb09.244.0320	Tb927_09_v4:2959718-2960314:-	variant surface glycoprotein (VSG, pseudogene), putative,variant surface glycoprotein (VSG), fragment	596	205.227	344.472	0	0
Tb09.244.0330	Tb927_09_v4:2956578-2958150:-	variant surface glycoprotein (VSG, pseudogene), putative,variant surface glycoprotein (VSG), frameshifted and point mutation	1391	0	0	0	0
Tb09.244.0340	Tb927_09_v4:2955046-2955279:-	hypothetical protein (3H15.185)	233	0	0	0	0
Tb09.244.0350	Tb927_09_v4:2953294-2954825:-	variant surface glycoprotein (VSG, pseudogene), putative,variant surface glycoprotein (VSG), frameshifted and point mutation	992	0	0	0	0
Tb09.244.0360	Tb927_09_v4:2950034-2951585:-	variant surface glycoprotein (VSG, pseudogene), putative,variant surface glycoprotein (VSG), frameshifted and point mutation	719	0.12606	0	0	0
Tb09.244.0370	Tb927_09_v4:2948012-2948503:-	hypothetical protein	491	0	0	0	0
Tb09.244.0375	Tb927_09_v4:2947267-2947446:-	variant surface glycoprotein (VSG, pseudogene), putative	179	0	0	0	0
Tb09.244.0380	Tb927_09_v4:2946036-2946272:-	hypothetical protein, unlikely (3H15.165)	236	0	0	0	0
Tb09.244.0390	Tb927_09_v4:2943901-2945406:-	variant surface glycoprotein (VSG, pseudogene), putative	1505	0	0	0	0
Tb09.244.0400	Tb927_09_v4:2937434-2938900:-	variant surface glycoprotein (VSG, pseudogene), putative,variant surface glycoprotein (VSG), degenerate frameshifted	473	0	0	0	0
Tb09.244.0410	Tb927_09_v4:2935797-2936258:-	hypothetical protein, conserved (3H15.145)	461	0	0	0	0
Tb09.244.0420	Tb927_09_v4:2934270-2935084:-	variant surface glycoprotein (VSG, pseudogene), putative	812	0	0	0	0
Tb09.244.0440	Tb927_09_v4:2928402-2928782:-	hypothetical protein, conserved (3H15.130)	380	4.10041	16.6928	3.10879	1.9191
Tb09.244.0470	Tb927_09_v4:2917678-2919288:+	variant surface glycoprotein (VSG), putative (3H15.120)	1610	0.24195	0.0961	0	0
Tb09.244.0475	Tb927_09_v4:2920133-2920309:+	variant surface glycoprotein (VSG, pseudogene), putative	176	0	0	0	0
Tb09.244.0480	Tb927_09_v4:2914455-2915825:+	variant surface glycoprotein (VSG, pseudogene), putative,variant surface glycoprotein (VSG), degenerate	1370	0	0	0	0
Tb09.244.0490	Tb927_09_v4:2911449-2912393:+	variant surface glycoprotein (VSG, pseudogene), putative,variant surface glycoprotein (VSG), degenerate fragment	944	0	0	0	0
Tb09.244.0500	Tb927_09_v4:2908776-2910204:+	variant surface glycoprotein (VSG, pseudogene), putative,variant surface glycoprotein (VSG), degenerate and frameshifted	227	0	0	0	0
Tb09.244.0510	Tb927_09_v4:2907540-2907851:-	hypothetical protein, unlikely	311	0	0	0	0
Tb09.244.0530	Tb927_09_v4:2897763-2899152:-	variant surface glycoprotein (VSG, pseudogene), putative,variant surface glycoprotein (VSG), degenerate	1388	0	0	0	0
Tb09.244.0540	Tb927_09_v4:2891863-2892846:-	expression site-associated gene 3 (ESAG3, pseudogene), putative,expression site-associated gene 3 (ESAG3), degenerate	983	0	0	0	0
Tb09.244.0550	Tb927_09_v4:2890331-2891692:-	variant surface glycoprotein (VSG, pseudogene), putative,variant surface glycoprotein (VSG), frameshifted and point mutation	1079	0	0	0	0
Tb09.244.0560	Tb927_09_v4:2887254-2888801:-	variant surface glycoprotein (VSG, pseudogene), putative,variant surface glycoprotein (VSG), degenerate	1547	0.3777	0	0	0
Tb09.244.0570	Tb927_09_v4:2883173-2884696:-	variant surface glycoprotein (VSG, pseudogene), putative,variant surface glycoprotein (VSG), degenerate and frameshifted	1079	0	0	0	0
Tb09.244.0580	Tb927_09_v4:2877328-2878728:-	variant surface glycoprotein (VSG, pseudogene), putative,variant surface glycoprotein (VSG), degenerate and frameshifted fragment	662	0	0	0	0
Tb09.244.0610	Tb927_09_v4:2871027-2872642:-	variant surface glycoprotein (VSG, pseudogene), putative,variant surface glycoprotein (VSG), frameshifted and degenerate	977	0	0	0	0
Tb09.244.0620	Tb927_09_v4:2867479-2869104:-	variant surface glycoprotein (VSG, pseudogene), putative,variant surface glycoprotein (VSG), degenerate	1625	0	0	0	0
Tb09.244.0630	Tb927_09_v4:2863993-2865550:-	variant surface glycoprotein (VSG, pseudogene), putative,variant surface glycoprotein (VSG), frameshifted and degenerate	1478	0	0	0	0
Tb09.244.0640	Tb927_09_v4:2861060-2862523:-	variant surface glycoprotein (VSG, atypical), putative (3H15.30)	1463	0.93191	7.19108	0	0
Tb09.244.0650	Tb927_09_v4:2857146-2858590:-	variant surface glycoprotein (VSG, pseudogene), putative,variant surface glycoprotein (VSG), degenerate and frameshifted fragment	239	3.10875	0	0	0
Tb09.244.0660	Tb927_09_v4:2853579-2855157:-	lytic factor resistance-like protein (VSRA, pseudogene), putative,lytic factor resistance-like protein (VSRA), frameshifted and point mutation	1247	0.1239	0	0	0
Tb09.244.0670	Tb927_09_v4:2849783-2851324:-	variant surface glycoprotein (VSG, pseudogene), putative,variant surface glycoprotein (VSG), frameshifted and degenerate	1418	0	0	0	0
Tb09.244.0680	Tb927_09_v4:2846516-2847848:-	variant surface glycoprotein (VSG, pseudogene), putative,variant surface glycoprotein (VSG), frameshifted fragment	227	0	0	0	0
Tb09.244.0690	Tb927_09_v4:2843832-2845226:-	variant surface glycoprotein (VSG, pseudogene), putative,variant surface glycoprotein (VSG), degenerate	1394	0	0	0	0.03077
Tb09.244.0700	Tb927_09_v4:2840340-2841317:-	expression site-associated gene 3 (ESAG3, pseudogene), putative,expression site-associated gene 3 (ESAG3), frameshifted and point-mutated fragment	248	1.0019	0.15917	0	0
Tb09.244.0710	Tb927_09_v4:2838475-2840011:-	variant surface glycoprotein (VSG, pseudogene), putative,variant surface glycoprotein (VSG), degenerate and frameshifted	509	0	0	0	0
Tb09.244.0750	Tb927_09_v4:2825870-2827394:+	variant surface glycoprotein (VSG, pseudogene), putative	86	0	0	0	0
Tb09.244.0770	Tb927_09_v4:2822630-2824163:+	variant surface glycoprotein (VSG, pseudogene), putative,variant surface glycoprotein (VSG), degenerate and frameshifted fragment	119	0	0	0	0
Tb09.244.0780	Tb927_09_v4:2818844-2820357:+	variant surface glycoprotein (VSG, pseudogene), putative,variant surface glycoprotein (VSG), frameshifted	14	0.12899	0	0	0
Tb09.244.0790	Tb927_09_v4:2815468-2816882:+	variant surface glycoprotein (VSG, pseudogene), putative,variant surface glycoprotein (VSG), frameshifted and point mutation	185	0	0	0	0
Tb09.244.0800	Tb927_09_v4:2812285-2813817:+	variant surface glycoprotein (VSG, pseudogene), putative,variant surface glycoprotein (VSG), point mutation	1532	0	0	0	0
Tb09.244.0810	Tb927_09_v4:2810028-2810363:-	hypothetical protein	335	16415.9	2974.66	66798.1	8143.22
Tb09.244.0815	Tb927_09_v4:2801900-2802190:-	variant surface glycoprotein (VSG, pseudogene), putative	290	0	0	0	0
Tb09.244.0860	Tb927_09_v4:2795712-2797174:-	variant surface glycoprotein (VSG, pseudogene), putative,variant surface glycoprotein (VSG), degenerate and frameshifted	290	0	0	0	0
Tb09.244.0870	Tb927_09_v4:2791867-2793356:-	variant surface glycoprotein (VSG, pseudogene), putative,variant surface glycoprotein (VSG), frameshifted	1427	0	0	0	0
Tb09.244.0880	Tb927_09_v4:2789116-2790230:-	variant surface glycoprotein (VSG, pseudogene), putative,variant surface glycoprotein (VSG), degenerate and frameshifted	890	0	0	0	0
Tb09.244.0900	Tb927_09_v4:2785725-2787253:-	variant surface glycoprotein (VSG, pseudogene), putative,variant surface glycoprotein (VSG), degenerate and frameshifted	1433	0	0	0	0
Tb09.244.0910	Tb927_09_v4:2783014-2784546:-	variant surface glycoprotein (VSG), putative	1532	0	0	0	0
Tb09.244.0920	Tb927_09_v4:2779839-2781339:-	variant surface glycoprotein (VSG, pseudogene), putative,variant surface glycoprotein (VSG), frameshifted	488	0	0.10363	0	0
Tb09.244.0930	Tb927_09_v4:2777675-2779319:-	variant surface glycoprotein (VSG, pseudogene), putative,variant surface glycoprotein (VSG), frameshifted	1436	0.47447	0.18845	0	0
Tb09.244.0940	Tb927_09_v4:2774660-2775468:-	expression site-associated gene 3 (ESAG3, pseudogene), putative,expression site-associated gene 3 (ESAG3), degenerate and frameshifted fragment	206	0	0	0	0
Tb09.244.0960	Tb927_09_v4:2772740-2774282:-	variant surface glycoprotein (VSG, pseudogene), putative,variant surface glycoprotein (VSG), degenerate and frameshifted	398	0	0	0	0
Tb09.244.0970	Tb927_09_v4:2768938-2770436:-	variant surface glycoprotein (VSG, pseudogene), putative,variant surface glycoprotein (VSG), degenerate and frameshifted	836	0	0	0	0
Tb09.244.0980	Tb927_09_v4:2766202-2767707:-	variant surface glycoprotein (VSG, pseudogene), putative,variant surface glycoprotein (VSG), point mutation	1505	5.82368	15.8312	0	0.05701
Tb09.244.0990	Tb927_09_v4:2763003-2764571:-	variant surface glycoprotein (VSG, pseudogene), putative,variant surface glycoprotein (VSG), degenerate	1568	0	0	0	0
Tb09.244.1000	Tb927_09_v4:2759732-2761174:-	variant surface glycoprotein (VSG, atypical), putative	1442	0	0	0	0
Tb09.244.1010	Tb927_09_v4:2757458-2758399:-	expression site-associated gene 3 (ESAG3, pseudogene), putative,expression site-associated gene 3 (ESAG3), degenerate	941	7.45134	9.2072	0	0
Tb09.244.1020	Tb927_09_v4:2754962-2756568:-	variant surface glycoprotein (VSG, pseudogene), putative,variant surface glycoprotein (VSG), degenerate and frameshifted	902	0	0	0	0
Tb09.244.1050	Tb927_09_v4:2747512-2748217:+	variant surface glycoprotein (VSG, pseudogene), putative,variant surface glycoprotein (VSG), fragment	704	0	0	0	0
Tb09.244.1070	Tb927_09_v4:2743662-2745133:+	variant surface glycoprotein (VSG, pseudogene), putative,variant surface glycoprotein (VSG), degenerate and frameshifted	296	0	0	0	0
Tb09.244.1090	Tb927_09_v4:2740923-2742377:+	variant surface glycoprotein (VSG, pseudogene), putative,variant surface glycoprotein (VSG), point mutation	1454	0	0	0	0
Tb09.244.1100	Tb927_09_v4:2739547-2740555:+	expression site-associated gene 3 (ESAG3, pseudogene), putative,expression site-associated gene 3 (ESAG3), degenerate and frameshifted	662	17.6183	57.6717	0	0
Tb09.244.1110	Tb927_09_v4:2736275-2737774:-	variant surface glycoprotein (VSG, pseudogene), putative,variant surface glycoprotein (VSG), degenerate and frameshifted	1328	0	0	0	0
Tb09.244.1120	Tb927_09_v4:2735424-2735711:+	hypothetical protein, unlikely	287	0	0	0	0
Tb09.244.1130	Tb927_09_v4:2733739-2735070:-	variant surface glycoprotein (VSG, pseudogene), putative,variant surface glycoprotein (VSG), point mutation	1331	49.4607	24.1777	0	0
Tb09.244.1140	Tb927_09_v4:2729266-2730756:-	variant surface glycoprotein (VSG, pseudogene), putative,variant surface glycoprotein (VSG), degenerate and frameshifted	722	3.41011	0	0	0
Tb09.244.1170	Tb927_09_v4:2724429-2725330:-	expression site-associated gene 3 (ESAG3, pseudogene), putative,expression site-associated gene 3 (ESAG3), degenerate and frameshifted fragment	440	20.4107	16.3855	0.06932	0.04782
Tb09.244.1180	Tb927_09_v4:2721776-2723189:-	variant surface glycoprotein (VSG, pseudogene), putative,variant surface glycoprotein (VSG), frameshifted and point mutation	857	0	0	0	0.03049
Tb09.244.1190	Tb927_09_v4:2718948-2720480:-	variant surface glycoprotein (VSG, pseudogene), putative,variant surface glycoprotein (VSG), frameshifted and point mutation	1025	0	0	0	0
Tb09.244.1200	Tb927_09_v4:2716770-2717655:-	variant surface glycoprotein (VSG, pseudogene), putative,variant surface glycoprotein, truncated,variant surface glycoprotein (VSG), frameshifted and point-mutated fragment	620	0	0	0	0
Tb09.244.1210	Tb927_09_v4:2715367-2716331:-	expression site-associated gene 3 (ESAG3, pseudogene), putative,expression site-associated gene 3 (ESAG3), frameshifted and degenerate	566	0.60866	1.12812	0	0.04468
Tb09.244.1220	Tb927_09_v4:2713611-2715181:-	variant surface glycoprotein (VSG, pseudogene), putative,variant surface glycoprotein (VSG), degenerate and frameshifted	1529	0.12429	0	0	0
Tb09.244.1230	Tb927_09_v4:2709494-2710984:-	variant surface glycoprotein (VSG, pseudogene), putative	890	0	0	0	0
Tb09.244.1240	Tb927_09_v4:2707159-2708414:-	hypothetical protein, conserved (pseudogene),hypothetical protein, conserved, degenerate	1253	0	0	0	0
Tb09.244.1250	Tb927_09_v4:2705414-2706973:-	variant surface glycoprotein (VSG, pseudogene), putative,variant surface glycoprotein (VSG), frameshifted and point mutation	224	0.12533	0	0	0
Tb09.244.1260	Tb927_09_v4:2701227-2702796:-	variant surface glycoprotein (VSG, pseudogene), putative,variant surface glycoprotein (VSG), frameshifted and degenerate	1334	0.37288	0	0	0
Tb09.244.1270	Tb927_09_v4:2700403-2700741:+	hypothetical protein, unlikely	338	0	0	0	0
Tb09.244.1280	Tb927_09_v4:2697454-2698951:-	variant surface glycoprotein (VSG, pseudogene), putative,variant surface glycoprotein (VSG), frameshifted and degenerate	1181	0	0.20753	0	0
Tb09.244.1300	Tb927_09_v4:2688346-2689732:+	variant surface glycoprotein (VSG, pseudogene), putative,variant surface glycoprotein (VSG), frameshifted and degenerate	905	0	0	0	0
Tb09.244.1310	Tb927_09_v4:2685590-2687099:+	variant surface glycoprotein (VSG, pseudogene), putative,variant surface glycoprotein (VSG), frameshifted and degenerate	434	0	0	0	0
Tb09.244.1330	Tb927_09_v4:2682729-2683534:+	variant surface glycoprotein (VSG, pseudogene), putative,variant surface glycoprotein (VSG), degenerate and frameshifted fragment	266	0	0	0	0
Tb09.244.1340	Tb927_09_v4:2680890-2681898:+	expression site-associated gene 3 (ESAG3, pseudogene), putative,expression site-associated gene 3 (ESAG3), degenerate and frameshifted	383	12.0637	6.64605	0	0.04285
Tb09.244.1350	Tb927_09_v4:2678332-2679840:+	variant surface glycoprotein (VSG, pseudogene), putative,variant surface glycoprotein (VSG), point mutation	1508	0	0	0	0
Tb09.244.1360	Tb927_09_v4:2674850-2676337:+	variant surface glycoprotein (VSG, pseudogene), putative,variant surface glycoprotein (VSG), degenerate and frameshifted fragment	89	0	0	0	0
Tb09.244.1380	Tb927_09_v4:2671535-2673084:+	variant surface glycoprotein (VSG, pseudogene), putative,variant surface glycoprotein (VSG), degenerate and frameshifted	107	0	0	0	0
Tb09.244.1390	Tb927_09_v4:2668299-2669853:+	variant surface glycoprotein (VSG, pseudogene), putative,variant surface glycoprotein (VSG), frameshifted	89	3.51389	1.4953	0	0
Tb09.244.1410	Tb927_09_v4:2664635-2666215:+	variant surface glycoprotein (VSG), putative	1580	0.24654	0.68544	0.11806	0.02715
Tb09.244.1440	Tb927_09_v4:2653482-2654871:-	variant surface glycoprotein (VSG, pseudogene), putative	1388	0	0	0	0
Tb09.244.1450	Tb927_09_v4:2649463-2650871:-	variant surface glycoprotein (VSG, pseudogene), putative,variant surface glycoprotein (VSG), point mutation	1406	0.13853	0	0	0
Tb09.244.1470	Tb927_09_v4:2647644-2648564:-	expression site-associated gene 3 (ESAG3, pseudogene), putative,expression site-associated gene 3 (ESAG3), degenerate and frameshifted fragment	920	0	0	0	0
Tb09.244.1480	Tb927_09_v4:2645938-2647471:-	variant surface glycoprotein (VSG, pseudogene), putative,variant surface glycoprotein (VSG), degenerate and frameshifted	32	0	0	0.08144	0
Tb09.244.1490	Tb927_09_v4:2642895-2644442:-	variant surface glycoprotein (VSG, pseudogene), putative,variant surface glycoprotein (VSG), frameshifted	386	0.63155	0	0	0
Tb09.244.1510	Tb927_09_v4:2638784-2640306:-	variant surface glycoprotein (VSG, pseudogene), putative,variant surface glycoprotein (VSG), frameshifted and degenerate	1178	0	0	0	0
Tb09.244.1530	Tb927_09_v4:2632957-2634384:-	variant surface glycoprotein (VSG, pseudogene), putative,variant surface glycoprotein (VSG), frameshifted and degenerate	698	0	0	0	0
Tb09.244.1540	Tb927_09_v4:2630474-2631876:-	variant surface glycoprotein (VSG, pseudogene), putative,variant surface glycoprotein (VSG), frameshifted and point mutation	569	21.44	25.546	0	0.03066
Tb09.244.1550	Tb927_09_v4:2627064-2628524:-	variant surface glycoprotein (VSG, pseudogene), putative,variant surface glycoprotein (VSG), degenerate	1460	0	0	0	0
Tb09.244.1560	Tb927_09_v4:2623607-2625107:-	variant surface glycoprotein (VSG, pseudogene), putative,variant surface glycoprotein (VSG), frameshifted and point mutation	497	0	0	0	0
Tb09.244.1570	Tb927_09_v4:2621041-2622591:-	variant surface glycoprotein (VSG, atypical), putative	1550	0	0	0	0
Tb09.244.1580	Tb927_09_v4:2618315-2619967:-	variant surface glycoprotein (VSG), putative	1652	0	0.09365	0	0.02597
Tb09.244.1590	Tb927_09_v4:2613557-2615060:-	variant surface glycoprotein (VSG, pseudogene), putative,variant surface glycoprotein (VSG), degenerate and frameshifted	683	0	0	0	0
Tb09.244.1600	Tb927_09_v4:2610947-2612476:-	variant surface glycoprotein (VSG, atypical), putative	1529	0	0.20237	0	0
Tb09.244.1620	Tb927_09_v4:2602414-2603852:-	variant surface glycoprotein (VSG, pseudogene), putative,variant surface glycoprotein (VSG), frameshifted and point mutation	1436	0.4069	0	0	0
Tb09.244.1630	Tb927_09_v4:2598421-2598831:+	hypothetical protein, unlikely	410	0	0	0	0
Tb09.244.1650	Tb927_09_v4:2593561-2593905:-	hypothetical protein	344	0	0	0	0
Tb09.244.1680	Tb927_09_v4:2585651-2587030:+	variant surface glycoprotein (VSG, pseudogene), putative,variant surface glycoprotein (VSG), point mutation	1379	0	0	0	0
Tb09.244.1690	Tb927_09_v4:2582993-2584431:+	variant surface glycoprotein (VSG, pseudogene), putative,variant surface glycoprotein (VSG), frameshifted	1376	0	0	0	0
Tb09.244.1700	Tb927_09_v4:2580727-2582206:+	variant surface glycoprotein (VSG, pseudogene), putative,variant surface glycoprotein (VSG), degenerate and frameshifted	1478	1.18601	1.36081	0	0
Tb09.244.1710	Tb927_09_v4:2577270-2578793:+	variant surface glycoprotein (VSG, pseudogene), putative,variant surface glycoprotein (VSG), degenerate and frameshifted	218	0	0	0	0
Tb09.244.1720	Tb927_09_v4:2574178-2575727:+	variant surface glycoprotein (VSG, pseudogene), putative,variant surface glycoprotein (VSG), degenerate and frameshifted	350	0.12598	0.10007	0	0
Tb09.244.1730	Tb927_09_v4:2571585-2572130:+	variant surface glycoprotein (VSG, pseudogene), putative,variant surface glycoprotein (VSG), point- mutated fragment	545	0	0	0	0
Tb09.244.1740	Tb927_09_v4:2569286-2570797:+	variant surface glycoprotein (VSG), putative	1511	1.54681	2.4574	0	0
Tb09.244.1750	Tb927_09_v4:2565682-2567050:+	variant surface glycoprotein (VSG, pseudogene), putative,variant surface glycoprotein (VSG), frameshifted	236	0	0.33978	0	0
Tb09.244.1780	Tb927_09_v4:2552729-2554172:+	variant surface glycoprotein (VSG, pseudogene), putative,variant surface glycoprotein (VSG), degenerate	1442	0	0	0	0
Tb09.244.1790	Tb927_09_v4:2549081-2550598:+	variant surface glycoprotein (VSG, atypical), putative	1517	0	0.10199	0	0
Tb09.244.1800	Tb927_09_v4:2544627-2545671:+	variant surface glycoprotein (VSG, pseudogene), putative,variant surface glycoprotein (VSG), interrupted degenerate and frameshifted fragment	378	0	0	0	0
Tb09.244.1830	Tb927_09_v4:2532076-2533620:+	variant surface glycoprotein (VSG, atypical), putative	1544	0	0.40081	0	0
Tb09.244.1840	Tb927_09_v4:2531301-2531912:+	UDP-Gal or UDP-GlcNAc-dependent glycosyltransferase, putative	611	0	0	0	0.07021
Tb09.244.1850	Tb927_09_v4:2527707-2529275:+	variant surface glycoprotein (VSG, pseudogene), putative,variant surface glycoprotein (VSG), degenerate	1568	0	0	0	0
Tb09.244.1860	Tb927_09_v4:2523984-2525447:+	variant surface glycoprotein (VSG, pseudogene), putative,variant surface glycoprotein (VSG), degenerate	1463	0	0.2115	0	0
Tb09.244.1870	Tb927_09_v4:2520928-2522394:+	variant surface glycoprotein (VSG, pseudogene), putative,variant surface glycoprotein (VSG), degenerate	1466	0	0	0	0.02926
Tb09.244.1880	Tb927_09_v4:2518078-2519527:+	variant surface glycoprotein (VSG, pseudogene), putative,variant surface glycoprotein (VSG), degenerate and frameshifted	38	0	0	0	0
Tb09.244.1890	Tb927_09_v4:2515659-2516085:+	variant surface glycoprotein (VSG, pseudogene), putative,variant surface glycoprotein (VSG), frameshifted and point-mutated fragment	92	0	0	0	0
Tb09.244.1910	Tb927_09_v4:2512339-2512722:-	hypothetical protein, unlikely	383	0	0	0	0
Tb09.244.1920	Tb927_09_v4:2509253-2510699:+	variant surface glycoprotein (VSG, pseudogene), putative,variant surface glycoprotein (VSG), point mutation and frameshifted	362	0.13488	0.10714	0	0
Tb09.244.1930	Tb927_09_v4:2505182-2506620:+	variant surface glycoprotein (VSG, pseudogene), putative,variant surface glycoprotein (VSG), degenerate and frameshifted	1280	0	0	0	0
Tb09.244.1940	Tb927_09_v4:2504099-2504635:-	variant surface glycoprotein (VSG, pseudogene), putative	536	0	0	0.348	0
Tb09.244.1950	Tb927_09_v4:2502034-2502486:+	hypothetical protein	452	0.43091	0	0	0
Tb09.244.1960	Tb927_09_v4:2500084-2500389:+	hypothetical protein	305	1.91577	0	0	0
Tb09.244.1970	Tb927_09_v4:2498805-2499284:+	leucine-rich repeat protein (pseudogene), putative,leucine-rich repeat protein, fragment	479	6.09926	11.9508	2.07685	4.74648
Tb09.244.1980	Tb927_09_v4:2491494-2493017:+	leucine-rich repeat protein (LRRP, pseudogene), putative,leucine-rich repeat protein (LRRP), degenerate fragment	1523	3.19714	0.30475	1.8371	1.99982
Tb09.244.1990	Tb927_09_v4:2488382-2488780:+	hypothetical protein, unlikely	398	0	0	0	0
Tb09.244.2000	Tb927_09_v4:2486509-2486787:-	hypothetical protein, unlikely	278	5.60488	0	3.80211	0
Tb09.244.2010	Tb927_09_v4:2484995-2485483:-	expression site-associated gene 4 (ESAG4, pseudogene), putative,expression site-associated gene 4 (ESAG4), fragment	488	14.3683	0	0.89187	0.0879
Tb09.244.2020	Tb927_09_v4:2480584-2482032:-	nucleoside transporter 1, putative	1448	10.3572	12.3942	0.55821	0.29625
Tb09.244.2030	Tb927_09_v4:2478132-2478476:+	hypothetical protein, unlikely	344	0	0	0	0
Tb09.244.2040	Tb927_09_v4:2477805-2478086:-	hypothetical protein, unlikely	281	0	0	0	0
Tb09.244.2050	Tb927_09_v4:2477185-2477643:-	hypothetical protein	458	0	0	0	0
Tb09.244.2060	Tb927_09_v4:2473492-2474720:+	expression site-associated gene (ESAG) protein, putative,expression site-associated gene 3 (ESAG3) protein, putative	1187	34.458	41.8392	5.70948	0.61437
Tb09.244.2070	Tb927_09_v4:2472291-2473121:+	small GTPase, putative,GTP-binding protein, putative (RAB1B)	830	75.5613	63.004	33.485	8.83791
Tb09.244.2080	Tb927_09_v4:2471619-2471897:+	hypothetical protein, unlikely	278	60.9531	1.11305	31.3115	0
Tb09.244.2090	Tb927_09_v4:2471211-2471579:-	hypothetical protein, unlikely	368	0	0	0	0
Tb09.244.2110	Tb927_09_v4:2466221-2466538:-	hypothetical protein, unlikely	317	6.14415	0	0.58841	0
Tb09.244.2120	Tb927_09_v4:2463279-2464736:-	expression site-associated gene (ESAG) protein, putative,expression site-associated gene 5 (ESAG5) protein, putative	1457	59.6206	289.677	13.869	29.3834
Tb09.244.2140	Tb927_09_v4:2459828-2460058:-	hypothetical protein, unlikely	230	108.394	0	137.868	0.93255
Tb09.244.2150	Tb927_09_v4:2458718-2460835:-	hypothetical protein	698	46.8787	139.863	8.99678	10.202
Tb09.244.2160	Tb927_09_v4:2456599-2458292:-	hypothetical protein	686	76.6586	69.4634	10.423	0.81293
Tb09.244.2170	Tb927_09_v4:2451240-2453031:-	hypothetical protein, conserved	494	17.3479	0.62637	2.39137	0
Tb09.244.2180	Tb927_09_v4:2447587-2449359:-	retrotransposon hot spot protein 3 (RHS3), putative	1772	16.9269	19.9941	10.1053	30.9869
Tb09.244.2190	Tb927_09_v4:2444376-2444840:-	hypothetical protein, conserved	464	0	0	0	0
Tb09.244.2200	Tb927_09_v4:2442233-2443654:+	variant surface glycoprotein (VSG)-related, putative	1421	1.50772	1.63315	0	0
Tb09.244.2230	Tb927_09_v4:2435726-2436373:-	hypothetical protein, conserved	647	0	0	0	0
Tb09.244.2240	Tb927_09_v4:2433761-2435185:+	variant surface glycoprotein (VSG)-related, putative	1424	0.54711	1.08647	0	0
Tb09.244.2270	Tb927_09_v4:2427244-2427891:-	hypothetical protein, conserved	647	0.30104	0	0.0961	0.0663
Tb09.244.2280	Tb927_09_v4:2425284-2426708:+	variant surface glycoprotein (VSG)-related, putative	1424	1.91487	1.08647	0	0
Tb09.244.2290	Tb927_09_v4:2421439-2421804:+	hypothetical protein, conserved	365	0	0	0	0
Tb09.244.2310	Tb927_09_v4:2416831-2418255:+	variant surface glycoprotein (VSG)-related, putative	1424	0.13678	0.32594	0	0
Tb09.244.2330	Tb927_09_v4:2408372-2409799:+	variant surface glycoprotein (VSG)-related, putative	1427	0.40947	0.10842	0	0
Tb09.244.2340	Tb927_09_v4:2405536-2405916:-	hypothetical protein	380	0	0	0	0
Tb09.244.2350	Tb927_09_v4:2404132-2405439:+	expression site-associated gene 6 (ESAG6, pseudogene), putative,expression site-associated gene 6 (ESAG6), fragment,transferrin-binding protein, fragment,transferrin-binding protein (pseudogene), putative	1307	37.2551	53.1496	5.4707	5.67809
Tb09.244.2360	Tb927_09_v4:2403289-2403687:-	hypothetical protein, unlikely	398	0	0	0.15622	0
Tb09.244.2380	Tb927_09_v4:2395226-2399885:+	expression site-associated gene 4 (ESAG4) protein, putative,receptor-type adenylate cyclase, putative	3728	4.59757	0.74701	2.21818	0.42575
Tb09.244.2390	Tb927_09_v4:2392865-2394487:+	hypothetical protein	1040	26.7808	29.6039	8.54916	8.66198
Tb09.244.2400	Tb927_09_v4:2391080-2392269:+	BARP protein (BARP)	782	28.3935	9.29866	9.38202	4.93705
Tb09.244.2410	Tb927_09_v4:2389633-2390474:+	BARP protein (BARP)	785	19.3529	14.5845	10.5342	6.28434
Tb09.244.2420	Tb927_09_v4:2387507-2388678:+	BARP protein (BARP)	764	14.5312	10.7328	3.5808	3.5935
Tb09.244.2430	Tb927_09_v4:2385711-2386900:+	BARP protein (BARP)	782	17.4346	13.8491	5.64511	3.56564
Tb09.244.2440	Tb927_09_v4:2383915-2385104:+	BARP protein (BARP)	782	20.4234	8.30944	6.99676	6.3633
Tb09.244.2450	Tb927_09_v4:2381975-2383362:+	BARP protein (BARP)	980	16.2971	31.4164	5.90035	18.8224
Tb09.244.2460	Tb927_09_v4:2379843-2381362:+	BARP protein (BARP)	767	12.9508	8.47195	8.6738	3.97095
Tb09.244.2470	Tb927_09_v4:2378336-2379579:+	BARP protein (BARP)	836	8.62019	7.40258	5.65234	3.59189
Tb09.244.2480	Tb927_09_v4:2376906-2377729:+	BARP protein (BARP)	767	24.124	8.87537	14.9157	3.35573
Tb09.244.2490	Tb927_09_v4:2375019-2375947:+	BARP protein (BARP)	872	8.48767	7.98409	4.84857	2.11536
Tb09.244.2500	Tb927_09_v4:2373128-2374056:+	BARP protein (BARP)	872	10.7213	11.0003	4.91987	4.37829
Tb09.244.2510	Tb927_09_v4:2371329-2372167:+	BARP protein (BARP)	782	23.1632	33.2378	7.3943	6.7473
Tb09.244.2520	Tb927_09_v4:2369534-2370372:+	BARP protein (BARP)	782	22.665	12.8598	5.40659	3.34622
Tb09.244.2530	Tb927_09_v4:2367633-2368579:+	BARP protein (BARP)	890	26.2611	35.2887	5.58883	4.53074
Tb09.244.2540	Tb927_09_v4:2363422-2364837:+	ADP-ribosylation factor GTPase activating protein, putative	1241	88.0466	109.334	27.7561	28.3448
Tb09.244.2550	Tb927_09_v4:2360182-2362111:+	hypothetical protein	1652	19.3355	15.078	6.24768	1.63592
Tb09.244.2560	Tb927_09_v4:2355042-2358867:+	kinesin, putative	2045	40.6683	37.7517	19.8841	43.0233
Tb09.244.2570	Tb927_09_v4:2351019-2354396:+	calcium motive p-type ATPase, putative	3125	37.6451	49.0629	43.2743	52.2319
Tb09.244.2580	Tb927_09_v4:2348101-2350372:+	hypothetical protein, conserved	1634	32.0643	20.7358	22.1078	26.7256
Tb09.244.2590	Tb927_09_v4:2346775-2347196:+	60S ribosomal protein L32	398	907.783	1921.1	718.145	1433.08
Tb09.244.2600	Tb927_09_v4:2336519-2345665:+	ankyrin-repeat protein, putative	9146	11.0737	1.64085	9.40182	2.29824
Tb09.244.2610	Tb927_09_v4:2335293-2335640:-	hypothetical protein, unlikely	347	0	0.44586	0	0
Tb09.244.2620	Tb927_09_v4:2332822-2334173:+	NADH-ubiquinone oxidoreductase complex I subunit, putative,NDUFA9 subunit, putative	1121	26.9307	61.1403	25.0145	97.5812
Tb09.244.2630	Tb927_09_v4:2331373-2332221:+	40S ribosomal protein S6, putative	752	615.907	1738.89	1178.11	2330.44
Tb09.244.2640	Tb927_09_v4:2328879-2331041:+	hypothetical protein, conserved	2066	20.3631	10.1845	26.6338	5.48157
Tb09.244.2650	Tb927_09_v4:2325719-2328576:+	hypothetical protein, conserved	2693	27.7726	6.20464	28.3519	23.8779
Tb09.244.2660	Tb927_09_v4:2318048-2322251:+	hypothetical protein, conserved	4136	12.1025	40.9229	22.444	74.0748
Tb09.244.2670	Tb927_09_v4:2315891-2317538:+	hypothetical protein, conserved	1607	26.6642	16.3667	23.0596	13.7208
Tb09.244.2680	Tb927_09_v4:2314357-2315374:+	hypothetical protein, conserved	947	68.6938	117.792	42.4791	27.9943
Tb09.244.2690	Tb927_09_v4:2313734-2314102:-	hypothetical protein, unlikely	368	0	0	0	0
Tb09.244.2700	Tb927_09_v4:2312684-2313467:+	hypothetical protein, conserved	746	43.6013	18.6652	55.3414	62.276
Tb09.244.2710	Tb927_09_v4:2310226-2312291:+	hypothetical protein, conserved	1256	26.2071	16.6293	23.6624	25.4106
Tb09.244.2720	Tb927_09_v4:2308641-2309306:+	ribosomal protein L15, putative	665	606.861	1717.91	1279.32	2046.18
Tb09.244.2725	Tb927_09_v4:2309628-2309972:+	ribosomal protein L36, putative	329	1034.23	1808.13	854.586	750.77
Tb09.244.2730	Tb927_09_v4:2307505-2308450:+	60S ribosomal protein L5, putative	926	468.415	1350.66	803.249	1332.6
Tb09.244.2740	Tb927_09_v4:2306213-2307172:+	60S ribosomal protein L5, putative	926	432.448	1315.07	744.967	1266.08
Tb09.244.2750	Tb927_09_v4:2304544-2305896:+	hypothetical protein, conserved	1352	17.2873	2.7464	16.7396	6.31405
Tb09.244.2760	Tb927_09_v4:2303238-2303936:+	cytosolic coat protein, putative	659	186.199	432.448	82.9324	256.669
Tb09.244.2770	Tb927_09_v4:2302258-2302811:+	hypothetical protein, conserved	347	50.5166	68.6627	91.0238	130.918
Tb09.244.2780	Tb927_09_v4:2299175-2301548:+	hypothetical protein, conserved	2213	41.0134	57.3273	28.2923	37.4698
Tb09.244.2790	Tb927_09_v4:2297915-2298719:+	rRNA processing protein, putative	755	52.3685	69.6725	67.3639	116.817
Tb09.244.2800	Tb927_09_v4:2296259-2297682:+	trypanin-related protein, putative	1385	56.8137	39.5442	28.4617	26.4818
Tb09.244.2810	Tb927_09_v4:2295230-2296072:+	hypothetical protein, conserved	842	42.3312	36.7492	36.6999	40.9615
Tb09.244.2820	Tb927_09_v4:2293371-2294988:+	DNA polymerase epsilon subunit b, putative	1607	28.967	24.9352	22.8274	10.4641
Tb09.244.2830	Tb927_09_v4:2291203-2293183:+	hypothetical protein, conserved	1040	29.2155	42.5463	17.8157	32.9568
Tb09.244.2840	Tb927_09_v4:2290389-2291030:+	hypothetical protein, conserved	614	131.01	130.524	102.479	73.3588
Tb09.244.2850	Tb927_09_v4:2289371-2290149:+	hypothetical protein, conserved	755	81.5195	214.345	91.246	131.647
Tb09.244.2860	Tb927_09_v4:2288570-2289033:+	hypothetical protein, conserved	422	60.4617	99.7208	108.881	205.034
Tb09.244.2870	Tb927_09_v4:2287876-2288316:-	hypothetical protein, unlikely	440	0	0	0	0
Tb09.244.2880	Tb927_09_v4:2286625-2286933:-	hypothetical protein, unlikely	308	0	0	0	0
Tb09.244.2890	Tb927_09_v4:2284797-2286176:-	SLACS reverse transcriptase, putative	1379	4.51967	0	5.99664	0.09332
Tb09.244.2990	Tb927_09_v4:2287439-2287657:-	hypothetical protein, unlikely	218	0	0	0	0
Tb09.354.0010	Tb927_09_v4:1871-3322:-	variant surface glycoprotein (VSG, pseudogene), putative	965	0	0	0	0
Tb09.354.0020	Tb927_09_v4:3547-3864:+	hypothetical protein, unlikely	317	0	0	0	0
Tb09.354.0030	Tb927_09_v4:4443-5986:-	variant surface glycoprotein (VSG, pseudogene), putative	176	0	0	0	0
Tb09.354.0040	Tb927_09_v4:7471-8883:-	variant surface glycoprotein (VSG, pseudogene), putative	1412	0	0	0	0
Tb09.354.0050	Tb927_09_v4:9646-9984:+	hypothetical protein	338	1.72873	0	0	0.12692
Tb09.354.0055	Tb927_09_v4:10503-10761:-	variant surface glycoprotein (VSG, pseudogene), putative	11	0	0	0	0
Tb09.354.0060	Tb927_09_v4:12308-13771:-	variant surface glycoprotein (VSG, atypical), putative	1463	0	0	0	0
Tb09.354.0070	Tb927_09_v4:21109-22452:+	variant surface glycoprotein (VSG, pseudogene), putative,variant surface glycoprotein, fragment	1343	0	0	0	0
Tb09.354.0080	Tb927_09_v4:23833-24671:+	expression site-associated gene (ESAG, pseudogene), putative,expression site-associated gene 3 (ESAG3), fragment	251	17.5997	2.60963	0	0
Tb09.354.0090	Tb927_09_v4:24885-26384:+	variant surface glycoprotein (VSG), putative	1499	0.3898	0.20642	0	0
Tb09.354.0100	Tb927_09_v4:27173-27595:+	variant surface glycoprotein (VSG, pseudogene), putative,variant surface glycoprotein, fragment	422	0	0	0	0
Tb09.354.0120	Tb927_09_v4:30291-31815:+	variant surface glycoprotein (VSG, pseudogene), putative	128	0.25594	0	0	0.02818
Tb09.354.0130	Tb927_09_v4:33258-34789:+	variant surface glycoprotein (VSG, pseudogene), putative	1163	0	0	0	0
Tb09.354.0140	Tb927_09_v4:36577-38188:+	variant surface glycoprotein (VSG, pseudogene), putative	144	0	0	0	0
Tb09.354.0150	Tb927_09_v4:41302-41754:+	variant surface glycoprotein (VSG, pseudogene), putative	452	0	0	0	0
Tb09.354.0160	Tb927_09_v4:43578-45221:+	variant surface glycoprotein (VSG, pseudogene), putative	1643	0	0	0	0
Tb09.354.0170	Tb927_09_v4:51065-51987:+	expression site-associated gene (ESAG, pseudogene), putative,expression site-associated gene 3 (ESAG3), fragment	565	25.8563	3.87206	0	0
Tb09.354.0180	Tb927_09_v4:52253-53779:+	variant surface glycoprotein (VSG, atypical), putative	1526	0.51054	0	0	0.05622
Tb09.354.0190	Tb927_09_v4:55384-55808:+	transferrin-binding protein, pseudogene,transferrin-binding protein, fragment	89	0	0	0	0
Tb09.354.0200	Tb927_09_v4:56638-58024:+	variant surface glycoprotein (VSG, pseudogene), putative	389	0	0	0	0
Tb09.354.0210	Tb927_09_v4:59973-61397:+	variant surface glycoprotein (VSG, pseudogene), putative	209	0	0	0	0
Tb09.354.0220	Tb927_09_v4:62665-64219:+	variant surface glycoprotein (VSG, pseudogene), putative	35	0	0	0	0
Tb09.354.0230	Tb927_09_v4:65553-67049:+	variant surface glycoprotein (VSG, pseudogene), putative	1496	13.1496	8.58373	0	0
Tb09.354.0240	Tb927_09_v4:68383-69975:+	variant surface glycoprotein (VSG, pseudogene), putative	44	0	0	0	0
Tb09.354.0250	Tb927_09_v4:70987-72550:+	variant surface glycoprotein (VSG, pseudogene), putative	1037	0	0.19873	0	0
Tb09.354.0260	Tb927_09_v4:73755-75334:+	variant surface glycoprotein (VSG, pseudogene), putative	137	0.49591	1.67418	0	0
Tb09.v1.0020	Tb927_09_v4:263180-263419:-	hypothetical protein, unlikely	239	0	0	0	0
Tb09.v1.0030	Tb927_09_v4:274525-274860:+	hypothetical protein, conserved	335	0	0	0	0
Tb09.v1.0050	Tb927_09_v4:311066-311176:-	hypothetical protein, unlikely	110	0	0	0	0
Tb09.v1.0060	Tb927_09_v4:362097-362609:-	hypothetical protein, unlikely	512	32.3348	0	39.1027	0.67027
Tb09.v1.0080	Tb927_09_v4:441761-441925:+	hypothetical protein, unlikely	164	0	0	0	0
Tb09.v1.0090	Tb927_09_v4:449299-449454:-	hypothetical protein, unlikely	155	35.1842	0	11.2317	0
Tb09.v1.0100	Tb927_09_v4:482253-482468:+	hypothetical protein, unlikely	215	0.90591	0	1.73514	0
Tb09.v1.0110	Tb927_09_v4:514600-514848:+	hypothetical protein, unlikely	248	0	0	0	0
Tb09.v1.0130	Tb927_09_v4:714632-716629:+	hypothetical protein, conserved	1085	24.9521	43.491	14.8993	17.9102
Tb09.v1.0140	Tb927_09_v4:717368-717814:-	hypothetical protein, unlikely	446	0	0	0	0
Tb09.v1.0150	Tb927_09_v4:721119-723116:+	hypothetical protein, conserved	1085	24.7725	49.4799	13.9251	17.8311
Tb09.v1.0160	Tb927_09_v4:723855-724301:-	hypothetical protein, unlikely	446	0	0	0	0
Tb09.v1.0170	Tb927_09_v4:773162-773296:+	hypothetical protein, unlikely	134	1.45351	0	0.464	0.32013
Tb09.v1.0180	Tb927_09_v4:776552-776896:-	hypothetical protein, unlikely	344	1.69857	0	0.18074	0.2494
Tb09.v1.0190	Tb927_09_v4:820456-820692:+	hypothetical protein, unlikely	236	8.25295	3.27784	15.5439	27.8106
Tb09.v1.0200	Tb927_09_v4:850503-850649:-	hypothetical protein, unlikely	146	0	0	0	0
Tb09.v1.0210	Tb927_09_v4:897911-898165:-	hypothetical protein, unlikely	254	0.76681	0	0	0
Tb09.v1.0220	Tb927_09_v4:899046-899420:+	hypothetical protein, unlikely	374	29.6841	0	15.6271	0.5735
Tb09.v1.0230	Tb927_09_v4:955140-955397:-	hypothetical protein, unlikely	257	0	0	0	0
Tb09.v1.0240	Tb927_09_v4:1020488-1020733:+	hypothetical protein, unlikely	245	96.1924	105.458	57.3539	71.0872
Tb09.v1.0250	Tb927_09_v4:1058458-1058724:-	hypothetical protein, unlikely	266	0	0	0	0
Tb09.v1.0260	Tb927_09_v4:1064406-1064543:+	hypothetical protein, unlikely	137	1.42168	0	0.45384	0
Tb09.v1.0270	Tb927_09_v4:1078307-1078693:-	hypothetical protein, unlikely	386	0	0	0	0
Tb09.v1.0280	Tb927_09_v4:1085401-1085832:+	hypothetical protein, unlikely	431	11.2975	0	4.90481	0
Tb09.v1.0290	Tb927_09_v4:1156114-1157217:-	variant surface glycoprotein (VSG)-related, putative	1103	5.65062	17.9541	0.22548	0.07778
Tb09.v1.0300	Tb927_09_v4:1158886-1160031:-	variant surface glycoprotein (VSG)-related, putative	1145	1.02063	0.13512	0	0
Tb09.v1.0310	Tb927_09_v4:1160935-1162057:-	expression site-associated gene 11 (ESAG11) protein, putative	1115	28.4731	29.694	0.11153	0
Tb09.v1.0320	Tb927_09_v4:1162219-1163637:-	expression site-associated gene 2 (ESAG2) protein, putative	1418	43.8163	38.0784	0.04385	0
Tb09.v1.0330	Tb927_09_v4:1167379-1168164:-	expression site-associated gene 9 (ESAG9) protein, putative	785	0	0	0	0
Tb09.v1.0340	Tb927_09_v4:1218099-1218221:-	hypothetical protein, unlikely	122	0	0	0	0
Tb09.v1.0350	Tb927_09_v4:1219345-1221101:-	lipid-like atypical dual specificity phosphatase, putative	965	27.0457	23.4075	14.7547	26.2275
Tb09.v1.0360	Tb927_09_v4:1220341-1220676:-	hypothetical protein, unlikely	335	18.0235	0.46183	20.0447	4.09767
Tb09.v1.0370	Tb927_09_v4:1221700-1224198:-	hypothetical protein, conserved	2498	16.0619	11.3341	10.205	6.69736
Tb09.v1.0380	Tb927_09_v4:1224796-1225778:-	spermidine synthase (SpSyn)	896	144.773	280.419	298.527	544.453
Tb09.v1.0390	Tb927_09_v4:1226111-1226938:-	hypothetical protein, conserved	794	55.4382	71.7062	121.219	100.328
Tb09.v1.0400	Tb927_09_v4:1227703-1228237:-	hypothetical protein, conserved	446	52.4044	58.2779	25.651	17.89
Tb09.v1.0410	Tb927_09_v4:1228337-1230770:-	hypothetical protein, conserved	2315	36.7665	26.5319	20.9222	13.4529
Tb09.v1.0420	Tb927_09_v4:1234134-1234790:-	hypothetical protein, conserved	596	79.4111	250.502	228.778	612.008
Tb09.v1.0430	Tb927_09_v4:1236368-1236694:-	hypothetical protein, unlikely	326	1.19491	0	0.38145	0
Tb09.v1.0450	Tb927_09_v4:1244398-1245315:-	hypothetical protein, conserved	917	0.6372	0	0.0678	0
Tb09.v1.0460	Tb927_09_v4:1245596-1246453:-	hypothetical protein, conserved	857	0.68181	0	0.07255	0
Tb09.v1.0470	Tb927_09_v4:1250154-1251083:-	hypothetical protein, conserved	929	0.62897	0	0.13386	0
Tb09.v1.0480	Tb927_09_v4:1251360-1252208:-	hypothetical protein, conserved	848	0.91872	0	0	0
Tb09.v1.0490	Tb927_09_v4:1254805-1255077:-	hypothetical protein, conserved	272	28.6426	57.4489	26.5161	144.621
Tb09.v1.0500	Tb927_09_v4:1255955-1256896:-	hypothetical protein, conserved	941	0.62094	0	0.06607	0
Tb09.v1.0510	Tb927_09_v4:1257173-1258030:-	hypothetical protein, conserved	857	0.22727	0	0	0
Tb09.v1.0525	Tb927_09_v4:1260563-1260835:-	hypothetical protein, conserved	272	32.2229	71.6689	26.9733	183.103
Tb09.v1.0530	Tb927_09_v4:1261700-1262641:-	hypothetical protein, conserved	941	1.44887	0	0	0
Tb09.v1.0540	Tb927_09_v4:1262918-1263775:-	hypothetical protein, conserved	857	0.45454	0	0	0
Tb09.v1.0550	Tb927_09_v4:1271906-1272052:+	hypothetical protein, unlikely	146	0	0	0	0
Tb09.v1.0560	Tb927_09_v4:1306169-1306324:+	hypothetical protein, unlikely	155	0	0	0	0
Tb09.v1.0570	Tb927_09_v4:1313763-1313885:-	hypothetical protein, unlikely	122	129.314	1.26815	96.8311	0
Tb09.v1.0580	Tb927_09_v4:1316969-1317091:+	hypothetical protein, unlikely	122	0	2.53629	0	0
Tb09.v1.0590	Tb927_09_v4:1336202-1336462:+	hypothetical protein, unlikely	260	0	0	0	0
Tb09.v1.0600	Tb927_09_v4:1368884-1369093:+	hypothetical protein, unlikely	209	0	0	0	0
Tb09.v1.0610	Tb927_09_v4:1468295-1468393:-	hypothetical protein, unlikely	98	35.774	0	36.1634	0.87546
Tb09.v1.0620	Tb927_09_v4:1547136-1547252:-	hypothetical protein, unlikely	116	45.3343	0	58.4237	0
[truncated: 8,368 more rows]

## Sheet: transcript, ribosome counts
Calculations
[truncated: 9,836 more rows]
