# Supplementary material for: Comparative ribosome profiling reveals extensive translational complexity in different Trypanosoma brucei life cycle stages
Source: Nucleic Acids Res. 2014 Jan 17;42(6):3623–37. doi: 10.1093/nar/gkt1386 (PMC3973304; doi:10.1093/nar/gkt1386)
Supplement: Supplementary Data [file supp_gkt1386_nar-03295-h-2013-File008.xlsx]

## Sheet: RPKM excl. first 40nt of CDS
RNA and ribosome footprint levels are listed as reads per million reads per kb
translational efficiency is calculated as footprint levels (rpkm) / mRNA levels (rpkm)
Note: reads mapping to the first 40 nt of a CDS were not considerd for the calculation of translational efficiencies
non valid entries are marked by: -1
geneID	location	description	GO term	CDS length	BF RNA levels	BF footprint levels	BF transational efficiency	PF RNA levels	PF footprint levels	PF translational efficiency
Tb04.24M18.150	Tb927_04_v4:1458621-1459109:-	hypothetical protein, conserved	GO:0044429:mitochondrial part	488	17.9312	10.2999	0.57441	24.0799	15.3197	0.6362
Tb04.3I12.100	Tb927_04_v4:1312951-1313406:-	hypothetical protein	-1	455	22.5083	0.35868	0.01594	3.65754	0	-1
Tb05.28F8.200	Tb927_05_v4:345728-346237:+	hypothetical protein	-1	509	33.4601	3.80853	0.11382	114.662	1.79712	0.01567
Tb05.30F7.410	Tb927_05_v4:235483-235992:-	hypothetical protein	-1	509	0	0	-1	0.11559	0	-1
Tb06.3A7.270	Tb927_06_v4:389986-393393:-	hypothetical protein, conserved	-1	3407	18.5321	1.41467	0.07634	19.2239	3.44497	0.1792
Tb06.3A7.960	Tb927_06_v4:484320-485252:+	hypothetical protein	-1	932	52.3595	122.317	2.33611	15.1326	16.2883	1.07637
Tb07.26A24.210	Tb927_07_v4:1280165-1280617:-	hypothetical protein	-1	452	19.0446	0.36129	0.01897	13.5525	3.01992	0.22283
Tb07.30D13.110	Tb927_07_v4:2186105-2186863:+	hypothetical protein, conserved (pseudogene)	-1	758	44.7532	1.24387	0.02779	16.9123	0.95029	0.05619
Tb07.30D13.130	Tb927_07_v4:2185049-2185687:+	hypothetical protein, conserved (pseudogene)	-1	638	40.9252	0.24891	0.00608	12.4193	0.13423	0.01081
Tb07.30D13.160	Tb927_07_v4:2178717-2179475:+	hypothetical protein, conserved (pseudogene)	-1	758	62.7065	1.45119	0.02314	16.4593	0.50309	0.03057
Tb07.30D13.180	Tb927_07_v4:2177548-2178291:+	hypothetical protein, conserved (pseudogene)	-1	743	40.659	1.48215	0.03645	17.5045	0.11418	0.00652
Tb07.30D13.60	Tb927_07_v4:2193496-2194254:+	hypothetical protein, conserved (pseudogene)	-1	758	49.9571	0.82925	0.0166	16.9878	0.3913	0.02303
Tb07.30D13.80	Tb927_07_v4:2192294-2193070:+	hypothetical protein, conserved (pseudogene)	-1	776	37.313	2.62915	0.07046	14.3627	0.05453	0.0038
Tb08.27P2.110	Tbrucei.chr8.100:11838-12836:+	hypothetical protein, conserved,BAC from homologous region on chr8	GO:0016020:membrane;GO:0003824:catalytic activity	998	1.56007	9.47793	6.07532	3.73472	2.17856	0.58333
Tb08.27P2.120	Tbrucei.chr8.100:14333-15623:-	variant surface glycoprotein (VSG, pseudogene), putative,variant surface glycoprotein, degenerate,BAC from homologous region on chr8	-1	1181	0	0	-1	0	0	-1
Tb08.27P2.140	Tbrucei.chr8.100:17837-19432:-	variant surface glycoprotein (VSG, atypical), putative,BAC from homologous region on chr8	-1	1595	0.24028	0.19145	0.79678	0	0	-1
Tb08.27P2.150	Tbrucei.chr8.100:20999-22525:-	variant surface glycoprotein (VSG, pseudogene), putative,variant surface glycoprotein, degenerate,BAC from homologous region on chr8	-1	1526	0	0	-1	0	0	-1
Tb08.27P2.160	Tbrucei.chr8.100:22974-24068:-	expression site-associated gene (ESAG, pseudogene), putative,expression site-associated gene 3 (ESAG3), degenerate,BAC from homologous region on chr8	-1	431	40.4269	42.0016	1.03895	0	0.03826	-1
Tb08.27P2.165	Tbrucei.chr8.100:24756-26296:-	variant surface glycoprotein (VSG, pseudogene), putative,BAC from homologous region on chr8	GO:0020012:evasion or tolerance of host immune response	1322	0	0	-1	0	0	-1
Tb08.27P2.190	Tbrucei.chr8.100:27956-29354:-	variant surface glycoprotein (VSG, pseudogene), putative,variant surface glycoprotein, degenerate,BAC from homologous region on chr8	-1	788	0	0	-1	0	0	-1
Tb08.27P2.210	Tbrucei.chr8.100:30786-32207:-	variant surface glycoprotein (VSG, pseudogene), putative,variant surface glycoprotein, degenerate,BAC from homologous region on chr8	GO:0020012:evasion or tolerance of host immune response	1421	0.13528	0	-1	0	0	-1
Tb08.27P2.220	Tbrucei.chr8.100:34020-35534:-	variant surface glycoprotein (VSG, atypical), putative,BAC from homologous region on chr8	GO:0020012:evasion or tolerance of host immune response	1514	0.8872	0	-1	0	0	-1
Tb08.27P2.230	Tbrucei.chr8.100:36898-38440:-	variant surface glycoprotein (VSG, pseudogene), putative,variant surface glycoprotein, degenerate,BAC from homologous region on chr8	-1	578	0	0	-1	0	0	-1
Tb08.27P2.240	Tbrucei.chr8.100:40830-42425:-	variant surface glycoprotein (VSG), putative,BAC from homologous region on chr8	-1	1595	0	0	-1	0	0	-1
Tb08.27P2.250	Tbrucei.chr8.100:42775-43876:-	expression site-associated gene (ESAG, pseudogene), putative,expression site-associated gene 3 (ESAG3), frameshift,BAC from homologous region on chr8	-1	764	12.878	3.65449	0.28378	0	0	-1
Tb08.27P2.260	Tbrucei.chr8.100:45310-46839:-	variant surface glycoprotein (VSG, atypical), putative,BAC from homologous region on chr8	GO:0020012:evasion or tolerance of host immune response	1529	0.50186	3.2989	6.57335	0.14563	0.08086	0.55524
Tb08.27P2.270	Tbrucei.chr8.100:48217-49616:-	variant surface glycoprotein (VSG, pseudogene), putative,variant surface glycoprotein, frameshift,BAC from homologous region on chr8	-1	1169	0	0	-1	0	0	-1
Tb08.27P2.290	Tbrucei.chr8.100:51710-53263:-	variant surface glycoprotein (VSG, atypical), putative,BAC from homologous region on chr8	-1	1553	0	0	-1	0	0	-1
Tb08.27P2.310	Tbrucei.chr8.100:55260-56811:-	variant surface glycoprotein (VSG, pseudogene), putative,variant surface glycoprotein, degenerate,BAC from homologous region on chr8	-1	911	0	0	-1	0	0	-1
Tb08.27P2.330	Tbrucei.chr8.100:57117-58120:-	expression site-associated gene (ESAG, pseudogene), putative,expression site-associated gene 3 (ESAG3), degenerate,BAC from homologous region on chr8	-1	761	7.3949	6.35714	0.85967	0.11294	0	-1
Tb08.27P2.340	Tbrucei.chr8.100:59106-60655:-	variant surface glycoprotein (VSG, pseudogene), putative,variant surface glycoprotein, degenerate,BAC from homologous region on chr8	GO:0020012:evasion or tolerance of host immune response	584	0	0	-1	0	0	-1
Tb08.27P2.370	Tbrucei.chr8.100:62418-63866:-	variant surface glycoprotein (VSG, pseudogene), putative,variant surface glycoprotein, degenerate,BAC from homologous region on chr8	GO:0020012:evasion or tolerance of host immune response	1448	0	0	-1	0	0	-1
Tb08.27P2.380	Tbrucei.chr8.100:65291-66843:-	variant surface glycoprotein (VSG, pseudogene), putative,variant surface glycoprotein, degenerate,BAC from homologous region on chr8	GO:0020012:evasion or tolerance of host immune response	1289	0	0	-1	0	0	-1
Tb08.27P2.390	Tbrucei.chr8.100:69131-70622:-	variant surface glycoprotein (VSG, pseudogene), putative,variant surface glycoprotein, frameshift,BAC from homologous region on chr8	-1	1190	0.25786	0.20545	0.79675	0	0	-1
Tb08.27P2.400	Tbrucei.chr8.100:70778-71852:-	expression site-associated gene (ESAG, pseudogene), putative,expression site-associated gene 3 (ESAG3), degenerate,BAC from homologous region on chr8	-1	140	12.6718	16.2985	1.2862	0	0	-1
Tb08.27P2.410	Tbrucei.chr8.100:73343-74097:-	variant surface glycoprotein (VSG, pseudogene), putative,variant surface glycoprotein, degenerate, interrupted,BAC from homologous region on chr8	-1	545	0	0	-1	0	0	-1
Tb08.27P2.435	Tbrucei.chr8.100:82105-82386:-	variant surface glycoprotein (VSG, pseudogene), putative,variant surface glycoprotein, fragment,BAC from homologous region on chr8	-1	281	0	0	-1	0	0	-1
Tb08.27P2.460	Tbrucei.chr8.100:84917-86386:-	variant surface glycoprotein (VSG), putative,BAC from homologous region on chr8	-1	1469	79.094	143.017	1.80819	0	0	-1
Tb08.27P2.480	Tbrucei.chr8.100:89123-90732:-	variant surface glycoprotein (VSG, pseudogene), putative,variant surface glycoprotein, degenerate,BAC from homologous region on chr8	-1	1412	0	0.09505	-1	0	0	-1
Tb08.27P2.490	Tbrucei.chr8.100:92556-94145:-	variant surface glycoprotein (VSG, pseudogene), putative,variant surface glycoprotein, degenerate,BAC from homologous region on chr8	GO:0020012:evasion or tolerance of host immune response	1589	0	0	-1	0	0	-1
Tb08.27P2.50	Tbrucei.chr8.100:4550-5005:-	hypothetical protein,BAC from homologous region on chr8	-1	455	0	0	-1	0	0	-1
Tb08.27P2.510	Tbrucei.chr8.100:95919-97385:-	variant surface glycoprotein (VSG, pseudogene), putative,variant surface glycoprotein, degenerate,BAC from homologous region on chr8	-1	1466	0	0	-1	0	0	-1
Tb08.27P2.520	Tbrucei.chr8.100:97575-98602:-	expression site-associated gene (ESAG, pseudogene), putative,expression site-associated gene 3 (ESAG3), degenerate,BAC from homologous region on chr8	-1	194	7.59425	8.92496	1.17523	0	0	-1
Tb08.27P2.530	Tbrucei.chr8.100:99384-100856:-	variant surface glycoprotein (VSG, pseudogene), putative,variant surface glycoprotein, point mutation,BAC from homologous region on chr8	-1	1472	0	0	-1	0	0	-1
Tb08.27P2.550	Tbrucei.chr8.100:102453-104032:-	variant surface glycoprotein (VSG, pseudogene), putative,variant surface glycoprotein, degenerate,BAC from homologous region on chr8	GO:0020012:evasion or tolerance of host immune response	1373	0	0	-1	0	0	-1
Tb08.27P2.555	Tbrucei.chr8.100:121405-122568:-	phosphoglycan beta 1,3 galactosyltransferase, degenerate,BAC from homologous region on chr8	-1	1163	0	0	-1	0	0	-1
Tb08.27P2.565	Tbrucei.chr8.100:106202-106612:-	variant surface glycoprotein (VSG, pseudogene), putative,variant surface glycoprotein, fragment,BAC from homologous region on chr8	-1	89	1.5355	0	-1	0	0	-1
Tb08.27P2.580	Tbrucei.chr8.100:107148-108858:-	variant surface glycoprotein (VSG, pseudogene), putative,variant surface glycoprotein, frameshift,BAC from homologous region on chr8	-1	539	0	0	-1	0	0	-1
Tb08.27P2.60	Tbrucei.chr8.100:5283-5810:+	hypothetical protein,BAC from homologous region on chr8	-1	527	4.21972	0	-1	5.12045	0.08241	0.01609
Tb08.27P2.610	Tbrucei.chr8.100:110064-111596:-	variant surface glycoprotein (VSG, pseudogene), putative,variant surface glycoprotein, degenerate,BAC from homologous region on chr8	GO:0020012:evasion or tolerance of host immune response	455	0.25195	0	-1	0	0	-1
Tb08.27P2.620	Tbrucei.chr8.100:113583-115170:-	variant surface glycoprotein (VSG, pseudogene), putative,variant surface glycoprotein, degenerate,BAC from homologous region on chr8	GO:0020012:evasion or tolerance of host immune response	728	0	0	-1	0	0	-1
Tb08.27P2.630	Tbrucei.chr8.100:116413-117932:-	variant surface glycoprotein (VSG, pseudogene), putative,variant surface glycoprotein, degenerate,BAC from homologous region on chr8	-1	1394	0	0	-1	0	0	-1
Tb08.27P2.640	Tbrucei.chr8.100:119770-121323:-	variant surface glycoprotein (VSG, pseudogene), putative,variant surface glycoprotein, degenerate,BAC from homologous region on chr8	-1	1553	0	0	-1	0	0	-1
Tb08.27P2.650	Tbrucei.chr8.100:123742-125274:-	variant surface glycoprotein (VSG, pseudogene), putative,BAC from homologous region on chr8	-1	1532	0.37564	0.09977	0.2656	0	0	-1
Tb08.27P2.660	Tbrucei.chr8.100:127149-128737:-	variant surface glycoprotein (VSG, pseudogene), putative,variant surface glycoprotein, degenerate,BAC from homologous region on chr8	-1	482	0	0	-1	0	0	-1
Tb08.27P2.670	Tbrucei.chr8.100:130435-132060:-	variant surface glycoprotein (VSG, atypical), putative,BAC from homologous region on chr8	-1	1625	0	0	-1	0	0	-1
Tb08.27P2.680	Tbrucei.chr8.100:133919-135451:-	variant surface glycoprotein (VSG, pseudogene), putative,variant surface glycoprotein, degenerate,BAC from homologous region on chr8	-1	1532	0	0	-1	0	0	-1
Tb08.27P2.690	Tbrucei.chr8.100:137305-138167:-	variant surface glycoprotein (VSG, pseudogene), putative,variant surface glycoprotein, degenerate,BAC from homologous region on chr8	-1	326	0	0	-1	0	0	-1
Tb08.27P2.70	Tbrucei.chr8.100:5910-6725:+	hypothetical protein,BAC from homologous region on chr8	-1	815	1.68739	0.76826	0.45529	7.41453	1.60543	0.21652
Tb08.27P2.710	Tbrucei.chr8.100:140061-141519:-	variant surface glycoprotein (VSG, pseudogene), putative,variant surface glycoprotein, degenerate,BAC from homologous region on chr8	-1	1274	0	0	-1	0	0	-1
Tb08.27P2.720	Tbrucei.chr8.100:144082-145546:-	variant surface glycoprotein (VSG, pseudogene), putative,BAC from homologous region on chr8	-1	1424	1.05102	0	-1	0.03812	0	-1
Tb08.27P2.80	Tbrucei.chr8.100:7871-8815:+	hypothetical protein,BAC from homologous region on chr8	-1	944	1.23995	0	-1	3.05831	0	-1
Tb08.27P2.90	Tbrucei.chr8.100:8915-9760:+	hypothetical protein,BAC from homologous region on chr8	-1	845	13.4602	7.58119	0.56323	12.7276	5.23509	0.41132
Tb09.142.0010	Tb927_09_v4:82482-83995:+	variant surface glycoprotein (VSG, pseudogene), putative	GO:0020012:evasion or tolerance of host immune response	170	0	0	-1	0	0	-1
Tb09.142.0020	Tb927_09_v4:85727-87165:+	variant surface glycoprotein (VSG, pseudogene), putative	GO:0020012:evasion or tolerance of host immune response	171	0	0	-1	0	0	-1
Tb09.142.0030	Tb927_09_v4:88350-89480:+	expression site-associated gene (ESAG, pseudogene), putative,expression site-associated gene 3 (ESAG3), pseudogene	-1	770	20.1454	16.4627	0.81719	0	0	-1
Tb09.142.0040	Tb927_09_v4:89583-91092:+	variant surface glycoprotein (VSG, pseudogene), putative	-1	194	0.12735	0	-1	0	0	-1
Tb09.142.0050	Tb927_09_v4:92457-94081:+	variant surface glycoprotein (VSG, pseudogene), putative	-1	47	0	0	-1	0	0.02539	-1
Tb09.142.0060	Tb927_09_v4:94601-96047:+	variant surface glycoprotein (VSG, pseudogene), putative	-1	1103	14.3707	8.58751	0.59757	0	0	-1
Tb09.142.0070	Tb927_09_v4:98168-99697:+	variant surface glycoprotein (VSG, pseudogene), putative	GO:0020012:evasion or tolerance of host immune response	134	0	0	-1	0	0	-1
Tb09.142.0090	Tb927_09_v4:101529-102951:+	variant surface glycoprotein (VSG, pseudogene), putative,variant surface glycoprotein, fragment	-1	212	0.40731	0.10818	0.2656	0	0	-1
Tb09.142.0100	Tb927_09_v4:104783-106294:+	variant surface glycoprotein (VSG, atypical), putative	GO:0020033:antigenic variation;GO:0016021:integral to membrane	1511	0	0	-1	0	0	-1
Tb09.142.0110	Tb927_09_v4:107352-108292:+	expression site-associated gene (ESAG, pseudogene), putative,expression site-associated gene 3 (ESAG3), fragment	-1	350	1.25102	11.6289	9.29555	0	0	-1
Tb09.142.0120	Tb927_09_v4:108878-110449:+	variant surface glycoprotein (VSG, pseudogene), putative	-1	1040	0	0	-1	0	0	-1
Tb09.142.0130	Tb927_09_v4:112159-113606:+	variant surface glycoprotein (VSG, pseudogene), putative	-1	101	0.39919	0	-1	0.03861	0	-1
Tb09.142.0135	Tb927_09_v4:113668-113784:+	expression site-associated gene (ESAG, pseudogene), putative,expression site-associated gene 3 (ESAG3), fragment	-1	116	0	0	-1	0	0	-1
Tb09.142.0140	Tb927_09_v4:115068-115469:+	variant surface glycoprotein (VSG, pseudogene), putative	-1	401	0	0	-1	0	0	-1
Tb09.142.0160	Tb927_09_v4:117147-118716:+	variant surface glycoprotein (VSG, pseudogene), putative,variant surface glycoprotein, fragment	-1	716	0	0	-1	0	0	-1
Tb09.142.0170	Tb927_09_v4:120844-122543:+	variant surface glycoprotein (VSG, pseudogene), putative	-1	164	0.11281	0	-1	0	0	-1
Tb09.142.0180	Tb927_09_v4:124595-126247:+	variant surface glycoprotein (VSG, pseudogene), putative,variant surface glycoprotein, fragment	-1	317	0	0	-1	0	0	-1
Tb09.142.0190	Tb927_09_v4:126568-126837:-	hypothetical protein, unlikely	-1	269	0	0	-1	0	0	-1
Tb09.142.0200	Tb927_09_v4:128259-129697:+	variant surface glycoprotein (VSG, pseudogene), putative	-1	74	0	0	-1	0	0	-1
Tb09.142.0210	Tb927_09_v4:130567-131112:+	variant surface glycoprotein (VSG, pseudogene), putative	-1	545	0	0	-1	0	0	-1
Tb09.142.0220	Tb927_09_v4:132255-133259:+	expression site-associated gene (ESAG, pseudogene), putative,expression site-associated gene 3 (ESAG3), pseudogene	-1	1004	11.2401	1.6985	0.15111	0	0	-1
Tb09.142.0230	Tb927_09_v4:133814-135334:+	variant surface glycoprotein (VSG, atypical), putative	GO:0020033:antigenic variation;GO:0016021:integral to membrane	1520	0	0.20115	-1	0	0	-1
Tb09.142.0240	Tb927_09_v4:136315-137913:+	variant surface glycoprotein (VSG), putative	GO:0020033:antigenic variation;GO:0016021:integral to membrane	1598	0.47964	0	-1	0	0	-1
Tb09.142.0245	Tb927_09_v4:139406-139775:+	variant surface glycoprotein (VSG, pseudogene), putative,variant surface glycoprotein, fragment	-1	104	0	0	-1	0	0	-1
Tb09.142.0250	Tb927_09_v4:141279-142854:+	variant surface glycoprotein (VSG, pseudogene), putative,variant surface glycoprotein, degenerate	GO:0020012:evasion or tolerance of host immune response	173	0	0	-1	0	0	-1
Tb09.142.0260	Tb927_09_v4:143895-144902:+	hypothetical protein (pseudogene)	-1	1007	0	0	-1	0	0	-1
Tb09.142.0270	Tb927_09_v4:145154-146001:+	expression site-associated gene (ESAG, pseudogene), putative,expression site-associated gene 3 (ESAG3), pseudogene	-1	374	11.2232	23.8458	2.1247	0	0	-1
Tb09.142.0280	Tb927_09_v4:146339-147892:+	variant surface glycoprotein (VSG, pseudogene), putative	-1	47	0	0	-1	0	0	-1
Tb09.142.0290	Tb927_09_v4:149690-151258:+	variant surface glycoprotein (VSG, pseudogene), putative	-1	17	0	0	-1	0	0	-1
Tb09.142.0300	Tb927_09_v4:155010-155681:+	hypothetical protein (pseudogene)	-1	671	0.8882	0	-1	0	0	-1
Tb09.142.0310	Tb927_09_v4:157848-158831:-	expression site-associated gene (ESAG) protein,expression site-associated gene 1 (ESAG1) protein	GO:0008150:biological_process;GO:0016021:integral to membrane;GO:0003674:molecular_function	983	3.96222	3.47264	0.87644	0	0	-1
Tb09.142.0320	Tb927_09_v4:161955-162296:-	hypothetical protein	-1	341	20.4818	7.9123	0.38631	0.1801	0.13334	0.74037
Tb09.142.0330	Tb927_09_v4:163411-164268:-	expression site-associated gene (ESAG, pseudogene), putative,expression site-associated gene 9 (ESAG9), pseudogene	-1	857	9.83256	4.1904	0.42618	0.79623	0	-1
Tb09.142.0340	Tb927_09_v4:165311-166339:-	variant surface glycoprotein (VSG, pseudogene)-related, putative	-1	1028	10.2107	13.7099	1.34269	0.82303	0.36561	0.44422
Tb09.142.0350	Tb927_09_v4:167297-167857:-	hypothetical protein	-1	560	16.8855	0	-1	4.69125	0.15437	0.03291
Tb09.142.0360	Tb927_09_v4:168474-169115:+	hypothetical protein, conserved	GO:0008150:biological_process;GO:0005575:cellular_component;GO:0003674:molecular_function	641	0	0	-1	0	0	-1
Tb09.142.0370	Tb927_09_v4:176548-177001:+	hypothetical protein, conserved	GO:0008150:biological_process;GO:0005575:cellular_component;GO:0003674:molecular_function	410	16.6622	87.7009	5.26347	9.66989	41.8713	4.33007
Tb09.142.0380	Tb927_09_v4:177053-177406:+	hypothetical protein, conserved	GO:0008150:biological_process;GO:0005575:cellular_component;GO:0003674:molecular_function	353	31.6338	81.7963	2.58572	5.88863	21.1578	3.59299
Tb09.142.0390	Tb927_09_v4:179356-179860:+	hypothetical protein, conserved	-1	317	41.815	1.07473	0.0257	14.0907	0.86937	0.0617
Tb09.142.0400	Tb927_09_v4:181249-181434:-	hypothetical protein, conserved	-1	185	2.57681	0	-1	0	0	-1
Tb09.142.0410	Tb927_09_v4:182465-182815:+	hypothetical protein	-1	350	0.60264	0	-1	0.69948	0.12947	0.18509
Tb09.142.0420	Tb927_09_v4:182999-183172:-	hypothetical protein, conserved	-1	173	1.40465	0	-1	0	1.20709	-1
Tb09.142.0430	Tb927_09_v4:183547-183972:+	hypothetical protein	GO:0016020:membrane	425	1.94097	0	-1	0.84483	0	-1
Tb09.142.0440	Tb927_09_v4:185187-185534:+	hypothetical protein, conserved	GO:0008150:biological_process;GO:0005575:cellular_component;GO:0003674:molecular_function	347	0	0	-1	0	0	-1
Tb09.142.0450	Tb927_09_v4:186844-187881:+	UDP-Gal or UDP-GlcNAc-dependent glycosyltransferase, putative	GO:0006506:GPI anchor biosynthetic process;GO:0005575:cellular_component;GO:0008194:UDP-glycosyltransferase activity	1037	0	0	-1	0	0	-1
Tb09.142.0460	Tb927_09_v4:188040-189623:+	variant surface glycoprotein (VSG, pseudogene), putative	-1	1583	0	0	-1	0	0	-1
Tb09.142.0470	Tb927_09_v4:191202-192816:+	variant surface glycoprotein (VSG, pseudogene), putative	-1	131	0	0	-1	0	0	-1
Tb09.142.0480	Tb927_09_v4:194474-196024:+	variant surface glycoprotein (VSG, pseudogene), putative	-1	53	0.37364	0.19847	0.53118	0	0	-1
Tb09.142.0490	Tb927_09_v4:197779-199260:+	variant surface glycoprotein (VSG, pseudogene), putative	-1	1481	23.9843	16.2175	0.67617	0	0	-1
Tb09.142.0500	Tb927_09_v4:201001-202472:+	variant surface glycoprotein (VSG, pseudogene), putative	-1	458	0	0	-1	0	0	-1
Tb09.160.0010	Tb927_09_v4:234295-235755:+	variant surface glycoprotein (VSG, pseudogene), putative	GO:0020033:antigenic variation;GO:0016021:integral to membrane	80	215.072	275.715	1.28196	0	0	-1
Tb09.160.0030	Tb927_09_v4:237211-238757:+	variant surface glycoprotein (VSG, pseudogene), putative,variant surface glycoprotein (VSG), degenerate and frameshifted	-1	989	0.1243	0	-1	0	0	-1
Tb09.160.0040	Tb927_09_v4:240001-241057:+	variant surface glycoprotein (VSG, pseudogene), putative,variant surface glycoprotein (VSG), interrupted	GO:0020012:evasion or tolerance of host immune response	1055	0	0	-1	0	0	-1
Tb09.160.0045	Tb927_09_v4:246349-246438:+	variant surface glycoprotein (VSG, pseudogene), putative	-1	89	0	0	-1	0	0	-1
Tb09.160.0050	Tb927_09_v4:246770-247093:+	hypothetical protein, unlikely	-1	323	0	0	-1	0	0	-1
Tb09.160.0060	Tb927_09_v4:248353-249799:+	variant surface glycoprotein (VSG, pseudogene), putative,variant surface glycoprotein (VSG), frameshifted fragment	-1	104	0	0	-1	0.03872	0	-1
Tb09.160.0070	Tb927_09_v4:251065-252624:+	variant surface glycoprotein (VSG, pseudogene), putative,variant surface glycoprotein (VSG), degenerate	-1	1559	0	0	-1	0	0	-1
Tb09.160.0080	Tb927_09_v4:254042-255441:+	variant surface glycoprotein (VSG, pseudogene), putative,variant surface glycoprotein (VSG), frameshifted and point mutation	-1	329	44.2248	45.2259	1.02264	0	0	-1
Tb09.160.0090	Tb927_09_v4:255549-256088:-	hypothetical protein, unlikely	-1	539	0	0	-1	0	0	-1
Tb09.160.0100	Tb927_09_v4:256781-258321:+	variant surface glycoprotein (VSG, pseudogene), putative,variant surface glycoprotein (VSG), frameshifted and degenerate	-1	83	0.12488	0.2985	2.39029	0	0	-1
Tb09.160.0110	Tb927_09_v4:260947-262452:+	variant surface glycoprotein (VSG), putative	GO:0020012:evasion or tolerance of host immune response;GO:0020033:antigenic variation;GO:0016021:integral to membrane	1505	0.89265	0.1016	0.11382	0	0	-1
Tb09.160.0120	Tb927_09_v4:263704-265239:+	variant surface glycoprotein (VSG, pseudogene), putative,variant surface glycoprotein (VSG), point mutation	-1	1535	0	0	-1	0	0	-1
Tb09.160.0130	Tb927_09_v4:265987-267099:+	expression site-associated gene 3 (ESAG3, pseudogene), putative,expression site-associated gene 3 (ESAG3), degenerate and frameshifted	-1	779	2.27614	0.83702	0.36774	0	0	-1
Tb09.160.0150	Tb927_09_v4:267344-268801:+	variant surface glycoprotein (VSG, pseudogene), putative,ariant surface glycoprotein (VSG), point mutation	-1	1457	0.52736	0	-1	0	0	-1
Tb09.160.0160	Tb927_09_v4:271786-273246:+	variant surface glycoprotein (VSG, atypical), putative	GO:0020033:antigenic variation;GO:0016021:integral to membrane	1460	0	0	-1	0	0	-1
Tb09.160.0170	Tb927_09_v4:275733-277085:+	variant surface glycoprotein (VSG, pseudogene), putative	-1	1352	0	0	-1	0	0	-1
Tb09.160.0180	Tb927_09_v4:279011-280502:+	variant surface glycoprotein (VSG, pseudogene), putative,variant surface glycoprotein (VSG), frameshifted and point mutation	-1	68	0	0	-1	0	0	-1
Tb09.160.0185	Tb927_09_v4:282573-282809:+	variant surface glycoprotein (VSG), pseudogene	-1	236	0	0	-1	0	0	-1
Tb09.160.0200	Tb927_09_v4:285867-287404:+	variant surface glycoprotein (VSG, pseudogene), putative,variant surface glycoprotein (VSG), degenerate frameshifted	-1	179	0	0	-1	0	0	-1
Tb09.160.0220	Tb927_09_v4:289833-291118:+	variant surface glycoprotein (VSG, pseudogene), putative,variant surface glycoprotein (VSG), frameshifted degenerate and interrupted	-1	344	0	0	-1	0	0	-1
Tb09.160.0230	Tb927_09_v4:298347-299927:+	variant surface glycoprotein (VSG, pseudogene), putative,variant surface glycoprotein (VSG), frameshifted and degenerate	GO:0020012:evasion or tolerance of host immune response	383	0	0	-1	0	0	-1
Tb09.160.0240	Tb927_09_v4:302647-303579:+	expression site-associated gene 3 (ESAG3, pseudogene), putative,expression site-associated gene 3 (ESAG3), degenerate fragment	-1	932	29.7402	11.0136	0.37033	0.06077	0	-1
Tb09.160.0250	Tb927_09_v4:303945-305510:+	variant surface glycoprotein (VSG, pseudogene), putative,variant surface glycoprotein (VSG), point mutation	-1	1565	0	0.29282	-1	0.03555	0.02632	0.74037
Tb09.160.0260	Tb927_09_v4:309230-310852:+	variant surface glycoprotein (VSG), putative	GO:0020012:evasion or tolerance of host immune response;GO:0020033:antigenic variation;GO:0016021:integral to membrane	1622	0	0	-1	0	0	-1
Tb09.160.0270	Tb927_09_v4:316878-317087:+	hypothetical protein, unlikely	-1	209	0	0	-1	0	0	-1
Tb09.160.0280	Tb927_09_v4:317859-319439:-	variant surface glycoprotein (VSG, atypical), putative	GO:0020033:antigenic variation;GO:0016021:integral to membrane	1580	1.69835	0.96656	0.56912	0.0704	0	-1
Tb09.160.0290	Tb927_09_v4:319956-320162:+	hypothetical protein, unlikely	-1	206	0	0	-1	0	0	-1
Tb09.160.0300	Tb927_09_v4:321283-321633:-	hypothetical protein, unlikely	-1	350	4.21849	0	-1	0	0	-1
Tb09.160.0310	Tb927_09_v4:322200-322532:-	hypothetical protein, unlikely	-1	332	3.19895	4.58785	1.43417	0	1.51196	-1
Tb09.160.0320	Tb927_09_v4:323131-323586:+	hypothetical protein, unlikely	-1	455	0	0	-1	0	0	-1
Tb09.160.0330	Tb927_09_v4:323923-324195:+	hypothetical protein, unlikely	-1	272	0	0	-1	0	0	-1
Tb09.160.0340	Tb927_09_v4:326351-328804:-	Nucleoporin (TbMlp-2)	GO:0008150:biological_process;GO:0005575:cellular_component;GO:0005622:intracellular;GO:0005643:nuclear pore;GO:0003674:molecular_function	2441	19.53	28.3317	1.45068	17.3174	25.1747	1.45372
Tb09.160.0350	Tb927_09_v4:329260-330940:-	hypothetical protein, conserved	GO:0006464:protein modification process;GO:0005622:intracellular;GO:0016881:acid-amino acid ligase activity	1613	29.6915	46.5571	1.56803	25.8471	47.3566	1.83218
Tb09.160.0360	Tb927_09_v4:331382-333616:-	hypothetical protein, conserved	GO:0044429:mitochondrial part	614	33.1977	18.6711	0.56242	24.6495	4.75475	0.19289
Tb09.160.0370	Tb927_09_v4:333856-335129:-	hypothetical protein, conserved	GO:0044429:mitochondrial part	1139	60.0063	68.1271	1.13533	45.5285	40.0627	0.87995
Tb09.160.0380	Tb927_09_v4:335471-335851:-	hypothetical protein, conserved	-1	248	136.521	159.585	1.16894	161.327	160.543	0.99514
Tb09.160.0390	Tb927_09_v4:336101-337471:-	Monooxygenase, putative	GO:0006725:cellular aromatic compound metabolic process;GO:0008152:metabolic process;GO:0005575:cellular_component;GO:0004497:monooxygenase activity;GO:0016491:oxidoreductase activity	1370	40.8754	46.2219	1.1308	32.9336	16.7484	0.50855
Tb09.160.0400	Tb927_09_v4:337774-339750:-	hypothetical protein, conserved	-1	1976	23.6418	18.4525	0.7805	16.0166	13.2058	0.82451
Tb09.160.0410	Tb927_09_v4:340114-341728:-	hypothetical protein, conserved	GO:0044429:mitochondrial part	926	36.8998	54.6008	1.4797	21.1089	25.368	1.20177
Tb09.160.0420	Tb927_09_v4:341337-341711:-	hypothetical protein, unlikely	-1	374	53.6964	66.4032	1.23664	40.901	38.6937	0.94603
Tb09.160.0430	Tb927_09_v4:342652-345279:-	hypothetical protein, conserved	-1	2453	120.004	252.731	2.10602	46.9311	70.408	1.50024
Tb09.160.0440	Tb927_09_v4:345559-346047:-	hypothetical protein, conserved	-1	470	91.6715	154.389	1.68415	111.824	153.916	1.37641
Tb09.160.0450	Tb927_09_v4:346501-347946:-	protein kinase, putative	GO:0006468:protein phosphorylation;GO:0005575:cellular_component;GO:0004672:protein kinase activity;GO:0004674:protein serine/threonine kinase activity;GO:0004713:protein tyrosine kinase activity;GO:0005524:ATP binding	1397	86.044	95.4309	1.10909	45.8209	13.7236	0.29951
Tb09.160.0460	Tb927_09_v4:348862-351150:-	hypothetical protein, conserved	GO:0003824:catalytic activity;GO:0005524:ATP binding	1148	17.5353	12.3594	0.70483	11.2041	16.6628	1.48721
Tb09.160.0465	Tb927_09_v4:351554-351927:-	hypothetical protein, conserved	-1	257	130.859	315.535	2.41126	98.927	651.419	6.58485
Tb09.160.0470	Tb927_09_v4:352335-354564:-	hypothetical protein, conserved	GO:0044429:mitochondrial part	2204	29.1796	8.94202	0.30645	27.4307	4.71094	0.17174
Tb09.160.0480	Tb927_09_v4:355478-356818:-	protein phosphatase 2B, putative	GO:0006470:protein dephosphorylation;GO:0005575:cellular_component;GO:0004722:protein serine/threonine phosphatase activity;GO:0016787:hydrolase activity	1295	19.5006	21.2304	1.08871	13.2609	10.2338	0.77173
Tb09.160.0490	Tb927_09_v4:357352-358746:-	hypothetical protein, conserved	GO:0008150:biological_process;GO:0005575:cellular_component;GO:0003674:molecular_function;GO:0031072:heat shock protein binding	1394	40.5648	49.5801	1.22225	25.1432	56.9429	2.26474
Tb09.160.0500	Tb927_09_v4:360346-361822:-	protein kinase, putative	GO:0006468:protein phosphorylation;GO:0005575:cellular_component;GO:0004672:protein kinase activity;GO:0004674:protein serine/threonine kinase activity;GO:0004713:protein tyrosine kinase activity;GO:0005524:ATP binding;GO:0008270:zinc ion binding	1466	9.69466	20.4591	2.11034	3.57345	4.27814	1.1972
Tb09.160.0510	Tb927_09_v4:362611-363072:-	hypothetical protein, conserved	-1	422	26.4089	19.0934	0.72299	20.5771	43.2877	2.10368
Tb09.160.0520	Tb927_09_v4:364404-369221:-	hypothetical protein, conserved	-1	4817	11.3022	9.47257	0.83812	7.34224	9.4689	1.28965
Tb09.160.0530	Tb927_09_v4:370016-370805:-	CDP-diacylglycerol--inositol 3-phosphatidyltransferase, putative	GO:0008654:phospholipid biosynthetic process;GO:0005783:endoplasmic reticulum;GO:0005794:Golgi apparatus;GO:0016020:membrane;GO:0003881:CDP-diacylglycerol-inositol 3-phosphatidyltransferase activity;GO:0008526:phosphatidylinositol transporter activity	653	55.4665	82.074	1.4797	32.6321	92.6461	2.83911
Tb09.160.0540	Tb927_09_v4:371133-371578:-	hypothetical protein, conserved	GO:0005634:nucleus;GO:0044429:mitochondrial part;GO:0003700:sequence-specific DNA binding transcription factor activity;GO:0008270:zinc ion binding	392	55.7272	50.7444	0.91059	26.951	30.1018	1.11691
Tb09.160.0550	Tb927_09_v4:371858-372981:-	hypothetical protein, conserved	GO:0044429:mitochondrial part	1100	23.2642	5.61699	0.24144	23.3205	6.92909	0.29712
Tb09.160.0560	Tb927_09_v4:373256-374056:-	hypothetical protein, conserved	-1	734	37.4176	22.735	0.6076	23.4337	17.9859	0.76752
Tb09.160.0570	Tb927_09_v4:374660-376612:-	protein kinase, putative	GO:0006468:protein phosphorylation;GO:0005575:cellular_component;GO:0004672:protein kinase activity;GO:0004674:protein serine/threonine kinase activity;GO:0004713:protein tyrosine kinase activity;GO:0005524:ATP binding	1952	7.42585	5.91664	0.79676	5.55709	11.1465	2.00581
Tb09.160.0580	Tb927_09_v4:377286-378119:-	Mov34/MPN/PAD-1 metallopeptidase, putative,metallo-peptidase, Clan MP, Family M67	GO:0008150:biological_process;GO:0005575:cellular_component;GO:0003674:molecular_function	833	50.4151	43.1722	0.85633	31.7877	34.4671	1.08429
Tb09.160.0590	Tb927_09_v4:378310-378675:-	hypothetical protein, unlikely	-1	365	40.2379	0	-1	46.0368	0.24699	0.00537
Tb09.160.0600	Tb927_09_v4:379049-380879:-	hypothetical protein, conserved	GO:0005515:protein binding	1805	16.0886	34.8301	2.16489	9.67488	17.8735	1.84741
Tb09.160.0610	Tb927_09_v4:381368-382765:-	hypothetical protein, conserved	-1	1397	32.2149	37.8433	1.17471	20.7332	28.6303	1.38089
Tb09.160.0620	Tb927_09_v4:383453-384376:-	peroxisomal membrane protein 4, putative	-1	923	88.4374	61.3607	0.69383	48.3163	65.7717	1.36127
Tb09.160.0630	Tb927_09_v4:384831-387026:-	hypothetical protein, conserved	-1	2195	12.3101	4.83504	0.39277	9.73516	5.95983	0.6122
Tb09.160.0640	Tb927_09_v4:387081-387368:-	hypothetical protein, unlikely	-1	287	3.0254	0	-1	2.19474	0.97496	0.44423
Tb09.160.0650	Tb927_09_v4:388394-402202:-	hypothetical protein, conserved	-1	13439	14.9605	10.9535	0.73216	16.7416	15.7949	0.94345
Tb09.160.0660	Tb927_09_v4:402568-402909:+	hypothetical protein, unlikely	-1	341	0	0	-1	0	0	-1
Tb09.160.0670	Tb927_09_v4:403012-413740:-	hypothetical protein, conserved	GO:0006464:protein modification process;GO:0005622:intracellular;GO:0008270:zinc ion binding;GO:0016881:acid-amino acid ligase activity	8933	15.9656	7.91703	0.49588	16.5196	18.6801	1.13078
Tb09.160.0680	Tb927_09_v4:413927-415833:-	sec1 family transport protein, putative (SLY1)	GO:0006904:vesicle docking involved in exocytosis;GO:0009306:protein secretion;GO:0016192:vesicle-mediated transport;GO:0005739:mitochondrion;GO:0008565:protein transporter activity	1883	23.4157	41.5133	1.77288	12.6774	26.9168	2.12321
Tb09.160.0690	Tb927_09_v4:416141-416894:-	hypothetical protein, conserved	-1	728	75.7593	23.5824	0.31128	41.997	11.7257	0.2792
Tb09.160.0700	Tb927_09_v4:417110-417507:-	60S ribosomal protein L35, putative	GO:0006412:translation;GO:0005622:intracellular;GO:0005840:ribosome;GO:0003735:structural constituent of ribosome	383	830.608	1408.65	1.69593	1117.23	883.688	0.79096
Tb09.160.0710	Tb927_09_v4:417788-418524:-	60S ribosomal protein L35, putative	GO:0006412:translation;GO:0005622:intracellular;GO:0005840:ribosome;GO:0003735:structural constituent of ribosome	383	807.187	1418.2	1.75696	1071.56	874.912	0.81649
Tb09.160.0720	Tb927_09_v4:418601-420559:-	hypothetical protein, conserved	GO:0008150:biological_process;GO:0005575:cellular_component;GO:0003674:molecular_function	1709	41.5277	63.7675	1.53554	24.2305	38.1638	1.57503
Tb09.160.0730	Tb927_09_v4:421157-422136:-	hypothetical protein, conserved	-1	647	45.2427	40.9522	0.90517	23.2201	22.8119	0.98242
Tb09.160.0740	Tb927_09_v4:422768-423331:-	hypothetical protein, conserved	-1	329	68.5217	160.181	2.33767	114.985	305.115	2.65351
Tb09.160.0750	Tb927_09_v4:423685-427059:-	hypothetical protein, conserved	-1	3374	11.6552	7.72378	0.66269	11.3331	3.34665	0.2953
Tb09.160.0760	Tb927_09_v4:427213-428436:-	hypothetical protein, conserved	GO:0044429:mitochondrial part	1223	30.1626	24.6616	0.81762	28.0902	20.017	0.7126
Tb09.160.0770	Tb927_09_v4:429132-430125:-	nitrilase, putative	GO:0006807:nitrogen compound metabolic process;GO:0016810:hydrolase activity, acting on carbon-nitrogen (but not peptide) bonds	821	49.5153	135.318	2.73286	47.8936	146.924	3.06773
Tb09.160.0780	Tb927_09_v4:435981-437912:-	syntaxin binding protein 1, putative	GO:0006904:vesicle docking involved in exocytosis;GO:0016192:vesicle-mediated transport;GO:0005575:cellular_component;GO:0000149:SNARE binding;GO:0008565:protein transporter activity	1925	26.5609	52.3542	1.9711	12.8551	11.9449	0.92919
Tb09.160.0790	Tb927_09_v4:438455-440791:-	hypothetical protein, conserved	-1	2078	32.0837	34.1815	1.06539	31.5205	30.4661	0.96655
Tb09.160.0800	Tb927_09_v4:442114-442686:+	hypothetical protein, unlikely	-1	572	0.70233	0	-1	0	0	-1
Tb09.160.0810	Tb927_09_v4:442831-445171:-	kynureninase, putative	GO:0006569:tryptophan catabolic process;GO:0008152:metabolic process;GO:0009435:NAD biosynthetic process;GO:0005737:cytoplasm;GO:0030170:pyridoxal phosphate binding;GO:0030429:kynureninase activity	1307	45.1196	90.8139	2.01274	28.9662	64.876	2.23972
Tb09.160.0815	Tb927_09_v4:445472-445728:-	60S ribosomal protein L38, putative	GO:0006412:translation;GO:0005622:intracellular;GO:0005840:ribosome;GO:0003735:structural constituent of ribosome	248	364.656	608.282	1.6681	435.504	717.812	1.64823
Tb09.160.0830	Tb927_09_v4:446711-448519:-	hypothetical protein, conserved	-1	1808	8.242	14.9019	1.80804	6.53096	16.64	2.54786
Tb09.160.0840	Tb927_09_v4:449747-451740:-	membrane protein YIP1, putative	GO:0016192:vesicle-mediated transport;GO:0005794:Golgi apparatus;GO:0016021:integral to membrane;GO:0003674:molecular_function	1079	31.4661	27.6498	0.87872	20.8701	25.9202	1.24198
Tb09.160.0850	Tb927_09_v4:452427-454270:-	hypothetical protein, conserved	GO:0005525:GTP binding	1061	22.1401	37.0303	1.67254	20.4947	26.9275	1.31388
Tb09.160.0860	Tb927_09_v4:454462-457630:-	hypothetical protein, conserved	-1	2246	35.9071	24.8309	0.69153	18.283	5.31261	0.29058
Tb09.160.0880	Tb927_09_v4:467359-467691:-	hypothetical protein, unlikely	-1	332	0.63979	1.52928	2.39028	4.08432	14.8447	3.63456
Tb09.160.0890	Tb927_09_v4:468296-469810:-	hypothetical protein, conserved	GO:0044429:mitochondrial part	1514	26.109	7.4728	0.28622	33.5043	13.2333	0.39497
Tb09.160.0900	Tb927_09_v4:469815-470283:-	hypothetical protein, conserved	-1	341	46.5495	81.1011	1.74226	67.7175	36.8022	0.54347
Tb09.160.0910	Tb927_09_v4:470653-471617:-	hypothetical protein, conserved	-1	830	36.8908	23.7407	0.64354	36.2315	40.6946	1.12318
Tb09.160.0920	Tb927_09_v4:472129-476834:-	hypothetical protein, conserved	-1	4277	20.1942	13.6308	0.67499	13.5621	4.6795	0.34504
Tb09.160.0930	Tb927_09_v4:477523-480600:-	protein kinase, putative	GO:0006468:protein phosphorylation;GO:0005575:cellular_component;GO:0004672:protein kinase activity;GO:0004674:protein serine/threonine kinase activity;GO:0005524:ATP binding	3077	16.9779	9.75344	0.57448	9.90667	3.42283	0.34551
Tb09.160.0940	Tb927_09_v4:480752-481027:-	hypothetical protein	-1	275	34.9788	0	-1	42.4453	0	-1
Tb09.160.0950	Tb927_09_v4:481459-482945:-	hypothetical protein, conserved	-1	629	74.5371	102.603	1.37654	67.8315	80.4758	1.18641
Tb09.160.0960	Tb927_09_v4:483264-483611:-	hypothetical protein, unlikely	-1	347	33.4691	0	-1	12.7137	0.52294	0.04113
Tb09.160.0970	Tb927_09_v4:484756-486990:-	SUMO1/Ulp2, putative	GO:0006508:proteolysis;GO:0008234:cysteine-type peptidase activity	2234	21.8835	15.7399	0.71926	11.094	7.35395	0.66287
Tb09.160.0980	Tb927_09_v4:487723-487986:-	hypothetical protein, unlikely	-1	263	24.2948	0	-1	12.3978	0	-1
Tb09.160.0990	Tb927_09_v4:489276-491915:-	protein kinase, putative	GO:0006468:protein phosphorylation;GO:0005575:cellular_component;GO:0004672:protein kinase activity;GO:0004674:protein serine/threonine kinase activity;GO:0004713:protein tyrosine kinase activity;GO:0005524:ATP binding	2339	14.952	9.51761	0.63654	12.4502	15.3629	1.23396
Tb09.160.1000	Tb927_09_v4:492566-493944:-	hypothetical protein, conserved	-1	1151	18.6651	14.6037	0.78241	6.63597	3.25132	0.48995
Tb09.160.1010	Tb927_09_v4:494733-496078:-	hypothetical protein, conserved	-1	1199	23.6949	26.1997	1.10571	33.1621	62.8181	1.89427
Tb09.160.1020	Tb927_09_v4:496400-498871:-	hypothetical protein, conserved	GO:0044429:mitochondrial part;GO:0005488:binding	2471	25.8211	27.9821	1.08369	26.7817	23.6258	0.88216
Tb09.160.1030	Tb927_09_v4:498950-500567:-	hypothetical protein, conserved	-1	380	95.0577	66.107	0.69544	41.4547	61.1479	1.47505
Tb09.160.1040	Tb927_09_v4:499870-500286:-	hypothetical protein, unlikely	-1	416	47.6984	83.9262	1.75952	14.1292	28.2871	2.00203
Tb09.160.1050	Tb927_09_v4:500631-500993:-	hypothetical protein, unlikely	-1	362	33.6506	0	-1	34.3442	0.12465	0.00363
Tb09.160.1060	Tb927_09_v4:501307-502908:-	hypothetical protein, conserved	GO:0008270:zinc ion binding	1370	25.8456	15.4446	0.59757	15.244	11.4372	0.75027
Tb09.160.1070	Tb927_09_v4:504245-505399:-	hypothetical protein, conserved	GO:0008152:metabolic process;GO:0008168:methyltransferase activity	1103	17.7504	19.744	1.11231	35.953	137.36	3.82054
Tb09.160.1080	Tb927_09_v4:505412-505729:-	hypothetical protein, unlikely	-1	317	32.3729	9.67258	0.29879	25.4415	44.9172	1.76551
Tb09.160.1090	Tb927_09_v4:506182-510028:-	serine/threonine protein kinase, putative	GO:0006468:protein phosphorylation;GO:0005575:cellular_component;GO:0004672:protein kinase activity;GO:0004674:protein serine/threonine kinase activity;GO:0004713:protein tyrosine kinase activity;GO:0005524:ATP binding	3014	32.0996	6.30636	0.19646	20.1966	2.19977	0.10892
Tb09.160.1100	Tb927_09_v4:510837-511466:-	hypothetical protein, conserved	-1	596	42.6726	113.779	2.66633	54.21	117.953	2.17585
Tb09.160.1110	Tb927_09_v4:512261-512908:-	hypothetical protein, conserved	-1	584	40.8666	73.3306	1.79439	18.834	20.8056	1.10469
Tb09.160.1120	Tb927_09_v4:513726-514410:-	hypothetical protein, conserved	-1	632	19.881	39.7269	1.99823	12.4536	38.1018	3.05949
Tb09.160.1130	Tb927_09_v4:514887-515120:-	hypothetical protein, unlikely	-1	233	30.9751	0.77124	0.0249	36.7954	0	-1
Tb09.160.1140	Tb927_09_v4:515916-517368:-	electon transport protein SCO1/SCO2, putative	GO:0055114:oxidation-reduction process;GO:0005575:cellular_component;GO:0005743:mitochondrial inner membrane;GO:0005507:copper ion binding	971	15.4512	8.79351	0.56912	11.762	16.8992	1.43677
Tb09.160.1150	Tb927_09_v4:517554-517949:-	hypothetical protein, unlikely	-1	395	406.265	0.83859	0.00206	398.711	0.67835	0.0017
Tb09.160.1160	Tb927_09_v4:518901-521405:-	nucleolar protein (NOP86)	GO:0000086:G2/M transition of mitotic cell cycle;GO:0005730:nucleolus	2273	73.2885	265.237	3.61909	68.3148	390.501	5.7162
Tb09.160.1170	Tb927_09_v4:521363-521758:+	hypothetical protein, unlikely	-1	395	0	0	-1	0	0	-1
Tb09.160.1180	Tb927_09_v4:522177-524138:-	nucleolar protein (NOP66)	-1	1730	37.5848	189.542	5.04304	29.6391	222.266	7.4991
Tb09.160.1190	Tb927_09_v4:524096-524491:+	hypothetical protein, unlikely	-1	395	0	0	-1	0	0	-1
Tb09.160.1200	Tb927_09_v4:524525-550419:-	microtubule- associated protein (GB4)	GO:0008150:biological_process;GO:0005575:cellular_component;GO:0003674:molecular_function	24644	21.3819	3.15801	0.1477	35.7463	11.5951	0.32437
Tb09.160.1210	Tb927_09_v4:552786-556194:-	hypothetical protein, conserved	-1	3128	18.936	8.6765	0.4582	12.0428	9.22809	0.76628
Tb09.160.1220	Tb927_09_v4:557908-558759:-	hypothetical protein, conserved	GO:0016021:integral to membrane	851	19.1195	61.4856	3.21585	8.48911	41.8678	4.93195
Tb09.160.1230	Tb927_09_v4:558811-559167:-	hypothetical protein, unlikely	-1	356	13.5976	2.35522	0.17321	7.03358	0.38104	0.05417
Tb09.160.1240	Tb927_09_v4:559859-562274:-	hypothetical protein, conserved	GO:0005488:binding	953	40.1056	49.3993	1.23173	38.713	56.1373	1.45009
Tb09.160.1250	Tb927_09_v4:562427-566269:-	hypothetical protein, conserved	-1	3266	23.8011	21.64	0.9092	22.1982	25.7909	1.16184
Tb09.160.1260	Tb927_09_v4:566604-568264:-	hypothetical protein, conserved	GO:0006810:transport	689	76.2819	82.3378	1.07939	53.1241	57.2042	1.0768
Tb09.160.1270	Tb927_09_v4:567742-568050:-	hypothetical protein, unlikely	-1	308	22.3067	0	-1	7.68649	0	-1
Tb09.160.1280	Tb927_09_v4:568680-570719:-	hypothetical protein, conserved	GO:0044429:mitochondrial part	2030	26.5677	13.389	0.50396	27.8678	23.8999	0.85762
Tb09.160.1290	Tb927_09_v4:571371-577533:-	hypothetical protein, conserved	-1	5759	12.9032	4.86711	0.3772	8.34146	2.68788	0.32223
Tb09.160.1300	Tb927_09_v4:577817-578116:+	hypothetical protein, unlikely	GO:0007010:cytoskeleton organization;GO:0003779:actin binding	299	0.72131	0	-1	0.83722	0.15496	0.18509
Tb09.160.1310	Tb927_09_v4:578649-580535:-	hypothetical protein, conserved	-1	1820	16.4778	22.2439	1.34993	16.263	29.944	1.84123
Tb09.160.1320	Tb927_09_v4:580596-581000:+	hypothetical protein, unlikely	-1	404	0	0	-1	0	0	-1
Tb09.160.1330	Tb927_09_v4:581009-582360:-	hypothetical protein, conserved	GO:0006909:phagocytosis;GO:0005856:cytoskeleton	1109	41.7677	45.8108	1.0968	37.9825	32.3639	0.85207
Tb09.160.1340	Tb927_09_v4:582460-582555:-	hypothetical protein, unlikely (3C4.425)	-1	95	20.3802	0	-1	31.5404	0	-1
Tb09.160.1350	Tb927_09_v4:582675-582908:-	hypothetical protein, unlikely	-1	233	10.6477	0	-1	3.65145	0	-1
Tb09.160.1370	Tb927_09_v4:583380-585076:-	hypothetical protein, conserved (3C4.415)	GO:0044429:mitochondrial part	1451	12.1809	15.5074	1.27309	4.41825	2.44626	0.55367
Tb09.160.1380	Tb927_09_v4:585557-585745:+	hypothetical protein, unlikely (3C4.410)	-1	188	0	0	-1	0	0	-1
Tb09.160.1390	Tb927_09_v4:586319-586720:-	hypothetical protein, unlikely (3C4.405)	-1	401	16.0426	0	-1	2.10233	0	-1
Tb09.160.1400	Tb927_09_v4:586806-590951:-	hypothetical protein, conserved (3C4.400)	-1	4136	10.5359	6.46859	0.61396	10.1379	12.3562	1.21881
Tb09.160.1410	Tb927_09_v4:591409-591951:+	hypothetical protein, unlikely (3C4.395)	-1	542	0.37215	0	-1	0.10799	0	-1
Tb09.160.1430	Tb927_09_v4:592800-593000:-	hypothetical protein, unlikely (3C4.385)	-1	200	24.52	0	-1	17.6182	0.25085	0.01424
Tb09.160.1440	Tb927_09_v4:593115-594832:-	hypothetical protein, conserved (3C4.380)	GO:0008017:microtubule binding	1610	15.2311	131.785	8.65235	15.8832	93.437	5.88276
Tb09.160.1460	Tb927_09_v4:595018-595281:+	hypothetical protein, unlikely	-1	263	0	0	-1	0	0	-1
Tb09.160.1470	Tb927_09_v4:595639-596729:-	hypothetical protein, conserved (3C4.370)	GO:0008150:biological_process;GO:0005575:cellular_component;GO:0005622:intracellular;GO:0008270:zinc ion binding	1028	20.9887	23.6533	1.12695	19.5332	19.0116	0.9733
Tb09.160.1480	Tb927_09_v4:596946-597203:+	hypothetical protein, unlikely	-1	257	0	0	-1	0	0	-1
Tb09.160.1490	Tb927_09_v4:597431-598648:-	hypothetical protein, conserved (3C4.365)	GO:0006281:DNA repair;GO:0003824:catalytic activity	647	24.9297	21.0892	0.84595	11.3421	2.71098	0.23902
Tb09.160.1500	Tb927_09_v4:598721-599014:-	hypothetical protein, unlikely	-1	293	319.733	0	-1	65.7805	0.15864	0.00241
Tb09.160.1510	Tb927_09_v4:599417-599614:-	hypothetical protein, unlikely (3C4.360)	-1	197	140.411	0	-1	16.5738	0	-1
Tb09.160.1520	Tb927_09_v4:599652-602189:-	hypothetical protein, conserved (3C4.355)	GO:0008150:biological_process;GO:0005575:cellular_component;GO:0003674:molecular_function;GO:0005488:binding;GO:0016740:transferase activity	1286	92.2098	37.989	0.41198	25.4517	5.21829	0.20503
Tb09.160.1530	Tb927_09_v4:601941-602165:+	hypothetical protein, unlikely	-1	224	0	0	-1	0	0	-1
Tb09.160.1540	Tb927_09_v4:602204-602545:+	hypothetical protein, unlikely (3C4.350)	-1	341	0	0	-1	0	0	-1
Tb09.160.1550	Tb927_09_v4:602547-602822:+	hypothetical protein	-1	275	0	0	-1	0	0	-1
Tb09.160.1560	Tb927_09_v4:602944-611443:-	hypothetical protein, conserved (3C4.345)	GO:0005488:binding	7895	13.8419	3.8089	0.27517	25.7282	28.2049	1.09626
Tb09.160.1570	Tb927_09_v4:611724-612361:-	hypothetical protein, conserved (3C4.340)	-1	542	62.521	51.0005	0.81573	47.8387	21.2671	0.44456
Tb09.160.1590	Tb927_09_v4:612482-612883:-	hypothetical protein, unlikely (3C4.330)	-1	401	49.6803	0	-1	26.7296	0	-1
Tb09.160.1600	Tb927_09_v4:612893-613318:-	hypothetical protein, unlikely (3C4.325)	-1	425	56.2882	0.38662	0.00687	28.3019	0.52124	0.01842
Tb09.160.1610	Tb927_09_v4:613922-615560:-	hypothetical protein, conserved (3C4.320)	-1	1487	31.3731	61.9266	1.97387	11.9135	27.4875	2.30727
Tb09.160.1620	Tb927_09_v4:615860-616369:+	hypothetical protein, unlikely (3C4.315)	-1	509	0	0	-1	0	0	-1
Tb09.160.1630	Tb927_09_v4:616370-616624:+	hypothetical protein, unlikely (3C4.310)	-1	254	0	0	-1	0	0	-1
Tb09.160.1640	Tb927_09_v4:616785-616997:+	hypothetical protein, unlikely	-1	212	0	0	-1	0	0	-1
Tb09.160.1660	Tb927_09_v4:617243-617543:-	hypothetical protein, conserved (3C4.305)	GO:0007165:signal transduction;GO:0008150:biological_process;GO:0005575:cellular_component;GO:0003674:molecular_function;GO:0008603:cAMP-dependent protein kinase regulator activity	245	69.2596	91.4884	1.32095	58.7055	130.784	2.22779
Tb09.160.1670	Tb927_09_v4:618223-618879:-	hypothetical protein (3C4.300)	-1	656	33.3605	34.0712	1.02131	45.5857	19.5466	0.42879
Tb09.160.1680	Tb927_09_v4:619779-620327:-	cytidine deaminase, putative (3C4.295)	GO:0046087:cytidine metabolic process;GO:0005575:cellular_component;GO:0003824:catalytic activity;GO:0004126:cytidine deaminase activity;GO:0008270:zinc ion binding;GO:0016787:hydrolase activity	548	30.8913	53.9142	1.74529	25.2909	58.8605	2.32734
Tb09.160.1690	Tb927_09_v4:621016-621337:-	hypothetical protein, conserved (3C4.290)	GO:0007165:signal transduction;GO:0008603:cAMP-dependent protein kinase regulator activity	230	58.0121	127.698	2.20123	45.0799	73.723	1.63538
Tb09.160.1700	Tb927_09_v4:621318-621425:-	hypothetical protein, unlikely (3C4.285)	-1	107	11.1533	0	-1	4.04552	0	-1
Tb09.160.1710	Tb927_09_v4:621675-622826:-	hypothetical protein, conserved (3C4.280)	-1	1130	31.5364	27.8582	0.88337	18.8989	14.1027	0.74622
Tb09.160.1720	Tb927_09_v4:622928-623128:-	hypothetical protein, unlikely (3C4.275)	-1	200	38.5313	0	-1	36.2529	0.25085	0.00692
Tb09.160.1730	Tb927_09_v4:623248-623592:-	hypothetical protein, unlikely (3C4.270)	-1	344	30.1122	2.93783	0.09756	25.5001	1.45228	0.05695
Tb09.160.1740	Tb927_09_v4:623742-625028:-	hypothetical protein, conserved (3C4.265)	-1	1286	19.6414	30.9408	1.57528	9.78913	13.8832	1.41823
Tb09.160.1750	Tb927_09_v4:625204-625485:-	hypothetical protein, unlikely (3C4.260)	-1	281	37.2087	0	-1	18.8948	0.16654	0.00881
Tb09.160.1760	Tb927_09_v4:625622-626852:-	hypothetical protein, conserved (3C4.255)	GO:0008150:biological_process;GO:0005575:cellular_component;GO:0044429:mitochondrial part;GO:0003674:molecular_function	1205	48.4285	77.1721	1.59353	30.9439	23.5647	0.76153
Tb09.160.1770	Tb927_09_v4:626959-627147:+	hypothetical protein, unlikely (3C4.250)	-1	188	0	0	-1	0	0	-1
Tb09.160.1780	Tb927_09_v4:627367-630438:-	protein kinase, putative (3C4.245)	GO:0006468:protein phosphorylation;GO:0016021:integral to membrane;GO:0004672:protein kinase activity;GO:0004674:protein serine/threonine kinase activity;GO:0004713:protein tyrosine kinase activity;GO:0005524:ATP binding	3071	20.6481	10.3621	0.50184	29.8146	27.8739	0.93491
Tb09.160.1790	Tb927_09_v4:630945-632645:-	hypothetical protein, conserved (3C4.240)	-1	1700	28.698	17.8441	0.62179	17.7652	16.1993	0.91186
Tb09.160.1800	Tb927_09_v4:632869-633012:-	hypothetical protein, unlikely (3C4.235)	-1	143	18.1377	0	-1	1.57893	0	-1
Tb09.160.1810	Tb927_09_v4:633560-633712:+	hypothetical protein, unlikely (3C4.230)	-1	152	0	0	-1	0	0	-1
Tb09.160.1820	Tb927_09_v4:634521-635354:-	cytochrome oxidase subunit V (COXV)	GO:0044429:mitochondrial part	590	47.5538	123.41	2.59517	181.061	841.755	4.649
Tb09.160.1830	Tb927_09_v4:636762-637037:+	hypothetical protein (3C4.220)	-1	275	0	0	-1	0	0	-1
Tb09.160.1840	Tb927_09_v4:637183-637377:-	hypothetical protein, unlikely	-1	194	6.06554	0	-1	2.11208	0.78186	0.37018
Tb09.160.1850	Tb927_09_v4:637415-637672:-	hypothetical protein, unlikely	-1	257	2.58275	0	-1	0.74945	0	-1
Tb09.160.1860	Tb927_09_v4:637918-638427:+	hypothetical protein, unlikely (3C4.215)	-1	509	0	0	-1	0	0	-1
Tb09.160.1870	Tb927_09_v4:638474-638584:+	hypothetical protein, unlikely (3C4.210)	-1	110	0	0	-1	0	0	-1
Tb09.160.1880	Tb927_09_v4:638748-639089:+	hypothetical protein, unlikely	-1	341	0.62066	0	-1	0	0	-1
Tb09.160.1890	Tb927_09_v4:639233-639343:+	hypothetical protein, unlikely (3C4.205)	-1	110	0	0	-1	0	0	-1
Tb09.160.1900	Tb927_09_v4:639444-639572:+	hypothetical protein, unlikely (3C4.200)	-1	128	0	0	-1	1.23205	0	-1
Tb09.160.1920	Tb927_09_v4:641083-641487:+	hypothetical protein, unlikely (3C4.185)	-1	404	9.23828	4.90715	0.53118	5.80822	3.08736	0.53155
Tb09.160.1930	Tb927_09_v4:641646-641942:-	hypothetical protein, unlikely	-1	296	0	0	-1	0	0	-1
Tb09.160.1950	Tb927_09_v4:642369-643522:+	acidocalcisomal exopolyphosphatase, putative (3C4.175)	GO:0006797:polyphosphate metabolic process;GO:0005575:cellular_component;GO:0005737:cytoplasm;GO:0004309:exopolyphosphatase activity;GO:0016462:pyrophosphatase activity;GO:0016787:hydrolase activity;GO:0030145:manganese ion binding	1151	51.9595	83.0667	1.59868	28.0077	28.431	1.01511
Tb09.160.1960	Tb927_09_v4:644019-644336:-	hypothetical protein, unlikely (3C4.170)	-1	317	0	0	-1	0	0	-1
Tb09.160.1970	Tb927_09_v4:644400-644537:+	hypothetical protein, unlikely (3C4.165)	-1	137	42.3712	0	-1	30.1788	0	-1
Tb09.160.1980	Tb927_09_v4:643764-645516:+	hypothetical protein, conserved (3C4.160)	-1	170	133.647	74.4251	0.55688	47.538	29.3299	0.61698
Tb09.160.1990	Tb927_09_v4:645936-646450:+	hypothetical protein, conserved (3C4.155)	GO:0008150:biological_process;GO:0005575:cellular_component;GO:0003674:molecular_function	506	66.1482	108.284	1.63699	52.9304	64.3377	1.21552
Tb09.160.2000	Tb927_09_v4:646607-647835:+	pseudouridylate synthase, putative (3C4.150)	GO:0001522:pseudouridine synthesis;GO:0006396:RNA processing;GO:0009451:RNA modification;GO:0005575:cellular_component;GO:0044429:mitochondrial part;GO:0003723:RNA binding;GO:0009982:pseudouridine synthase activity	1220	42.2717	39.2309	0.92807	27.2428	20.544	0.75411
Tb09.160.2010	Tb927_09_v4:648134-649253:+	N-acetyltransferase, putative (3C4.145)	GO:0008152:metabolic process;GO:0005575:cellular_component;GO:0008080:N-acetyltransferase activity	1070	46.2512	42.7764	0.92487	42.9996	17.6909	0.41142
Tb09.160.2020	Tb927_09_v4:649472-649989:+	thioredoxin (trx)	GO:0006467:protein thiol-disulfide exchange;GO:0045454:cell redox homeostasis;GO:0005575:cellular_component;GO:0015036:disulfide oxidoreductase activity	323	70.6346	79.4218	1.1244	46.1647	68.5002	1.48382
Tb09.160.2030	Tb927_09_v4:650179-650340:+	hypothetical protein, unlikely (3C4.135)	-1	161	30.8791	0	-1	25.0889	0.6634	0.02644
Tb09.160.2040	Tb927_09_v4:650377-651271:+	hypothetical protein, conserved (3C4.130)	-1	761	50.2674	140.179	2.78867	20.8269	30.9507	1.48609
Tb09.160.2050	Tb927_09_v4:651637-656281:+	endo-beta-N-acetylglucosaminidase, putative (3C4.125)	GO:0008150:biological_process;GO:0005575:cellular_component;GO:0005737:cytoplasm;GO:0016798:hydrolase activity, acting on glycosyl bonds;GO:0033925:mannosyl-glycoprotein endo-beta-N-acetylglucosaminidase activity	3155	18.8918	29.5311	1.56317	16.3239	27.5087	1.68518
Tb09.160.2060	Tb927_09_v4:656538-657088:+	hypothetical protein, conserved (3C4.120)	GO:0044429:mitochondrial part	380	52.1993	35.0236	0.67096	91.0409	40.6079	0.44604
Tb09.160.2070	Tb927_09_v4:657387-658487:+	cyclophilin type peptidyl-prolyl cis-trans isomerase, putative (3C4.115)	GO:0006457:protein folding;GO:0005575:cellular_component;GO:0003755:peptidyl-prolyl cis-trans isomerase activity	956	62.6128	49.5626	0.79157	55.2161	46.8396	0.8483
Tb09.160.2080	Tb927_09_v4:658499-658960:-	hypothetical protein, unlikely (3C4.110)	-1	461	0	0	-1	0	0	-1
Tb09.160.2090	Tb927_09_v4:659184-661595:+	hypothetical protein, conserved,zinc finger protein family member, putative (ZC3H27)	GO:0003676:nucleic acid binding;GO:0003723:RNA binding;GO:0008270:zinc ion binding	2390	19.4768	6.27071	0.32196	21.9608	6.31924	0.28775
Tb09.160.2100	Tb927_09_v4:661872-662741:+	low molecular weight protein tyrosine phosphatase, putative (3C4.100)	GO:0006470:protein dephosphorylation;GO:0044429:mitochondrial part;GO:0004725:protein tyrosine phosphatase activity	791	41.5429	40.2351	0.96852	36.525	23.7822	0.65112
Tb09.160.2110	Tb927_09_v4:662999-663747:+	U5Cwc21 small nuclear ribonucleoprotein (TbCWC21)	GO:0008380:RNA splicing;GO:0005634:nucleus;GO:0005829:cytosol	431	35.8348	24.7449	0.69053	42.8412	36.6457	0.85538
Tb09.160.2120	Tb927_09_v4:664246-664341:+	hypothetical protein, unlikely (3C4.90)	-1	95	37.3637	0	-1	1.97127	7.2974	3.70188
Tb09.160.2130	Tb927_09_v4:663950-665261:+	hypothetical protein, conserved (3C4.85)	-1	770	37.1078	23.6529	0.63741	15.3719	3.13388	0.20387
Tb09.160.2140	Tb927_09_v4:665720-666022:+	hypothetical protein, unlikely (3C4.80)	-1	302	60.6091	0	-1	30.0017	0	-1
Tb09.160.2150	Tb927_09_v4:666189-666864:+	U6 snRNA-associated Sm-like protein LSm6p,Sm- like protein (Lsm6)	GO:0000398:nuclear mRNA splicing, via spliceosome;GO:0005634:nucleus;GO:0030629:U6 snRNA 3'-end binding	260	84.0684	46.6848	0.55532	54.4564	30.8315	0.56617
Tb09.160.2160	Tb927_09_v4:667204-667559:+	hypothetical protein, conserved (3C4.70)	GO:0044429:mitochondrial part	353	122.357	138.863	1.1349	190.861	200.294	1.04942
Tb09.160.2170	Tb927_09_v4:667842-668209:+	hypothetical protein, conserved (3C4.65)	-1	260	136.717	78.4847	0.57407	101.028	128.617	1.27308
Tb09.160.2180	Tb927_09_v4:668749-669566:+	hypothetical protein, conserved (3C4.55)	-1	800	29.006	46.8095	1.61378	21.898	31.422	1.43493
Tb09.160.2190	Tb927_09_v4:670096-670272:+	hypothetical protein, unlikely (3C4.50)	-1	176	6.86833	4.37795	0.63741	3.98603	1.77069	0.44422
Tb09.160.2200	Tb927_09_v4:670217-672170:+	hypothetical protein, conserved (3C4.45)	-1	1739	14.9543	10.7761	0.7206	14.3582	10.2288	0.7124
Tb09.160.2210	Tb927_09_v4:672498-673139:+	glutaredoxin-like protein (3C4.40)	GO:0045454:cell redox homeostasis;GO:0055114:oxidation-reduction process;GO:0005575:cellular_component;GO:0044429:mitochondrial part;GO:0004362:glutathione-disulfide reductase activity;GO:0009055:electron carrier activity;GO:0015035:protein disulfide oxidoreductase activity	641	54.709	93.1243	1.70218	45.0999	98.1021	2.17522
Tb09.160.2220	Tb927_09_v4:673617-674543:+	hypothetical protein, conserved	GO:0005975:carbohydrate metabolic process;GO:0005794:Golgi apparatus;GO:0016020:membrane;GO:0044429:mitochondrial part;GO:0008107:galactoside 2-alpha-L-fucosyltransferase activity	926	59.4615	40.9926	0.6894	55.2502	19.026	0.34436
Tb09.160.2230	Tb927_09_v4:674979-675685:+	hypothetical protein, conserved	-1	695	33.3707	57.0403	1.70929	39.9747	24.0814	0.60242
Tb09.160.2240	Tb927_09_v4:676108-677934:+	hypothetical protein, conserved (3C4.25)	-1	1661	38.6084	26.9969	0.69925	19.5972	33.5248	1.71069
Tb09.160.2250	Tb927_09_v4:678457-679057:+	hypothetical protein, conserved (3C4.20)	GO:0044429:mitochondrial part	596	61.4889	33.7322	0.54859	40.8525	65.6898	1.60797
Tb09.160.2260	Tb927_09_v4:679871-681946:+	kinesin (Kif-13-1)	GO:0007017:microtubule-based process;GO:0007018:microtubule-based movement;GO:0007052:mitotic spindle organization;GO:0051983:regulation of chromosome segregation;GO:0005634:nucleus;GO:0005875:microtubule associated complex;GO:0003774:motor activity;GO:0003777:microtubule motor activity;GO:0005524:ATP binding	2075	29.8359	56.9068	1.90733	20.7517	39.9779	1.92649
Tb09.160.2270	Tb927_09_v4:682106-682249:+	hypothetical protein, unlikely (3C4.10)	-1	143	65.2958	0	-1	36.8418	0	-1
Tb09.160.2280	Tb927_09_v4:682482-684077:+	hypothetical protein, conserved (1L12.15)	GO:0008150:biological_process;GO:0005575:cellular_component;GO:0044429:mitochondrial part;GO:0003674:molecular_function	1595	40.0068	36.375	0.90922	24.0546	9.42092	0.39165
Tb09.160.2290	Tb927_09_v4:684359-688600:+	hypothetical protein, conserved (1L12.20)	-1	4100	24.2956	17.2681	0.71075	13.6994	14.8878	1.08675
Tb09.160.2300	Tb927_09_v4:689586-689981:-	hypothetical protein, unlikely (1L12.25)	-1	395	5.78875	0	-1	3.81761	0	-1
Tb09.160.2310	Tb927_09_v4:690648-691010:+	hypothetical protein, unlikely (1L12.30)	-1	362	1.16036	0	-1	0.50506	0	-1
Tb09.160.2320	Tb927_09_v4:691055-691183:-	hypothetical protein, unlikely (1L12.35)	-1	128	0	0	-1	0	0	-1
Tb09.160.2330	Tb927_09_v4:692143-692406:-	hypothetical protein, unlikely (1L12.40)	-1	263	0	0	-1	0.48619	0	-1
Tb09.160.2340	Tb927_09_v4:696261-696416:+	hypothetical protein, unlikely (1L12.45)	-1	155	47.1108	0	-1	20.7412	0	-1
Tb09.160.2350	Tb927_09_v4:696756-697372:+	hypothetical protein, conserved (1L12.50)	-1	485	67.5906	51.5122	0.76212	48.119	31.4772	0.65415
Tb09.160.2360	Tb927_09_v4:697603-698809:+	poly(A) export protein, putative (TbGLE2)	GO:0008150:biological_process;GO:0005575:cellular_component;GO:0003674:molecular_function	1049	65.7291	104.298	1.58679	28.3676	42.1644	1.48636
Tb09.160.2370	Tb927_09_v4:699365-700099:+	hypothetical protein, conserved (1L12.60)	-1	662	133.056	184.986	1.39029	98.3101	97.9518	0.99636
Tb09.160.2380	Tb927_09_v4:700275-700614:+	hypothetical protein, conserved (1L12.65)	GO:0044429:mitochondrial part	260	56.8948	202.978	3.5676	77.3725	280.768	3.62878
Tb09.160.2390	Tb927_09_v4:701116-701406:-	hypothetical protein, unlikely	-1	290	0	0	-1	0	0	-1
Tb09.160.2400	Tb927_09_v4:701736-703634:+	hypothetical protein, conserved (1L12.70)	-1	1796	32.6613	27.1253	0.8305	29.9143	22.6963	0.75871
Tb09.160.2410	Tb927_09_v4:703765-703980:+	hypothetical protein (1L12.75)	-1	215	12.8104	0.85057	0.0664	7.12474	0.45869	0.06438
Tb09.160.2420	Tb927_09_v4:703993-704895:+	syntaxin, putative (1L12.80)	GO:0016192:vesicle-mediated transport;GO:0016020:membrane;GO:0005215:transporter activity	854	67.2455	101.854	1.51467	22.0436	23.7659	1.07813
Tb09.160.2430	Tb927_09_v4:704925-705215:+	hypothetical protein, unlikely (1L12.85)	-1	290	67.2547	0	-1	21.4672	0.16054	0.00748
Tb09.160.2440	Tb927_09_v4:705264-705752:+	hypothetical protein, conserved (1L12.90)	-1	353	84.7548	19.9735	0.23566	67.8924	39.6228	0.58361
Tb09.160.2450	Tb927_09_v4:705932-706493:+	hypothetical protein, conserved (1L12.95)	-1	530	75.8712	81.1082	1.06902	49.7847	60.8588	1.22244
Tb09.160.2460	Tb927_09_v4:707220-709433:+	hypothetical protein, conserved (1L12.105)	-1	2198	27.3562	16.2783	0.59505	23.7891	11.8101	0.49645
Tb09.160.2470	Tb927_09_v4:709989-712140:+	hypothetical protein, conserved (1L12.115)	-1	2114	20.6275	16.7223	0.81068	13.6963	11.2047	0.81809
Tb09.160.2480	Tb927_09_v4:712512-713553:+	hypothetical protein, conserved (1L12.120)	-1	956	45.0731	46.3126	1.0275	51.0734	14.547	0.28483
Tb09.160.2490	Tb927_09_v4:713794-714424:+	ribosomal protein S7, putative (1L12.125)	GO:0006412:translation;GO:0005622:intracellular;GO:0005840:ribosome;GO:0003735:structural constituent of ribosome	608	768.982	1511.83	1.96601	1088.78	1139.77	1.04683
Tb09.160.2500	Tb927_09_v4:714670-714816:-	hypothetical protein, unlikely (1L12.130)	-1	146	0	0	-1	0	0	-1
Tb09.160.2540	Tb927_09_v4:717852-718535:+	alpha/beta-hydrolase-like protein (1L12.150)	GO:0008152:metabolic process;GO:0005575:cellular_component;GO:0003824:catalytic activity;GO:0016787:hydrolase activity	614	25.3865	75.7217	2.98275	29.0883	58.4555	2.00959
Tb09.160.2550	Tb927_09_v4:720281-720911:+	ribosomal protein S7, putative (1L12.160)	GO:0006412:translation;GO:0005622:intracellular;GO:0005840:ribosome;GO:0003735:structural constituent of ribosome	608	865.023	1598.04	1.8474	1116.36	1233.47	1.1049
Tb09.160.2560	Tb927_09_v4:721157-721303:-	hypothetical protein, unlikely (1L12.165)	-1	146	0	0	-1	0	0	-1
Tb09.160.2600	Tb927_09_v4:724339-725022:+	alpha/beta-hydrolase-like protein (1L12.185)	GO:0008152:metabolic process;GO:0005575:cellular_component;GO:0003824:catalytic activity;GO:0016787:hydrolase activity	614	27.6648	79.0929	2.85897	27.7661	55.309	1.99196
Tb09.160.2620	Tb927_09_v4:726764-728432:+	hypothetical protein, conserved (1L12.195)	GO:0005515:protein binding;GO:0008270:zinc ion binding	1655	26.3744	24.8852	0.94354	12.7553	13.1466	1.03068
Tb09.160.2630	Tb927_09_v4:729532-729666:-	hypothetical protein, unlikely (1L12.200)	-1	134	0	0	-1	0	0	-1
Tb09.160.2640	Tb927_09_v4:729728-729868:-	hypothetical protein, unlikely (1L12.205)	-1	140	0	0	-1	0	0	-1
Tb09.160.2650	Tb927_09_v4:730032-734005:+	hypothetical protein, conserved (1L12.210)	GO:0008270:zinc ion binding	3944	14.8823	12.3152	0.82751	15.1771	31.1401	2.05178
Tb09.160.2660	Tb927_09_v4:734042-734158:-	hypothetical protein, unlikely (1L12.215)	-1	116	0	0	-1	0	0	-1
Tb09.160.2680	Tb927_09_v4:734557-734847:-	hypothetical protein, unlikely (1L12.225)	-1	290	1.49455	0.5954	0.39838	0	0	-1
Tb09.160.2690	Tb927_09_v4:735104-735520:+	hypothetical protein, unlikely (1L12.230)	-1	416	11.9246	0	-1	11.3899	1.06744	0.09372
Tb09.160.2700	Tb927_09_v4:735639-735998:+	hypothetical protein, unlikely (1L12.235)	-1	359	12.2984	0	-1	5.26806	0	-1
Tb09.160.2710	Tb927_09_v4:736166-736918:+	hypothetical protein, conserved (1L12.240)	-1	752	12.0697	0	-1	6.85239	0.11274	0.01645
Tb09.160.2720	Tb927_09_v4:737054-737203:-	hypothetical protein, unlikely (1L12.245)	-1	149	0	0	-1	0	0	-1
Tb09.160.2730	Tb927_09_v4:737823-738302:+	hypothetical protein, unlikely (1L12.250)	-1	479	14.4689	0	-1	4.69244	0	-1
Tb09.160.2740	Tb927_09_v4:738582-738746:+	hypothetical protein, unlikely (1L12.255)	-1	164	43.6915	1.2004	0.02747	29.7281	0	-1
Tb09.160.2750	Tb927_09_v4:739049-739192:-	hypothetical protein, unlikely (1L12.265)	-1	143	1.81377	0	-1	0	0	-1
Tb09.160.2760	Tb927_09_v4:739261-739413:+	hypothetical protein, unlikely (1L12.260)	-1	152	50.0407	0	-1	34.3653	0	-1
Tb09.160.2770	Tb927_09_v4:739701-742022:+	fatty acyl CoA syntetase 1 (ACS1)	GO:0006631:fatty acid metabolic process;GO:0008152:metabolic process;GO:0016020:membrane;GO:0003824:catalytic activity;GO:0004321:fatty-acyl-CoA synthase activity	2096	51.157	75.2939	1.47182	38.0736	98.0943	2.57644
Tb09.160.2780	Tb927_09_v4:742325-745562:+	fatty acyl CoA synthetase 2 (ACS2)	GO:0006631:fatty acid metabolic process;GO:0008152:metabolic process;GO:0016020:membrane;GO:0003824:catalytic activity;GO:0004321:fatty-acyl-CoA synthase activity	2126	59.2876	294.632	4.96954	30.6913	97.8573	3.18844
Tb09.160.2810	Tb927_09_v4:746269-749068:+	fatty acyl CoA synthetase 3 (ACS3)	GO:0006631:fatty acid metabolic process;GO:0008152:metabolic process;GO:0016020:membrane;GO:0003824:catalytic activity;GO:0004321:fatty-acyl-CoA synthase activity	2108	70.6442	220.324	3.11879	29.071	103.58	3.56301
Tb09.160.2840	Tb927_09_v4:749768-752567:+	fatty acyl CoA synthetase 4 (ACS4)	GO:0006631:fatty acid metabolic process;GO:0008152:metabolic process;GO:0016020:membrane;GO:0003824:catalytic activity;GO:0004321:fatty-acyl-CoA synthase activity	2108	56.3708	186.855	3.31474	27.7079	99.2913	3.5835
Tb09.160.2850	Tb927_09_v4:752800-753072:-	hypothetical protein, unlikely (1L12.315)	-1	272	0	0	-1	0	0	-1
Tb09.160.2860	Tb927_09_v4:753549-754957:+	hypothetical protein, conserved (1L12.320)	-1	1115	37.1899	72.2789	1.94351	25.567	36.9249	1.44424
Tb09.160.2870	Tb927_09_v4:755212-755376:+	hypothetical protein, unlikely (1L12.325)	-1	164	75.3301	0	-1	58.5818	1.2947	0.0221
Tb09.160.2880	Tb927_09_v4:755621-755791:+	hypothetical protein, unlikely (1L12.330)	-1	170	2.87413	0	-1	0	0	-1
Tb09.160.2890	Tb927_09_v4:755792-756753:+	hypothetical protein, conserved (1L12.335)	-1	752	49.8533	91.3589	1.83256	42.2564	67.4754	1.59681
Tb09.160.2900	Tb927_09_v4:757331-759013:+	PRP3, putative (TbPRP3)	-1	1682	38.3422	20.1247	0.52487	22.582	9.99726	0.44271
Tb09.160.2910	Tb927_09_v4:759237-760405:+	tricarboxylate carrier, putative (1L12.345)	GO:0006812:cation transport;GO:0005743:mitochondrial inner membrane;GO:0016020:membrane;GO:0008324:cation transmembrane transporter activity	983	10.8961	35.3578	3.245	43.46	245.879	5.6576
Tb09.160.2920	Tb927_09_v4:760444-760593:+	hypothetical protein, unlikely (1L12.350)	-1	149	11.9975	0	-1	34.8138	0	-1
Tb09.160.2930	Tb927_09_v4:761343-761711:-	hypothetical protein, unlikely (1L12.355)	-1	368	0	0	-1	0	0	-1
Tb09.160.2950	Tb927_09_v4:762004-762237:+	hypothetical protein, unlikely (1L12.365)	-1	233	1.93594	0	-1	7.3029	0.41591	0.05695
Tb09.160.2960	Tb927_09_v4:763080-766288:+	hypothetical protein, conserved (1L12.380)	-1	2645	37.6506	13.4851	0.35816	37.7285	24.8672	0.65911
Tb09.160.2970	Tb927_09_v4:766547-768179:+	KREL1 (KREL1)	GO:0009451:RNA modification;GO:0031019:mitochondrial mRNA editing complex;GO:0044429:mitochondrial part;GO:0003972:RNA ligase (ATP) activity;GO:0005524:ATP binding;GO:0016874:ligase activity	1409	50.7644	49.4718	0.97454	35.2424	18.3528	0.52076
Tb09.160.2980	Tb927_09_v4:768435-772881:+	GTPase activating protein, putative (1L12.390)	GO:0008150:biological_process;GO:0032313:regulation of Rab GTPase activity;GO:0005575:cellular_component;GO:0005622:intracellular;GO:0004672:protein kinase activity;GO:0005097:Rab GTPase activator activity	4193	19.1182	8.31525	0.43494	12.6225	8.13732	0.64467
Tb09.160.2990	Tb927_09_v4:773293-774550:+	DNA-damage inducible protein DDI1-like protein (1L12.395)	GO:0006289:nucleotide-excision repair;GO:0006508:proteolysis;GO:0005575:cellular_component;GO:0003674:molecular_function;GO:0004190:aspartic-type endopeptidase activity	1136	46.0228	50.7938	1.10366	29.5286	58.0064	1.96441
Tb09.160.3000	Tb927_09_v4:774766-774960:-	hypothetical protein, unlikely (1L12.400)	-1	194	0	0	-1	0	0	-1
Tb09.160.3010	Tb927_09_v4:774966-775097:-	hypothetical protein, unlikely (1L12.405)	-1	131	0	0	-1	0	0	-1
Tb09.160.3020	Tb927_09_v4:775129-776415:+	hypothetical protein, conserved (1L12.410)	-1	1247	37.9209	107.907	2.84558	23.2649	64.5098	2.77283
Tb09.160.3050	Tb927_09_v4:777061-778421:+	hypothetical protein, conserved (1L12.420)	GO:0008150:biological_process;GO:0005739:mitochondrion;GO:0044429:mitochondrial part;GO:0003674:molecular_function	1295	25.1573	34.0398	1.35308	16.7166	7.13168	0.42662
Tb09.160.3060	Tb927_09_v4:778806-780971:+	hypothetical protein (1L12.425)	-1	2165	13.5389	38.8762	2.87145	6.22459	10.8036	1.73563
Tb09.160.3070	Tb927_09_v4:781713-781889:+	hypothetical protein, unlikely (1L12.430)	-1	176	13.7367	0	-1	18.7343	2.06581	0.11027
Tb09.160.3080	Tb927_09_v4:782186-782581:+	hypothetical protein, unlikely (1L12.435)	-1	395	25.7862	0	-1	16.3394	3.16563	0.19374
Tb09.160.3090	Tb927_09_v4:783053-785706:+	heat shock protein, putative,HSP70-like protein (1L12.440)	GO:0006457:protein folding;GO:0005575:cellular_component;GO:0005743:mitochondrial inner membrane;GO:0003674:molecular_function;GO:0005524:ATP binding	2501	113.26	281.491	2.48535	22.9308	39.3855	1.71758
Tb09.160.3100	Tb927_09_v4:786158-786388:-	hypothetical protein, unlikely (1L12.445)	-1	230	0	0	-1	0.28532	0	-1
Tb09.160.3110	Tb927_09_v4:786321-788008:+	mitochondrial processing peptide beta subunit, putative,metallo-peptidase, Clan ME, Family M16 (1L12.450)	GO:0006508:proteolysis;GO:0006627:protein processing involved in protein targeting to mitochondrion;GO:0017087:mitochondrial processing peptidase complex;GO:0044429:mitochondrial part;GO:0003824:catalytic activity;GO:0004222:metalloendopeptidase activity;GO:0008270:zinc ion binding;GO:0046872:metal ion binding	1433	42.5136	82.8133	1.94792	27.9028	67.738	2.42764
Tb09.160.3120	Tb927_09_v4:788640-791896:+	hypothetical protein, conserved (1L12.455)	-1	3056	18.7066	5.23147	0.27966	20.9579	3.99228	0.19049
Tb09.160.3130	Tb927_09_v4:792054-792155:-	hypothetical protein, unlikely (1L12.460)	-1	101	0	0	-1	0	0	-1
Tb09.160.3140	Tb927_09_v4:792237-792765:+	hypothetical protein, conserved (1L12.465)	-1	380	16.484	19.7008	1.19514	19.133	40.4898	2.11624
Tb09.160.3150	Tb927_09_v4:793724-796837:+	RBP32 (RBP32)	GO:0006396:RNA processing;GO:0005575:cellular_component;GO:0003676:nucleic acid binding;GO:0003723:RNA binding	3095	12.0469	1.07192	0.08898	7.13336	0.14451	0.02026
Tb09.160.3160	Tb927_09_v4:797870-798660:+	hypothetical protein, conserved (1L12.475)	-1	659	11.1669	14.6686	1.31358	7.79433	4.60361	0.59064
Tb09.160.3170	Tb927_09_v4:798765-799037:+	hypothetical protein, unlikely (1L12.480)	-1	272	15.2998	0	-1	15.1882	0	-1
Tb09.160.3180	Tb927_09_v4:799071-799283:+	hypothetical protein, unlikely (1L12.485)	-1	212	17.3785	0	-1	40.3423	0.46669	0.01157
Tb09.160.3190	Tb927_09_v4:799420-799536:+	hypothetical protein, unlikely (1L12.490)	-1	116	14.7488	0	-1	15.6924	0	-1
Tb09.160.3200	Tb927_09_v4:799771-799968:+	hypothetical protein, unlikely (1L12.495)	-1	197	8.32949	3.79236	0.45529	6.90573	61.0983	8.84748
Tb09.160.3210	Tb927_09_v4:799885-801464:+	ubiquitin-activating enzyme e1, putative (1L12.500)	GO:0006464:protein modification process;GO:0005739:mitochondrion;GO:0003824:catalytic activity;GO:0004839:ubiquitin activating enzyme activity;GO:0004842:ubiquitin-protein ligase activity;GO:0005524:ATP binding;GO:0008641:small protein activating enzyme activity	1403	30.1542	14.4154	0.47806	32.9317	5.09426	0.15469
Tb09.160.3220	Tb927_09_v4:801882-805919:+	hypothetical protein, conserved (1L12.505)	-1	4037	20.6122	6.36812	0.30895	21.646	4.46845	0.20643
Tb09.160.3240	Tb927_09_v4:806268-811094:+	hypothetical protein, conserved (1L12.510)	-1	4826	8.08012	1.46175	0.18091	13.1731	2.78417	0.21135
Tb09.160.3250	Tb927_09_v4:811391-811486:+	hypothetical protein, unlikely (1L12.515)	-1	95	6.7934	0	-1	57.1669	21.1625	0.37019
Tb09.160.3260	Tb927_09_v4:811650-813162:+	hypothetical protein, conserved (1L12.520)	-1	1487	28.2746	32.7121	1.15694	17.9077	9.8467	0.54986
Tb09.160.3270	Tb927_09_v4:813674-814934:+	ATP-dependent DEAD box helicase, putative (1L12.525)	GO:0006139:nucleobase, nucleoside, nucleotide and nucleic acid metabolic process;GO:0006412:translation;GO:0005575:cellular_component;GO:0005829:cytosol;GO:0003676:nucleic acid binding;GO:0004386:helicase activity;GO:0005524:ATP binding;GO:0008026:ATP-dependent helicase activity	1214	306.325	676.419	2.20817	244.73	1231.76	5.03315
Tb09.160.3280	Tb927_09_v4:815145-815297:+	hypothetical protein, unlikely (1L12.530)	-1	152	263.548	0	-1	49.8539	0	-1
Tb09.160.3290	Tb927_09_v4:815429-815581:+	hypothetical protein, unlikely (1L12.535)	-1	152	161.798	0	-1	6.77625	0	-1
Tb09.160.3300	Tb927_09_v4:815830-815943:+	hypothetical protein, unlikely (1L12.540)	-1	113	184.259	0	-1	126.985	0	-1
Tb09.160.3310	Tb927_09_v4:816201-816329:+	hypothetical protein, unlikely (1L12.545)	-1	128	605.038	1.69148	0.0028	811.918	1.82435	0.00225
Tb09.160.3320	Tb927_09_v4:816921-819096:+	hypothetical protein, conserved (1L12.550)	-1	1052	30.4596	62.6583	2.0571	22.9803	22.1698	0.96473
Tb09.160.3330	Tb927_09_v4:819389-819526:+	hypothetical protein, unlikely (1L12.555)	-1	137	5.7779	0	-1	0.55887	0.82754	1.48074
Tb09.160.3340	Tb927_09_v4:819596-819742:+	hypothetical protein, unlikely (1L12.560)	-1	146	12.3371	9.82973	0.79676	18.4109	50.359	2.73527
Tb09.160.3350	Tb927_09_v4:819749-820030:-	hypothetical protein, unlikely (1L12.565)	-1	281	0	0	-1	0	0	-1
Tb09.160.3370	Tb927_09_v4:821108-822032:+	hypothetical protein, conserved (28G16.5)	GO:0008150:biological_process;GO:0005575:cellular_component;GO:0005622:intracellular;GO:0044429:mitochondrial part;GO:0008270:zinc ion binding	896	40.3755	23.3013	0.57712	26.725	10.1277	0.37896
Tb09.160.3380	Tb927_09_v4:822365-825055:+	calcium/potassium channel (CAKC), putative (28G16.10)	GO:0006813:potassium ion transport;GO:0016020:membrane;GO:0005267:potassium channel activity;GO:0015269:calcium-activated potassium channel activity	2636	29.3613	9.80485	0.33394	5.03259	0.89671	0.17818
Tb09.160.3390	Tb927_09_v4:825193-825660:-	hypothetical protein, unlikely (28G16.15)	-1	467	3.93763	0	-1	2.2852	0	-1
Tb09.160.3400	Tb927_09_v4:825976-827479:+	glucose transporter (pseudogene), putative	-1	1502	1.91674	0.10181	0.05312	0.25956	0	-1
Tb09.160.3410	Tb927_09_v4:827895-829367:-	leucine-rich repeat protein (LRRP), putative (28G16.25)	GO:0008150:biological_process;GO:0005575:cellular_component;GO:0003674:molecular_function;GO:0005515:protein binding	1472	28.0489	13.9287	0.49659	39.6354	15.8917	0.40095
Tb09.160.3420	Tb927_09_v4:829746-829853:+	hypothetical protein, unlikely (28G16.30)	-1	107	0	0	-1	0	0	-1
Tb09.160.3430	Tb927_09_v4:831325-831708:+	hypothetical protein, unlikely (28G16.35)	-1	383	0.54466	0	-1	0	0	-1
Tb09.160.3450	Tb927_09_v4:832283-832396:+	hypothetical protein, unlikely (28G16.40)	-1	113	2.55916	0	-1	0	0	-1
Tb09.160.3460	Tb927_09_v4:832974-833387:+	hypothetical protein, unlikely (28G16.45)	-1	413	7.01196	0.39906	0.05691	1.16268	0	-1
Tb09.160.3470	Tb927_09_v4:836871-840738:+	condensin subunit 1, putative (28G16.50)	GO:0007076:mitotic chromosome condensation;GO:0000796:condensin complex;GO:0003674:molecular_function;GO:0005488:binding	3776	18.6019	12.5104	0.67254	15.8596	13.4717	0.84943
Tb09.160.3480	Tb927_09_v4:841188-842430:+	protein kinase, putative (28G16.55)	GO:0006468:protein phosphorylation;GO:0004672:protein kinase activity;GO:0004674:protein serine/threonine kinase activity;GO:0004713:protein tyrosine kinase activity;GO:0005524:ATP binding;GO:0008270:zinc ion binding	1154	53.3288	26.4563	0.4961	57.957	30.4441	0.52529
Tb09.160.3490	Tb927_09_v4:842618-843337:+	hypothetical protein, conserved (28G16.60)	-1	719	30.2652	37.7058	1.24585	24.8296	18.8561	0.75942
Tb09.160.3500	Tb927_09_v4:843578-844807:+	hypothetical protein, conserved (28G16.65)	GO:0030001:metal ion transport;GO:0016020:membrane;GO:0046873:metal ion transmembrane transporter activity	1229	32.8386	8.88845	0.27067	30.0002	11.342	0.37806
Tb09.160.3510	Tb927_09_v4:845158-846295:+	presenilin-like aspartic peptidase, putative,presenilin-like aspartic peptidase, clan AD, family A22A, putative (28G16.70)	GO:0023034:intracellular signaling pathway;GO:0016021:integral to membrane	1097	52.8465	28.1647	0.53295	52.2611	33.6426	0.64374
Tb09.160.3520	Tb927_09_v4:846542-847729:+	radical SAM domain protein, putative (28G16.75)	GO:0008152:metabolic process;GO:0005739:mitochondrion;GO:0003824:catalytic activity;GO:0005506:iron ion binding;GO:0051536:iron-sulfur cluster binding	1187	58.7982	11.2903	0.19202	48.9639	13.4719	0.27514
Tb09.160.3530	Tb927_09_v4:847908-848222:+	hypothetical protein, conserved (28G16.80)	-1	146	396.549	1189.4	2.99937	193.315	1066.25	5.51559
Tb09.160.3540	Tb927_09_v4:848744-849343:+	hypothetical protein, conserved (28G16.85)	-1	590	78.8035	28.4169	0.3606	78.3581	24.8841	0.31757
Tb09.160.3550	Tb927_09_v4:849608-850469:+	hypothetical protein, conserved (28G16.90)	-1	824	61.7169	48.6041	0.78753	35.8865	20.375	0.56776
Tb09.160.3560	Tb927_09_v4:850662-852017:+	hypothetical protein, conserved	-1	1355	18.6108	14.7152	0.79068	9.81139	8.97331	0.91458
Tb09.160.3580	Tb927_09_v4:852082-852177:+	hypothetical protein, unlikely (28G16.100)	-1	95	37.3637	0	-1	57.1669	0	-1
Tb09.160.3590	Tb927_09_v4:852479-855348:+	cAMP-specific phosphodiesterase (PDEB1)	GO:0007165:signal transduction;GO:0008283:cell proliferation;GO:0005737:cytoplasm;GO:0003824:catalytic activity;GO:0004114:3',5'-cyclic-nucleotide phosphodiesterase activity	2792	19.0756	77.0213	4.03769	17.5513	53.524	3.04958
Tb09.160.3600	Tb927_09_v4:855540-856097:+	hypothetical protein, unlikely (28G16.110)	-1	557	16.6222	0	-1	14.6797	0.07763	0.00529
Tb09.160.3610	Tb927_09_v4:856432-856749:+	hypothetical protein, unlikely	-1	317	39.1173	0	-1	58.9069	0	-1
Tb09.160.3620	Tb927_09_v4:856843-857118:+	hypothetical protein, unlikely (28G16.115)	-1	275	51.6732	0	-1	43.5987	0	-1
Tb09.160.3630	Tb927_09_v4:857727-860504:+	cAMP-specific phosphodiesterase (PDEB2)	GO:0007165:signal transduction;GO:0008283:cell proliferation;GO:0005737:cytoplasm;GO:0003824:catalytic activity;GO:0004114:3',5'-cyclic-nucleotide phosphodiesterase activity	2777	21.2278	69.177	3.25879	14.7557	39.9011	2.70411
Tb09.160.3640	Tb927_09_v4:860555-860653:-	hypothetical protein, unlikely (28G16.125)	-1	98	0	0	-1	0	0	-1
Tb09.160.3650	Tb927_09_v4:861369-861665:+	hypothetical protein, unlikely (28G16.135)	-1	296	88.301	0	-1	78.3504	0	-1
Tb09.160.3660	Tb927_09_v4:861702-861857:-	hypothetical protein, unlikely (28G16.140)	-1	155	0	0	-1	0	0	-1
Tb09.160.3670	Tb927_09_v4:861929-862332:+	ribosomal protein S6, putative,NHP2/RS6-like protein (NHP2)	GO:0006412:translation;GO:0005840:ribosome;GO:0003735:structural constituent of ribosome	380	204.402	557.313	2.72656	189.257	454.242	2.40014
Tb09.160.3680	Tb927_09_v4:862421-862558:-	hypothetical protein, unlikely (28G16.150)	-1	137	0	0	-1	0	0	-1
Tb09.160.3690	Tb927_09_v4:863329-865331:+	phosphomevalonate kinase protein, putative (28G16.155)	GO:0006696:ergosterol biosynthetic process;GO:0010142:farnesyl diphosphate biosynthetic process, mevalonate pathway;GO:0016310:phosphorylation;GO:0019287:isopentenyl diphosphate biosynthetic process, mevalonate pathway;GO:0031388:organic acid phosphorylation;GO:0005634:nucleus;GO:0005737:cytoplasm;GO:0004631:phosphomevalonate kinase activity;GO:0005524:ATP binding;GO:0016301:kinase activity	1415	36.5485	33.7755	0.92413	27.9921	31.408	1.12203
Tb09.160.3700	Tb927_09_v4:865433-865735:+	hypothetical protein, unlikely (28G16.160)	-1	302	9.98268	0.56813	0.05691	3.93126	1.99147	0.50657
Tb09.160.3710	Tb927_09_v4:865854-866732:+	proliferative cell nuclear antigen (PCNA), putative (28G16.165)	GO:0006275:regulation of DNA replication;GO:0043626:PCNA complex;GO:0003677:DNA binding;GO:0030337:DNA polymerase processivity factor activity	878	77.1351	246.899	3.20087	67.148	302.024	4.49788
Tb09.160.3720	Tb927_09_v4:867176-867466:+	hypothetical protein, unlikely (28G16.170)	-1	290	117.322	0.5954	0.00507	67.4373	0.16054	0.00238
Tb09.160.3730	Tb927_09_v4:867532-869415:+	glutaminyl-tRNA synthetase, putative (28G16.175)	GO:0006412:translation;GO:0006418:tRNA aminoacylation for protein translation;GO:0006425:glutaminyl-tRNA aminoacylation;GO:0005737:cytoplasm;GO:0000166:nucleotide binding;GO:0004812:aminoacyl-tRNA ligase activity;GO:0004819:glutamine-tRNA ligase activity;GO:0005524:ATP binding	1883	73.0853	120.905	1.65431	52.7687	114.092	2.16211
Tb09.160.3740	Tb927_09_v4:869653-870038:+	hypothetical protein, conserved	-1	329	49.7752	107.646	2.16264	6.19007	17.6375	2.84932
Tb09.160.3750	Tb927_09_v4:870422-870523:+	hypothetical protein, unlikely (28G16.185)	-1	101	49.0016	2.44017	0.0498	18.6625	1.31593	0.07051
Tb09.160.3760	Tb927_09_v4:871266-874178:+	mismatch repair protein MSH3, putative,mismatch repair protein (MSH3)	GO:0006298:mismatch repair;GO:0005524:ATP binding;GO:0030983:mismatched DNA binding	2807	23.2257	11.7811	0.50724	21.6096	18.7842	0.86925
Tb09.160.3770	Tb927_09_v4:874325-874528:+	hypothetical protein, unlikely (28G16.195)	-1	203	8.02289	0	-1	4.65607	0.24623	0.05288
Tb09.160.3780	Tb927_09_v4:874583-876049:+	hypothetical protein, conserved (28G16.200)	GO:0008150:biological_process;GO:0005575:cellular_component;GO:0005515:protein binding;GO:0008270:zinc ion binding	1466	75.0681	63.3605	0.84404	39.9542	23.2202	0.58117
Tb09.160.3790	Tb927_09_v4:876781-876882:-	hypothetical protein, unlikely (28G16.205)	-1	101	0	0	-1	0	0	-1
Tb09.160.3800	Tb927_09_v4:876666-877786:+	hypothetical protein, conserved (28G16.210)	GO:0044429:mitochondrial part	824	33.837	41.3895	1.2232	15.4194	33.2758	2.15804
Tb09.160.3810	Tb927_09_v4:877994-878356:+	hypothetical protein, unlikely (28G16.215)	-1	362	16.2451	10.6322	0.65448	24.0746	1.74503	0.07248
Tb09.160.3820	Tb927_09_v4:878624-880129:+	nucleolar RNA binding protein, putative (28G16.220)	GO:0000398:nuclear mRNA splicing, via spliceosome;GO:0005634:nucleus;GO:0030515:snoRNA binding	1505	48.4581	183.904	3.79511	55.5421	338.976	6.10303
Tb09.160.3830	Tb927_09_v4:881255-882638:+	hypothetical protein, conserved (28G16.225)	-1	1142	37.1264	10.5357	0.28378	42.3055	11.8003	0.27893
Tb09.160.3840	Tb927_09_v4:882699-882833:-	hypothetical protein, unlikely (28G16.230)	-1	134	0	0	-1	0	0	-1
Tb09.160.3850	Tb927_09_v4:883018-884268:+	actin related protein 3, putative (28G16.235)	GO:0007010:cytoskeleton organization;GO:0030833:regulation of actin filament polymerization;GO:0015629:actin cytoskeleton;GO:0003779:actin binding;GO:0005200:structural constituent of cytoskeleton;GO:0005515:protein binding;GO:0005524:ATP binding	1250	29.1808	17.7144	0.60706	22.3112	5.83792	0.26166
Tb09.160.3870	Tb927_09_v4:884502-884714:+	hypothetical protein, unlikely (28G16.240)	-1	212	23.8954	0.86541	0.03622	6.93384	6.76707	0.97595
Tb09.160.3880	Tb927_09_v4:884858-885469:+	hypothetical protein, conserved (28G16.245)	GO:0008150:biological_process;GO:0005575:cellular_component;GO:0044429:mitochondrial part;GO:0003674:molecular_function;GO:0016491:oxidoreductase activity	611	45.4777	7.8205	0.17196	65.033	5.62322	0.08647
Tb09.160.3890	Tb927_09_v4:885844-888324:+	hypothetical protein, conserved (28G16.250)	GO:0032313:regulation of Rab GTPase activity;GO:0005622:intracellular;GO:0005097:Rab GTPase activator activity	2225	17.9551	34.7431	1.935	12.7276	24.2467	1.90506
Tb09.160.3910	Tb927_09_v4:888942-889649:+	hypothetical protein, conserved (28G16.255)	-1	707	21.8469	37.2683	1.70589	8.20871	13.4789	1.64202
Tb09.160.3920	Tb927_09_v4:890789-890899:+	hypothetical protein, unlikely (28G16.260)	-1	110	37.3637	0	-1	8.51872	0	-1
Tb09.160.3930	Tb927_09_v4:891114-892017:+	hypothetical protein, conserved (28G16.265)	-1	893	41.1746	94.9291	2.30553	26.5648	72.7901	2.74009
Tb09.160.3940	Tb927_09_v4:892067-892168:+	hypothetical protein, unlikely (28G16.270)	-1	101	76.565	0	-1	93.3123	0	-1
Tb09.160.3950	Tb927_09_v4:892196-892339:+	hypothetical protein, unlikely (28G16.275)	-1	143	48.9719	0	-1	38.4207	0	-1
Tb09.160.3960	Tb927_09_v4:892661-894070:+	actin, putative (28G16.280)	GO:0007010:cytoskeleton organization;GO:0015629:actin cytoskeleton;GO:0005200:structural constituent of cytoskeleton;GO:0005515:protein binding	1265	40.1088	63.4284	1.58141	38.8984	42.1671	1.08403
Tb09.160.3970	Tb927_09_v4:894270-894434:-	hypothetical protein, unlikely (28G16.285)	-1	164	0	0	-1	0	0	-1
Tb09.160.3980	Tb927_09_v4:894858-897494:+	eukaryotic translation initation factor 4 gamma, putative (28G16.290)	GO:0006139:nucleobase, nucleoside, nucleotide and nucleic acid metabolic process;GO:0006412:translation;GO:0016070:RNA metabolic process;GO:0005575:cellular_component;GO:0003676:nucleic acid binding;GO:0003723:RNA binding;GO:0005488:binding;GO:0005515:protein binding	2636	17.8471	9.40348	0.52689	10.3993	19.3876	1.86432
Tb09.160.3990	Tb927_09_v4:899764-902177:+	cation transporter, putative (28G16.295)	GO:0030001:metal ion transport;GO:0016020:membrane;GO:0046873:metal ion transmembrane transporter activity	2024	29.4729	24.8334	0.84258	18.6074	15.152	0.8143
Tb09.160.4000	Tb927_09_v4:902303-902443:+	hypothetical protein, unlikely (28G16.300)	-1	140	48.5729	0	-1	79.6887	0	-1
Tb09.160.4010	Tb927_09_v4:902664-902834:+	hypothetical protein, unlikely (28G16.305)	-1	170	8.6224	0	-1	2.502	0	-1
Tb09.160.4020	Tb927_09_v4:903326-907451:+	ubiquitin carboxyl-terminal hydrolase, putative,cysteine peptidase, Clan CA, family C19, putative (28G16.310)	GO:0006511:ubiquitin-dependent protein catabolic process;GO:0016579:protein deubiquitination;GO:0004197:cysteine-type endopeptidase activity;GO:0004221:ubiquitin thiolesterase activity;GO:0004843:ubiquitin-specific protease activity	4028	9.04112	13.7728	1.52335	10.5484	29.1054	2.75923
Tb09.160.4030	Tb927_09_v4:907496-907627:+	hypothetical protein, unlikely (28G16.315)	-1	131	16.4236	0	-1	7.14857	0	-1
Tb09.160.4040	Tb927_09_v4:907802-908083:-	hypothetical protein, unlikely (28G16.320)	-1	281	2.32554	0	-1	0	0	-1
Tb09.160.4050	Tb927_09_v4:908143-908247:-	hypothetical protein, unlikely (28G16.325)	-1	104	0	0	-1	0	0	-1
Tb09.160.4060	Tb927_09_v4:908354-908809:+	hypothetical protein, unlikely (28G16.330)	-1	455	24.7591	0	-1	20.7696	0.19343	0.00931
Tb09.160.4070	Tb927_09_v4:908876-909136:+	hypothetical protein, unlikely (28G16.335)	-1	260	22.9277	0	-1	33.2652	0.72974	0.02194
Tb09.160.4080	Tb927_09_v4:909277-909510:-	hypothetical protein, unlikely (28G16.340)	-1	233	0	0	-1	0	0	-1
Tb09.160.4090	Tb927_09_v4:909779-913772:+	DNA topoisomerase ii (TOP2)	GO:0006265:DNA topological change;GO:0005634:nucleus;GO:0005694:chromosome;GO:0044429:mitochondrial part;GO:0003677:DNA binding;GO:0003918:DNA topoisomerase (ATP-hydrolyzing) activity;GO:0005524:ATP binding	3665	16.7493	8.82836	0.52709	12.0234	14.6039	1.21462
Tb09.160.4100	Tb927_09_v4:913853-914059:-	hypothetical protein, unlikely (28G16.350)	-1	206	0	0	-1	0	0	-1
Tb09.160.4110	Tb927_09_v4:914493-914681:+	hypothetical protein, unlikely	-1	188	1.26229	0	-1	2.56399	1.89831	0.74037
Tb09.160.4120	Tb927_09_v4:914808-918848:+	hypothetical protein, conserved (28G16.355)	GO:0008150:biological_process;GO:0005575:cellular_component;GO:0003674:molecular_function	4040	14.7587	8.22397	0.55723	13.0511	4.83635	0.37057
Tb09.160.4130	Tb927_09_v4:919129-920552:+	KREPB7 (KREPB7)	GO:0031019:mitochondrial mRNA editing complex;GO:0044429:mitochondrial part	1235	27.3584	16.0683	0.58733	29.9856	14.0055	0.46707
Tb09.160.4140	Tb927_09_v4:920710-920850:-	hypothetical protein, unlikely (28G16.365)	-1	140	0	0	-1	0	0	-1
Tb09.160.4150	Tb927_09_v4:920895-921442:+	hypothetical protein, conserved (28G16.370)	GO:0044429:mitochondrial part	497	105.06	74.588	0.70996	58.4804	74.0359	1.266
Tb09.160.4160	Tb927_09_v4:921547-921762:-	hypothetical protein, unlikely (28G16.375)	-1	215	0	0	-1	0	0	-1
Tb09.160.4170	Tb927_09_v4:921885-922079:+	hypothetical protein, unlikely	-1	194	16.9835	0.96656	0.05691	1.76007	1.04249	0.5923
Tb09.160.4180	Tb927_09_v4:921924-924570:+	inositol/phosphatidylinositol phosphatase, putative (28G16.380)	GO:0007165:signal transduction;GO:0008150:biological_process;GO:0005575:cellular_component;GO:0005622:intracellular;GO:0003674:molecular_function;GO:0004437:inositol or phosphatidylinositol phosphatase activity	2354	39.7212	14.4733	0.36437	23.2864	10.0253	0.43052
Tb09.160.4200	Tb927_09_v4:925013-925402:+	60S acidic ribosomal protein, putative (28G16.390)	GO:0006412:translation;GO:0006414:translational elongation;GO:0005622:intracellular;GO:0005840:ribosome;GO:0003735:structural constituent of ribosome	341	784.514	1211.08	1.54373	1406.94	2035.99	1.4471
Tb09.160.4210	Tb927_09_v4:925734-932305:+	hypothetical protein, conserved (28G16.395)	-1	6443	17.827	3.4173	0.19169	15.7474	5.24027	0.33277
Tb09.160.4220	Tb927_09_v4:932743-933894:+	general transcription factor IIB (28G16.400)	GO:0006350:transcription;GO:0006366:transcription from RNA polymerase II promoter;GO:0005634:nucleus;GO:0016251:general RNA polymerase II transcription factor activity	1037	50.5928	94.3564	1.86502	17.8888	45.6106	2.54968
Tb09.160.4230	Tb927_09_v4:934250-934402:+	hypothetical protein, unlikely (28G16.405)	-1	152	41.7006	0	-1	18.3927	31.8936	1.73404
Tb09.160.4240	Tb927_09_v4:934337-935708:+	nucleosome assembly protein-like protein (28G16.410)	GO:0006334:nucleosome assembly;GO:0005634:nucleus;GO:0042393:histone binding	1268	117.751	185.578	1.57603	113.364	210.32	1.85526
Tb09.160.4250	Tb927_09_v4:936627-937345:+	tryparedoxin peroxidase (TRYP1)	GO:0045454:cell redox homeostasis;GO:0055114:oxidation-reduction process;GO:0005737:cytoplasm;GO:0015042:trypanothione-disulfide reductase activity;GO:0016209:antioxidant activity;GO:0016491:oxidoreductase activity	599	213.221	460.397	2.15925	335.055	1097.95	3.27693
Tb09.160.4260	Tb927_09_v4:937853-938065:+	hypothetical protein, unlikely (28G16.420)	-1	212	36.9293	0	-1	42.2334	0.93339	0.0221
Tb09.160.4270	Tb927_09_v4:938040-938479:+	hypothetical protein, conserved (28G16.425)	-1	350	77.7407	96.5125	1.24147	78.692	63.3109	0.80454
Tb09.160.4280	Tb927_09_v4:938874-939592:+	tryparedoxin peroxidase (TRYP1)	GO:0045454:cell redox homeostasis;GO:0055114:oxidation-reduction process;GO:0005737:cytoplasm;GO:0015042:trypanothione-disulfide reductase activity;GO:0016209:antioxidant activity;GO:0016491:oxidoreductase activity	599	178.798	444.42	2.4856	347.468	1111.59	3.19913
Tb09.160.4290	Tb927_09_v4:940090-942036:+	hypothetical protein, conserved (28G16.435)	-1	1652	41.6054	17.2674	0.41503	23.6076	13.9678	0.59167
Tb09.160.4300	Tb927_09_v4:942255-943692:+	solanesyl-diphosphate synthase, putative (28G16.440)	GO:0006743:ubiquinone metabolic process;GO:0008299:isoprenoid biosynthetic process;GO:0005739:mitochondrion;GO:0020015:glycosome;GO:0044429:mitochondrial part;GO:0000010:trans-hexaprenyltranstransferase activity;GO:0050347:trans-octaprenyltranstransferase activity	1079	83.2503	90.6854	1.08931	114.681	187.699	1.63671
Tb09.160.4310	Tb927_09_v4:944112-947326:+	glutamate dehydrogenase (GDH)	GO:0006520:cellular amino acid metabolic process;GO:0008152:metabolic process;GO:0019551:glutamate catabolic process to 2-oxoglutarate;GO:0055114:oxidation-reduction process;GO:0005739:mitochondrion;GO:0044429:mitochondrial part;GO:0003824:catalytic activity;GO:0004352:glutamate dehydrogenase activity;GO:0005488:binding;GO:0016491:oxidoreductase activity	2978	15.2609	86.1284	5.64374	76.9236	589.618	7.66498
Tb09.160.4320	Tb927_09_v4:947361-947579:+	hypothetical protein, unlikely (28G16.450)	-1	218	23.0899	0	-1	98.3699	0	-1
Tb09.160.4330	Tb927_09_v4:948064-948276:+	hypothetical protein, unlikely (28G16.455)	-1	212	20.6369	0	-1	39.3968	0	-1
Tb09.160.4340	Tb927_09_v4:948520-948612:-	hypothetical protein, unlikely (28G16.460)	-1	92	7.18533	0	-1	0	0	-1
Tb09.160.4350	Tb927_09_v4:948971-949087:-	hypothetical protein, unlikely (28G16.465)	-1	116	0	0	-1	0	0	-1
Tb09.160.4360	Tb927_09_v4:949186-949320:-	hypothetical protein, unlikely (28G16.470)	-1	134	0	0	-1	0	0	-1
Tb09.160.4370	Tb927_09_v4:949517-949654:-	hypothetical protein, unlikely (28G16.475)	-1	137	0	0	-1	0	0	-1
Tb09.160.4380	Tb927_09_v4:949498-950256:+	succinate dehydrogenase, putative (28G16.480)	GO:0044429:mitochondrial part;GO:0016491:oxidoreductase activity;GO:0051536:iron-sulfur cluster binding	566	23.7963	60.2758	2.53299	29.3724	134.447	4.57733
Tb09.160.4390	Tb927_09_v4:950691-950837:+	hypothetical protein, unlikely (28G16.490)	-1	146	45.8234	0	-1	76.2009	0.37864	0.00497
Tb09.160.4400	Tb927_09_v4:951420-953288:+	hypothetical protein, conserved (28G16.495)	-1	1868	29.3309	19.5427	0.66628	22.1526	13.8104	0.62342
Tb09.160.4410	Tb927_09_v4:953345-953470:+	hypothetical protein, unlikely (28G16.500)	-1	125	65.936	0	-1	141.584	0	-1
Tb09.160.4420	Tb927_09_v4:953618-953728:-	hypothetical protein, unlikely (28G16.505)	-1	110	0	0	-1	0	0	-1
Tb09.160.4430	Tb927_09_v4:953682-954978:+	NAD/FAD dependent dehydrogenase, putative,ubiquitin-activating enzyme, putative (28G16.510)	GO:0008150:biological_process;GO:0005575:cellular_component;GO:0003824:catalytic activity	1163	55.7295	56.9952	1.02271	44.2659	58.22	1.31523
Tb09.160.4440	Tb927_09_v4:955475-956445:+	hypothetical protein, conserved (28G16.515)	GO:0055114:oxidation-reduction process;GO:0044429:mitochondrial part;GO:0016972:thiol oxidase activity	821	27.9869	49.5532	1.77058	41.6466	91.5773	2.19891
Tb09.160.4450	Tb927_09_v4:957257-958057:+	40S ribosomal protein S3, putative (RPS3)	GO:0006412:translation;GO:0042254:ribosome biogenesis;GO:0005622:intracellular;GO:0005840:ribosome;GO:0015935:small ribosomal subunit;GO:0003676:nucleic acid binding;GO:0003723:RNA binding;GO:0003735:structural constituent of ribosome	800	433.124	1093.27	2.52414	835.833	1423.29	1.70284
Tb09.160.4460	Tb927_09_v4:958459-960405:+	TFIIF-stimulated CTD phosphatase, putative	GO:0020015:glycosome;GO:0044429:mitochondrial part;GO:0004725:protein tyrosine phosphatase activity	1031	129.51	273.217	2.10962	97.3702	424.402	4.35864
Tb09.160.4480	Tb927_09_v4:960797-963146:+	TFIIF-stimulated CTD phosphatase, putative	GO:0044429:mitochondrial part	1031	117.634	280.427	2.3839	88.7272	399.535	4.50296
Tb09.160.4500	Tb927_09_v4:963535-966545:+	hypothetical protein, conserved	-1	2954	17.3099	13.6386	0.78791	12.4642	11.0049	0.88292
Tb09.160.4510	Tb927_09_v4:966795-967004:+	hypothetical protein, unlikely	-1	209	2.21087	0	-1	9.94385	0.71247	0.07165
Tb09.160.4520	Tb927_09_v4:966932-967599:+	calmodulin, putative	GO:0008150:biological_process;GO:0005575:cellular_component;GO:0005509:calcium ion binding	473	70.7581	198.696	2.8081	38.6857	157.206	4.06367
Tb09.160.4530	Tb927_09_v4:968015-968488:+	hypothetical protein, unlikely	-1	473	82.4073	0	-1	37.0581	0.18538	0.005
Tb09.160.4540	Tb927_09_v4:969249-971624:+	protein phosphatase 2A regulatory subunit, putative	GO:0005488:binding	2375	22.6423	13.0682	0.57716	17.7837	14.0088	0.78774
Tb09.160.4550	Tb927_09_v4:972166-975662:+	hypothetical protein, conserved	-1	3437	25.6278	1.928	0.07523	25.3576	2.48116	0.09785
Tb09.160.4560	Tb927_09_v4:975978-977330:+	arginine kinase (AK)	GO:0008150:biological_process;GO:0005575:cellular_component;GO:0016301:kinase activity;GO:0016772:transferase activity, transferring phosphorus-containing groups	1214	99.6154	370.477	3.71908	75.4969	415.408	5.50232
Tb09.160.4570	Tb927_09_v4:977962-979618:+	arginine kinase (AK)	GO:0008150:biological_process;GO:0005575:cellular_component;GO:0016301:kinase activity;GO:0016772:transferase activity, transferring phosphorus-containing groups	1112	85.3928	343.522	4.02284	47.3832	305.735	6.4524
Tb09.160.4580	Tb927_09_v4:980253-981841:+	hypothetical protein, conserved	-1	1526	24.3895	12.5211	0.51338	33.4891	20.473	0.61133
Tb09.160.4590	Tb927_09_v4:982211-983331:+	arginine kinase (AK)	GO:0008150:biological_process;GO:0005575:cellular_component;GO:0016301:kinase activity;GO:0016772:transferase activity, transferring phosphorus-containing groups	1070	104.111	356.229	3.42164	51.0521	347.583	6.80839
Tb09.160.4600	Tb927_09_v4:984485-986577:+	ABC transporter, putative	GO:0006810:transport;GO:0009898:internal side of plasma membrane;GO:0016020:membrane;GO:0016021:integral to membrane;GO:0000166:nucleotide binding;GO:0005524:ATP binding;GO:0016887:ATPase activity;GO:0017111:nucleoside-triphosphatase activity;GO:0042626:ATPase activity, coupled to transmembrane movement of substances	1940	23.4015	28.5166	1.21858	25.7925	95.5019	3.70269
Tb09.160.4610	Tb927_09_v4:987655-989261:+	hypothetical protein, conserved	-1	875	42.9571	57.0444	1.32794	15.5164	17.1598	1.10592
Tb09.160.4620	Tb927_09_v4:989724-990962:+	inositol-1(or 4)-monophosphatase, putative (IMPase)	GO:0006661:phosphatidylinositol biosynthetic process;GO:0006796:phosphate metabolic process;GO:0007165:signal transduction;GO:0005575:cellular_component;GO:0004437:inositol or phosphatidylinositol phosphatase activity;GO:0008934:inositol-1(or 4)-monophosphatase activity	1094	18.4337	51.1231	2.77335	14.2983	39.3741	2.75377
Tb09.160.4630	Tb927_09_v4:992341-993796:+	hypothetical protein, conserved	-1	1439	30.8471	33.9408	1.10029	21.932	36.6357	1.67042
Tb09.160.4640	Tb927_09_v4:998430-999071:+	hypothetical protein, conserved	-1	623	26.9173	4.08508	0.15176	20.1777	5.57632	0.27636
Tb09.160.4650	Tb927_09_v4:999088-999270:-	hypothetical protein, unlikely	-1	182	0	0	-1	0	0	-1
Tb09.160.4660	Tb927_09_v4:999804-1001816:+	hypothetical protein, conserved	GO:0044429:mitochondrial part	2012	17.4313	6.94433	0.39838	15.2569	8.77205	0.57496
Tb09.160.4670	Tb927_09_v4:1002711-1003657:+	hypothetical protein, conserved	GO:0044429:mitochondrial part	914	44.2465	45.3022	1.02386	24.3139	7.48526	0.30786
Tb09.160.4680	Tb927_09_v4:1003998-1006990:+	Rab geranylgeranyl transferase component A, putative,Rab escort protein 1, putative	GO:0016192:vesicle-mediated transport;GO:0043087:regulation of GTPase activity;GO:0005737:cytoplasm;GO:0005968:Rab-protein geranylgeranyltransferase complex;GO:0017137:Rab GTPase binding	2921	16.5355	8.16325	0.49368	18.1014	20.4092	1.12749
Tb09.160.4690	Tb927_09_v4:1007278-1007724:+	hypothetical protein, conserved	-1	446	35.8913	39.229	1.093	39.6561	28.7672	0.72542
Tb09.160.4700	Tb927_09_v4:1008177-1009702:+	hypothetical protein, conserved	-1	1361	32.1028	78.876	2.45698	33.3221	107.555	3.22774
Tb09.160.4710	Tb927_09_v4:1010194-1014921:+	hypothetical protein, conserved	-1	4562	23.6312	22.2189	0.94024	19.8402	19.6684	0.99134
Tb09.160.4720	Tb927_09_v4:1015184-1016038:+	hypothetical protein, conserved	GO:0008150:biological_process;GO:0005575:cellular_component;GO:0003674:molecular_function	704	28.698	34.0741	1.18733	9.47042	26.3542	2.78279
Tb09.160.4730	Tb927_09_v4:1016287-1016688:-	hypothetical protein, unlikely	-1	401	0	0	-1	0	0	-1
Tb09.160.4740	Tb927_09_v4:1017028-1017429:+	hypothetical protein, unlikely	-1	401	28.4627	3.29862	0.11589	14.1156	2.11241	0.14965
Tb09.160.4750	Tb927_09_v4:1017960-1019960:+	hypothetical protein, conserved	GO:0044429:mitochondrial part	2000	25.9259	23.9983	0.92565	31.9452	30.2042	0.9455
Tb09.160.4760	Tb927_09_v4:1020398-1024975:+	hypothetical protein	-1	3065	29.3969	33.7066	1.1466	13.4763	6.46152	0.47947
Tb09.160.4770	Tb927_09_v4:1025964-1028689:+	protein kinase, putative	GO:0006468:protein phosphorylation;GO:0005575:cellular_component;GO:0004672:protein kinase activity;GO:0004674:protein serine/threonine kinase activity;GO:0005524:ATP binding	2078	34.6504	124.237	3.58543	15.747	63.8666	4.0558
Tb09.160.4800	Tb927_09_v4:1031606-1032055:+	hypothetical protein, conserved	GO:0008150:biological_process;GO:0005575:cellular_component;GO:0003674:molecular_function	449	50.7014	0	-1	10.736	0.09813	0.00914
Tb09.160.4810	Tb927_09_v4:1032367-1032744:+	hypothetical protein, unlikely	-1	377	58.7619	91.8719	1.56346	12.3863	29.6552	2.3942
Tb09.160.4820	Tb927_09_v4:1033029-1033352:+	hypothetical protein, unlikely	-1	323	84.4975	0	-1	62.0638	0.42547	0.00686
Tb09.160.4830	Tb927_09_v4:1032083-1035782:+	hypothetical protein, conserved	-1	2168	12.2907	8.39381	0.68294	30.5696	21.7276	0.71076
Tb09.160.4840	Tb927_09_v4:1036039-1036759:+	hypothetical protein, conserved	GO:0044429:mitochondrial part	629	12.6872	14.9103	1.17523	20.8005	40.3401	1.93939
Tb09.160.4850	Tb927_09_v4:1037504-1038976:+	hypothetical protein, conserved	GO:0006412:translation;GO:0006419:alanyl-tRNA aminoacylation;GO:0043039:tRNA aminoacylation;GO:0005737:cytoplasm;GO:0000166:nucleotide binding;GO:0003676:nucleic acid binding;GO:0004813:alanine-tRNA ligase activity;GO:0005524:ATP binding	1406	37.4731	59.3875	1.5848	49.0906	54.1215	1.10248
Tb09.160.4860	Tb927_09_v4:1039359-1041265:+	hypothetical protein, conserved	-1	1658	17.8967	13.7075	0.76592	20.4376	10.22	0.50006
Tb09.160.4870	Tb927_09_v4:1041529-1049266:+	hypothetical protein, conserved	-1	7652	11.0933	0.48887	0.04407	15.6107	0.65381	0.04188
Tb09.160.4880	Tb927_09_v4:1049367-1049744:+	hypothetical protein, unlikely	-1	377	6.6523	7.06707	1.06235	3.86065	12.9816	3.36254
Tb09.160.4890	Tb927_09_v4:1050166-1050684:+	hypothetical protein, unlikely	-1	518	16.8059	0	-1	16.4445	0	-1
Tb09.160.4900	Tb927_09_v4:1051344-1051679:+	hypothetical protein, unlikely	GO:0044429:mitochondrial part	335	33.564	0	-1	58.9879	0.40816	0.00692
Tb09.160.4910	Tb927_09_v4:1052255-1054042:+	flavoprotein monooxygenase, putative	GO:0006725:cellular aromatic compound metabolic process;GO:0008152:metabolic process;GO:0005575:cellular_component;GO:0044429:mitochondrial part;GO:0004497:monooxygenase activity;GO:0016491:oxidoreductase activity	1787	24.3816	22.6641	0.92956	20.2318	9.64911	0.47693
Tb09.160.4920	Tb927_09_v4:1054197-1055295:+	hypothetical protein, conserved	-1	1016	28.5205	29.282	1.0267	30.1043	22.6586	0.75267
Tb09.160.4930	Tb927_09_v4:1056156-1057228:+	hypothetical protein, conserved	-1	1001	20.2176	15.7989	0.78144	10.2102	7.64291	0.74856
Tb09.160.4940	Tb927_09_v4:1058759-1059232:-	hypothetical protein, unlikely	-1	473	0	0	-1	0	0	-1
Tb09.160.4950	Tb927_09_v4:1060592-1061470:+	hypothetical protein, conserved	-1	878	6.01922	20.2493	3.36411	5.82208	15.2784	2.62422
Tb09.160.4960	Tb927_09_v4:1063138-1063281:+	hypothetical protein, unlikely	-1	143	0	0	-1	0	0	-1
Tb09.160.4970	Tb927_09_v4:1063879-1064316:+	hypothetical protein, unlikely	-1	437	1.8823	0	-1	0.2731	0	-1
Tb09.160.4980	Tb927_09_v4:1067902-1068048:+	hypothetical protein, unlikely	-1	146	0	0	-1	0	0	-1
Tb09.160.4990	Tb927_09_v4:1068254-1068805:-	hypothetical protein, unlikely	GO:0008150:biological_process;GO:0005575:cellular_component;GO:0003674:molecular_function	551	0	0	-1	0	0.07854	-1
Tb09.160.5000	Tb927_09_v4:1069133-1069516:+	hypothetical protein, unlikely	GO:0044429:mitochondrial part	383	0	0	-1	0.15805	0	-1
Tb09.160.5010	Tb927_09_v4:1071661-1072032:+	hypothetical protein	-1	371	13.5458	0	-1	13.1021	0.24251	0.01851
Tb09.160.5020	Tb927_09_v4:1074079-1075415:+	RNA-binding protein, putative (RBSR1)	GO:0006396:RNA processing;GO:0005575:cellular_component;GO:0003676:nucleic acid binding;GO:0003723:RNA binding	446	51.5362	161.682	3.13725	58.8833	122.977	2.08849
Tb09.160.5030	Tb927_09_v4:1075726-1077714:+	cAMP-specific phosphodiesterase, putative	GO:0007165:signal transduction;GO:0004115:3',5'-cyclic-AMP phosphodiesterase activity	1955	31.0226	26.0391	0.83936	20.7782	15.0902	0.72625
Tb09.160.5040	Tb927_09_v4:1077863-1078282:+	hypothetical protein, conserved	-1	419	26.125	25.9211	0.9922	18.1654	45.113	2.48346
Tb09.160.5050	Tb927_09_v4:1079266-1079777:+	hypothetical protein, conserved	GO:0044429:mitochondrial part	488	86.3202	107.651	1.24711	71.2716	39.419	0.55308
Tb09.160.5060	Tb927_09_v4:1079889-1081039:+	hypothetical protein, conserved	-1	1088	57.7569	149.986	2.59686	35.3296	137.526	3.89266
Tb09.160.5070	Tb927_09_v4:1081754-1082579:+	DNA topoisomerase type IB small subunit	GO:0006265:DNA topological change;GO:0006333:chromatin assembly or disassembly;GO:0005634:nucleus;GO:0003677:DNA binding;GO:0003917:DNA topoisomerase type I activity	821	26.0733	52.7932	2.0248	17.2833	49.4373	2.8604
Tb09.160.5080	Tb927_09_v4:1083802-1084865:+	hypothetical protein, conserved	-1	1022	7.41948	1.06105	0.14301	4.30589	13.0788	3.03743
Tb09.160.5090	Tb927_09_v4:1086029-1086322:+	hypothetical protein, unlikely	-1	293	15.5067	0	-1	19.7127	0.15864	0.00805
Tb09.160.5100	Tb927_09_v4:1086459-1087186:+	hypothetical protein, conserved	-1	701	79.4191	161.461	2.03302	95.9542	170.379	1.77563
Tb09.160.5110	Tb927_09_v4:1087583-1088275:+	hypothetical protein, conserved	GO:0044429:mitochondrial part	677	25.8085	43.4633	1.68407	14.3823	10.9003	0.7579
Tb09.160.5120	Tb927_09_v4:1088587-1093542:+	hypothetical protein, conserved	-1	4955	15.9261	0.42399	0.02662	23.2392	0.92275	0.03971
Tb09.160.5130	Tb927_09_v4:1093689-1095302:+	hypothetical protein, conserved	-1	1613	33.967	18.074	0.5321	9.33942	3.317	0.35516
Tb09.160.5140	Tb927_09_v4:1095353-1095643:+	hypothetical protein, unlikely	-1	290	31.3855	0	-1	13.0104	0	-1
Tb09.160.5150	Tb927_09_v4:1095785-1096681:+	hypothetical protein, conserved	-1	893	45.1168	15.5307	0.34423	34.1911	13.2217	0.3867
Tb09.160.5160	Tb927_09_v4:1096920-1097834:+	exosome complex exonuclease RRP40 (RRP40)	GO:0006364:rRNA processing;GO:0005575:cellular_component;GO:0000175:3'-5'-exoribonuclease activity	914	43.6053	51.4334	1.17952	52.8455	49.5956	0.9385
Tb09.160.5170	Tb927_09_v4:1098185-1098565:+	hypothetical protein, conserved	-1	380	132.421	304.705	2.30103	85.6199	114.623	1.33874
Tb09.160.5180	Tb927_09_v4:1098646-1099995:+	hypothetical protein, conserved	-1	1349	14.2719	6.02678	0.42228	10.8917	9.47436	0.86987
Tb09.160.5190	Tb927_09_v4:1100291-1101134:+	hypothetical protein, conserved	-1	740	11.2091	16.7988	1.49867	5.65333	3.38287	0.59839
Tb09.160.5200	Tb927_09_v4:1102147-1104165:+	hypothetical protein, conserved	-1	887	103.224	526.863	5.10405	39.6175	145	3.66001
Tb09.160.5210	Tb927_09_v4:1104642-1105073:+	hypothetical protein, unlikely	-1	431	10.0337	2.28415	0.22765	4.9912	6.46688	1.29566
Tb09.160.5220	Tb927_09_v4:1105493-1109332:+	RNA pseudouridylate synthase protein, putative	GO:0001522:pseudouridine synthesis;GO:0006396:RNA processing;GO:0009451:RNA modification;GO:0005575:cellular_component;GO:0003723:RNA binding;GO:0009982:pseudouridine synthase activity	3839	24.1945	11.2059	0.46316	20.7051	7.5644	0.36534
Tb09.160.5230	Tb927_09_v4:1109449-1110210:+	hypothetical protein, conserved	-1	617	80.2964	37.664	0.46906	40.8689	17.3898	0.4255
Tb09.160.5240	Tb927_09_v4:1110441-1111930:+	hypothetical protein, conserved	GO:0006412:translation;GO:0005761:mitochondrial ribosome;GO:0044429:mitochondrial part;GO:0003735:structural constituent of ribosome	1415	60.5972	39.946	0.65921	75.7757	62.7869	0.82859
Tb09.160.5250	Tb927_09_v4:1112274-1117407:+	adenosine monophosphate deaminase, putative,AMP deaminase, putative	GO:0009168:purine ribonucleoside monophosphate biosynthetic process;GO:0005575:cellular_component;GO:0003876:AMP deaminase activity;GO:0019239:deaminase activity	5072	18.8601	9.43625	0.50033	13.4556	14.4846	1.07648
Tb09.160.5260	Tb927_09_v4:1117826-1119369:+	oxidoreductase, putative	GO:0008152:metabolic process;GO:0044429:mitochondrial part;GO:0003824:catalytic activity;GO:0004024:alcohol dehydrogenase activity, zinc-dependent;GO:0005488:binding;GO:0008270:zinc ion binding;GO:0016491:oxidoreductase activity	1337	28.3757	37.7577	1.33063	31.0966	70.3071	2.26093
Tb09.160.5270	Tb927_09_v4:1119840-1120840:+	hypothetical protein, conserved	GO:0044429:mitochondrial part	869	32.0003	32.8584	1.02681	36.2272	38.0055	1.04909
Tb09.160.5280	Tb927_09_v4:1121137-1123368:+	mitochondrial exoribonuclease DSS-1,exoribonuclease DSS-1 (EMBL:AY233297)	GO:0008150:biological_process;GO:0005739:mitochondrion;GO:0044429:mitochondrial part;GO:0003674:molecular_function;GO:0003723:RNA binding;GO:0004540:ribonuclease activity	2231	24.983	6.86165	0.27465	25.905	9.10427	0.35145
Tb09.160.5290	Tb927_09_v4:1123427-1123738:+	hypothetical protein, unlikely	-1	311	31.7109	0	-1	19.2035	0.1481	0.00771
Tb09.160.5300	Tb927_09_v4:1123731-1124363:+	ADP-ribosylation factor-like protein, putative (ARL1B)	GO:0006886:intracellular protein transport;GO:0007264:small GTPase mediated signal transduction;GO:0015031:protein transport;GO:0005575:cellular_component;GO:0005622:intracellular;GO:0005525:GTP binding	581	50.7622	75.9384	1.49596	23.0468	32.9395	1.42924
Tb09.160.5310	Tb927_09_v4:1124472-1125365:+	hypothetical protein, conserved	-1	893	24.5295	43.9745	1.79272	10.2955	31.1487	3.02548
Tb09.160.5320	Tb927_09_v4:1125800-1126941:+	hypothetical protein, conserved	GO:0044429:mitochondrial part	1100	30.1377	29.9105	0.99246	23.5251	39.6435	1.68516
Tb09.160.5330	Tb927_09_v4:1127471-1129385:+	hypothetical protein	GO:0006486:protein glycosylation;GO:0008150:biological_process;GO:0005575:cellular_component;GO:0016020:membrane;GO:0003674:molecular_function;GO:0008378:galactosyltransferase activity	380	13.1872	0.87559	0.0664	7.01541	0	-1
Tb09.160.5340	Tb927_09_v4:1130090-1130509:+	hypothetical protein, unlikely	-1	419	22.6746	0.39274	0.01732	27.7487	0.4236	0.01527
Tb09.160.5350	Tb927_09_v4:1133103-1134566:-	variant surface glycoprotein (VSG)-related, putative	-1	1463	9.97766	3.76571	0.37741	0.0381	0	-1
Tb09.160.5360	Tb927_09_v4:1135300-1135674:-	hypothetical protein, unlikely	-1	374	1.11867	0	-1	0	0	-1
Tb09.160.5370	Tb927_09_v4:1136965-1138110:-	variant surface glycoprotein (VSG, pseudogene)-related, putative,variant surface glycoprotein (VSG), degenerate fragment	-1	1145	0.5072	0	-1	0	0	-1
Tb09.160.5380	Tb927_09_v4:1139014-1140136:-	expression site-associated gene 11 (ESAG11) protein, putative	GO:0008150:biological_process;GO:0016021:integral to membrane;GO:0003674:molecular_function	1115	22.4182	23.2622	1.03764	0	0.14934	-1
Tb09.160.5390	Tb927_09_v4:1140297-1141715:-	expression site-associated gene 2 (ESAG2) protein, putative	GO:0008150:biological_process;GO:0016021:integral to membrane;GO:0003674:molecular_function	1418	35.3844	37.1585	1.05014	0.03934	0.02913	0.74047
Tb09.160.5400	Tb927_09_v4:1145331-1146119:-	expression site-associated gene 9 (ESAG9) protein, putative	GO:0008150:biological_process;GO:0016020:membrane;GO:0003674:molecular_function	788	2.74733	16.3178	5.93951	0	0	-1
Tb09.160.5410	Tb927_09_v4:1148769-1149624:-	expression site-associated gene (ESAG, pseudogene), putative,expression site-associated gene 1 (ESAG1), pseudogene	-1	854	10.0983	9.87458	0.97785	0.19979	0	-1
Tb09.160.5420	Tb927_09_v4:1152668-1153030:+	hypothetical protein, unlikely	-1	362	0	0	-1	0	0	-1
Tb09.160.5430	Tb927_09_v4:1154308-1155084:-	expression site-associated gene 9 (ESAG9) protein, putative	-1	776	9.3917	23.2578	2.47642	0.14731	0	-1
Tb09.160.5440	Tb927_09_v4:1169190-1170293:-	variant surface glycoprotein (VSG)-related, putative	-1	1103	6.15113	20.7242	3.36917	0.051	0	-1
Tb09.160.5450	Tb927_09_v4:1172479-1173057:-	hypothetical protein, unlikely	-1	578	16.3206	1.38337	0.08476	1.51143	0.29841	0.19744
Tb09.160.5460	Tb927_09_v4:1175253-1175594:+	hypothetical protein, unlikely	-1	341	0.62066	0	-1	0	0	-1
Tb09.160.5470	Tb927_09_v4:1175827-1176147:-	hypothetical protein, unlikely	-1	320	25.354	0	-1	21.1032	0	-1
Tb09.160.5480	Tb927_09_v4:1177062-1178492:-	purine nucleoside transporter (TbNT10)	GO:0006810:transport;GO:0015858:nucleoside transport;GO:0016020:membrane;GO:0016021:integral to membrane;GO:0005337:nucleoside transmembrane transporter activity	1388	26.4706	4.96903	0.18772	122.737	164.175	1.33762
Tb09.160.5490	Tb927_09_v4:1179300-1181300:-	hypothetical protein, conserved	-1	1514	31.5589	69.073	2.1887	14.38	21.511	1.4959
Tb09.160.5500	Tb927_09_v4:1181646-1182062:-	hypothetical protein, unlikely	-1	416	109.309	0	-1	34.7463	0.10674	0.00307
Tb09.160.5510	Tb927_09_v4:1182406-1182876:-	hypothetical protein	-1	470	107.747	0	-1	36.056	0.18668	0.00518
Tb09.160.5520	Tb927_09_v4:1183322-1183669:+	hypothetical protein, unlikely	-1	347	1.21706	0	-1	0	0	-1
Tb09.160.5530	Tb927_09_v4:1183792-1185314:-	hypothetical protein, conserved	GO:0008150:biological_process;GO:0005575:cellular_component;GO:0003674:molecular_function	1040	116.575	304.696	2.61374	21.1961	82.1979	3.87797
Tb09.160.5540	Tb927_09_v4:1186506-1187090:-	hypothetical protein, unlikely	-1	584	13.3933	0.27362	0.02043	5.48079	0.22134	0.04038
Tb09.160.5550	Tb927_09_v4:1188157-1190888:-	calpain-like cysteine peptidase, putative,cysteine peptidase, Clan CA, family C2, putative	GO:0006508:proteolysis;GO:0005622:intracellular;GO:0004198:calcium-dependent cysteine-type endopeptidase activity	2570	16.1713	5.7069	0.3529	12.1276	23.8593	1.96735
Tb09.160.5560	Tb927_09_v4:1192064-1193577:-	adenylosuccinate lyase, putative	GO:0006144:purine base metabolic process;GO:0006188:IMP biosynthetic process;GO:0009152:purine ribonucleotide biosynthetic process;GO:0005575:cellular_component;GO:0003824:catalytic activity;GO:0004018:N6-(1,2-dicarboxyethyl)AMP AMP-lyase (fumarate-forming) activity	1415	17.527	41.245	2.35323	13.1287	79.6876	6.06974
Tb09.160.5570	Tb927_09_v4:1193869-1195669:-	hypothetical protein, conserved	-1	1727	16.0573	6.88223	0.4286	19.5053	4.90098	0.25126
Tb09.160.5580	Tb927_09_v4:1195932-1197048:-	60S ribosomal protein L11, putative	GO:0006412:translation;GO:0000315:organellar large ribosomal subunit;GO:0005622:intracellular;GO:0005840:ribosome;GO:0003735:structural constituent of ribosome	584	518.559	972.725	1.87582	921.869	907.111	0.98399
Tb09.160.5590	Tb927_09_v4:1197311-1197920:-	60S ribosomal protein L11, putative	GO:0006412:translation;GO:0000315:organellar large ribosomal subunit;GO:0005622:intracellular;GO:0005840:ribosome;GO:0003735:structural constituent of ribosome	584	526.458	1054.81	2.0036	970.299	941.419	0.97024
Tb09.160.5600	Tb927_09_v4:1198299-1199397:-	ADP-ribosylation factor, putative	GO:0006886:intracellular protein transport;GO:0007264:small GTPase mediated signal transduction;GO:0005575:cellular_component;GO:0005622:intracellular;GO:0005525:GTP binding	569	57.9173	52.3367	0.90365	82.6984	63.6557	0.76973
Tb09.160.5610	Tb927_09_v4:1199183-1199422:+	hypothetical protein, unlikely	-1	239	0	0	-1	0	0	-1
Tb09.160.5620	Tb927_09_v4:1200104-1200847:-	hypothetical protein, conserved	-1	707	56.8578	49.3192	0.86741	30.5592	61.377	2.00846
Tb09.160.5630	Tb927_09_v4:1201851-1202075:-	hypothetical protein, unlikely	-1	224	17.2604	0	-1	14.731	0	-1
Tb09.160.5640	Tb927_09_v4:1202980-1209132:-	hypothetical protein, conserved	GO:0016779:nucleotidyltransferase activity	5573	18.5029	10.196	0.55105	14.1771	13.2819	0.93685
Tb09.160.5650	Tb927_09_v4:1209380-1212016:-	huntingtin interacting protein (HIP), putative	GO:0006810:transport;GO:0006897:endocytosis;GO:0016021:integral to membrane;GO:0008270:zinc ion binding;GO:0046872:metal ion binding	2462	29.928	22.9851	0.76801	33.4392	16.6873	0.49903
Tb09.160.5660	Tb927_09_v4:1212248-1213337:-	hypothetical protein, conserved	-1	575	84.1557	59.2619	0.70419	71.6383	41.8612	0.58434
Tb09.160.5670	Tb927_09_v4:1213949-1218130:-	hypothetical protein, conserved,predicted tetratricopeptide repeat protein	GO:0008150:biological_process;GO:0005575:cellular_component;GO:0003674:molecular_function	4055	17.9607	37.7409	2.10131	15.7432	39.5259	2.51067
Tb09.211.0010	Tb927_09_v4:1267443-1268378:-	hypothetical protein	GO:0008150:biological_process;GO:0005575:cellular_component;GO:0003674:molecular_function	935	4.59219	0.66525	0.14487	0.54513	0	-1
Tb09.211.0020	Tb927_09_v4:1268636-1269508:-	hypothetical protein	GO:0008150:biological_process;GO:0005575:cellular_component;GO:0003674:molecular_function	872	6.06262	0	-1	0.06516	0	-1
Tb09.211.0040	Tb927_09_v4:1272057-1272580:-	hypothetical protein, conserved	GO:0008150:biological_process;GO:0005739:mitochondrion;GO:0044429:mitochondrial part;GO:0003674:molecular_function	446	32.6703	73.6918	2.25563	30.176	145.714	4.82881
Tb09.211.0050	Tb927_09_v4:1273269-1273779:-	ubiquitin-conjugating enzyme e2, putative,ubiquitin carrier protein, putative,ubiquitin-protein ligase, putative	GO:0006464:protein modification process;GO:0043687:post-translational protein modification;GO:0051246:regulation of protein metabolic process;GO:0005737:cytoplasm;GO:0004842:ubiquitin-protein ligase activity;GO:0019787:small conjugating protein ligase activity	452	346.884	802.418	2.31322	132.104	362.78	2.74617
Tb09.211.0060	Tb927_09_v4:1273741-1274064:-	hypothetical protein, unlikely	-1	323	26.4055	10.5195	0.39838	4.02265	0	-1
Tb09.211.0070	Tb927_09_v4:1274656-1276353:-	hypothetical protein, conserved	GO:0044429:mitochondrial part	1610	12.0183	8.72243	0.72576	7.73442	0.79249	0.10246
Tb09.211.0080	Tb927_09_v4:1276769-1280437:-	hypothetical protein, conserved	-1	2702	20.8434	4.58517	0.21998	15.925	3.42254	0.21492
Tb09.211.0090	Tb927_09_v4:1280736-1282361:-	hypothetical protein, conserved	-1	1625	26.9915	19.158	0.70978	26.0277	12.6358	0.48548
Tb09.211.0100	Tb927_09_v4:1282809-1284637:-	hypothetical protein, conserved	GO:0008150:biological_process;GO:0005575:cellular_component;GO:0003674:molecular_function	1730	55.2718	31.7958	0.57526	29.3825	8.64462	0.29421
Tb09.211.0110	Tb927_09_v4:1284901-1285568:-	60S ribosomal protein L10, putative,QM-like protein (QM)	GO:0006412:translation;GO:0005622:intracellular;GO:0005840:ribosome;GO:0003735:structural constituent of ribosome	641	739.814	1530.85	2.06924	848.689	1273.06	1.50003
Tb09.211.0120	Tb927_09_v4:1285793-1286376:-	nascent polypeptide associated complex subunit, putative	GO:0006412:translation;GO:0051083:'de novo' cotranslational protein folding;GO:0005854:nascent polypeptide-associated complex;GO:0003713:transcription coactivator activity	566	517.125	499.752	0.9664	908.275	725.266	0.79851
Tb09.211.0130	Tb927_09_v4:1286761-1287344:-	nascent polypeptide associated complex subunit, putative	GO:0006412:translation;GO:0051083:'de novo' cotranslational protein folding;GO:0005854:nascent polypeptide-associated complex;GO:0003713:transcription coactivator activity	566	499.722	497.205	0.99496	908.069	722.901	0.79609
Tb09.211.0140	Tb927_09_v4:1288412-1290056:-	chaperone protein DNAj, putative	GO:0006457:protein folding;GO:0016021:integral to membrane;GO:0005515:protein binding;GO:0031072:heat shock protein binding;GO:0051082:unfolded protein binding	1292	28.2019	83.4607	2.95941	28.2308	105.308	3.73026
Tb09.211.0150	Tb927_09_v4:1290063-1290461:-	hypothetical protein, unlikely	-1	398	30.2667	1.24735	0.04121	7.11696	0.22422	0.03151
Tb09.211.0160	Tb927_09_v4:1291297-1293482:-	hypothetical protein, conserved	-1	1928	28.3988	73.2425	2.57907	12.5188	42.878	3.42508
Tb09.211.0170	Tb927_09_v4:1293846-1294788:-	hypothetical protein, conserved	-1	764	102.699	202.716	1.97389	73.9023	108.211	1.46425
Tb09.211.0180	Tb927_09_v4:1295440-1297439:-	hypothetical protein, conserved	GO:0008283:cell proliferation;GO:0005622:intracellular;GO:0005730:nucleolus	1976	38.5024	66.9672	1.7393	35.3373	114.354	3.23606
Tb09.211.0190	Tb927_09_v4:1297682-1298812:-	metalloprotease-like protein,peptide deformylase, putative	GO:0006412:translation;GO:0044429:mitochondrial part;GO:0005506:iron ion binding;GO:0042586:peptide deformylase activity	1100	36.6587	22.4679	0.61289	27.0027	24.8766	0.92126
Tb09.211.0200	Tb927_09_v4:1299539-1301146:-	hypothetical protein, conserved	-1	1607	9.89531	21.5629	2.1791	3.63245	9.5793	2.63715
Tb09.211.0210	Tb927_09_v4:1301344-1302789:-	atypical dual specificity phosphatase, putative	GO:0008150:biological_process;GO:0005575:cellular_component;GO:0003674:molecular_function	1445	33.6407	9.11111	0.27084	40.1656	11.5694	0.28804
Tb09.211.0220	Tb927_09_v4:1303345-1304442:-	rhomboid-like protein,serine peptidase, Clan S- , family S54, putative	GO:0005743:mitochondrial inner membrane;GO:0044429:mitochondrial part	989	63.979	131.91	2.06178	61.8074	117.7	1.90431
Tb09.211.0230	Tb927_09_v4:1304901-1305583:-	hypothetical protein, conserved	GO:0006412:translation;GO:0005840:ribosome;GO:0044429:mitochondrial part;GO:0003735:structural constituent of ribosome	656	49.7374	50.0195	1.00567	36.8734	48.8014	1.32349
Tb09.211.0240	Tb927_09_v4:1305586-1305939:-	hypothetical protein, unlikely	-1	353	24.4715	0.47556	0.01943	11.7773	0.25646	0.02178
Tb09.211.0250	Tb927_09_v4:1306344-1307240:-	hypothetical protein	-1	896	20.2969	0.17389	0.00857	8.92945	0.14066	0.01575
Tb09.211.0260	Tb927_09_v4:1307686-1309395:-	hypothetical protein	-1	1457	15.8209	26.5766	1.67984	4.51431	4.92845	1.09174
Tb09.211.0270	Tb927_09_v4:1310378-1310737:-	hypothetical protein, unlikely	-1	359	31.6245	0	-1	12.2355	0	-1
Tb09.211.0290	Tb927_09_v4:1311402-1313568:-	hypothetical protein, conserved	GO:0008150:biological_process;GO:0005575:cellular_component;GO:0003674:molecular_function	1814	20.5353	39.6039	1.92857	9.59523	23.009	2.39797
Tb09.211.0300	Tb927_09_v4:1314496-1315175:-	hypothetical protein, conserved	GO:0005515:protein binding	476	59.9876	94.9091	1.58214	32.7001	53.3916	1.63277
Tb09.211.0310	Tb927_09_v4:1315874-1316453:-	hypothetical protein, conserved	-1	437	68.2335	133.103	1.9507	51.0694	121.924	2.38741
Tb09.211.0320	Tb927_09_v4:1317219-1319365:-	hypothetical protein, conserved,predicted zinc finger protein	GO:0008150:biological_process;GO:0005575:cellular_component;GO:0005515:protein binding;GO:0008270:zinc ion binding	1757	28.7246	48.8943	1.70218	17.4596	19.2146	1.10052
Tb09.211.0330	Tb927_09_v4:1320628-1322228:-	chaperone protein DNAj, putative	GO:0006457:protein folding;GO:0005575:cellular_component;GO:0044429:mitochondrial part;GO:0031072:heat shock protein binding;GO:0051082:unfolded protein binding	1004	38.9528	77.8221	1.99785	37.7333	114.87	3.04425
Tb09.211.0340	Tb927_09_v4:1322497-1323164:-	60S ribosomal protein L10, putative,QM-like protein	GO:0006412:translation;GO:0005622:intracellular;GO:0005840:ribosome;GO:0003735:structural constituent of ribosome	641	704.689	1534.57	2.17766	837.775	1269.72	1.51558
Tb09.211.0350	Tb927_09_v4:1323569-1324286:-	adenylate kinase (ADKG)	GO:0006139:nucleobase, nucleoside, nucleotide and nucleic acid metabolic process;GO:0015949:nucleobase, nucleoside and nucleotide interconversion;GO:0004017:adenylate kinase activity;GO:0004127:cytidylate kinase activity;GO:0005524:ATP binding;GO:0009041:uridylate kinase activity	602	66.1511	193.876	2.93081	59.2259	177.254	2.99285
Tb09.211.0360	Tb927_09_v4:1324183-1324755:-	hypothetical protein, unlikely	-1	572	35.8186	12.0311	0.33589	34.4417	12.5236	0.36362
Tb09.211.0370	Tb927_09_v4:1324953-1325818:-	hypothetical protein, conserved	-1	812	29.2812	33.3563	1.13917	22.1896	16.1687	0.72866
Tb09.211.0380	Tb927_09_v4:1326195-1327276:-	hypothetical protein	-1	1058	28.4449	30.9983	1.08977	56.2336	38.0461	0.67657
Tb09.211.0400	Tb927_09_v4:1327726-1329856:-	hypothetical protein, conserved	-1	2096	29.2586	8.97735	0.30683	24.6793	5.71973	0.23176
Tb09.211.0410	Tb927_09_v4:1330433-1331820:-	hypothetical protein, conserved	GO:0005488:binding	842	70.814	46.5853	0.65785	40.6237	43.0883	1.06067
Tb09.211.0420	Tb927_09_v4:1332048-1332329:-	hypothetical protein, unlikely	-1	281	24.0306	0	-1	34.8654	0	-1
Tb09.211.0430	Tb927_09_v4:1332370-1335207:-	chloride channel protein, putative	GO:0006821:chloride transport;GO:0016020:membrane;GO:0005216:ion channel activity;GO:0005247:voltage-gated chloride channel activity	2816	17.8339	8.20392	0.46002	21.4028	9.90381	0.46273
Tb09.211.0440	Tb927_09_v4:1335431-1336130:-	hypothetical protein, conserved	-1	632	68.1636	20.3663	0.29879	39.1924	26.2374	0.66945
Tb09.211.0450	Tb927_09_v4:1337107-1337593:-	hypothetical protein, conserved	-1	464	52.4326	95.8399	1.82787	8.94977	7.09948	0.79326
Tb09.211.0460	Tb927_09_v4:1337831-1338286:-	hypothetical protein, conserved	-1	392	130.561	92.6085	0.70931	128.595	45.9508	0.35733
Tb09.211.0470	Tb927_09_v4:1338504-1341044:-	hypothetical protein, conserved	-1	2495	30.1345	25.829	0.85712	30.0308	18.5556	0.61789
Tb09.211.0480	Tb927_09_v4:1341604-1345084:-	hypothetical protein, conserved	-1	3335	24.0965	2.80082	0.11623	17.1926	3.03302	0.17641
Tb09.211.0485	Tb927_09_v4:1345814-1347459:-	hypothetical protein, conserved	-1	305	38.7737	70.2124	1.81083	15.9562	47.1027	2.95201
Tb09.211.0490	Tb927_09_v4:1347939-1348265:-	hypothetical protein, unlikely	-1	326	43.112	1.56137	0.03622	17.4382	0.70167	0.04024
Tb09.211.0500	Tb927_09_v4:1348468-1349977:-	hypothetical protein, conserved	-1	1430	24.4611	30.6267	1.25206	19.11	31.0402	1.62429
Tb09.211.0510	Tb927_09_v4:1350309-1351202:-	cytochrome c oxidase assembly factor, putative	GO:0006825:copper ion transport;GO:0006878:cellular copper ion homeostasis;GO:0008535:respiratory chain complex IV assembly;GO:0055114:oxidation-reduction process;GO:0005739:mitochondrion;GO:0005743:mitochondrial inner membrane;GO:0044429:mitochondrial part;GO:0005507:copper ion binding	815	46.7649	45.7114	0.97747	58.8266	56.3972	0.9587
Tb09.211.0520	Tb927_09_v4:1351565-1352641:-	hypothetical protein, conserved	-1	1043	45.2612	44.8183	0.99022	23.6189	17.1267	0.72513
Tb09.211.0530	Tb927_09_v4:1352881-1353678:-	hypothetical protein, conserved	GO:0044429:mitochondrial part	797	74.0365	24.3823	0.32933	65.0234	61.7676	0.94993
Tb09.211.0540	Tb927_09_v4:1354053-1355195:-	fructose-1,6-bisphosphatase (FBPase)	GO:0005975:carbohydrate metabolic process;GO:0005737:cytoplasm;GO:0042132:fructose 1,6-bisphosphate 1-phosphatase activity;GO:0042578:phosphoric ester hydrolase activity	1052	79.1949	299.907	3.78695	21.1055	80.0731	3.79395
Tb09.211.0550	Tb927_09_v4:1357753-1357896:+	hypothetical protein, unlikely	-1	143	0	0	-1	2.63155	1.94834	0.74038
Tb09.211.0560	Tb927_09_v4:1358369-1359391:-	RNA-binding protein (DRBD3)	GO:0006396:RNA processing;GO:0048255:mRNA stabilization;GO:0030529:ribonucleoprotein complex;GO:0003676:nucleic acid binding;GO:0003723:RNA binding	983	115.499	501.324	4.34051	86.4026	485.927	5.62399
Tb09.211.0570	Tb927_09_v4:1359371-1359691:-	hypothetical protein, unlikely	-1	320	14.6786	1.06322	0.07243	23.6201	6.30704	0.26702
Tb09.211.0580	Tb927_09_v4:1360161-1367135:-	hypothetical protein, conserved	-1	6974	11.1811	2.91947	0.26111	10.2416	9.05282	0.88393
Tb09.211.0590	Tb927_09_v4:1367476-1369058:-	tRNA nucleotidyltransferase, putative	GO:0006396:RNA processing;GO:0005575:cellular_component;GO:0003723:RNA binding;GO:0016779:nucleotidyltransferase activity	1325	40.2714	29.1909	0.72485	41.0477	16.4916	0.40177
Tb09.211.0600	Tb927_09_v4:1369244-1370562:-	hypothetical protein, conserved	-1	542	83.3613	59.5994	0.71495	89.4141	53.7275	0.60088
Tb09.211.0610	Tb927_09_v4:1371136-1374304:-	hypothetical protein, conserved	-1	3161	20.9505	18.8388	0.8992	15.4935	21.2703	1.37285
Tb09.211.0620	Tb927_09_v4:1374554-1375739:-	actin A	GO:0007010:cytoskeleton organization;GO:0005737:cytoplasm;GO:0015629:actin cytoskeleton;GO:0005200:structural constituent of cytoskeleton;GO:0005515:protein binding	1130	215.784	315.726	1.46316	182.126	421.204	2.31271
Tb09.211.0630	Tb927_09_v4:1376068-1378183:-	actin A	GO:0007010:cytoskeleton organization;GO:0005737:cytoplasm;GO:0015629:actin cytoskeleton;GO:0005200:structural constituent of cytoskeleton;GO:0005515:protein binding	1130	229.838	343.584	1.4949	186.403	434.902	2.33313
Tb09.211.0640	Tb927_09_v4:1381243-1381602:-	hypothetical protein, unlikely	-1	359	16.3979	0	-1	2.20919	0	-1
Tb09.211.0650	Tb927_09_v4:1381607-1382083:-	hypothetical protein, unlikely	-1	476	3.42786	0.3414	0.0996	1.74069	0	-1
Tb09.211.0660	Tb927_09_v4:1382270-1382569:-	hypothetical protein, unlikely	-1	299	0.72131	0	-1	0.20931	0	-1
Tb09.211.0670	Tb927_09_v4:1383585-1383857:-	hypothetical protein, unlikely	-1	272	1.61051	0	-1	0.46733	0	-1
Tb09.211.0680	Tb927_09_v4:1387055-1388435:-	CAAX prenyl protease 1, putative,metallo- peptidase, Clan M- Family M48	GO:0006508:proteolysis;GO:0005743:mitochondrial inner membrane;GO:0016020:membrane;GO:0004222:metalloendopeptidase activity	1283	164.725	546.542	3.31791	74.6205	122.086	1.63609
Tb09.211.0690	Tb927_09_v4:1389448-1390550:-	hypothetical protein, conserved	GO:0008150:biological_process;GO:0005575:cellular_component;GO:0003674:molecular_function	1037	34.2907	114.512	3.33944	17.2363	78.6209	4.56136
Tb09.211.0700	Tb927_09_v4:1390940-1392045:-	isopentenyl-diphosphate delta-isomerase, putative,isomerase, putative	GO:0008299:isoprenoid biosynthetic process;GO:0005575:cellular_component;GO:0005737:cytoplasm;GO:0004452:isopentenyl-diphosphate delta-isomerase activity;GO:0010181:FMN binding;GO:0016491:oxidoreductase activity	1070	51.5112	145.671	2.82795	44.6838	98.313	2.20019
Tb09.211.0710	Tb927_09_v4:1392329-1394155:-	hypothetical protein, conserved	-1	1757	31.0095	35.7171	1.15181	26.2052	19.4952	0.74394
Tb09.211.0720	Tb927_09_v4:1394351-1395502:-	developmentally regulated GTP-binding protein, putative	GO:0009987:cellular process;GO:0005622:intracellular;GO:0005737:cytoplasm;GO:0005525:GTP binding	1124	44.4642	72.64	1.63367	17.3032	23.178	1.33952
Tb09.211.0730	Tb927_09_v4:1396168-1397392:-	hypothetical protein, conserved	-1	1217	39.5224	25.5461	0.64637	19.8048	7.7748	0.39257
Tb09.211.0740	Tb927_09_v4:1397720-1398383:-	p21 antigen protein, putative	-1	572	174.879	337.431	1.92951	166.808	218.181	1.30798
Tb09.211.0750	Tb927_09_v4:1398346-1398681:-	hypothetical protein, unlikely	-1	335	44.3299	5.55035	0.12521	72.2188	0.40816	0.00565
Tb09.211.0760	Tb927_09_v4:1398848-1399660:-	hypothetical protein, conserved	GO:0044429:mitochondrial part	761	29.0204	108.386	3.73483	22.4058	35.5154	1.5851
Tb09.211.0770	Tb927_09_v4:1399981-1401175:-	hypothetical protein, conserved	GO:0008150:biological_process;GO:0005575:cellular_component;GO:0003674:molecular_function	1088	45.1003	34.0878	0.75582	33.9847	23.821	0.70093
Tb09.211.0775	Tb927_09_v4:1401717-1402926:-	hypothetical protein, conserved	GO:0006355:regulation of transcription, DNA-dependent;GO:0005634:nucleus;GO:0003677:DNA binding	254	415.541	527.931	1.27047	234.572	328.213	1.3992
Tb09.211.0780	Tb927_09_v4:1402308-1402646:-	hypothetical protein, unlikely	-1	338	89.021	0	-1	150.624	0.40405	0.00268
Tb09.211.0790	Tb927_09_v4:1403130-1404088:-	tRNA (guanine-N(7)-)-methyltransferase, putative,methyltransferase, putative	GO:0006400:tRNA modification;GO:0005575:cellular_component;GO:0008176:tRNA (guanine-N7-)-methyltransferase activity	734	41.9938	39.8936	0.94999	48.9765	38.0538	0.77698
Tb09.211.0800	Tb927_09_v4:1404426-1405706:-	hypothetical protein, conserved	-1	1280	26.8175	38.1729	1.42343	8.8747	6.86191	0.7732
Tb09.211.0810	Tb927_09_v4:1405866-1407981:-	GTP-binding protein, putative	GO:0008150:biological_process;GO:0005575:cellular_component;GO:0005525:GTP binding	1355	27.2769	9.16872	0.33613	25.2293	7.20306	0.2855
Tb09.211.0820	Tb927_09_v4:1408210-1410127:-	hypothetical protein, conserved	-1	1859	17.6651	6.79195	0.38448	21.8151	8.95827	0.41064
Tb09.211.0830	Tb927_09_v4:1410436-1412242:-	hypothetical protein, conserved	-1	1139	24.6485	12.4606	0.50553	20.2239	6.90232	0.34129
Tb09.211.0840	Tb927_09_v4:1412602-1413644:-	hypothetical protein, conserved	-1	1031	20.7367	21.7793	1.05028	18.3253	24.8671	1.35698
Tb09.211.0850	Tb927_09_v4:1413949-1416125:-	hypothetical protein, conserved	-1	2120	25.8672	14.4556	0.55884	19.4948	6.69572	0.34346
Tb09.211.0860	Tb927_09_v4:1416487-1417941:-	alpha-1,2-mannosyltransferase, putative	GO:0006490:oligosaccharide-lipid intermediate assembly;GO:0009058:biosynthetic process;GO:0005575:cellular_component;GO:0000026:alpha-1,2-mannosyltransferase activity	1412	53.9214	32.8729	0.60964	32.7157	13.9246	0.42563
Tb09.211.0865	Tb927_09_v4:1418282-1418560:-	60S ribosomal protein L37, putative	GO:0006412:translation;GO:0005622:intracellular;GO:0005840:ribosome;GO:0003735:structural constituent of ribosome	254	808.383	2886.58	3.57081	1406.67	2388.64	1.69807
Tb09.211.0870	Tb927_09_v4:1418896-1420596:-	hypothetical protein, conserved	GO:0006855:drug transmembrane transport;GO:0016020:membrane;GO:0015238:drug transmembrane transporter activity;GO:0015297:antiporter activity	1700	38.3766	12.1053	0.31543	36.5428	16.2235	0.44396
Tb09.211.0890	Tb927_09_v4:1421066-1421676:-	hypothetical protein, conserved	-1	509	50.1901	92.6743	1.84647	9.3625	25.1597	2.68728
Tb09.211.0900	Tb927_09_v4:1422290-1422840:-	hypothetical protein, conserved	-1	494	96.2898	34.7536	0.36093	56.8369	39.2517	0.6906
Tb09.211.0910	Tb927_09_v4:1423183-1424791:-	hypothetical protein, conserved	-1	1547	39.2976	13.2355	0.3368	24.6409	8.01649	0.32533
Tb09.211.0920	Tb927_09_v4:1425085-1426806:-	hypothetical protein, conserved	-1	1700	33.8749	18.4718	0.54529	29.5869	6.21378	0.21002
Tb09.211.0930	Tb927_09_v4:1427437-1429489:-	Polyadenylate-binding protein 1 (Poly(A)-binding protein 1) (PABP 1) (PABP1)	GO:0006396:RNA processing;GO:0006446:regulation of translational initiation;GO:0005575:cellular_component;GO:0003676:nucleic acid binding;GO:0003723:RNA binding;GO:0008143:poly(A) RNA binding	1700	116.818	207.673	1.77775	102.411	225.074	2.19775
Tb09.211.0940	Tb927_09_v4:1431545-1433104:-	hypothetical protein, conserved	-1	1448	12.0742	26.2179	2.1714	9.35585	23.4315	2.50448
Tb09.211.0950	Tb927_09_v4:1433320-1436282:-	hypothetical protein, conserved	GO:0044429:mitochondrial part	2900	26.5204	13.3237	0.50239	33.7012	14.7772	0.43848
Tb09.211.0960	Tb927_09_v4:1437177-1439405:-	protein kinase, putative	GO:0006468:protein phosphorylation;GO:0005575:cellular_component;GO:0004672:protein kinase activity;GO:0004674:protein serine/threonine kinase activity;GO:0004713:protein tyrosine kinase activity;GO:0005524:ATP binding	1094	53.5287	24.4318	0.45642	30.4481	3.38907	0.11131
Tb09.211.0970	Tb927_09_v4:1443409-1443819:-	hypothetical protein, unlikely	-1	410	5.55407	0	-1	0.73257	0.10847	0.14807
Tb09.211.0980	Tb927_09_v4:1444026-1444238:-	hypothetical protein, unlikely	-1	212	6.51693	0	-1	0.63035	0	-1
Tb09.211.0990	Tb927_09_v4:1445093-1446016:-	hypothetical protein, conserved	GO:0008150:biological_process;GO:0005575:cellular_component;GO:0003674:molecular_function	923	4.86617	11.6316	2.39029	1.96458	0.49999	0.2545
Tb09.211.1000	Tb927_09_v4:1446558-1447961:-	choline phosphorylceramide synthase (SLS4)	GO:0006686:sphingomyelin biosynthetic process;GO:0005794:Golgi apparatus;GO:0016020:membrane;GO:0047493:ceramide cholinephosphotransferase activity	1043	32.7817	68.8599	2.10056	15.0794	15.8862	1.05351
Tb09.211.1010	Tb927_09_v4:1448946-1450295:-	choline phosphorylceramide synthase (SLS3)	GO:0006686:sphingomyelin biosynthetic process;GO:0016020:membrane;GO:0047493:ceramide cholinephosphotransferase activity	989	36.2219	67.1316	1.85334	18.1652	20.5542	1.13152
Tb09.211.1020	Tb927_09_v4:1451451-1452782:-	phosphatidylcholine:ceramide cholinephosphotransferase 2, putative	GO:0006686:sphingomyelin biosynthetic process;GO:0016020:membrane;GO:0047493:ceramide cholinephosphotransferase activity	971	24.6817	55.639	2.25426	10.5392	12.89	1.22305
Tb09.211.1030	Tb927_09_v4:1453745-1454878:-	inositol phosphorylceramide synthase (SLS1)	GO:0006686:sphingomyelin biosynthetic process;GO:0016020:membrane;GO:0047493:ceramide cholinephosphotransferase activity	1013	31.2964	60.2744	1.92592	18.6643	28.4621	1.52495
Tb09.211.1040	Tb927_09_v4:1455131-1456129:-	hypothetical protein, conserved	-1	938	46.8087	47.0751	1.00569	24.5092	24.1351	0.98473
Tb09.211.1050	Tb927_09_v4:1456422-1457344:-	hypothetical protein, conserved	-1	788	43.7076	63.2812	1.44783	29.7865	26.6141	0.89349
Tb09.211.1060	Tb927_09_v4:1457884-1458120:-	hypothetical protein, unlikely	-1	236	54.3299	0	-1	102.888	0.61432	0.00597
Tb09.211.1070	Tb927_09_v4:1459127-1462271:-	hypothetical protein, conserved,zinc finger protein family member, putative (ZC3H28)	GO:0003676:nucleic acid binding;GO:0003723:RNA binding;GO:0008270:zinc ion binding	3092	56.2537	38.3343	0.68145	34.2454	103.061	3.0095
Tb09.211.1080	Tb927_09_v4:1462423-1462839:+	hypothetical protein, unlikely	-1	416	1.49057	0.39588	0.26559	0.14418	0	-1
Tb09.211.1090	Tb927_09_v4:1462951-1463268:-	hypothetical protein, unlikely	-1	317	43.1639	0	-1	39.3365	0	-1
Tb09.211.1100	Tb927_09_v4:1464323-1464757:+	hypothetical protein, unlikely	-1	434	0	0.75558	-1	0.13759	0.3056	2.22109
Tb09.211.1110	Tb927_09_v4:1467282-1467470:-	hypothetical protein, unlikely	-1	188	34.0818	0	-1	6.95939	0.27119	0.03897
Tb09.211.1120	Tb927_09_v4:1467655-1467888:-	hypothetical protein, unlikely	-1	233	26.1352	0	-1	7.86467	0	-1
Tb09.211.1130	Tb927_09_v4:1468582-1469688:-	hypothetical protein, conserved,zinc finger protein family member, putative (ZC3H29)	GO:0003676:nucleic acid binding;GO:0003723:RNA binding;GO:0008270:zinc ion binding	1037	32.979	204.986	6.21566	28.8721	155.994	5.40292
Tb09.211.1140	Tb927_09_v4:1469635-1469871:-	hypothetical protein, unlikely	-1	236	7.62525	1.51888	0.19919	3.31898	18.8392	5.6762
Tb09.211.1150	Tb927_09_v4:1471144-1471894:-	hypothetical protein, conserved	-1	533	116.714	429.945	3.68374	24.411	98.1005	4.0187
Tb09.211.1160	Tb927_09_v4:1471697-1471945:-	hypothetical protein, unlikely	-1	248	101.493	162.447	1.60058	30.4931	118.863	3.89804
Tb09.211.1170	Tb927_09_v4:1472845-1474882:-	tubulin tyrosine ligase protein, putative	GO:0006464:protein modification process;GO:0005575:cellular_component;GO:0004835:tubulin-tyrosine ligase activity	1973	19.716	12.2438	0.62101	9.1986	14.1399	1.53718
Tb09.211.1180	Tb927_09_v4:1475836-1476123:-	hypothetical protein, unlikely	-1	287	19.6651	0	-1	17.3384	0.48748	0.02812
Tb09.211.1190	Tb927_09_v4:1476190-1478558:-	minichromosome maintenance (MCM) complex subunit, putative	GO:0006260:DNA replication;GO:0006270:DNA-dependent DNA replication initiation;GO:0005575:cellular_component;GO:0003677:DNA binding;GO:0005524:ATP binding	2285	16.976	8.08896	0.4765	12.6289	11.0306	0.87344
Tb09.211.1195	Tb927_09_v4:1478909-1479306:-	hypothetical protein, conserved	-1	326	32.6606	45.2796	1.38637	29.5691	26.1023	0.88275
Tb09.211.1210	Tb927_09_v4:1480507-1481861:-	RAD51/dmc1 protein, putative	GO:0006259:DNA metabolic process;GO:0006281:DNA repair;GO:0006310:DNA recombination;GO:0007131:reciprocal meiotic recombination;GO:0005634:nucleus;GO:0000166:nucleotide binding;GO:0003677:DNA binding;GO:0003684:damaged DNA binding;GO:0005515:protein binding;GO:0005524:ATP binding;GO:0008094:DNA-dependent ATPase activity;GO:0017111:nucleoside-triphosphatase activity	1049	39.2523	67.8603	1.72883	58.5619	108.633	1.85501
Tb09.211.1220	Tb927_09_v4:1481953-1483184:-	hypothetical protein, conserved	GO:0008150:biological_process;GO:0005575:cellular_component;GO:0003674:molecular_function	1067	120.786	146.386	1.21194	85.617	125.253	1.46295
Tb09.211.1230	Tb927_09_v4:1483663-1487035:-	hypothetical protein, conserved	-1	2957	26.6426	16.2781	0.61098	14.6257	14.8325	1.01413
Tb09.211.1240	Tb927_09_v4:1487709-1488845:-	hypothetical protein, conserved	GO:0044429:mitochondrial part	1055	44.726	72.0054	1.60992	58.2157	286.763	4.92587
Tb09.211.1250	Tb927_09_v4:1489363-1490285:-	proteasome alpha 1 subunit, putative,20S proteasome subunit alpha-6, (putative) (TbPSA6)	GO:0006511:ubiquitin-dependent protein catabolic process;GO:0051603:proteolysis involved in cellular protein catabolic process;GO:0005839:proteasome core complex;GO:0004175:endopeptidase activity;GO:0004298:threonine-type endopeptidase activity	752	133.03	347.875	2.61502	111.618	247.466	2.21708
Tb09.211.1260	Tb927_09_v4:1490379-1490711:-	hypothetical protein, unlikely	-1	332	54.3821	0	-1	56.4378	0	-1
Tb09.211.1270	Tb927_09_v4:1490805-1491590:-	hypothetical protein, conserved	-1	785	29.5901	28.9708	0.97907	29.3971	57.5368	1.95723
Tb09.211.1280	Tb927_09_v4:1491827-1493226:-	hypothetical protein, conserved	GO:0044429:mitochondrial part	1382	61.9481	35.7152	0.57653	32.3967	15.492	0.4782
Tb09.211.1290	Tb927_09_v4:1493500-1494549:-	hypothetical protein, conserved	-1	1007	59.697	77.4267	1.297	53.5373	44.5768	0.83263
Tb09.211.1300	Tb927_09_v4:1494782-1495541:-	hypothetical protein, conserved	GO:0005515:protein binding	677	136.081	81.5521	0.59929	59.0608	36.5443	0.61876
Tb09.211.1310	Tb927_09_v4:1496491-1497701:-	hypothetical protein, conserved	GO:0005622:intracellular	1199	21.9218	53.0415	2.41958	27.4558	66.8351	2.43428
Tb09.211.1320	Tb927_09_v4:1498069-1502441:-	AMP deaminase, putative	GO:0009168:purine ribonucleoside monophosphate biosynthetic process;GO:0005739:mitochondrion;GO:0044429:mitochondrial part;GO:0003876:AMP deaminase activity;GO:0019239:deaminase activity	4253	18.2695	9.08011	0.49701	15.4794	11.8702	0.76684
Tb09.211.1330	Tb927_09_v4:1502798-1504356:-	hypothetical protein, conserved,membrane- trafficking protein, putative	GO:0015031:protein transport;GO:0016021:integral to membrane	635	77.8673	105.321	1.35257	42.0925	53.8291	1.27883
Tb09.211.1340	Tb927_09_v4:1504130-1504420:-	hypothetical protein, unlikely	-1	290	64.2656	37.5102	0.58368	19.7325	22.476	1.13904
Tb09.211.1350	Tb927_09_v4:1504627-1505758:-	peptidyl-prolyl cis-trans isomerase (cyclophilin- 40), putative,cyclophilin-40, putative	GO:0003755:peptidyl-prolyl cis-trans isomerase activity	1064	88.8483	206.849	2.32812	58.0746	89.6782	1.54419
Tb09.211.1360	Tb927_09_v4:1506289-1506825:-	hypothetical protein, conserved	-1	458	174.751	259.598	1.48553	185.585	323.966	1.74565
Tb09.211.1370	Tb927_09_v4:1507141-1509494:-	glyceraldehyde-3-phosphate dehydrogenase, putative	GO:0006006:glucose metabolic process;GO:0006096:glycolysis;GO:0008152:metabolic process;GO:0005575:cellular_component;GO:0003824:catalytic activity;GO:0004365:glyceraldehyde-3-phosphate dehydrogenase (phosphorylating) activity;GO:0005488:binding;GO:0051287:NAD or NADH binding	1067	75.4915	118.269	1.56665	66.6145	117.398	1.76235
Tb09.211.1380	Tb927_09_v4:1509797-1511274:-	lipoic acid containing carrier protein, putative;with=GeneDB:LinJ35_V3.4790 (GCVH)	GO:0006546:glycine catabolic process;GO:0005739:mitochondrion;GO:0005960:glycine cleavage complex;GO:0044429:mitochondrial part;GO:0003674:molecular_function	416	193.775	207.044	1.06848	197.376	250.848	1.27091
Tb09.211.1390	Tb927_09_v4:1511508-1513684:-	hypothetical protein, conserved	GO:0006457:protein folding;GO:0005575:cellular_component;GO:0003674:molecular_function;GO:0005524:ATP binding	2162	152.131	260.874	1.71479	43.9403	49.2145	1.12003
Tb09.211.1400	Tb927_09_v4:1514217-1515742:-	MCAK-like kinesin, putative	GO:0007017:microtubule-based process;GO:0007018:microtubule-based movement;GO:0005875:microtubule associated complex;GO:0003774:motor activity;GO:0003777:microtubule motor activity;GO:0005524:ATP binding	1448	22.5562	75.2708	3.33703	12.821	37.1711	2.89924
Tb09.211.1410	Tb927_09_v4:1516626-1517036:+	hypothetical protein, unlikely	-1	410	0	0	-1	0	0.32542	-1
Tb09.211.1420	Tb927_09_v4:1517117-1517416:-	hypothetical protein, unlikely	-1	299	1.44261	0	-1	0	0	-1
Tb09.211.1430	Tb927_09_v4:1518433-1518825:-	hypothetical protein, unlikely	-1	392	0.53073	0	-1	0	0	-1
Tb09.211.1440	Tb927_09_v4:1519163-1519543:-	hypothetical protein, unlikely	-1	380	0.54947	0	-1	0.47832	0	-1
Tb09.211.1450	Tb927_09_v4:1519587-1519892:+	hypothetical protein, unlikely	-1	305	0	0	-1	0	0	-1
Tb09.211.1460	Tb927_09_v4:1520202-1520603:+	hypothetical protein, unlikely	-1	401	0	0	-1	0	0	-1
Tb09.211.1470	Tb927_09_v4:1521760-1522749:-	PACRGB,flagellar component	GO:0005488:binding	938	37.655	187.803	4.98747	20.2835	76.6065	3.77679
Tb09.211.1480	Tb927_09_v4:1523201-1524748:-	hypothetical protein, conserved	-1	1469	29.5458	6.14567	0.208	16.502	3.06144	0.18552
Tb09.211.1500	Tb927_09_v4:1525447-1527081:-	katanin, putative	GO:0008150:biological_process;GO:0005575:cellular_component;GO:0003674:molecular_function	1616	25.486	41.5572	1.63058	12.6926	20.6281	1.62521
Tb09.211.1510	Tb927_09_v4:1527677-1529115:-	Small nuclear RNA gene activation protein (SNAP) 50 (SNAP50)	GO:0009301:snRNA transcription;GO:0042795:snRNA transcription from RNA polymerase II promoter;GO:0005634:nucleus;GO:0003677:DNA binding	1346	29.1815	10.1437	0.34761	18.3882	10.9712	0.59664
Tb09.211.1520	Tb927_09_v4:1529491-1529946:+	hypothetical protein, unlikely	-1	455	0	0	-1	0	0	-1
Tb09.211.1530	Tb927_09_v4:1530165-1531216:-	kinetoplastid-specific dual specificity phosphatase, putative	GO:0006470:protein dephosphorylation;GO:0016311:dephosphorylation;GO:0005575:cellular_component;GO:0008138:protein tyrosine/serine/threonine phosphatase activity;GO:0016791:phosphatase activity	806	52.6799	44.4996	0.84472	19.9572	30.2328	1.51488
Tb09.211.1540	Tb927_09_v4:1531545-1532039:-	hypothetical protein, conserved	-1	335	62.0618	49.9531	0.80489	29.402	63.4008	2.15634
Tb09.211.1550	Tb927_09_v4:1532608-1534286:-	chaperone protein DNAj, putative	GO:0006457:protein folding;GO:0005575:cellular_component;GO:0005743:mitochondrial inner membrane;GO:0016021:integral to membrane;GO:0005515:protein binding;GO:0031072:heat shock protein binding;GO:0051082:unfolded protein binding	1472	68.1001	137.624	2.02091	23.1301	86.3534	3.73338
Tb09.211.1560	Tb927_09_v4:1534303-1534653:+	hypothetical protein, unlikely	-1	350	0.60264	0	-1	0.17487	0	-1
Tb09.211.1570	Tb927_09_v4:1534759-1535579:-	protein kinase, putative	GO:0006468:protein phosphorylation;GO:0004672:protein kinase activity;GO:0004674:protein serine/threonine kinase activity;GO:0005524:ATP binding	803	34.7683	19.5085	0.5611	25.2933	11.2569	0.44506
Tb09.211.1580	Tb927_09_v4:1535896-1537175:-	hypothetical protein, conserved	GO:0051205:protein insertion into membrane;GO:0016021:integral to membrane	1274	23.4659	18.6967	0.79676	16.6057	19.3198	1.16345
Tb09.211.1590	Tb927_09_v4:1537554-1538152:-	hypothetical protein, conserved	-1	443	29.2049	73.8711	2.52941	22.0606	29.081	1.31823
Tb09.211.1600	Tb927_09_v4:1539177-1540124:-	hypothetical protein, conserved	GO:0044429:mitochondrial part	947	24.305	12.9649	0.53343	32.5141	27.5242	0.84653
Tb09.211.1610	Tb927_09_v4:1540267-1541462:-	phosphatidylserine decarboxylase, putative	GO:0006660:phosphatidylserine catabolic process;GO:0008654:phospholipid biosynthetic process;GO:0044429:mitochondrial part;GO:0004609:phosphatidylserine decarboxylase activity	1070	36.4568	11.1276	0.30523	41.1049	24.0035	0.58396
Tb09.211.1620	Tb927_09_v4:1542257-1546918:-	hypothetical protein, conserved	GO:0008150:biological_process;GO:0005575:cellular_component;GO:0003674:molecular_function	4349	21.3742	53.7505	2.51473	55.8707	272.93	4.88504
Tb09.211.1630	Tb927_09_v4:1547416-1549881:-	hypothetical protein, conserved	GO:0005488:binding	2465	15.3307	28.1741	1.83776	9.45601	8.88778	0.93991
Tb09.211.1640	Tb927_09_v4:1550284-1552092:-	hypothetical protein, conserved	-1	1808	32.651	6.48273	0.19855	32.0416	11.7819	0.36771
Tb09.211.1650	Tb927_09_v4:1552461-1553171:-	hypothetical protein, conserved	-1	677	41.059	64.494	1.57076	35.9982	31.7557	0.88215
Tb09.211.1655	Tb927_09_v4:1553579-1553950:-	hypothetical protein, conserved,predicted zinc finger protein	GO:0005515:protein binding;GO:0008270:zinc ion binding	248	39.5193	108.775	2.75245	35.445	86.2532	2.43344
Tb09.211.1660	Tb927_09_v4:1553961-1554350:-	hypothetical protein, unlikely	-1	389	28.906	0	-1	22.8334	0.23	0.01007
Tb09.211.1670	Tb927_09_v4:1554594-1556714:-	hypothetical protein, conserved	-1	2120	11.8558	11.0206	0.92956	17.4358	9.35857	0.53674
Tb09.211.1680	Tb927_09_v4:1556919-1557905:-	hypothetical protein, conserved	-1	476	101.122	155.337	1.53613	69.7519	58.7307	0.84199
Tb09.211.1690	Tb927_09_v4:1558366-1558924:-	hypothetical protein, conserved	-1	506	143.522	926.002	6.452	120.867	847.156	7.00897
Tb09.211.1695	Tb927_09_v4:1559741-1560612:-	small nuclear ribonucleoprotein Sm-F (Sm-F)	GO:0006397:mRNA processing;GO:0045291:nuclear mRNA trans splicing, SL addition;GO:0005634:nucleus;GO:0005732:small nucleolar ribonucleoprotein complex	227	121.882	88.3549	0.72492	77.1116	123.627	1.60322
Tb09.211.1710	Tb927_09_v4:1565329-1565628:+	hypothetical protein, unlikely	-1	299	0	0	-1	0	0	-1
Tb09.211.1720	Tb927_09_v4:1565867-1566244:-	hypothetical protein, conserved,predicted zinc finger protein	GO:0008150:biological_process;GO:0005575:cellular_component;GO:0003674:molecular_function;GO:0003676:nucleic acid binding;GO:0003723:RNA binding;GO:0008270:zinc ion binding	377	41.5769	53.8864	1.29607	6.917	0	-1
Tb09.211.1730	Tb927_09_v4:1566447-1566671:-	hypothetical protein, unlikely	-1	224	9.13787	6.47175	0.70823	0	0	-1
Tb09.211.1740	Tb927_09_v4:1566964-1567719:-	hypothetical protein, conserved	-1	575	98.4726	29.4918	0.29949	78.4272	16.8795	0.21523
Tb09.211.1750	Tb927_09_v4:1568761-1570751:-	mitochondrial carrier protein, putative,mitochondrial phosphate transporter, putative	GO:0006810:transport;GO:0005743:mitochondrial inner membrane;GO:0016020:membrane;GO:0044429:mitochondrial part;GO:0005488:binding	953	69.571	238.193	3.42374	91.7355	573.462	6.25125
Tb09.211.1760	Tb927_09_v4:1570918-1572424:-	amino acid transporter, putative	GO:0006810:transport;GO:0006865:amino acid transport;GO:0009401:phosphoenolpyruvate-dependent sugar phosphotransferase system;GO:0016020:membrane;GO:0005351:sugar:hydrogen symporter activity;GO:0015171:amino acid transmembrane transporter activity	1478	14.4206	9.00554	0.62449	23.2975	14.6811	0.63016
Tb09.211.1770	Tb927_09_v4:1573808-1574703:-	hypothetical protein, conserved	GO:0015031:protein transport;GO:0016192:vesicle-mediated transport;GO:0005575:cellular_component;GO:0003674:molecular_function	623	32.6853	54.3827	1.66383	14.7845	36.9689	2.50051
Tb09.211.1780	Tb927_09_v4:1575180-1575629:-	hypothetical protein, conserved	-1	449	21.4682	40.7609	1.89867	12.459	24.1403	1.93758
Tb09.211.1790	Tb927_09_v4:1576138-1577745:-	TAX-1,flagellar protein	-1	1091	48.5266	56.5093	1.1645	26.9761	41.1668	1.52605
Tb09.211.1800	Tb927_09_v4:1577982-1579493:-	hypothetical protein, conserved	-1	1487	87.4058	91.244	1.04391	161.319	368.6	2.28491
Tb09.211.1810	Tb927_09_v4:1579821-1580270:-	hypothetical protein, conserved	-1	344	60.839	38.6815	0.6358	46.7205	31.422	0.67255
Tb09.211.1820	Tb927_09_v4:1580562-1587302:-	DNA polymerase epsilon catalytic subunit, putative	GO:0006260:DNA replication;GO:0006261:DNA-dependent DNA replication;GO:0005575:cellular_component;GO:0005634:nucleus;GO:0000166:nucleotide binding;GO:0003676:nucleic acid binding;GO:0003677:DNA binding;GO:0003887:DNA-directed DNA polymerase activity;GO:0008270:zinc ion binding	6740	15.057	3.84345	0.25526	18.0673	6.4277	0.35576
Tb09.211.1830	Tb927_09_v4:1588092-1592080:-	hypothetical protein, conserved	GO:0006505:GPI anchor metabolic process;GO:0006886:intracellular protein transport;GO:0031227:intrinsic to endoplasmic reticulum membrane;GO:0016788:hydrolase activity, acting on ester bonds	3878	21.1254	30.8327	1.45951	12.5709	16.2404	1.29191
Tb09.211.1840	Tb927_09_v4:1592103-1592543:-	hypothetical protein, unlikely	-1	440	45.3035	0	-1	31.3063	0.20068	0.00641
Tb09.211.1850	Tb927_09_v4:1592559-1593779:-	hypothetical protein, conserved	-1	1220	39.5802	71.0192	1.79431	23.6135	63.1967	2.6763
Tb09.211.1860	Tb927_09_v4:1593834-1594265:-	hypothetical protein, unlikely	-1	431	37.2682	0	-1	25.9265	0	-1
Tb09.211.1870	Tb927_09_v4:1594305-1596116:-	hypothetical protein, conserved	GO:0001539:ciliary or flagellar motility	1757	19.8026	22.4532	1.13385	13.6709	18.303	1.33883
Tb09.211.1880	Tb927_09_v4:1596554-1598268:-	hypothetical protein, conserved	GO:0008152:metabolic process;GO:0044429:mitochondrial part;GO:0016787:hydrolase activity	1589	22.7945	41.1284	1.80431	31.4271	32.6216	1.03801
Tb09.211.1890	Tb927_09_v4:1598832-1599254:-	hypothetical protein, conserved	-1	404	21.556	31.4875	1.46073	10.8718	21.8321	2.00814
Tb09.211.1900	Tb927_09_v4:1599937-1601348:-	hypothetical protein, conserved	GO:0044429:mitochondrial part	761	18.9151	53.6769	2.83779	28.3456	90.9038	3.20698
Tb09.211.1910	Tb927_09_v4:1602421-1605751:-	hypothetical protein, conserved	-1	3131	12.511	9.43858	0.75442	10.2773	18.0487	1.75618
Tb09.211.1920	Tb927_09_v4:1606525-1606830:-	hypothetical protein, unlikely	-1	305	33.1339	0	-1	28.0255	0.30291	0.01081
Tb09.211.1930	Tb927_09_v4:1606944-1609124:-	hypothetical protein, conserved	GO:0007165:signal transduction;GO:0005634:nucleus;GO:0003700:sequence-specific DNA binding transcription factor activity;GO:0004871:signal transducer activity	2180	13.2694	6.39917	0.48225	9.93006	8.81485	0.88769
Tb09.211.1940	Tb927_09_v4:1610602-1611208:-	hypothetical protein, conserved	GO:0044429:mitochondrial part	506	51.7159	205.068	3.96529	45.8342	199.645	4.35581
Tb09.211.1950	Tb927_09_v4:1611882-1612989:-	hypothetical protein, conserved,predicted zinc finger protein	GO:0008270:zinc ion binding	965	73.9196	51.4941	0.69662	55.9096	59.0971	1.05701
Tb09.211.1960	Tb927_09_v4:1613269-1614381:-	3-demethylubiquinone-9 3-methyltransferase, putative	GO:0006743:ubiquinone metabolic process;GO:0006744:ubiquinone biosynthetic process;GO:0008152:metabolic process;GO:0005575:cellular_component;GO:0031966:mitochondrial membrane;GO:0044429:mitochondrial part;GO:0004395:hexaprenyldihydroxybenzoate methyltransferase activity;GO:0008168:methyltransferase activity;GO:0008425:2-polyprenyl-6-methoxy-1,4-benzoquinone methyltransferase activity	866	44.1037	61.9909	1.40557	33.5367	32.9929	0.98379
Tb09.211.1970	Tb927_09_v4:1615030-1615575:+	hypothetical protein, unlikely	-1	545	0	0	-1	0.21469	0	-1
Tb09.211.1980	Tb927_09_v4:1615740-1616090:-	hypothetical protein, unlikely	-1	350	19.8871	1.44049	0.07243	6.47023	0.51788	0.08004
Tb09.211.1990	Tb927_09_v4:1616611-1616733:-	hypothetical protein, unlikely	-1	122	25.061	0	-1	7.93317	0	-1
Tb09.211.2000	Tb927_09_v4:1617025-1617147:-	hypothetical protein, unlikely	-1	122	13.6697	0	-1	10.5776	0.48946	0.04627
Tb09.211.2010	Tb927_09_v4:1617387-1618187:-	hypothetical protein, conserved	-1	800	15.2405	62.4779	4.09947	7.91752	34.7491	4.38888
Tb09.211.2020	Tb927_09_v4:1619755-1622109:-	synaptojanin (N-terminal domain), putative	GO:0006897:endocytosis;GO:0005575:cellular_component;GO:0004437:inositol or phosphatidylinositol phosphatase activity	2267	17.1132	16.7097	0.97643	12.1467	14.508	1.19439
Tb09.211.2060	Tb927_09_v4:1635986-1636565:-	hypothetical protein	-1	395	55.7825	113.629	2.03701	2.59597	2.37423	0.91458
Tb09.211.2070	Tb927_09_v4:1637042-1637576:-	hypothetical protein, conserved	-1	527	48.7186	32.3986	0.66501	32.1698	31.3998	0.97606
Tb09.211.2080	Tb927_09_v4:1638060-1639889:-	hypothetical protein, conserved	-1	1829	13.3666	7.15546	0.53533	9.15116	7.4932	0.81883
Tb09.211.2090	Tb927_09_v4:1640250-1641332:-	hypothetical protein, conserved	-1	980	50.8783	41.1713	0.80921	42.0416	28.5647	0.67944
Tb09.211.2100	Tb927_09_v4:1642083-1644014:-	hypothetical protein, conserved	-1	1466	30.263	52.8178	1.74529	13.9897	33.7467	2.41225
Tb09.211.2110	Tb927_09_v4:1644555-1646472:-	elongation factor 1-alpha, putative,hsp70 subfamily B suppressor 1	GO:0006414:translational elongation;GO:0005853:eukaryotic translation elongation factor 1 complex;GO:0003746:translation elongation factor activity;GO:0003924:GTPase activity;GO:0005525:GTP binding	1856	24.0724	18.9341	0.78655	24.9557	25.2395	1.01137
Tb09.211.2120	Tb927_09_v4:1647056-1647637:+	hypothetical protein, unlikely	-1	581	0	0	-1	0	0	-1
Tb09.211.2130	Tb927_09_v4:1647793-1648215:+	hypothetical protein, unlikely	-1	422	0.48905	0	-1	0	0.3152	-1
Tb09.211.2140	Tb927_09_v4:1648539-1648796:+	hypothetical protein, unlikely	-1	257	0.86092	0	-1	0	0	-1
Tb09.211.2150	Tb927_09_v4:1649385-1651353:-	Polyadenylate-binding protein 2 (Poly(A)-binding protein 2) (Poly(A)-binding protein II) (PABII) (Polyadenylate-binding nuclear protein 1) (Nuclear poly(A)-binding protein 1) (PABP2), putative (PABP2)	GO:0006396:RNA processing;GO:0005575:cellular_component;GO:0003676:nucleic acid binding;GO:0003723:RNA binding;GO:0008143:poly(A) RNA binding	1667	208.52	651.849	3.12607	212.442	873.908	4.11363
Tb09.211.2160	Tb927_09_v4:1653970-1655328:-	hypothetical protein	-1	602	21.9396	90.5814	4.12868	22.1856	94.5546	4.26198
Tb09.211.2170	Tb927_09_v4:1654703-1654987:+	hypothetical protein, unlikely	-1	284	0	0	-1	0	0	-1
Tb09.211.2180	Tb927_09_v4:1655566-1657521:-	hypothetical protein, conserved	-1	1937	34.1729	16.164	0.47301	25.3761	10.7268	0.42271
Tb09.211.2190	Tb927_09_v4:1657740-1658312:-	hypothetical protein, conserved	GO:0008150:biological_process;GO:0005575:cellular_component;GO:0003674:molecular_function;GO:0003824:catalytic activity	548	78.3314	113.103	1.4439	55.8107	95.6779	1.71433
Tb09.211.2200	Tb927_09_v4:1658812-1660277:-	hypothetical protein, conserved	-1	1376	21.954	23.7314	1.08096	21.3026	24.3638	1.1437
Tb09.211.2205	Tb927_09_v4:1660599-1660915:-	hypothetical protein, conserved	-1	269	114.212	109.85	0.96181	69.1237	56.9612	0.82405
Tb09.211.2210	Tb927_09_v4:1661693-1661884:+	hypothetical protein, unlikely	-1	191	0	0	-1	0	0	-1
Tb09.211.2220	Tb927_09_v4:1662253-1663351:-	hypothetical protein, conserved	-1	1007	17.3875	21.2423	1.2217	10.259	11.9535	1.16518
Tb09.211.2230	Tb927_09_v4:1663730-1664858:-	hypothetical protein, conserved	-1	689	35.1185	13.7612	0.39185	55.0453	30.3646	0.55163
Tb09.211.2250	Tb927_09_v4:1665302-1666402:-	hypothetical protein, conserved	GO:0007165:signal transduction;GO:0008603:cAMP-dependent protein kinase regulator activity	806	80.4832	66.2636	0.82332	40.339	60.0988	1.48984
Tb09.211.2260	Tb927_09_v4:1667131-1670346:-	protein kinase, putative	GO:0006468:protein phosphorylation;GO:0005575:cellular_component;GO:0005622:intracellular;GO:0004672:protein kinase activity;GO:0004674:protein serine/threonine kinase activity;GO:0004713:protein tyrosine kinase activity;GO:0005524:ATP binding;GO:0008270:zinc ion binding	3176	35.0881	16.6602	0.47481	23.9243	18.6728	0.7805
Tb09.211.2270	Tb927_09_v4:1670761-1671099:-	hypothetical protein, conserved	-1	338	105.321	131.867	1.25206	50.7537	51.4491	1.0137
Tb09.211.2280	Tb927_09_v4:1672596-1672943:-	hypothetical protein, unlikely	-1	347	15.8218	0	-1	7.06319	0.39221	0.05553
Tb09.211.2290	Tb927_09_v4:1674116-1675556:-	chaperone protein DNAj, putative	GO:0006457:protein folding;GO:0005575:cellular_component;GO:0005515:protein binding;GO:0031072:heat shock protein binding;GO:0051082:unfolded protein binding	863	9.98787	66.9193	6.70006	7.83839	21.2139	2.70641
Tb09.211.2300	Tb927_09_v4:1676033-1678420:-	ATP-dependent DEAD/H RNA helicase, putative	GO:0006139:nucleobase, nucleoside, nucleotide and nucleic acid metabolic process;GO:0005575:cellular_component;GO:0003676:nucleic acid binding;GO:0004386:helicase activity;GO:0005524:ATP binding;GO:0008026:ATP-dependent helicase activity	2387	23.0837	10.4011	0.45058	18.8014	18.2466	0.97049
Tb09.211.2310	Tb927_09_v4:1678815-1679927:-	Bem46-like serine peptidase,Serine peptidase, Clan SC, Family S09X	GO:0008150:biological_process;GO:0005575:cellular_component;GO:0003824:catalytic activity	1112	28.0576	21.3833	0.76212	9.91153	14.976	1.51097
Tb09.211.2320	Tb927_09_v4:1680086-1680637:-	hypothetical protein	-1	551	30.3443	0	-1	16.1251	3.77009	0.2338
Tb09.211.2330	Tb927_09_v4:1681447-1682529:-	small GTPase, putative,GTP-binding protein, putative (RAB7)	GO:0006886:intracellular protein transport;GO:0006913:nucleocytoplasmic transport;GO:0007165:signal transduction;GO:0007264:small GTPase mediated signal transduction;GO:0015031:protein transport;GO:0005575:cellular_component;GO:0005622:intracellular;GO:0003924:GTPase activity;GO:0005515:protein binding;GO:0005525:GTP binding	662	132.755	140.474	1.05814	50.0266	107.437	2.1476
Tb09.211.2340	Tb927_09_v4:1684141-1684509:+	hypothetical protein, unlikely	-1	368	0.56957	0.45381	0.79676	0.49582	0.48946	0.98717
Tb09.211.2350	Tb927_09_v4:1684757-1685005:+	hypothetical protein, unlikely	-1	248	5.389	0	-1	0	0	-1
Tb09.211.2360	Tb927_09_v4:1685952-1686962:-	protein kinase A catalytic subunit isoform 2,protein kinase A catalytic subunit (PKAC2)	GO:0006468:protein phosphorylation;GO:0005575:cellular_component;GO:0004672:protein kinase activity;GO:0004674:protein serine/threonine kinase activity;GO:0004713:protein tyrosine kinase activity;GO:0005524:ATP binding	1010	12.3262	36.8289	2.98786	5.36511	14.5647	2.71471
Tb09.211.2370	Tb927_09_v4:1687317-1688316:-	mitochondrial carrier protein, putative	GO:0006810:transport;GO:0005743:mitochondrial inner membrane;GO:0016020:membrane;GO:0044429:mitochondrial part;GO:0005488:binding	923	35.7558	7.5858	0.21216	31.3104	12.5907	0.40213
Tb09.211.2380	Tb927_09_v4:1691760-1694023:-	hypothetical protein, conserved	-1	1637	52.7584	164.229	3.11285	31.0935	110.505	3.55396
Tb09.211.2390	Tb927_09_v4:1694282-1694704:-	hypothetical protein, unlikely	-1	422	33.2557	0	-1	38.0322	0	-1
Tb09.211.2400	Tb927_09_v4:1694812-1697066:-	hypothetical protein, conserved,predicted zinc finger protein	GO:0008150:biological_process;GO:0005575:cellular_component;GO:0003674:molecular_function;GO:0008270:zinc ion binding	1985	29.3915	22.5763	0.76812	12.0962	11.7002	0.96726
Tb09.211.2410	Tb927_09_v4:1700593-1701636:-	protein kinase A catalytic subunit isoform 1,protein kinase A catalytic subunit (PKAC1)	GO:0006468:protein phosphorylation;GO:0005575:cellular_component;GO:0004672:protein kinase activity;GO:0004674:protein serine/threonine kinase activity;GO:0004713:protein tyrosine kinase activity;GO:0005524:ATP binding	1004	16.4726	44.6242	2.70899	5.17357	15.0717	2.91321
Tb09.211.2420	Tb927_09_v4:1701943-1709898:-	PRP8 protein homologue,U5 snRNA-associated splicing factor (p277)	GO:0005681:spliceosomal complex	7211	14.8236	8.98789	0.60632	18.9066	14.2722	0.75488
Tb09.211.2430	Tb927_09_v4:1710233-1712207:-	hypothetical protein, conserved	GO:0044429:mitochondrial part	1808	38.7797	26.857	0.69255	29.4966	44.676	1.51461
Tb09.211.2440	Tb927_09_v4:1712440-1713248:-	hypothetical protein, conserved,unc-50 related protein homolog	-1	737	73.7089	75.1726	1.01986	58.2544	55.2802	0.94894
Tb09.211.2450	Tb927_09_v4:1713497-1714930:-	hypothetical protein, conserved	-1	1430	36.0197	40.907	1.13568	26.637	35.4869	1.33224
Tb09.211.2460	Tb927_09_v4:1715230-1717875:-	hypothetical protein, conserved	-1	2645	18.5026	31.2557	1.68926	11.1541	14.3749	1.28875
Tb09.211.2470	Tb927_09_v4:1719249-1719629:+	hypothetical protein, unlikely	-1	380	0	0	-1	0	0	-1
Tb09.211.2480	Tb927_09_v4:1719707-1719919:+	hypothetical protein, unlikely	-1	212	0	0	-1	0	0	-1
Tb09.211.2490	Tb927_09_v4:1720203-1720667:-	hypothetical protein, unlikely	-1	464	0	0	-1	0.51142	0	-1
Tb09.211.2500	Tb927_09_v4:1721229-1721495:+	hypothetical protein, unlikely	-1	266	0	0	-1	0	0	-1
Tb09.211.2510	Tb927_09_v4:1721634-1721969:+	hypothetical protein, unlikely	-1	335	0	0	-1	0	0	-1
Tb09.211.2520	Tb927_09_v4:1722763-1723083:-	hypothetical protein, unlikely	-1	320	0	0	-1	0	0	-1
Tb09.211.2530	Tb927_09_v4:1724021-1725131:+	hypothetical protein, conserved	GO:0044429:mitochondrial part	1070	69.6489	38.8745	0.55815	87.2097	91.9614	1.05449
Tb09.211.2540	Tb927_09_v4:1725399-1725824:+	calmodulin-like protein, putative,EF hand containing protein	GO:0008150:biological_process;GO:0005575:cellular_component;GO:0005509:calcium ion binding	425	231.946	331.723	1.43017	113.348	164.4	1.4504
Tb09.211.2550	Tb927_09_v4:1726038-1727381:+	hypothetical protein, conserved,predicted WD40 repeat protein	GO:0008150:biological_process;GO:0005575:cellular_component;GO:0003674:molecular_function	1334	44.0338	101.457	2.30408	28.1942	57.9704	2.05611
Tb09.211.2560	Tb927_09_v4:1727647-1728694:+	nucleoside diphosphate kinase, putative	GO:0001539:ciliary or flagellar motility;GO:0006183:GTP biosynthetic process;GO:0006228:UTP biosynthetic process;GO:0006241:CTP biosynthetic process;GO:0004550:nucleoside diphosphate kinase activity;GO:0005524:ATP binding	1004	41.8598	74.4251	1.77796	26.9925	43.4248	1.60877
Tb09.211.2570	Tb927_09_v4:1728961-1730748:+	T-complex protein 1, eta subunit, putative,t- complex protein 1 (eta subunit), putative (TCP-1-eta)	GO:0006457:protein folding;GO:0044267:cellular protein metabolic process;GO:0051726:regulation of cell cycle;GO:0005832:chaperonin-containing T-complex;GO:0005515:protein binding;GO:0005524:ATP binding;GO:0051082:unfolded protein binding	1706	133.666	410.008	3.0674	205.191	600.518	2.92663
Tb09.211.2580	Tb927_09_v4:1731074-1732240:+	30S Ribosomal protein S17, putative	GO:0006412:translation;GO:0000314:organellar small ribosomal subunit;GO:0005622:intracellular;GO:0005840:ribosome;GO:0044429:mitochondrial part;GO:0003735:structural constituent of ribosome	923	68.1264	53.7749	0.78934	44.9397	46.6356	1.03774
Tb09.211.2590	Tb927_09_v4:1732440-1733261:+	proteasome beta 2 subunit, putative,20S proteasome subunit	GO:0006511:ubiquitin-dependent protein catabolic process;GO:0051603:proteolysis involved in cellular protein catabolic process;GO:0005839:proteasome core complex;GO:0019774:proteasome core complex, beta-subunit complex;GO:0004175:endopeptidase activity;GO:0004298:threonine-type endopeptidase activity	767	123.09	412.563	3.35173	86.2737	216.357	2.5078
Tb09.211.2600	Tb927_09_v4:1733667-1735482:+	hypothetical protein, conserved	GO:0044429:mitochondrial part	932	51.3123	21.0259	0.40976	54.0885	22.9475	0.42426
Tb09.211.2610	Tb927_09_v4:1735734-1736807:+	hypothetical protein, conserved	-1	1034	36.2736	10.7819	0.29724	51.0468	9.20618	0.18035
Tb09.211.2620	Tb927_09_v4:1736856-1737443:+	hypothetical protein, conserved	GO:0044429:mitochondrial part	587	87.774	183.682	2.09267	77.995	84.0135	1.07716
Tb09.211.2630	Tb927_09_v4:1737656-1738090:+	60S ribosomal protein L23, putative	GO:0006412:translation;GO:0005622:intracellular;GO:0005840:ribosome;GO:0003735:structural constituent of ribosome	419	857.69	1465.33	1.70846	1459.52	1617.71	1.10839
Tb09.211.2640	Tb927_09_v4:1738267-1738701:+	60S ribosomal protein L23, putative	GO:0006412:translation;GO:0005622:intracellular;GO:0005840:ribosome;GO:0003735:structural constituent of ribosome	419	732.98	1296.84	1.76927	1260.42	1535.64	1.21836
Tb09.211.2650	Tb927_09_v4:1741781-1742225:+	60S ribosomal protein L27a,60S ribosomal protein L28,60S ribosomal protein L29 (RPL27A)	GO:0006412:translation;GO:0005622:intracellular;GO:0005840:ribosome;GO:0003723:RNA binding;GO:0003735:structural constituent of ribosome	437	1120.44	1853.69	1.65443	2105.18	1868.59	0.88761
Tb09.211.2660	Tb927_09_v4:1743209-1745521:+	hypothetical protein, conserved	GO:0006511:ubiquitin-dependent protein catabolic process;GO:0031461:cullin-RING ubiquitin ligase complex;GO:0031625:ubiquitin protein ligase binding	2312	26.6414	14.1512	0.53118	19.4936	11.7651	0.60354
Tb09.211.2670	Tb927_09_v4:1745835-1747039:+	hypothetical protein, conserved	GO:0044429:mitochondrial part	1139	58.4764	25.8693	0.44239	65.4072	15.2289	0.23283
Tb09.211.2680	Tb927_09_v4:1747197-1749203:+	hypothetical protein, conserved	-1	2006	24.3263	2.64993	0.10893	20.4046	3.75634	0.18409
Tb09.211.2690	Tb927_09_v4:1749257-1749568:+	hypothetical protein, unlikely	-1	311	44.1195	1.09853	0.0249	29.8055	0.2962	0.00994
Tb09.211.2700	Tb927_09_v4:1749608-1751267:+	hypothetical protein, conserved	-1	1316	42.0196	116.304	2.76785	48.0498	237.7	4.94696
Tb09.211.2710	Tb927_09_v4:1751733-1752122:+	hypothetical protein, unlikely	-1	389	96.3534	0	-1	113.391	0.34501	0.00304
Tb09.211.2720	Tb927_09_v4:1752433-1753491:+	hypothetical protein, conserved	-1	977	63.4027	44.3215	0.69905	64.3925	20.4748	0.31797
Tb09.211.2730	Tb927_09_v4:1753674-1754435:+	Gim5A protein,glycosomal membrane protein (gim5A)	GO:0008150:biological_process;GO:0046860:glycosome membrane;GO:0003674:molecular_function	731	167.893	1165.38	6.9412	393.278	2676.43	6.80545
Tb09.211.2740	Tb927_09_v4:1755129-1757819:+	Gim5B protein,glycosomal membrane protein (gim5B)	GO:0008150:biological_process;GO:0046860:glycosome membrane;GO:0003674:molecular_function	725	251.455	1637.57	6.51237	575.576	4799.7	8.33896
Tb09.211.2750	Tb927_09_v4:1758984-1759819:+	hypothetical protein, conserved	-1	740	34.9618	132.264	3.7831	13.0104	28.439	2.18587
Tb09.211.2770	Tb927_09_v4:1761069-1761305:+	hypothetical protein, unlikely	-1	236	41.9389	0	-1	55.0398	0	-1
Tb09.211.2780	Tb927_09_v4:1761524-1762421:+	hypothetical protein, conserved	GO:0044429:mitochondrial part	680	32.1095	103.963	3.23776	18.8888	92.0613	4.87386
Tb09.211.2790	Tb927_09_v4:1763105-1766935:+	hypothetical protein, conserved	GO:0006457:protein folding;GO:0005622:intracellular;GO:0008270:zinc ion binding;GO:0031072:heat shock protein binding;GO:0051082:unfolded protein binding	3674	18.0444	0.49153	0.02724	25.5088	1.02714	0.04027
Tb09.211.2800	Tb927_09_v4:1767270-1769278:+	hypothetical protein, conserved	-1	1982	14.1413	10.6541	0.7534	7.06238	3.88543	0.55016
Tb09.211.2810	Tb927_09_v4:1770090-1770851:+	hypothetical protein, conserved	-1	761	55.7088	56.9801	1.02282	33.3831	44.3107	1.32734
Tb09.211.2820	Tb927_09_v4:1771020-1771367:+	hypothetical protein, unlikely	-1	347	44.4227	1.45456	0.03274	12.184	7.19044	0.59015
Tb09.211.2830	Tb927_09_v4:1771160-1772155:+	iron-sulfur cluster assembly protein, putative	GO:0016226:iron-sulfur cluster assembly;GO:0005506:iron ion binding;GO:0051536:iron-sulfur cluster binding	542	77.0348	205.484	2.66742	32.0725	95.1424	2.96648
Tb09.211.2840	Tb927_09_v4:1772929-1773186:+	hypothetical protein, unlikely	-1	257	22.3838	0	-1	18.2366	0	-1
Tb09.211.2850	Tb927_09_v4:1773956-1774779:+	cyclophilin type peptidyl-prolyl cis-trans isomerase, putative (PPIase)	GO:0006457:protein folding;GO:0005575:cellular_component;GO:0003755:peptidyl-prolyl cis-trans isomerase activity	551	40.2154	31.1682	0.77503	27.2641	43.1204	1.58158
Tb09.211.2860	Tb927_09_v4:1775181-1776131:+	hypothetical protein, conserved	GO:0008168:methyltransferase activity	950	31.6155	9.32358	0.29491	46.5849	4.41052	0.09468
Tb09.211.2870	Tb927_09_v4:1776445-1778738:+	DNA repair protein RAD2, putative	GO:0006281:DNA repair;GO:0006289:nucleotide-excision repair;GO:0005634:nucleus;GO:0003677:DNA binding;GO:0003697:single-stranded DNA binding;GO:0003824:catalytic activity;GO:0004518:nuclease activity;GO:0004519:endonuclease activity	2240	12.2281	3.11232	0.25452	17.0761	3.50275	0.20513
Tb09.211.2880	Tb927_09_v4:1779003-1782099:+	hypothetical protein, conserved	-1	3011	10.3753	8.41697	0.81125	10.364	14.9411	1.44164
Tb09.211.2890	Tb927_09_v4:1782910-1783266:+	hypothetical protein, unlikely	-1	356	15.9624	0	-1	11.837	0.25402	0.02146
Tb09.211.2900	Tb927_09_v4:1783990-1785549:+	membrane transporter protein, putative	GO:0006855:drug transmembrane transport;GO:0016020:membrane;GO:0015238:drug transmembrane transporter activity;GO:0015297:antiporter activity	1511	84.7097	60.6127	0.71553	60.696	26.4661	0.43604
Tb09.211.2910	Tb927_09_v4:1785805-1787364:+	hypothetical protein, conserved	GO:0006855:drug transmembrane transport;GO:0016020:membrane;GO:0015238:drug transmembrane transporter activity;GO:0015297:antiporter activity	1511	78.4867	56.2615	0.71683	59.5168	29.0309	0.48778
Tb09.211.2920	Tb927_09_v4:1787917-1789454:+	membrane transporter protein, putative	GO:0006855:drug transmembrane transport;GO:0016020:membrane;GO:0015238:drug transmembrane transporter activity;GO:0015297:antiporter activity	1448	27.7309	21.7778	0.78533	11.8199	6.86982	0.58121
Tb09.211.2940	Tb927_09_v4:1790322-1791362:+	hypothetical protein, conserved	-1	968	8.05253	6.25556	0.77684	9.69705	28.9773	2.98826
Tb09.211.2950	Tb927_09_v4:1791580-1794307:+	hypothetical protein, conserved	-1	1961	14.0041	10.5381	0.7525	5.98257	5.1606	0.86261
Tb09.211.2960	Tb927_09_v4:1795298-1795971:+	hypothetical protein, conserved	GO:0008150:biological_process;GO:0005575:cellular_component;GO:0003674:molecular_function;GO:0003723:RNA binding	602	31.5797	73.6305	2.33158	32.0244	131.762	4.11443
Tb09.211.2970	Tb927_09_v4:1796833-1800824:+	structural maintenance of chromosome 1, putative (SMC1)	GO:0000070:mitotic sister chromatid segregation;GO:0007059:chromosome segregation;GO:0051276:chromosome organization;GO:0000796:condensin complex;GO:0005634:nucleus;GO:0005694:chromosome;GO:0005515:protein binding;GO:0005524:ATP binding	3827	13.6155	16.1939	1.18937	11.6236	25.7114	2.21201
Tb09.211.2980	Tb927_09_v4:1801138-1801524:+	hypothetical protein, unlikely	-1	386	34.556	0	-1	47.943	1.27599	0.02661
Tb09.211.2990	Tb927_09_v4:1801620-1803411:+	zinc finger protein, putative,predicted zinc finger protein	GO:0008150:biological_process;GO:0005575:cellular_component;GO:0008270:zinc ion binding	857	37.7296	31.5191	0.83539	19.4413	20.8784	1.07392
Tb09.211.3000	Tb927_09_v4:1803642-1805235:+	hypothetical protein, conserved	GO:0044429:mitochondrial part	1322	38.0341	33.9035	0.8914	37.2958	26.0788	0.69924
Tb09.211.3010	Tb927_09_v4:1805485-1808546:+	hypothetical protein, conserved	-1	2894	13.2881	6.98876	0.52594	9.8391	5.48456	0.55742
Tb09.211.3020	Tb927_09_v4:1809030-1810745:+	acyl transferase-like protein	GO:0008152:metabolic process;GO:0005575:cellular_component;GO:0016740:transferase activity	1652	21.3242	12.7428	0.59757	20.1438	8.11678	0.40294
Tb09.211.3030	Tb927_09_v4:1810993-1812449:+	hypothetical protein, conserved	GO:0006979:response to oxidative stress;GO:0055114:oxidation-reduction process;GO:0044429:mitochondrial part;GO:0004601:peroxidase activity;GO:0020037:heme binding	1361	26.7288	19.719	0.73774	24.335	27.6788	1.1374
Tb09.211.3040	Tb927_09_v4:1812865-1815257:+	DNA-repair protein, putative	GO:0006289:nucleotide-excision repair;GO:0005575:cellular_component;GO:0005634:nucleus;GO:0003684:damaged DNA binding	2306	19.6217	5.58352	0.28456	14.1625	5.45534	0.38519
Tb09.211.3050	Tb927_09_v4:1815776-1816457:+	hypothetical protein, conserved	GO:0044429:mitochondrial part	383	98.0389	217.417	2.21766	74.2819	207.816	2.79767
Tb09.211.3060	Tb927_09_v4:1816553-1817014:-	hypothetical protein, unlikely	-1	461	0	0	-1	0	0	-1
Tb09.211.3070	Tb927_09_v4:1817666-1819651:+	hypothetical protein, conserved	-1	1877	21.865	11.7492	0.53735	16.7912	3.95458	0.23551
Tb09.211.3080	Tb927_09_v4:1819928-1821634:+	hypothetical protein, conserved	GO:0044429:mitochondrial part	1706	25.567	8.39851	0.32849	17.6362	7.39596	0.41936
Tb09.211.3090	Tb927_09_v4:1821795-1822124:+	hypothetical protein, unlikely	-1	329	17.4536	0	-1	18.0075	0	-1
Tb09.211.3110	Tb927_09_v4:1823123-1824358:+	hypothetical protein, conserved	GO:0016020:membrane	1166	25.2189	77.4655	3.07173	7.70302	14.1152	1.83243
Tb09.211.3120	Tb927_09_v4:1825498-1826106:+	hypothetical protein, conserved	-1	605	54.227	21.3396	0.39352	33.7733	11.721	0.34705
Tb09.211.3130	Tb927_09_v4:1826444-1828208:+	hypothetical protein, conserved	GO:0006370:mRNA capping;GO:0006397:mRNA processing;GO:0004483:mRNA (nucleoside-2'-O-)-methyltransferase activity	1535	14.3707	12.4457	0.86605	10.4431	13.6381	1.30594
Tb09.211.3140	Tb927_09_v4:1829111-1832507:+	hypothetical protein, conserved	-1	2987	28.1464	57.8329	2.05472	15.4886	46.6593	3.0125
Tb09.211.3150	Tb927_09_v4:1833680-1834605:+	hypothetical protein, conserved	-1	551	31.0755	13.6907	0.44056	25.2485	10.9175	0.4324
Tb09.211.3160	Tb927_09_v4:1834972-1841295:+	hypothetical protein, conserved	GO:0005488:binding	6260	16.4593	8.56726	0.52051	20.4726	12.1633	0.59413
Tb09.211.3170	Tb927_09_v4:1841676-1842987:+	hypothetical protein, conserved	GO:0008150:biological_process;GO:0008152:metabolic process;GO:0005575:cellular_component;GO:0005739:mitochondrion;GO:0044429:mitochondrial part;GO:0008168:methyltransferase activity	1256	19.8188	29.7456	1.50088	14.9345	8.77969	0.58788
Tb09.211.3180	Tb927_09_v4:1843303-1844921:+	6-phosphogluconate dehydrogenase, decarboxylating (gnD)	GO:0006098:pentose-phosphate shunt;GO:0008152:metabolic process;GO:0055114:oxidation-reduction process;GO:0005737:cytoplasm;GO:0003824:catalytic activity;GO:0004616:phosphogluconate dehydrogenase (decarboxylating) activity;GO:0005488:binding;GO:0016491:oxidoreductase activity;GO:0050661:NADP or NADPH binding	1439	32.1825	125.336	3.89455	24.6057	152.338	6.19116
Tb09.211.3190	Tb927_09_v4:1845667-1845822:+	hypothetical protein, unlikely	-1	155	30.8657	1.29435	0.04193	10.842	1.04702	0.09657
Tb09.211.3200	Tb927_09_v4:1845660-1846936:+	mitochondrial carrier protein, putative	GO:0006810:transport;GO:0005743:mitochondrial inner membrane;GO:0016020:membrane;GO:0044429:mitochondrial part;GO:0005488:binding	992	35.1266	43.7795	1.24633	32.6285	42.7074	1.3089
Tb09.211.3210	Tb927_09_v4:1847755-1848621:+	transport protein particle (TRAPP) subunit, putative	GO:0006888:ER to Golgi vesicle-mediated transport;GO:0016020:membrane;GO:0030008:TRAPP complex;GO:0003674:molecular_function	608	35.193	36.9505	1.04994	20.6151	35.1187	1.70355
Tb09.211.3230	Tb927_09_v4:1849096-1850892:+	hypothetical protein, conserved	GO:0044429:mitochondrial part	1778	29.7749	5.13867	0.17258	31.4718	9.49124	0.30158
Tb09.211.3240	Tb927_09_v4:1851346-1852221:+	hypothetical protein, conserved,leucine-rich repeat protein (LRRP), putative	GO:0008150:biological_process;GO:0005575:cellular_component;GO:0003674:molecular_function;GO:0005515:protein binding	875	15.214	117.654	7.73329	11.8808	62.0061	5.21903
Tb09.211.3250	Tb927_09_v4:1854464-1855099:+	hypothetical protein, conserved	GO:0008150:biological_process;GO:0005575:cellular_component;GO:0003674:molecular_function	635	26.0604	0	-1	14.6686	0	-1
Tb09.211.3260	Tb927_09_v4:1855676-1856185:-	hypothetical protein, unlikely	-1	509	1.195	0	-1	0	0	-1
Tb09.211.3270	Tb927_09_v4:1856649-1857278:+	60S ribosomal subunit protein L31, putative	GO:0006412:translation;GO:0005622:intracellular;GO:0005840:ribosome;GO:0003735:structural constituent of ribosome	566	545.894	1186.84	2.17412	739.874	839.569	1.13475
Tb09.211.3280	Tb927_09_v4:1857551-1858138:+	60S ribosomal subunit protein L31, putative	GO:0006412:translation;GO:0005622:intracellular;GO:0005840:ribosome;GO:0003735:structural constituent of ribosome	566	654.22	1506.33	2.30248	831.392	996.449	1.19853
Tb09.211.3290	Tb927_09_v4:1858324-1858929:+	hypothetical protein, conserved	-1	605	34.7185	26.6086	0.76641	15.2556	20.2455	1.32709
Tb09.211.3300	Tb927_09_v4:1859399-1860287:+	Peroxin 19	GO:0005777:peroxisome;GO:0020015:glycosome;GO:0005515:protein binding	857	70.1999	60.4875	0.86165	54.011	59.2456	1.09692
Tb09.211.3310	Tb927_09_v4:1860870-1862282:+	replication factor C, subunit 3, putative	GO:0006260:DNA replication;GO:0005634:nucleus;GO:0005663:DNA replication factor C complex;GO:0000166:nucleotide binding;GO:0003677:DNA binding;GO:0003689:DNA clamp loader activity;GO:0005524:ATP binding;GO:0017111:nucleoside-triphosphatase activity	1073	70.8934	56.3412	0.79473	52.1109	61.4275	1.17878
Tb09.211.3320	Tb927_09_v4:1862861-1865458:+	hypothetical protein, conserved	-1	2597	15.8544	4.01668	0.25335	10.9183	8.77429	0.80363
Tb09.211.3330	Tb927_09_v4:1867887-1869224:+	cystathione gamma lyase, putative	GO:0000096:sulfur amino acid metabolic process;GO:0006520:cellular amino acid metabolic process;GO:0005575:cellular_component;GO:0004123:cystathionine gamma-lyase activity;GO:0030170:pyridoxal phosphate binding	1337	31.1124	119.241	3.83258	61.9842	449.631	7.25397
Tb09.211.3340	Tb927_09_v4:1870539-1871228:+	hypothetical protein, conserved	-1	515	57.4222	129.108	2.2484	49.1885	62.6962	1.27461
Tb09.211.3350	Tb927_09_v4:1872015-1874258:+	hypothetical protein, conserved	GO:0008150:biological_process;GO:0005575:cellular_component;GO:0003674:molecular_function	2045	13.8833	14.1055	1.01601	8.84123	9.40837	1.06415
Tb09.211.3360	Tb927_09_v4:1875686-1876072:-	hypothetical protein, unlikely	-1	386	1.07988	0	-1	0	0	-1
Tb09.211.3370	Tb927_09_v4:1879373-1881055:+	RNA-binding protein, putative (RBP35)	-1	1682	27.4198	39.7055	1.44806	19.9408	63.3079	3.17479
Tb09.211.3380	Tb927_09_v4:1882218-1882589:+	hypothetical protein, unlikely	-1	371	38.9441	0	-1	103.015	0.12126	0.00118
Tb09.211.3390	Tb927_09_v4:1882613-1884110:+	hypothetical protein, conserved	GO:0006003:fructose 2,6-bisphosphate metabolic process;GO:0008150:biological_process;GO:0005575:cellular_component;GO:0003674:molecular_function;GO:0003824:catalytic activity;GO:0005524:ATP binding	1484	23.6758	42.4697	1.79381	11.8631	14.6201	1.2324
Tb09.211.3400	Tb927_09_v4:1884651-1885420:+	hypothetical protein, conserved	-1	611	22.9025	27.6324	1.20653	14.1459	30.4357	2.15156
Tb09.211.3410	Tb927_09_v4:1886436-1890875:+	protein kinase, putative	GO:0006468:protein phosphorylation;GO:0009190:cyclic nucleotide biosynthetic process;GO:0023034:intracellular signaling pathway;GO:0016021:integral to membrane;GO:0004672:protein kinase activity;GO:0004674:protein serine/threonine kinase activity;GO:0004713:protein tyrosine kinase activity;GO:0005524:ATP binding;GO:0016849:phosphorus-oxygen lyase activity	4037	4.34679	1.97375	0.45407	3.01091	1.07444	0.35685
Tb09.211.3420	Tb927_09_v4:1891819-1893442:+	riboflavin kinase, putative	GO:0009231:riboflavin biosynthetic process;GO:0044429:mitochondrial part;GO:0008531:riboflavin kinase activity	521	57.4827	163.704	2.84789	39.446	142.937	3.6236
Tb09.211.3430	Tb927_09_v4:1893942-1894720:+	hypothetical protein, conserved	-1	701	29.9588	15.7633	0.52616	16.4844	18.0338	1.09399
Tb09.211.3440	Tb927_09_v4:1894970-1896242:+	class I transcription factor A, subunit 2 (CITFA-2)	-1	1265	21.0457	24.7881	1.17782	10.0897	19.2651	1.90939
Tb09.211.3450	Tb927_09_v4:1896480-1897040:+	hypothetical protein, unlikely	-1	560	35.9267	0	-1	32.526	0	-1
Tb09.211.3460	Tb927_09_v4:1897144-1898203:+	hypothetical protein, conserved	GO:0008440:inositol trisphosphate 3-kinase activity	1028	29.3086	62.8244	2.14355	26.7209	36.2359	1.35609
Tb09.211.3470	Tb927_09_v4:1898451-1899606:+	hypothetical protein, conserved	GO:0007017:microtubule-based process;GO:0005875:microtubule associated complex;GO:0044429:mitochondrial part;GO:0003777:microtubule motor activity	467	42.8764	95.5151	2.22768	33.6432	58.6527	1.74337
Tb09.211.3490	Tb927_09_v4:1900229-1904179:+	hypothetical protein, conserved	GO:0008150:biological_process;GO:0005575:cellular_component;GO:0005509:calcium ion binding	3839	9.29421	5.28949	0.56912	5.4367	6.39171	1.17566
Tb09.211.3500	Tb927_09_v4:1905435-1907148:+	hypothetical protein, conserved	GO:0044429:mitochondrial part	1574	13.5182	25.2289	1.86629	14.383	26.0594	1.81183
Tb09.211.3510	Tb927_09_v4:1908378-1910655:+	ATP-dependent DEAD/H RNA helicase, putative (DED1)	GO:0006139:nucleobase, nucleoside, nucleotide and nucleic acid metabolic process;GO:0005575:cellular_component;GO:0003676:nucleic acid binding;GO:0004386:helicase activity;GO:0005524:ATP binding;GO:0008026:ATP-dependent helicase activity	2207	34.7429	85.7932	2.46937	42.3774	218.459	5.15509
Tb09.211.3520	Tb927_09_v4:1910868-1911080:+	hypothetical protein, unlikely	-1	212	62.997	0	-1	75.3267	0.46669	0.0062
Tb09.211.3530	Tb927_09_v4:1913847-1915612:+	hypothetical protein, conserved	GO:0008150:biological_process;GO:0005575:cellular_component;GO:0044429:mitochondrial part;GO:0003674:molecular_function;GO:0031072:heat shock protein binding	1253	26.6444	16.6889	0.62636	20.2003	6.02201	0.29812
Tb09.211.3540	Tb927_09_v4:1917219-1918757:+	glycerol kinase, glycosomal (glk1)	GO:0005975:carbohydrate metabolic process;GO:0006072:glycerol-3-phosphate metabolic process;GO:0020015:glycosome;GO:0004370:glycerol kinase activity;GO:0005524:ATP binding	1538	105.756	650.449	6.15048	98.1787	649.459	6.61507
Tb09.211.3550	Tb927_09_v4:1920795-1922333:+	glycerol kinase, glycosomal (glk1)	GO:0005975:carbohydrate metabolic process;GO:0006072:glycerol-3-phosphate metabolic process;GO:0020015:glycosome;GO:0004370:glycerol kinase activity;GO:0005524:ATP binding	1538	102.014	657.504	6.44521	106.972	667.089	6.23608
Tb09.211.3560	Tb927_09_v4:1924373-1925911:+	glycerol kinase, glycosomal (glk1)	GO:0005975:carbohydrate metabolic process;GO:0006072:glycerol-3-phosphate metabolic process;GO:0020015:glycosome;GO:0004370:glycerol kinase activity;GO:0005524:ATP binding	1538	105.881	655.02	6.18641	102.738	641.85	6.24742
Tb09.211.3570	Tb927_09_v4:1927948-1929486:+	glycerol kinase, glycosomal (glk1)	GO:0005975:carbohydrate metabolic process;GO:0006072:glycerol-3-phosphate metabolic process;GO:0020015:glycosome;GO:0004370:glycerol kinase activity;GO:0005524:ATP binding	1538	108.125	655.517	6.06257	108.311	684.075	6.31582
Tb09.211.3590	Tb927_09_v4:1931527-1933065:+	glycerol kinase, glycosomal (glk1)	GO:0005975:carbohydrate metabolic process;GO:0006072:glycerol-3-phosphate metabolic process;GO:0020015:glycosome;GO:0004370:glycerol kinase activity;GO:0005524:ATP binding	1538	109.497	678.868	6.19987	107.805	688.684	6.38825
Tb09.211.3610	Tb927_09_v4:1935039-1938798:+	ubiquitin-activating enzyme e1, putative (UBA2)	GO:0006464:protein modification process;GO:0005739:mitochondrion;GO:0003824:catalytic activity;GO:0004842:ubiquitin-protein ligase activity;GO:0005524:ATP binding;GO:0008641:small protein activating enzyme activity	3644	66.558	321.16	4.82526	37.3183	201.603	5.40226
Tb09.211.3620	Tb927_09_v4:1939564-1940939:+	nucleic acid binding protein, putative,predicted zinc finger protein	GO:0008150:biological_process;GO:0005575:cellular_component;GO:0003676:nucleic acid binding;GO:0008270:zinc ion binding	1091	23.9967	20.8192	0.86759	20.8897	13.0985	0.62703
Tb09.211.3630	Tb927_09_v4:1941400-1942229:+	hypothetical protein, conserved	GO:0044429:mitochondrial part	815	19.2845	40.7177	2.11142	27.5597	64.7868	2.35078
Tb09.211.3640	Tb927_09_v4:1943247-1943984:+	prenyl protein specific carboxyl methyltransferase	GO:0006481:C-terminal protein methylation;GO:0016021:integral to membrane;GO:0004671:protein C-terminal S-isoprenylcysteine carboxyl O-methyltransferase activity	737	23.0508	20.288	0.88015	8.24428	10.5378	1.27819
Tb09.211.3650	Tb927_09_v4:1944962-1946419:+	phospholipase A1, putative	GO:0016042:lipid catabolic process;GO:0005576:extracellular region;GO:0003847:1-alkyl-2-acetylglycerophosphocholine esterase activity;GO:0008970:phospholipase A1 activity	1343	30.8258	124.518	4.0394	12.5228	37.5791	3.00085
Tb09.211.3660	Tb927_09_v4:1947546-1949130:+	hypothetical protein, conserved	-1	1184	49.1542	42.287	0.86029	29.0005	22.8395	0.78756
Tb09.211.3670	Tb927_09_v4:1949459-1950654:+	hypothetical protein, conserved,predicted zinc finger protein	GO:0006139:nucleobase, nucleoside, nucleotide and nucleic acid metabolic process;GO:0005622:intracellular;GO:0003676:nucleic acid binding;GO:0008270:zinc ion binding;GO:0008408:3'-5' exonuclease activity	1172	22.4446	46.8115	2.08564	11.9243	16.8414	1.41236
Tb09.211.3680	Tb927_09_v4:1951016-1952810:+	chaperone protein DNAj, putative	GO:0006457:protein folding;GO:0005575:cellular_component;GO:0044429:mitochondrial part;GO:0031072:heat shock protein binding;GO:0051082:unfolded protein binding;GO:0051087:chaperone binding	1355	22.8728	83.424	3.64729	22.3436	77.3414	3.46146
Tb09.211.3690	Tb927_09_v4:1953663-1954996:+	hypothetical protein, conserved	-1	1241	23.4884	24.4159	1.03949	11.826	2.94083	0.24867
Tb09.211.3700	Tb927_09_v4:1956035-1957172:+	hypothetical protein, conserved	-1	1031	13.9501	17.2732	1.23821	7.33011	24.3811	3.32616
Tb09.211.3710	Tb927_09_v4:1958330-1958578:+	hypothetical protein, unlikely	-1	248	10.778	0	-1	9.12188	10.9987	1.20575
Tb09.211.3720	Tb927_09_v4:1958460-1961697:+	hypothetical protein, conserved	GO:0008150:biological_process;GO:0005575:cellular_component;GO:0044429:mitochondrial part;GO:0003674:molecular_function	3068	22.5194	24.0874	1.06963	19.2277	15.76	0.81965
Tb09.211.3730	Tb927_09_v4:1961951-1965388:+	hypothetical protein, conserved	GO:0006464:protein modification process;GO:0005575:cellular_component;GO:0003880:protein C-terminal carboxyl O-methyltransferase activity;GO:0008168:methyltransferase activity	3437	15.6736	4.77618	0.30473	17.1072	10.669	0.62366
Tb09.211.3740	Tb927_09_v4:1965726-1968186:+	dolichol kinase, putative	GO:0006487:protein N-linked glycosylation;GO:0008610:lipid biosynthetic process;GO:0035268:protein mannosylation;GO:0016020:membrane;GO:0016021:integral to membrane;GO:0004168:dolichol kinase activity	1673	18.8763	17.8657	0.94646	16.4987	16.3689	0.99213
Tb09.211.3750	Tb927_09_v4:1969946-1973332:+	hypothetical protein, conserved	GO:0007165:signal transduction;GO:0005634:nucleus;GO:0003700:sequence-specific DNA binding transcription factor activity;GO:0004871:signal transducer activity	3179	18.0927	12.5662	0.69455	10.7246	11.2262	1.04678
Tb09.211.3760	Tb927_09_v4:1973820-1975573:+	poly(ADP-ribose) glycohydrolase, putative	GO:0005975:carbohydrate metabolic process;GO:0004649:poly(ADP-ribose) glycohydrolase activity	1595	24.3885	10.9125	0.44744	20.0804	4.69756	0.23394
Tb09.211.3770	Tb927_09_v4:1975750-1976191:+	dynein light chain, putative,dynein Tctex2 family, putative	GO:0007018:microtubule-based movement;GO:0030286:dynein complex;GO:0042623:ATPase activity, coupled	374	56.4931	78.8817	1.39631	38.1418	106.107	2.78192
Tb09.211.3780	Tb927_09_v4:1977012-1978772:+	hypothetical protein, conserved	-1	1760	13.2511	18.9524	1.43026	8.16302	18.8544	2.30974
Tb09.211.3790	Tb927_09_v4:1979587-1979919:+	hypothetical protein, unlikely	-1	332	25.5916	0	-1	22.2781	0	-1
Tb09.211.3800	Tb927_09_v4:1980105-1982052:+	hypothetical protein, conserved	GO:0006396:RNA processing;GO:0044429:mitochondrial part;GO:0003723:RNA binding;GO:0008173:RNA methyltransferase activity	1760	32.8019	21.4621	0.6543	27.3887	9.70724	0.35443
Tb09.211.3810	Tb927_09_v4:1982237-1982678:+	hypothetical protein, conserved	GO:0006810:transport;GO:0006888:ER to Golgi vesicle-mediated transport;GO:0005801:cis-Golgi network	422	77.2705	121.964	1.5784	52.2233	46.0195	0.88121
Tb09.211.3820	Tb927_09_v4:1982954-1985062:+	protein kinase, putative	GO:0006468:protein phosphorylation;GO:0005575:cellular_component;GO:0004672:protein kinase activity;GO:0004674:protein serine/threonine kinase activity;GO:0004713:protein tyrosine kinase activity;GO:0005524:ATP binding	2063	29.8282	37.3045	1.25065	18.3558	19.2842	1.05058
Tb09.211.3830	Tb927_09_v4:1985387-1986026:+	hypothetical protein, conserved	-1	422	54.285	70.1388	1.29205	31.2204	38.2445	1.22498
Tb09.211.3840	Tb927_09_v4:1986269-1988084:+	hypothetical protein, conserved	-1	1742	30.5144	41.2792	1.35278	13.5366	21.4592	1.58527
Tb09.211.3850	Tb927_09_v4:1988801-1990159:+	selenocysteine lyase	GO:0000096:sulfur amino acid metabolic process;GO:0002143:tRNA wobble position uridine thiolation;GO:0006461:protein complex assembly;GO:0008152:metabolic process;GO:0016226:iron-sulfur cluster assembly;GO:0005634:nucleus;GO:0005737:cytoplasm;GO:0008483:transaminase activity;GO:0009000:selenocysteine lyase activity	1355	33.67	15.168	0.45049	33.5978	9.79739	0.29161
Tb09.211.3860	Tb927_09_v4:1990494-1991778:+	hypothetical protein, conserved	-1	1217	17.9359	13.7848	0.76856	14.6003	4.8763	0.33399
Tb09.211.3870	Tb927_09_v4:1992299-1994455:+	transporter, putative	GO:0006810:transport;GO:0015904:tetracycline transport;GO:0046677:response to antibiotic;GO:0005575:cellular_component;GO:0016021:integral to membrane;GO:0005215:transporter activity;GO:0015520:tetracycline:hydrogen antiporter activity	1775	16.0438	45.8133	2.85551	4.59301	7.10182	1.54622
Tb09.211.3880	Tb927_09_v4:1996350-1998118:+	hypothetical protein, conserved	-1	1268	53.5506	61.0916	1.14082	15.9363	15.5902	0.97828
Tb09.211.3890	Tb927_09_v4:1998711-2002756:+	hypothetical protein, conserved	GO:0008150:biological_process;GO:0005575:cellular_component;GO:0003674:molecular_function	3845	12.8637	13.3789	1.04005	10.8705	14.0501	1.2925
Tb09.211.3900	Tb927_09_v4:2003414-2005318:+	hypothetical protein, conserved	GO:0044429:mitochondrial part	1904	31.4705	27.2306	0.86527	20.2415	7.47162	0.36912
Tb09.211.3910	Tb927_09_v4:2005660-2006805:+	hypothetical protein, conserved	-1	1145	11.1584	8.21707	0.7364	6.18141	7.51864	1.21633
Tb09.211.3920	Tb927_09_v4:2007844-2008821:+	QA-SNARE protein putative	GO:0006944:cellular membrane fusion;GO:0016192:vesicle-mediated transport;GO:0016020:membrane;GO:0016021:integral to membrane;GO:0005484:SNAP receptor activity;GO:0005515:protein binding	917	38.9827	80.9596	2.07681	23.7362	25.3995	1.07007
Tb09.211.3930	Tb927_09_v4:2009412-2010749:+	hypothetical protein, conserved	-1	1247	22.2882	28.6108	1.28367	15.4052	9.34394	0.60655
Tb09.211.3940	Tb927_09_v4:2011565-2015307:+	hypothetical protein, conserved	-1	3734	22.3535	11.9274	0.53358	18.5934	9.32226	0.50137
Tb09.211.3950	Tb927_09_v4:2015682-2017437:+	hypothetical protein, conserved	GO:0006813:potassium ion transport;GO:0008150:biological_process;GO:0005575:cellular_component;GO:0008076:voltage-gated potassium channel complex;GO:0016020:membrane;GO:0003674:molecular_function;GO:0005249:voltage-gated potassium channel activity;GO:0005515:protein binding	1553	19.2622	41.7135	2.16556	18.273	34.114	1.86691
Tb09.211.3955	Tb927_09_v4:2018104-2018564:+	hypothetical protein, conserved,predicted heat shock factor binding protein	-1	248	351.183	641.201	1.82583	49.2581	195.276	3.96433
Tb09.211.3960	Tb927_09_v4:2018748-2019119:-	hypothetical protein, unlikely	-1	371	0	0	-1	0	0	-1
Tb09.211.3970	Tb927_09_v4:2019891-2020486:+	ankyrin repeat protein, putative	GO:0008150:biological_process;GO:0005575:cellular_component;GO:0003674:molecular_function	539	110.818	98.7363	0.89097	74.9597	46.5703	0.62127
Tb09.211.3980	Tb927_09_v4:2020760-2022179:+	hypothetical protein, conserved	-1	1319	32.1346	33.052	1.02855	24.8374	39.6964	1.59825
Tb09.211.3990	Tb927_09_v4:2023053-2023811:+	hypothetical protein, conserved	-1	746	49.2185	56.0824	1.13946	37.0102	31.6651	0.85558
Tb09.211.4000	Tb927_09_v4:2024105-2026005:+	hypothetical protein, conserved	GO:0001522:pseudouridine synthesis;GO:0009451:RNA modification;GO:0003723:RNA binding;GO:0009982:pseudouridine synthase activity	1820	19.5215	13.3798	0.68539	20.679	8.25262	0.39908
Tb09.211.4010	Tb927_09_v4:2026419-2028437:+	hypothetical protein, conserved	-1	1973	16.43	12.5518	0.76396	9.1986	4.23574	0.46048
Tb09.211.4020	Tb927_09_v4:2028747-2029809:+	TFIIF-stimulated CTD phosphatase, putative	-1	851	13.3606	43.1317	3.22826	12.0987	19.5977	1.61982
Tb09.211.4030	Tb927_09_v4:2032302-2032823:-	hypothetical protein	-1	521	0	0	-1	0	0	-1
Tb09.211.4040	Tb927_09_v4:2033211-2033348:-	hypothetical protein, unlikely	-1	137	0	0	-1	0	0	-1
Tb09.211.4050	Tb927_09_v4:2034327-2034641:-	hypothetical protein, unlikely	-1	314	0	0	-1	0.39569	0	-1
Tb09.211.4060	Tb927_09_v4:2034797-2035144:+	hypothetical protein, unlikely	-1	347	0	0	-1	0.17658	0	-1
Tb09.211.4070	Tb927_09_v4:2035524-2036137:-	hypothetical protein	-1	569	31.4307	6.19037	0.19695	51.0333	109.026	2.13638
Tb09.211.4080	Tb927_09_v4:2036721-2037101:+	hypothetical protein, unlikely	-1	380	82.9694	455.306	5.48764	197.229	628.36	3.18594
Tb09.211.4090	Tb927_09_v4:2037660-2038250:+	hypothetical protein, unlikely	-1	590	0.33967	0.27064	0.79677	0	0.2919	-1
Tb09.211.4100	Tb927_09_v4:2039539-2040163:-	hypothetical protein, conserved	-1	497	22.4836	32.2454	1.43417	9.48972	25.6447	2.70237
Tb09.211.4110	Tb927_09_v4:2040445-2042538:-	NADPH--cytochrome p450 reductase, putative (CPR)	GO:0055114:oxidation-reduction process;GO:0005575:cellular_component;GO:0004362:glutathione-disulfide reductase activity;GO:0005506:iron ion binding;GO:0009055:electron carrier activity;GO:0010181:FMN binding;GO:0016491:oxidoreductase activity	2072	29.788	5.49398	0.18444	24.6239	4.40466	0.17888
Tb09.211.4120	Tb927_09_v4:2042977-2044266:-	RNA-binding protein, putative (DRBD10)	GO:0006396:RNA processing;GO:0005737:cytoplasm;GO:0003676:nucleic acid binding;GO:0003723:RNA binding	1289	33.3551	12.9901	0.38945	25.2604	30.4954	1.20724
Tb09.211.4130	Tb927_09_v4:2044510-2045532:-	hypothetical protein, conserved	-1	1016	33.1144	9.91318	0.29936	36.1585	8.75913	0.24224
Tb09.211.4150	Tb927_09_v4:2045951-2047531:-	hypothetical protein, conserved	GO:0005515:protein binding;GO:0008270:zinc ion binding	1580	22.8064	12.4686	0.54672	14.7845	14.4645	0.97835
Tb09.211.4155	Tb927_09_v4:2047870-2048184:-	hypothetical protein, conserved	-1	299	64.1964	87.9308	1.36972	57.1403	74.5378	1.30447
Tb09.211.4170	Tb927_09_v4:2048649-2050281:-	hypothetical protein, conserved	-1	1523	47.8699	26.5983	0.55564	38.6379	31.7188	0.82093
Tb09.211.4180	Tb927_09_v4:2050709-2054398:-	hypothetical protein, conserved	GO:0005488:binding	3452	17.9044	13.1749	0.73585	14.9506	15.5391	1.03936
Tb09.211.4190	Tb927_09_v4:2054950-2056247:-	hypothetical protein, conserved	-1	935	40.4948	37.0878	0.91587	34.8277	42.5573	1.22194
Tb09.211.4200	Tb927_09_v4:2056502-2057589:-	hypothetical protein, conserved	-1	1013	45.5046	21.7233	0.47739	31.4786	27.7609	0.8819
Tb09.211.4210	Tb927_09_v4:2060526-2066264:-	ubiquitin-protein ligase, putative (upl3)	GO:0006464:protein modification process;GO:0005622:intracellular;GO:0004842:ubiquitin-protein ligase activity;GO:0005488:binding;GO:0016881:acid-amino acid ligase activity	5738	9.70486	13.4012	1.38088	5.6227	6.38171	1.13499
Tb09.211.4220	Tb927_09_v4:2067721-2068083:-	hypothetical protein, unlikely	-1	362	87.0273	0.92454	0.01062	20.5392	0	-1
Tb09.211.4240	Tb927_09_v4:2068699-2070264:-	phosphoinositide-binding protein, putative	GO:0007154:cell communication;GO:0023034:intracellular signaling pathway;GO:0005575:cellular_component;GO:0003674:molecular_function;GO:0005515:protein binding;GO:0016491:oxidoreductase activity;GO:0035091:phosphoinositide binding;GO:0046914:transition metal ion binding	1259	92.7197	334.333	3.60585	31.9301	159.884	5.00732
Tb09.211.4250	Tb927_09_v4:2070939-2071130:-	hypothetical protein, unlikely	-1	191	19.7953	0	-1	22.9764	0	-1
Tb09.211.4260	Tb927_09_v4:2072496-2073032:+	hypothetical protein, conserved	-1	536	1.5066	1.2004	0.79676	0.43718	0.32368	0.74038
Tb09.211.4270	Tb927_09_v4:2074530-2076401:-	ubiquitin carboxyl-terminal hydrolase, putative,cysteine peptidase, Clan CA, family C19, putative	GO:0006511:ubiquitin-dependent protein catabolic process;GO:0016579:protein deubiquitination;GO:0004197:cysteine-type endopeptidase activity;GO:0004221:ubiquitin thiolesterase activity;GO:0004843:ubiquitin-specific protease activity	1337	18.1489	20.3134	1.11926	7.81594	2.35182	0.3009
Tb09.211.4280	Tb927_09_v4:2077331-2082254:-	hypothetical protein, conserved	-1	4736	13.0089	13.1227	1.00875	14.349	25.1874	1.75534
Tb09.211.4290	Tb927_09_v4:2082591-2083406:-	hypothetical protein, conserved	-1	815	62.4336	37.6447	0.60296	56.5883	48.1629	0.85111
Tb09.211.4300	Tb927_09_v4:2083504-2086027:-	hypothetical protein, conserved	-1	2342	29.4592	10.2165	0.3468	26.4221	5.1085	0.19334
Tb09.211.4320	Tb927_09_v4:2086480-2086983:-	hypothetical protein, conserved	-1	497	31.0683	31.594	1.01692	24.436	23.6247	0.9668
Tb09.211.4330	Tb927_09_v4:2087873-2089477:-	aminopeptidase P, putative,metallo-peptidase, Clan MG, Family M24	GO:0009987:cellular process;GO:0004177:aminopeptidase activity;GO:0030145:manganese ion binding	1469	18.8257	85.9352	4.56479	25.4169	93.444	3.67646
Tb09.211.4340	Tb927_09_v4:2090434-2090742:-	hypothetical protein, unlikely	-1	308	22.3067	0	-1	6.67511	0.29952	0.04487
Tb09.211.4350	Tb927_09_v4:2091241-2093825:-	ribonuclease, putative	GO:0016481:negative regulation of transcription;GO:0005634:nucleus;GO:0003676:nucleic acid binding;GO:0016564:transcription repressor activity	1871	18.0595	46.2566	2.56135	12.2276	54.8441	4.48527
Tb09.211.4360	Tb927_09_v4:2094420-2097239:-	hypothetical protein, conserved	GO:0005488:binding	2819	27.8312	28.8702	1.03733	41.6085	59.4309	1.42834
Tb09.211.4370	Tb927_09_v4:2097685-2098203:-	hypothetical protein, conserved	GO:0044429:mitochondrial part	503	41.1566	61.4047	1.49198	33.8374	25.7458	0.76087
Tb09.211.4380	Tb927_09_v4:2098410-2099611:-	hypothetical protein, conserved	GO:0044429:mitochondrial part	1073	39.0637	16.715	0.42789	20.2041	27.1975	1.34614
Tb09.211.4390	Tb927_09_v4:2100263-2102917:-	hypothetical protein, conserved	-1	2654	7.21832	0.74026	0.10255	6.94734	7.46211	1.0741
Tb09.211.4400	Tb927_09_v4:2103517-2105062:-	hypothetical protein, conserved	GO:0044429:mitochondrial part	1268	19.0166	7.03038	0.3697	29.2681	36.802	1.25741
Tb09.211.4410	Tb927_09_v4:2104999-2105370:-	hypothetical protein, unlikely	-1	371	16.9322	0	-1	20.9634	0.24251	0.01157
Tb09.211.4420	Tb927_09_v4:2105977-2106294:-	hypothetical protein, unlikely	-1	317	24.9541	0	-1	11.1551	0	-1
Tb09.211.4430	Tb927_09_v4:2107170-2111652:-	helicase, putative	GO:0006139:nucleobase, nucleoside, nucleotide and nucleic acid metabolic process;GO:0005575:cellular_component;GO:0003676:nucleic acid binding;GO:0004386:helicase activity;GO:0005524:ATP binding;GO:0008026:ATP-dependent helicase activity	3992	15.2216	39.6231	2.60309	11.1246	26.4254	2.37541
Tb09.211.4440	Tb927_09_v4:2112449-2118574:-	hypothetical protein, conserved	-1	6005	10.7111	3.59337	0.33548	9.89685	4.50139	0.45483
Tb09.211.4450	Tb927_09_v4:2118986-2120145:-	hypothetical protein, conserved	-1	1118	45.0583	14.0842	0.31258	56.3221	9.75469	0.17319
Tb09.211.4460	Tb927_09_v4:2120410-2120993:-	ADP-ribosylation factor, putative	GO:0006886:intracellular protein transport;GO:0007264:small GTPase mediated signal transduction;GO:0015031:protein transport;GO:0005575:cellular_component;GO:0005622:intracellular;GO:0005525:GTP binding	548	265.15	510.427	1.92505	237.649	320.77	1.34976
Tb09.211.4470	Tb927_09_v4:2121185-2121832:-	ADP-ribosylation factor, putative	GO:0006886:intracellular protein transport;GO:0007264:small GTPase mediated signal transduction;GO:0015031:protein transport;GO:0005575:cellular_component;GO:0005622:intracellular;GO:0005525:GTP binding	548	245.291	512.185	2.08807	235.515	324.562	1.3781
Tb09.211.4480	Tb927_09_v4:2121977-2122596:-	ADP-ribosylation factor, putative	GO:0006886:intracellular protein transport;GO:0007264:small GTPase mediated signal transduction;GO:0015031:protein transport;GO:0005575:cellular_component;GO:0005622:intracellular;GO:0005525:GTP binding	548	297.88	634.078	2.12864	267.955	485.5	1.81187
Tb09.211.4490	Tb927_09_v4:2122771-2123867:-	ADP-ribosylation factor, putative	GO:0006886:intracellular protein transport;GO:0007264:small GTPase mediated signal transduction;GO:0015031:protein transport;GO:0005575:cellular_component;GO:0005622:intracellular;GO:0005525:GTP binding	548	251.911	523.906	2.07973	232.634	334.359	1.43728
Tb09.211.4500	Tb927_09_v4:2124266-2125203:-	hypothetical protein, conserved	-1	839	57.7524	29.9936	0.51935	28.6994	18.6362	0.64936
Tb09.211.4510	Tb927_09_v4:2125432-2126465:-	hypothetical protein, conserved	GO:0044429:mitochondrial part	881	66.4195	87.965	1.32439	49.8913	48.6305	0.97473
Tb09.211.4511	Tb927_09_v4:2126833-2127160:-	kinetoplastid membrane protein KMP-11	GO:0006952:defense response;GO:0008284:positive regulation of cell proliferation;GO:0044429:mitochondrial part	278	921.534	2780.62	3.01738	386.076	1307.61	3.38694
Tb09.211.4512	Tb927_09_v4:2127426-2127753:-	kinetoplastid membrane protein KMP-11	GO:0006952:defense response;GO:0008284:positive regulation of cell proliferation;GO:0044429:mitochondrial part	278	950.577	2786.88	2.93177	377.648	1306.1	3.4585
Tb09.211.4513	Tb927_09_v4:2127999-2128326:-	kinetoplastid membrane protein KMP-11 (KMP-11)	GO:0006952:defense response;GO:0008284:positive regulation of cell proliferation;GO:0044429:mitochondrial part	278	894.061	2764.99	3.09262	387.67	1306.1	3.3691
Tb09.211.4520	Tb927_09_v4:2128538-2130320:-	hypothetical protein, conserved	-1	1019	70.6056	111.296	1.5763	58.5291	44.3174	0.75719
Tb09.211.4530	Tb927_09_v4:2129805-2130164:+	hypothetical protein, unlikely	-1	359	0	0	-1	0	0	-1
Tb09.211.4540	Tb927_09_v4:2134077-2135850:-	RNA-binding protein, putative (DRBD2)	GO:0006396:RNA processing;GO:0005575:cellular_component;GO:0003676:nucleic acid binding;GO:0003723:RNA binding	917	167.008	265.962	1.59251	115.714	245.574	2.12225
Tb09.211.4550	Tb927_09_v4:2136039-2136698:-	60S ribosomal protein L12, putative	GO:0006412:translation;GO:0005622:intracellular;GO:0005840:ribosome;GO:0003735:structural constituent of ribosome	659	494.662	644.456	1.30282	745.891	666.032	0.89293
Tb09.211.4560	Tb927_09_v4:2136918-2139200:-	hypothetical protein, conserved	-1	2279	33.7091	14.0939	0.4181	32.2258	11.4008	0.35378
Tb09.211.4570	Tb927_09_v4:2139561-2140841:-	short-chain dehydrogenase, putative	GO:0008152:metabolic process;GO:0005575:cellular_component;GO:0003824:catalytic activity;GO:0005488:binding;GO:0016491:oxidoreductase activity	1280	42.1848	12.3642	0.2931	32.1326	12.4615	0.38782
Tb09.211.4580	Tb927_09_v4:2141236-2142810:-	hypothetical protein, conserved	GO:0044429:mitochondrial part	1574	20.5817	9.1212	0.44317	22.8643	15.3845	0.67286
Tb09.211.4590	Tb927_09_v4:2143111-2143404:-	hypothetical protein, unlikely	-1	293	33.2286	0.58834	0.01771	18.6414	0	-1
Tb09.211.4600	Tb927_09_v4:2143665-2145169:-	short-chain dehydrogenase, putative	GO:0008152:metabolic process;GO:0005575:cellular_component;GO:0003824:catalytic activity;GO:0005488:binding;GO:0016491:oxidoreductase activity	1391	27.9329	32.833	1.17542	23.5137	26.47	1.12572
Tb09.211.4610	Tb927_09_v4:2146355-2147489:-	vesicle-associated membrane protein, putative	GO:0006810:transport;GO:0016192:vesicle-mediated transport;GO:0016021:integral to membrane	617	47.2713	109.638	2.31934	33.5407	98.4264	2.93454
Tb09.211.4620	Tb927_09_v4:2147929-2148354:-	hypothetical protein, unlikely	-1	425	32.9965	0.77325	0.02343	19.0087	0.10425	0.00548
Tb09.211.4630	Tb927_09_v4:2148631-2149612:-	hypothetical protein, conserved	-1	944	31.412	85.2925	2.71529	14.2121	41.734	2.93651
Tb09.211.4660	Tb927_09_v4:2151194-2151643:+	hypothetical protein, unlikely	-1	449	1.37031	0	-1	0	0	-1
Tb09.211.4670	Tb927_09_v4:2151951-2154103:-	hypothetical protein, conserved	GO:0008150:biological_process;GO:0005575:cellular_component;GO:0003674:molecular_function;GO:0003723:RNA binding	1595	22.8267	34.6519	1.51804	11.5044	22.3521	1.94292
Tb09.211.4680	Tb927_09_v4:2155108-2156856:-	hypothetical protein, conserved	-1	1562	29.0907	23.1784	0.79676	6.23308	2.74252	0.43999
Tb09.211.4690	Tb927_09_v4:2157623-2158753:-	hypothetical protein, conserved	-1	635	57.7725	40.0269	0.69284	51.3856	46.6114	0.90709
Tb09.211.4700	Tb927_09_v4:2160125-2161195:-	rieske iron-sulfur protein, mitochondrial precursor (RISP)	GO:0009060:aerobic respiration;GO:0055114:oxidation-reduction process;GO:0005739:mitochondrion;GO:0005743:mitochondrial inner membrane;GO:0016020:membrane;GO:0044429:mitochondrial part;GO:0045275:respiratory chain complex III;GO:0004362:glutathione-disulfide reductase activity;GO:0008121:ubiquinol-cytochrome-c reductase activity;GO:0009055:electron carrier activity;GO:0016491:oxidoreductase activ…	893	45.3358	148.85	3.28328	56.3708	353.364	6.26856
Tb09.211.4710	Tb927_09_v4:2161709-2163676:-	hypothetical protein, conserved	-1	1967	17.7415	11.2777	0.63567	11.2527	2.95759	0.26283
Tb09.211.4720	Tb927_09_v4:2164050-2165237:-	chaperone protein DNAj, putative	GO:0006457:protein folding;GO:0005575:cellular_component;GO:0005515:protein binding;GO:0031072:heat shock protein binding;GO:0051082:unfolded protein binding	968	64.0176	38.4957	0.60133	37.912	26.2526	0.69246
Tb09.211.4730	Tb927_09_v4:2165850-2169930:-	hypothetical protein, conserved	-1	4031	7.39598	0.70863	0.09581	7.76951	1.74984	0.22522
Tb09.211.4740	Tb927_09_v4:2170609-2171883:-	hypothetical protein, conserved	GO:0008150:biological_process;GO:0008152:metabolic process;GO:0005739:mitochondrion;GO:0005743:mitochondrial inner membrane;GO:0044429:mitochondrial part;GO:0003674:molecular_function;GO:0008168:methyltransferase activity	1160	17.8479	12.3599	0.69251	30.1059	46.0486	1.52955
Tb09.211.4750	Tb927_09_v4:2171802-2172182:-	hypothetical protein, unlikely	-1	380	41.21	0.43779	0.01062	25.3512	1.5346	0.06053
Tb09.211.4760	Tb927_09_v4:2172794-2174610:-	metacaspase 5, putative	GO:0006508:proteolysis;GO:0005575:cellular_component;GO:0004197:cysteine-type endopeptidase activity	1502	51.6243	199.044	3.85562	25.4735	107.367	4.21485
Tb09.211.4770	Tb927_09_v4:2175424-2176144:-	hypothetical protein, conserved	-1	578	30.9049	41.2243	1.33391	17.3311	36.4802	2.1049
Tb09.211.4780	Tb927_09_v4:2176843-2179228:-	Nucleoporin (Nup82)	GO:0005643:nuclear pore	2258	37.3132	36.5079	0.97842	33.8996	42.6691	1.25869
Tb09.211.4790	Tb927_09_v4:2179237-2179539:-	hypothetical protein, unlikely	-1	302	37.7916	0	-1	101.385	0.45957	0.00453
Tb09.211.4800	Tb927_09_v4:2179652-2182159:-	hypothetical protein, conserved	-1	2507	21.8851	8.38678	0.38322	22.6992	6.65404	0.29314
Tb09.211.4810	Tb927_09_v4:2183049-2188175:-	hypothetical protein, conserved	GO:0005488:binding	5126	21.1209	6.52646	0.30901	17.1818	6.31313	0.36743
Tb09.211.4820	Tb927_09_v4:2188758-2190199:-	hypothetical protein, conserved	-1	1406	52.3803	86.6295	1.65386	39.1296	112.709	2.8804
Tb09.211.4830	Tb927_09_v4:2190411-2192497:-	hypothetical protein, conserved	-1	1982	16.7386	5.13541	0.3068	10.9425	5.62148	0.51373
Tb09.211.4840	Tb927_09_v4:2192771-2195302:-	mismatch repair protein PMS1, putative,mismatch repair protein	GO:0006298:mismatch repair;GO:0005634:nucleus;GO:0005524:ATP binding;GO:0016887:ATPase activity;GO:0030983:mismatched DNA binding	2366	29.075	16.8944	0.58106	24.1451	7.43701	0.30801
Tb09.211.4850	Tb927_09_v4:2195569-2196018:-	60S ribosomal protein L26, putative	GO:0006412:translation;GO:0005840:ribosome;GO:0015934:large ribosomal subunit;GO:0003735:structural constituent of ribosome	431	977.573	1697.88	1.73683	1059.66	1081.51	1.02062
Tb09.211.4860	Tb927_09_v4:2197122-2198312:-	hypothetical protein,leucine-rich repeat protein (LRRP), putative	GO:0006508:proteolysis;GO:0008150:biological_process;GO:0005575:cellular_component;GO:0003674:molecular_function;GO:0004197:cysteine-type endopeptidase activity;GO:0005515:protein binding	1082	32.0926	25.5702	0.79676	24.8159	26.1152	1.05236
Tb09.211.4870	Tb927_09_v4:2198642-2199743:-	RNA 3'-terminal phosphate cyclase-like protein	GO:0005634:nucleus;GO:0003824:catalytic activity;GO:0003963:RNA-3'-phosphate cyclase activity	1088	31.0176	38.9169	1.25467	44.3819	69.5481	1.56704
Tb09.211.4880	Tb927_09_v4:2200141-2201480:-	cyclophilin-like protein, putative (PPIase)	GO:0006457:protein folding;GO:0016021:integral to membrane;GO:0044429:mitochondrial part;GO:0003755:peptidyl-prolyl cis-trans isomerase activity	1154	36.0557	20.4435	0.567	42.1417	41.9371	0.99515
Tb09.211.4890	Tb927_09_v4:2202142-2203191:-	casein kinase II, putative	GO:0006468:protein phosphorylation;GO:0005730:nucleolus;GO:0004672:protein kinase activity;GO:0004674:protein serine/threonine kinase activity;GO:0004713:protein tyrosine kinase activity;GO:0005524:ATP binding	1049	64.2478	78.482	1.22155	39.9725	67.0255	1.67679
Tb09.211.4900	Tb927_09_v4:2203635-2204440:-	hypothetical protein	-1	656	50.0407	117.679	2.35166	63.1863	117.215	1.85506
Tb09.211.4910	Tb927_09_v4:2204632-2208172:-	ubiquitin carboxyl-terminal hydrolase, putative,cysteine peptidase, Clan CA, family C19, putative	GO:0006511:ubiquitin-dependent protein catabolic process;GO:0016579:protein deubiquitination;GO:0004197:cysteine-type endopeptidase activity;GO:0004221:ubiquitin thiolesterase activity;GO:0004843:ubiquitin-specific protease activity	3485	29.0125	34.4797	1.18844	19.418	11.8951	0.61258
Tb09.211.4920	Tb927_09_v4:2208467-2209660:-	dynein-associated protein, putative	GO:0007018:microtubule-based movement;GO:0005575:cellular_component;GO:0003674:molecular_function	296	156.169	257.581	1.64937	94.0205	128.873	1.37069
Tb09.211.4930	Tb927_09_v4:2211190-2211585:-	hypothetical protein	-1	395	6.315	11.321	1.79272	2.59597	4.0701	1.56785
Tb09.211.4940	Tb927_09_v4:2213353-2213877:-	hypothetical protein, unlikely,Ingi-like sequence	-1	524	67.934	3.07542	0.04527	16.5766	0.74633	0.04502
Tb09.211.4950	Tb927_09_v4:2214727-2215290:+	hypothetical protein	-1	563	16.7887	0.56922	0.03391	7.35929	0.23022	0.03128
Tb09.211.4960	Tb927_09_v4:2215520-2219872:+	leucine-rich repeat protein (LRRP, pseudogene), putative,leucine-rich repeat protein (LRRP), point mutation	GO:0005515:protein binding	934	7.89436	6.32449	0.80114	2.34109	4.51026	1.92656
Tb09.211.4970	Tb927_09_v4:2222210-2222635:-	hypothetical protein, unlikely	-1	425	0	0	-1	0	0	-1
Tb09.211.4980	Tb927_09_v4:2221755-2225549:+	leucine-rich repeat protein (LRRP), putative	-1	1832	18.661	36.465	1.95407	17.3944	140.408	8.07201
Tb09.211.4990	Tb927_09_v4:2230076-2232499:+	iron/ascorbate oxidoreductase family protein, putative	GO:0008152:metabolic process;GO:0005575:cellular_component;GO:0005506:iron ion binding;GO:0016491:oxidoreductase activity	983	0	0	-1	0	0	-1
Tb09.211.5000	Tb927_09_v4:2235308-2235646:-	hypothetical protein, unlikely	-1	338	0	0	-1	0	0	-1
Tb09.211.5010	Tb927_09_v4:2236821-2240171:+	SLACS retrotransposable element (part), putative	-1	3350	21.8425	2.51831	0.11529	14.0684	6.17193	0.43871
Tb09.211.5015	Tb927_09_v4:2240332-2242242:+	SLACS reverse transcriptase, putative	GO:0006278:RNA-dependent DNA replication;GO:0003723:RNA binding;GO:0003964:RNA-directed DNA polymerase activity	1910	5.19496	0	-1	3.5367	0.23609	0.06675
Tb09.244.0005	Tb927_09_v4:3054870-3055206:-	variant surface glycoprotein (VSG, pseudogene), putative	-1	251	0	0	-1	0	0	-1
Tb09.244.0020	Tb927_09_v4:3034325-3035919:-	variant surface glycoprotein (VSG, pseudogene), putative,variant surface glycoprotein (VSG), degenerate and frameshifted	-1	1208	0	0	-1	0	0	-1
Tb09.244.0030	Tb927_09_v4:3030959-3032528:-	variant surface glycoprotein (VSG, pseudogene), putative,variant surface glycoprotein (VSG), degenerate and frameshifted	-1	113	1.35376	0	-1	0	0	-1
Tb09.244.0040	Tb927_09_v4:3029095-3029448:+	hypothetical protein, unlikely	-1	353	0	0	-1	0	0	-1
Tb09.244.0050	Tb927_09_v4:3027156-3028649:-	variant surface glycoprotein (VSG, atypical), putative	GO:0020033:antigenic variation;GO:0016021:integral to membrane	1493	0	0.20489	-1	0	0	-1
Tb09.244.0060	Tb927_09_v4:3024618-3026043:-	variant surface glycoprotein (VSG, pseudogene), putative,variant surface glycoprotein (VSG), degenerate and frameshifted	-1	593	0	0.21526	-1	0.0392	0	-1
Tb09.244.0080	Tb927_09_v4:3019803-3021097:-	variant surface glycoprotein (VSG, pseudogene), putative,variant surface glycoprotein (VSG), degenerate and frameshifted	GO:0020012:evasion or tolerance of host immune response	140	0	0	-1	0	0	-1
Tb09.244.0090	Tb927_09_v4:3015740-3017326:-	variant surface glycoprotein (VSG, pseudogene), putative	-1	1586	0	0	-1	0	0	-1
Tb09.244.0110	Tb927_09_v4:3011446-3012970:-	variant surface glycoprotein (VSG, pseudogene), putative,variant surface glycoprotein (VSG), point mutation and frameshifted	-1	380	0	0	-1	0	0	-1
Tb09.244.0120	Tb927_09_v4:3008576-3010030:-	variant surface glycoprotein (VSG, pseudogene), putative,variant surface glycoprotein (VSG), degenerate	-1	1454	0	0	-1	0	0	-1
Tb09.244.0130	Tb927_09_v4:3005493-3006957:-	variant surface glycoprotein (VSG, pseudogene), putative,variant surface glycoprotein (VSG), frameshifted and point mutation	-1	1097	0	0.31492	-1	0	0	-1
Tb09.244.0140	Tb927_09_v4:3001656-3003274:-	variant surface glycoprotein (VSG, pseudogene), putative,variant surface glycoprotein (VSG), degenerate	-1	146	0.35585	0	-1	0	0	-1
Tb09.244.0150	Tb927_09_v4:2998484-3000070:-	variant surface glycoprotein (VSG, pseudogene), putative	GO:0007275:multicellular organismal development;GO:0016020:membrane;GO:0004872:receptor activity	1586	0	0	-1	0	0	-1
Tb09.244.0170	Tb927_09_v4:2991327-2992618:+	variant surface glycoprotein (VSG, pseudogene), putative,variant surface glycoprotein (VSG), frameshifted	-1	80	0.45089	0	-1	0	0	-1
Tb09.244.0190	Tb927_09_v4:2989192-2989332:+	hypothetical protein, unlikely (3H15.270)	-1	140	0	0	-1	0	0	-1
Tb09.244.0200	Tb927_09_v4:2987326-2988927:+	variant surface glycoprotein (VSG, atypical), putative (3H15.265)	GO:0020033:antigenic variation;GO:0016021:integral to membrane	1601	0	0	-1	0	0	-1
Tb09.244.0210	Tb927_09_v4:2986052-2986973:+	expression site-associated gene 3 (ESAG3, pseudogene), putative,expression site-associated gene 3 (ESAG3), frameshifted and degenerate fragment	-1	125	16.3652	19.6435	1.20032	0	0	-1
Tb09.244.0220	Tb927_09_v4:2983344-2984803:+	variant surface glycoprotein (VSG, pseudogene), putative,variant surface glycoprotein (VSG), degenerate and frameshifted	GO:0020012:evasion or tolerance of host immune response	41	0	0	-1	0	0.02847	-1
Tb09.244.0230	Tb927_09_v4:2979859-2981371:+	variant surface glycoprotein (VSG, pseudogene), putative,variant surface glycoprotein (VSG), degenerate and frameshifted	-1	44	0.25574	0.10188	0.39837	0	0	-1
Tb09.244.0240	Tb927_09_v4:2977830-2978359:+	variant surface glycoprotein (VSG, pseudogene), putative,variant surface glycoprotein (VSG), fragment	-1	443	0	0	-1	0	0	-1
Tb09.244.0250	Tb927_09_v4:2975207-2976676:+	variant surface glycoprotein (VSG, atypical), putative (3H15.230)	GO:0020033:antigenic variation;GO:0016021:integral to membrane	1469	0	0	-1	0	0	-1
Tb09.244.0260	Tb927_09_v4:2974664-2974903:+	hypothetical protein, unlikely (3H15.225)	-1	239	0	0	-1	0	0	-1
Tb09.244.0270	Tb927_09_v4:2971985-2973486:+	variant surface glycoprotein (VSG, pseudogene), putative,variant surface glycoprotein (VSG), frameshifted	-1	59	0.3844	0	-1	0	0	-1
Tb09.244.0280	Tb927_09_v4:2970705-2971676:+	expression site-associated gene 3 (ESAG3, pseudogene), putative,expression site-associated gene 3 (ESAG3), degenerate and frameshifted fragment	-1	971	5.61861	3.99705	0.71139	0	0	-1
Tb09.244.0290	Tb927_09_v4:2967040-2968564:+	variant surface glycoprotein (VSG, pseudogene), putative,variant surface glycoprotein (VSG), degenerate and frameshifted	-1	1382	0	0	-1	0	0	-1
Tb09.244.0300	Tb927_09_v4:2966271-2966483:+	hypothetical protein, unlikely (3H15.205)	-1	212	0	0	-1	0	0	-1
Tb09.244.0320	Tb927_09_v4:2959718-2960314:-	variant surface glycoprotein (VSG, pseudogene), putative,variant surface glycoprotein (VSG), fragment	-1	596	211.011	355.259	1.68361	0	0	-1
Tb09.244.0330	Tb927_09_v4:2956578-2958150:-	variant surface glycoprotein (VSG, pseudogene), putative,variant surface glycoprotein (VSG), frameshifted and point mutation	-1	1391	0	0	-1	0	0	-1
Tb09.244.0340	Tb927_09_v4:2955046-2955279:-	hypothetical protein (3H15.185)	-1	233	0	0	-1	0	0	-1
Tb09.244.0350	Tb927_09_v4:2953294-2954825:-	variant surface glycoprotein (VSG, pseudogene), putative,variant surface glycoprotein (VSG), frameshifted and point mutation	-1	992	0	0	-1	0	0	-1
Tb09.244.0360	Tb927_09_v4:2950034-2951585:-	variant surface glycoprotein (VSG, pseudogene), putative,variant surface glycoprotein (VSG), frameshifted and point mutation	GO:0020012:evasion or tolerance of host immune response	719	0.12413	0	-1	0	0	-1
Tb09.244.0370	Tb927_09_v4:2948012-2948503:-	hypothetical protein	-1	491	0	0	-1	0	0	-1
Tb09.244.0375	Tb927_09_v4:2947267-2947446:-	variant surface glycoprotein (VSG, pseudogene), putative	-1	179	0	0	-1	0	0	-1
Tb09.244.0380	Tb927_09_v4:2946036-2946272:-	hypothetical protein, unlikely (3H15.165)	-1	236	0	0	-1	0	0	-1
Tb09.244.0390	Tb927_09_v4:2943901-2945406:-	variant surface glycoprotein (VSG, pseudogene), putative	GO:0006952:defense response;GO:0005575:cellular_component;GO:0003674:molecular_function	1505	0	0	-1	0	0	-1
Tb09.244.0400	Tb927_09_v4:2937434-2938900:-	variant surface glycoprotein (VSG, pseudogene), putative,variant surface glycoprotein (VSG), degenerate frameshifted	-1	473	0	0	-1	0	0	-1
Tb09.244.0410	Tb927_09_v4:2935797-2936258:-	hypothetical protein, conserved (3H15.145)	GO:0008150:biological_process;GO:0005575:cellular_component;GO:0003674:molecular_function	461	0	0	-1	0	0	-1
Tb09.244.0420	Tb927_09_v4:2934270-2935084:-	variant surface glycoprotein (VSG, pseudogene), putative	-1	812	0	0	-1	0	0	-1
Tb09.244.0440	Tb927_09_v4:2928402-2928782:-	hypothetical protein, conserved (3H15.130)	-1	380	3.2968	10.0693	3.05426	2.23218	0.70828	0.3173
Tb09.244.0470	Tb927_09_v4:2917678-2919288:+	variant surface glycoprotein (VSG), putative (3H15.120)	GO:0020033:antigenic variation;GO:0005886:plasma membrane	1610	0.23799	0.09481	0.39838	0	0	-1
Tb09.244.0475	Tb927_09_v4:2920133-2920309:+	variant surface glycoprotein (VSG, pseudogene), putative	-1	176	0	0	-1	0	0	-1
Tb09.244.0480	Tb927_09_v4:2914455-2915825:+	variant surface glycoprotein (VSG, pseudogene), putative,variant surface glycoprotein (VSG), degenerate	GO:0020012:evasion or tolerance of host immune response	1370	0	0	-1	0	0	-1
Tb09.244.0490	Tb927_09_v4:2911449-2912393:+	variant surface glycoprotein (VSG, pseudogene), putative,variant surface glycoprotein (VSG), degenerate fragment	-1	944	0	0	-1	0	0	-1
Tb09.244.0500	Tb927_09_v4:2908776-2910204:+	variant surface glycoprotein (VSG, pseudogene), putative,variant surface glycoprotein (VSG), degenerate and frameshifted	-1	227	0	0	-1	0	0	-1
Tb09.244.0510	Tb927_09_v4:2907540-2907851:-	hypothetical protein, unlikely	-1	311	0	0	-1	0	0	-1
Tb09.244.0530	Tb927_09_v4:2897763-2899152:-	variant surface glycoprotein (VSG, pseudogene), putative,variant surface glycoprotein (VSG), degenerate	-1	1388	0	0	-1	0	0	-1
Tb09.244.0540	Tb927_09_v4:2891863-2892846:-	expression site-associated gene 3 (ESAG3, pseudogene), putative,expression site-associated gene 3 (ESAG3), degenerate	-1	983	0	0	-1	0	0	-1
Tb09.244.0550	Tb927_09_v4:2890331-2891692:-	variant surface glycoprotein (VSG, pseudogene), putative,variant surface glycoprotein (VSG), frameshifted and point mutation	-1	1079	0	0	-1	0	0	-1
Tb09.244.0560	Tb927_09_v4:2887254-2888801:-	variant surface glycoprotein (VSG, pseudogene), putative,variant surface glycoprotein (VSG), degenerate	GO:0020012:evasion or tolerance of host immune response	1547	0.3719	0	-1	0	0	-1
Tb09.244.0570	Tb927_09_v4:2883173-2884696:-	variant surface glycoprotein (VSG, pseudogene), putative,variant surface glycoprotein (VSG), degenerate and frameshifted	-1	1079	0	0	-1	0	0	-1
Tb09.244.0580	Tb927_09_v4:2877328-2878728:-	variant surface glycoprotein (VSG, pseudogene), putative,variant surface glycoprotein (VSG), degenerate and frameshifted fragment	-1	662	0	0	-1	0	0	-1
Tb09.244.0610	Tb927_09_v4:2871027-2872642:-	variant surface glycoprotein (VSG, pseudogene), putative,variant surface glycoprotein (VSG), frameshifted and degenerate	GO:0020012:evasion or tolerance of host immune response	977	0	0	-1	0	0	-1
Tb09.244.0620	Tb927_09_v4:2867479-2869104:-	variant surface glycoprotein (VSG, pseudogene), putative,variant surface glycoprotein (VSG), degenerate	-1	1625	0	0	-1	0	0	-1
Tb09.244.0630	Tb927_09_v4:2863993-2865550:-	variant surface glycoprotein (VSG, pseudogene), putative,variant surface glycoprotein (VSG), frameshifted and degenerate	-1	1478	0	0	-1	0	0	-1
Tb09.244.0640	Tb927_09_v4:2861060-2862523:-	variant surface glycoprotein (VSG, atypical), putative (3H15.30)	GO:0006952:defense response;GO:0020035:cytoadherence to microvasculature, mediated by symbiont protein;GO:0005575:cellular_component;GO:0046789:host cell surface receptor binding	1463	0.919	6.58999	7.17083	0	0	-1
Tb09.244.0650	Tb927_09_v4:2857146-2858590:-	variant surface glycoprotein (VSG, pseudogene), putative,variant surface glycoprotein (VSG), degenerate and frameshifted fragment	-1	239	3.06697	0	-1	0	0	-1
Tb09.244.0660	Tb927_09_v4:2853579-2855157:-	lytic factor resistance-like protein (VSRA, pseudogene), putative,lytic factor resistance-like protein (VSRA), frameshifted and point mutation	GO:0020012:evasion or tolerance of host immune response	1247	0.12194	0	-1	0	0	-1
Tb09.244.0670	Tb927_09_v4:2849783-2851324:-	variant surface glycoprotein (VSG, pseudogene), putative,variant surface glycoprotein (VSG), frameshifted and degenerate	GO:0020012:evasion or tolerance of host immune response	1418	0	0	-1	0	0	-1
Tb09.244.0680	Tb927_09_v4:2846516-2847848:-	variant surface glycoprotein (VSG, pseudogene), putative,variant surface glycoprotein (VSG), frameshifted fragment	-1	227	0	0	-1	0	0	-1
Tb09.244.0690	Tb927_09_v4:2843832-2845226:-	variant surface glycoprotein (VSG, pseudogene), putative,variant surface glycoprotein (VSG), degenerate	-1	1394	0	0	-1	0	0.02964	-1
Tb09.244.0700	Tb927_09_v4:2840340-2841317:-	expression site-associated gene 3 (ESAG3, pseudogene), putative,expression site-associated gene 3 (ESAG3), frameshifted and point-mutated fragment	-1	248	1.00225	0.15971	0.15935	0	0	-1
Tb09.244.0710	Tb927_09_v4:2838475-2840011:-	variant surface glycoprotein (VSG, pseudogene), putative,variant surface glycoprotein (VSG), degenerate and frameshifted	-1	509	0	0	-1	0	0	-1
Tb09.244.0750	Tb927_09_v4:2825870-2827394:+	variant surface glycoprotein (VSG, pseudogene), putative	-1	86	0	0	-1	0	0	-1
Tb09.244.0770	Tb927_09_v4:2822630-2824163:+	variant surface glycoprotein (VSG, pseudogene), putative,variant surface glycoprotein (VSG), degenerate and frameshifted fragment	-1	119	0	0	-1	0	0	-1
Tb09.244.0780	Tb927_09_v4:2818844-2820357:+	variant surface glycoprotein (VSG, pseudogene), putative,variant surface glycoprotein (VSG), frameshifted	GO:0020012:evasion or tolerance of host immune response	14	0.12709	0	-1	0	0	-1
Tb09.244.0790	Tb927_09_v4:2815468-2816882:+	variant surface glycoprotein (VSG, pseudogene), putative,variant surface glycoprotein (VSG), frameshifted and point mutation	-1	185	0	0	-1	0	0	-1
Tb09.244.0800	Tb927_09_v4:2812285-2813817:+	variant surface glycoprotein (VSG, pseudogene), putative,variant surface glycoprotein (VSG), point mutation	GO:0020012:evasion or tolerance of host immune response	1532	0	0	-1	0	0	-1
Tb09.244.0810	Tb927_09_v4:2810028-2810363:-	hypothetical protein	-1	335	13876.5	2238.81	0.16134	56115.1	6389.2	0.11386
Tb09.244.0815	Tb927_09_v4:2801900-2802190:-	variant surface glycoprotein (VSG, pseudogene), putative	-1	290	0	0	-1	0	0	-1
Tb09.244.0860	Tb927_09_v4:2795712-2797174:-	variant surface glycoprotein (VSG, pseudogene), putative,variant surface glycoprotein (VSG), degenerate and frameshifted	-1	290	0	0	-1	0	0	-1
Tb09.244.0870	Tb927_09_v4:2791867-2793356:-	variant surface glycoprotein (VSG, pseudogene), putative,variant surface glycoprotein (VSG), frameshifted	-1	1427	0	0	-1	0	0	-1
Tb09.244.0880	Tb927_09_v4:2789116-2790230:-	variant surface glycoprotein (VSG, pseudogene), putative,variant surface glycoprotein (VSG), degenerate and frameshifted	-1	890	0	0	-1	0	0	-1
Tb09.244.0900	Tb927_09_v4:2785725-2787253:-	variant surface glycoprotein (VSG, pseudogene), putative,variant surface glycoprotein (VSG), degenerate and frameshifted	-1	1433	0	0	-1	0	0	-1
Tb09.244.0910	Tb927_09_v4:2783014-2784546:-	variant surface glycoprotein (VSG), putative	GO:0020033:antigenic variation;GO:0016021:integral to membrane	1532	0	0	-1	0	0	-1
Tb09.244.0920	Tb927_09_v4:2779839-2781339:-	variant surface glycoprotein (VSG, pseudogene), putative,variant surface glycoprotein (VSG), frameshifted	GO:0020012:evasion or tolerance of host immune response	488	0	0.10244	-1	0	0	-1
Tb09.244.0930	Tb927_09_v4:2777675-2779319:-	variant surface glycoprotein (VSG, pseudogene), putative,variant surface glycoprotein (VSG), frameshifted	-1	1436	0.46646	0.18583	0.39838	0	0	-1
Tb09.244.0940	Tb927_09_v4:2774660-2775468:-	expression site-associated gene 3 (ESAG3, pseudogene), putative,expression site-associated gene 3 (ESAG3), degenerate and frameshifted fragment	-1	206	0	0	-1	0	0	-1
Tb09.244.0960	Tb927_09_v4:2772740-2774282:-	variant surface glycoprotein (VSG, pseudogene), putative,variant surface glycoprotein (VSG), degenerate and frameshifted	-1	398	0	0	-1	0	0	-1
Tb09.244.0970	Tb927_09_v4:2768938-2770436:-	variant surface glycoprotein (VSG, pseudogene), putative,variant surface glycoprotein (VSG), degenerate and frameshifted	GO:0020012:evasion or tolerance of host immune response	836	0	0	-1	0	0	-1
Tb09.244.0980	Tb927_09_v4:2766202-2767707:-	variant surface glycoprotein (VSG, pseudogene), putative,variant surface glycoprotein (VSG), point mutation	-1	1505	5.61094	15.4438	2.75245	0	0.05479	-1
Tb09.244.0990	Tb927_09_v4:2763003-2764571:-	variant surface glycoprotein (VSG, pseudogene), putative,variant surface glycoprotein (VSG), degenerate	-1	1568	0	0	-1	0	0	-1
Tb09.244.1000	Tb927_09_v4:2759732-2761174:-	variant surface glycoprotein (VSG, atypical), putative	GO:0020012:evasion or tolerance of host immune response;GO:0020033:antigenic variation;GO:0016021:integral to membrane	1442	0	0	-1	0	0	-1
Tb09.244.1010	Tb927_09_v4:2757458-2758399:-	expression site-associated gene 3 (ESAG3, pseudogene), putative,expression site-associated gene 3 (ESAG3), degenerate	-1	941	7.46445	9.25151	1.23941	0	0	-1
Tb09.244.1020	Tb927_09_v4:2754962-2756568:-	variant surface glycoprotein (VSG, pseudogene), putative,variant surface glycoprotein (VSG), degenerate and frameshifted	-1	902	0	0	-1	0	0	-1
Tb09.244.1050	Tb927_09_v4:2747512-2748217:+	variant surface glycoprotein (VSG, pseudogene), putative,variant surface glycoprotein (VSG), fragment	-1	704	0	0	-1	0	0	-1
Tb09.244.1070	Tb927_09_v4:2743662-2745133:+	variant surface glycoprotein (VSG, pseudogene), putative,variant surface glycoprotein (VSG), degenerate and frameshifted	-1	296	0	0	-1	0	0	-1
Tb09.244.1090	Tb927_09_v4:2740923-2742377:+	variant surface glycoprotein (VSG, pseudogene), putative,variant surface glycoprotein (VSG), point mutation	-1	1454	0	0	-1	0	0	-1
Tb09.244.1100	Tb927_09_v4:2739547-2740555:+	expression site-associated gene 3 (ESAG3, pseudogene), putative,expression site-associated gene 3 (ESAG3), degenerate and frameshifted	-1	662	17.5989	57.7835	3.28336	0	0	-1
Tb09.244.1110	Tb927_09_v4:2736275-2737774:-	variant surface glycoprotein (VSG, pseudogene), putative,variant surface glycoprotein (VSG), degenerate and frameshifted	-1	1328	0	0	-1	0	0	-1
Tb09.244.1120	Tb927_09_v4:2735424-2735711:+	hypothetical protein, unlikely	-1	287	0	0	-1	0	0	-1
Tb09.244.1130	Tb927_09_v4:2733739-2735070:-	variant surface glycoprotein (VSG, pseudogene), putative,variant surface glycoprotein (VSG), point mutation	GO:0020012:evasion or tolerance of host immune response	1331	48.9115	23.9821	0.49032	0	0	-1
Tb09.244.1140	Tb927_09_v4:2729266-2730756:-	variant surface glycoprotein (VSG, pseudogene), putative,variant surface glycoprotein (VSG), degenerate and frameshifted	GO:0020012:evasion or tolerance of host immune response	722	3.36144	0	-1	0	0	-1
Tb09.244.1170	Tb927_09_v4:2724429-2725330:-	expression site-associated gene 3 (ESAG3, pseudogene), putative,expression site-associated gene 3 (ESAG3), degenerate and frameshifted fragment	-1	440	20.4912	16.3266	0.79676	0.06326	0.04683	0.74028
Tb09.244.1180	Tb927_09_v4:2721776-2723189:-	variant surface glycoprotein (VSG, pseudogene), putative,variant surface glycoprotein (VSG), frameshifted and point mutation	-1	857	0	0	-1	0	0.02936	-1
Tb09.244.1190	Tb927_09_v4:2718948-2720480:-	variant surface glycoprotein (VSG, pseudogene), putative,variant surface glycoprotein (VSG), frameshifted and point mutation	-1	1025	0	0	-1	0	0	-1
Tb09.244.1200	Tb927_09_v4:2716770-2717655:-	variant surface glycoprotein (VSG, pseudogene), putative,variant surface glycoprotein, truncated,variant surface glycoprotein (VSG), frameshifted and point-mutated fragment	-1	620	0	0	-1	0	0	-1
Tb09.244.1210	Tb927_09_v4:2715367-2716331:-	expression site-associated gene 3 (ESAG3, pseudogene), putative,expression site-associated gene 3 (ESAG3), frameshifted and degenerate	-1	566	0.60919	1.13256	1.85912	0	0.04363	-1
Tb09.244.1220	Tb927_09_v4:2713611-2715181:-	variant surface glycoprotein (VSG, pseudogene), putative,variant surface glycoprotein (VSG), degenerate and frameshifted	-1	1529	0.12234	0	-1	0	0	-1
Tb09.244.1230	Tb927_09_v4:2709494-2710984:-	variant surface glycoprotein (VSG, pseudogene), putative	-1	890	0	0	-1	0	0	-1
Tb09.244.1240	Tb927_09_v4:2707159-2708414:-	hypothetical protein, conserved (pseudogene),hypothetical protein, conserved, degenerate	GO:0006486:protein glycosylation;GO:0016020:membrane;GO:0008378:galactosyltransferase activity	1253	0	0	-1	0	0	-1
Tb09.244.1250	Tb927_09_v4:2705414-2706973:-	variant surface glycoprotein (VSG, pseudogene), putative,variant surface glycoprotein (VSG), frameshifted and point mutation	-1	224	0.12339	0	-1	0	0	-1
Tb09.244.1260	Tb927_09_v4:2701227-2702796:-	variant surface glycoprotein (VSG, pseudogene), putative,variant surface glycoprotein (VSG), frameshifted and degenerate	-1	1334	0.36703	0	-1	0	0	-1
Tb09.244.1270	Tb927_09_v4:2700403-2700741:+	hypothetical protein, unlikely	-1	338	0	0	-1	0	0	-1
Tb09.244.1280	Tb927_09_v4:2697454-2698951:-	variant surface glycoprotein (VSG, pseudogene), putative,variant surface glycoprotein (VSG), frameshifted and degenerate	-1	1181	0	0.20517	-1	0	0	-1
Tb09.244.1300	Tb927_09_v4:2688346-2689732:+	variant surface glycoprotein (VSG, pseudogene), putative,variant surface glycoprotein (VSG), frameshifted and degenerate	-1	905	0	0	-1	0	0	-1
Tb09.244.1310	Tb927_09_v4:2685590-2687099:+	variant surface glycoprotein (VSG, pseudogene), putative,variant surface glycoprotein (VSG), frameshifted and degenerate	-1	434	0	0	-1	0	0	-1
Tb09.244.1330	Tb927_09_v4:2682729-2683534:+	variant surface glycoprotein (VSG, pseudogene), putative,variant surface glycoprotein (VSG), degenerate and frameshifted fragment	-1	266	0	0	-1	0	0	-1
Tb09.244.1340	Tb927_09_v4:2680890-2681898:+	expression site-associated gene 3 (ESAG3, pseudogene), putative,expression site-associated gene 3 (ESAG3), degenerate and frameshifted	-1	383	12.0528	6.66031	0.55259	0	0.04176	-1
Tb09.244.1350	Tb927_09_v4:2678332-2679840:+	variant surface glycoprotein (VSG, pseudogene), putative,variant surface glycoprotein (VSG), point mutation	-1	1508	0	0	-1	0	0	-1
Tb09.244.1360	Tb927_09_v4:2674850-2676337:+	variant surface glycoprotein (VSG, pseudogene), putative,variant surface glycoprotein (VSG), degenerate and frameshifted fragment	-1	89	0	0	-1	0	0	-1
Tb09.244.1380	Tb927_09_v4:2671535-2673084:+	variant surface glycoprotein (VSG, pseudogene), putative,variant surface glycoprotein (VSG), degenerate and frameshifted	GO:0020012:evasion or tolerance of host immune response	107	0	0	-1	0	0	-1
Tb09.244.1390	Tb927_09_v4:2668299-2669853:+	variant surface glycoprotein (VSG, pseudogene), putative,variant surface glycoprotein (VSG), frameshifted	GO:0020012:evasion or tolerance of host immune response	89	3.4596	1.47669	0.42684	0	0	-1
Tb09.244.1410	Tb927_09_v4:2664635-2666215:+	variant surface glycoprotein (VSG), putative	GO:0020033:antigenic variation;GO:0016021:integral to membrane	1580	0.24262	0.67659	2.78868	0.1056	0.02606	0.24678
Tb09.244.1440	Tb927_09_v4:2653482-2654871:-	variant surface glycoprotein (VSG, pseudogene), putative	-1	1388	0	0	-1	0	0	-1
Tb09.244.1450	Tb927_09_v4:2649463-2650871:-	variant surface glycoprotein (VSG, pseudogene), putative,variant surface glycoprotein (VSG), point mutation	-1	1406	0.13676	0	-1	0	0	-1
Tb09.244.1470	Tb927_09_v4:2647644-2648564:-	expression site-associated gene 3 (ESAG3, pseudogene), putative,expression site-associated gene 3 (ESAG3), degenerate and frameshifted fragment	-1	920	0	0	-1	0	0	-1
Tb09.244.1480	Tb927_09_v4:2645938-2647471:-	variant surface glycoprotein (VSG, pseudogene), putative,variant surface glycoprotein (VSG), degenerate and frameshifted	-1	32	0	0	-1	0.07291	0	-1
Tb09.244.1490	Tb927_09_v4:2642895-2644442:-	variant surface glycoprotein (VSG, pseudogene), putative,variant surface glycoprotein (VSG), frameshifted	GO:0020012:evasion or tolerance of host immune response	386	0.6219	0	-1	0	0	-1
Tb09.244.1510	Tb927_09_v4:2638784-2640306:-	variant surface glycoprotein (VSG, pseudogene), putative,variant surface glycoprotein (VSG), frameshifted and degenerate	-1	1178	0	0	-1	0	0	-1
Tb09.244.1530	Tb927_09_v4:2632957-2634384:-	variant surface glycoprotein (VSG, pseudogene), putative,variant surface glycoprotein (VSG), frameshifted and degenerate	-1	698	0	0	-1	0	0	-1
Tb09.244.1540	Tb927_09_v4:2630474-2631876:-	variant surface glycoprotein (VSG, pseudogene), putative,variant surface glycoprotein (VSG), frameshifted and point mutation	GO:0020012:evasion or tolerance of host immune response	569	21.17	25.3012	1.19514	0	0.02953	-1
Tb09.244.1550	Tb927_09_v4:2627064-2628524:-	variant surface glycoprotein (VSG, pseudogene), putative,variant surface glycoprotein (VSG), degenerate	-1	1460	0	0	-1	0	0	-1
Tb09.244.1560	Tb927_09_v4:2623607-2625107:-	variant surface glycoprotein (VSG, pseudogene), putative,variant surface glycoprotein (VSG), frameshifted and point mutation	-1	497	0	0	-1	0	0	-1
Tb09.244.1570	Tb927_09_v4:2621041-2622591:-	variant surface glycoprotein (VSG, atypical), putative	GO:0020012:evasion or tolerance of host immune response;GO:0020033:antigenic variation;GO:0016021:integral to membrane	1550	0	0	-1	0	0	-1
Tb09.244.1580	Tb927_09_v4:2618315-2619967:-	variant surface glycoprotein (VSG), putative	GO:0020012:evasion or tolerance of host immune response;GO:0020033:antigenic variation;GO:0016021:integral to membrane	1652	0	0.09234	-1	0	0.0249	-1
Tb09.244.1590	Tb927_09_v4:2613557-2615060:-	variant surface glycoprotein (VSG, pseudogene), putative,variant surface glycoprotein (VSG), degenerate and frameshifted	-1	683	0	0	-1	0	0	-1
Tb09.244.1600	Tb927_09_v4:2610947-2612476:-	variant surface glycoprotein (VSG, atypical), putative	GO:0020033:antigenic variation;GO:0016021:integral to membrane	1529	0	0.19993	-1	0	0	-1
Tb09.244.1620	Tb927_09_v4:2602414-2603852:-	variant surface glycoprotein (VSG, pseudogene), putative,variant surface glycoprotein (VSG), frameshifted and point mutation	-1	1436	0.40147	0	-1	0	0	-1
Tb09.244.1630	Tb927_09_v4:2598421-2598831:+	hypothetical protein, unlikely	-1	410	0	0	-1	0	0	-1
Tb09.244.1650	Tb927_09_v4:2593561-2593905:-	hypothetical protein	-1	344	0	0	-1	0	0	-1
Tb09.244.1680	Tb927_09_v4:2585651-2587030:+	variant surface glycoprotein (VSG, pseudogene), putative,variant surface glycoprotein (VSG), point mutation	GO:0020012:evasion or tolerance of host immune response	1379	0	0	-1	0	0	-1
Tb09.244.1690	Tb927_09_v4:2582993-2584431:+	variant surface glycoprotein (VSG, pseudogene), putative,variant surface glycoprotein (VSG), frameshifted	-1	1376	0	0	-1	0	0	-1
Tb09.244.1700	Tb927_09_v4:2580727-2582206:+	variant surface glycoprotein (VSG, pseudogene), putative,variant surface glycoprotein (VSG), degenerate and frameshifted	-1	1478	1.16924	1.34566	1.15088	0	0	-1
Tb09.244.1710	Tb927_09_v4:2577270-2578793:+	variant surface glycoprotein (VSG, pseudogene), putative,variant surface glycoprotein (VSG), degenerate and frameshifted	GO:0020012:evasion or tolerance of host immune response	218	0	0	-1	0	0	-1
Tb09.244.1720	Tb927_09_v4:2574178-2575727:+	variant surface glycoprotein (VSG, pseudogene), putative,variant surface glycoprotein (VSG), degenerate and frameshifted	GO:0020012:evasion or tolerance of host immune response	350	0.12405	0.09884	0.79678	0	0	-1
Tb09.244.1730	Tb927_09_v4:2571585-2572130:+	variant surface glycoprotein (VSG, pseudogene), putative,variant surface glycoprotein (VSG), point- mutated fragment	-1	545	0	0	-1	0	0	-1
Tb09.244.1740	Tb927_09_v4:2569286-2570797:+	variant surface glycoprotein (VSG), putative	GO:0020033:antigenic variation;GO:0016021:integral to membrane	1511	1.52401	2.42856	1.59353	0	0	-1
Tb09.244.1750	Tb927_09_v4:2565682-2567050:+	variant surface glycoprotein (VSG, pseudogene), putative,variant surface glycoprotein (VSG), frameshifted	-1	236	0	0.33677	-1	0	0	-1
Tb09.244.1780	Tb927_09_v4:2552729-2554172:+	variant surface glycoprotein (VSG, pseudogene), putative,variant surface glycoprotein (VSG), degenerate	-1	1442	0	0	-1	0	0	-1
Tb09.244.1790	Tb927_09_v4:2549081-2550598:+	variant surface glycoprotein (VSG, atypical), putative	-1	1517	0	0.10078	-1	0	0	-1
Tb09.244.1800	Tb927_09_v4:2544627-2545671:+	variant surface glycoprotein (VSG, pseudogene), putative,variant surface glycoprotein (VSG), interrupted degenerate and frameshifted fragment	-1	378	0	0	-1	0	0	-1
Tb09.244.1830	Tb927_09_v4:2532076-2533620:+	variant surface glycoprotein (VSG, atypical), putative	GO:0020033:antigenic variation;GO:0016021:integral to membrane	1544	0	0.39588	-1	0	0	-1
Tb09.244.1840	Tb927_09_v4:2531301-2531912:+	UDP-Gal or UDP-GlcNAc-dependent glycosyltransferase, putative	GO:0006506:GPI anchor biosynthetic process;GO:0005575:cellular_component;GO:0008194:UDP-glycosyltransferase activity	611	0	0	-1	0	0.07029	-1
Tb09.244.1850	Tb927_09_v4:2527707-2529275:+	variant surface glycoprotein (VSG, pseudogene), putative,variant surface glycoprotein (VSG), degenerate	GO:0020012:evasion or tolerance of host immune response	1568	0	0	-1	0	0	-1
Tb09.244.1860	Tb927_09_v4:2523984-2525447:+	variant surface glycoprotein (VSG, pseudogene), putative,variant surface glycoprotein (VSG), degenerate	-1	1463	0	0.20921	-1	0	0	-1
Tb09.244.1870	Tb927_09_v4:2520928-2522394:+	variant surface glycoprotein (VSG, pseudogene), putative,variant surface glycoprotein (VSG), degenerate	-1	1466	0	0	-1	0	0.02815	-1
Tb09.244.1880	Tb927_09_v4:2518078-2519527:+	variant surface glycoprotein (VSG, pseudogene), putative,variant surface glycoprotein (VSG), degenerate and frameshifted	-1	38	0	0	-1	0	0	-1
Tb09.244.1890	Tb927_09_v4:2515659-2516085:+	variant surface glycoprotein (VSG, pseudogene), putative,variant surface glycoprotein (VSG), frameshifted and point-mutated fragment	-1	92	0	0	-1	0	0	-1
Tb09.244.1910	Tb927_09_v4:2512339-2512722:-	hypothetical protein, unlikely	-1	383	0	0	-1	0	0	-1
Tb09.244.1920	Tb927_09_v4:2509253-2510699:+	variant surface glycoprotein (VSG, pseudogene), putative,variant surface glycoprotein (VSG), point mutation and frameshifted	-1	362	0.13306	0.10602	0.79678	0	0	-1
Tb09.244.1930	Tb927_09_v4:2505182-2506620:+	variant surface glycoprotein (VSG, pseudogene), putative,variant surface glycoprotein (VSG), degenerate and frameshifted	GO:0020012:evasion or tolerance of host immune response	1280	0	0	-1	0	0	-1
Tb09.244.1940	Tb927_09_v4:2504099-2504635:-	variant surface glycoprotein (VSG, pseudogene), putative	-1	536	0	0	-1	0.32788	0	-1
Tb09.244.1950	Tb927_09_v4:2502034-2502486:+	hypothetical protein	-1	452	0.45344	0	-1	0	0	-1
Tb09.244.1960	Tb927_09_v4:2500084-2500389:+	hypothetical protein	-1	305	2.11493	0	-1	0	0	-1
Tb09.244.1970	Tb927_09_v4:2498805-2499284:+	leucine-rich repeat protein (pseudogene), putative,leucine-rich repeat protein, fragment	-1	479	5.53221	10.172	1.83868	1.85228	4.84554	2.61599
Tb09.244.1980	Tb927_09_v4:2491494-2493017:+	leucine-rich repeat protein (LRRP, pseudogene), putative,leucine-rich repeat protein (LRRP), degenerate fragment	-1	1523	3.14934	0.30111	0.09561	1.64494	1.92153	1.16815
Tb09.244.1990	Tb927_09_v4:2488382-2488780:+	hypothetical protein, unlikely	-1	398	0	0	-1	0	0	-1
Tb09.244.2000	Tb927_09_v4:2486509-2486787:-	hypothetical protein, unlikely	-1	278	5.49467	0	-1	2.96105	0	-1
Tb09.244.2010	Tb927_09_v4:2484995-2485483:-	expression site-associated gene 4 (ESAG4, pseudogene), putative,expression site-associated gene 4 (ESAG4), fragment	-1	488	12.9272	0	-1	0.84703	0.08959	0.10577
Tb09.244.2020	Tb927_09_v4:2480584-2482032:-	nucleoside transporter 1, putative	GO:0006810:transport;GO:0016020:membrane;GO:0005337:nucleoside transmembrane transporter activity	1448	10.084	10.9946	1.09031	0.50052	0.17103	0.3417
Tb09.244.2030	Tb927_09_v4:2478132-2478476:+	hypothetical protein, unlikely	-1	344	0	0	-1	0	0	-1
Tb09.244.2040	Tb927_09_v4:2477805-2478086:-	hypothetical protein, unlikely	-1	281	0	0	-1	0	0	-1
Tb09.244.2050	Tb927_09_v4:2477185-2477643:-	hypothetical protein	-1	458	0	0	-1	0	0	-1
Tb09.244.2060	Tb927_09_v4:2473492-2474720:+	expression site-associated gene (ESAG) protein, putative,expression site-associated gene 3 (ESAG3) protein, putative	GO:0008150:biological_process;GO:0016021:integral to membrane;GO:0003674:molecular_function	1187	33.8782	39.8405	1.17599	5.10434	0.55987	0.10969
Tb09.244.2070	Tb927_09_v4:2472291-2473121:+	small GTPase, putative,GTP-binding protein, putative (RAB1B)	GO:0006886:intracellular protein transport;GO:0006913:nucleocytoplasmic transport;GO:0007165:signal transduction;GO:0007264:small GTPase mediated signal transduction;GO:0015031:protein transport;GO:0016191:synaptic vesicle uncoating;GO:0016192:vesicle-mediated transport;GO:0005575:cellular_component;GO:0005622:intracellular;GO:0003924:GTPase activity;GO:0005515:protein binding;GO:0005525:GTP bind…	830	73.5451	63.3084	0.86081	30.6733	8.53519	0.27826
Tb09.244.2080	Tb927_09_v4:2471619-2471897:+	hypothetical protein, unlikely	-1	278	58.8714	1.25084	0.02125	30.2938	0	-1
Tb09.244.2090	Tb927_09_v4:2471211-2471579:-	hypothetical protein, unlikely	-1	368	0	0	-1	0	0	-1
Tb09.244.2110	Tb927_09_v4:2466221-2466538:-	hypothetical protein, unlikely	-1	317	6.74436	0	-1	0.58711	0	-1
Tb09.244.2120	Tb927_09_v4:2463279-2464736:-	expression site-associated gene (ESAG) protein, putative,expression site-associated gene 5 (ESAG5) protein, putative	GO:0008150:biological_process;GO:0005886:plasma membrane;GO:0003674:molecular_function;GO:0008289:lipid binding	1457	57.219	252.846	4.41891	12.357	27.0782	2.19132
Tb09.244.2140	Tb927_09_v4:2459828-2460058:-	hypothetical protein, unlikely	-1	230	102.259	0	-1	126.11	1.0562	0.00838
Tb09.244.2150	Tb927_09_v4:2458718-2460835:-	hypothetical protein	-1	698	44.8592	111.298	2.48106	8.2386	10.0034	1.21421
Tb09.244.2160	Tb927_09_v4:2456599-2458292:-	hypothetical protein	-1	686	68.8279	67.5126	0.98089	8.55948	0.68343	0.07984
Tb09.244.2170	Tb927_09_v4:2451240-2453031:-	hypothetical protein, conserved	GO:0008150:biological_process;GO:0005575:cellular_component;GO:0003674:molecular_function	494	14.8138	0.65573	0.04426	2.1493	0	-1
Tb09.244.2180	Tb927_09_v4:2447587-2449359:-	retrotransposon hot spot protein 3 (RHS3), putative	GO:0008150:biological_process;GO:0005634:nucleus;GO:0003674:molecular_function	1772	16.6109	19.6805	1.1848	9.01414	29.6615	3.29055
Tb09.244.2190	Tb927_09_v4:2444376-2444840:-	hypothetical protein, conserved	-1	464	0	0	-1	0	0	-1
Tb09.244.2200	Tb927_09_v4:2442233-2443654:+	variant surface glycoprotein (VSG)-related, putative	GO:0020033:antigenic variation;GO:0016021:integral to membrane	1421	1.35278	1.18563	0.87644	0	0	-1
Tb09.244.2230	Tb927_09_v4:2435726-2436373:-	hypothetical protein, conserved	-1	647	0	0	-1	0	0	-1
Tb09.244.2240	Tb927_09_v4:2433761-2435185:+	variant surface glycoprotein (VSG)-related, putative	GO:0020033:antigenic variation;GO:0016021:integral to membrane	1424	0.53994	1.07551	1.99191	0	0	-1
Tb09.244.2270	Tb927_09_v4:2427244-2427891:-	hypothetical protein, conserved	-1	647	0.30777	0	-1	0.08931	0.06612	0.74034
Tb09.244.2280	Tb927_09_v4:2425284-2426708:+	variant surface glycoprotein (VSG)-related, putative	GO:0020033:antigenic variation;GO:0016021:integral to membrane	1424	1.88978	1.07551	0.56912	0	0	-1
Tb09.244.2290	Tb927_09_v4:2421439-2421804:+	hypothetical protein, conserved	-1	365	0	0	-1	0	0	-1
Tb09.244.2310	Tb927_09_v4:2416831-2418255:+	variant surface glycoprotein (VSG)-related, putative	GO:0020033:antigenic variation;GO:0016021:integral to membrane	1424	0.13498	0.32265	2.39035	0	0	-1
Tb09.244.2330	Tb927_09_v4:2408372-2409799:+	variant surface glycoprotein (VSG)-related, putative	GO:0020033:antigenic variation;GO:0016021:integral to membrane	1427	0.40408	0.10732	0.26559	0	0	-1
Tb09.244.2340	Tb927_09_v4:2405536-2405916:-	hypothetical protein	-1	380	0	0	-1	0	0	-1
Tb09.244.2350	Tb927_09_v4:2404132-2405439:+	expression site-associated gene 6 (ESAG6, pseudogene), putative,expression site-associated gene 6 (ESAG6), fragment,transferrin-binding protein, fragment,transferrin-binding protein (pseudogene), putative	GO:0020012:evasion or tolerance of host immune response	1307	36.8624	52.7496	1.43099	4.9204	5.48025	1.11378
Tb09.244.2360	Tb927_09_v4:2403289-2403687:-	hypothetical protein, unlikely	-1	398	0	0	-1	0.15142	0	-1
Tb09.244.2380	Tb927_09_v4:2395226-2399885:+	expression site-associated gene 4 (ESAG4) protein, putative,receptor-type adenylate cyclase, putative	GO:0009190:cyclic nucleotide biosynthetic process;GO:0023034:intracellular signaling pathway;GO:0016021:integral to membrane;GO:0004016:adenylate cyclase activity;GO:0016849:phosphorus-oxygen lyase activity	3728	4.45771	0.68613	0.15392	1.95497	0.40266	0.20597
Tb09.244.2390	Tb927_09_v4:2392865-2394487:+	hypothetical protein	-1	1040	25.5941	27.9838	1.09337	7.37256	6.14076	0.83292
Tb09.244.2400	Tb927_09_v4:2391080-2392269:+	BARP protein (BARP)	GO:0008150:biological_process;GO:0009986:cell surface;GO:0045121:membrane raft;GO:0003674:molecular_function	782	28.199	6.21881	0.22053	8.32876	4.3273	0.51956
Tb09.244.2410	Tb927_09_v4:2389633-2390474:+	BARP protein (BARP)	GO:0008150:biological_process;GO:0009986:cell surface;GO:0045121:membrane raft;GO:0003674:molecular_function	785	16.8011	8.99095	0.53514	8.29522	3.55565	0.42864
Tb09.244.2420	Tb927_09_v4:2387507-2388678:+	BARP protein (BARP)	GO:0008150:biological_process;GO:0009986:cell surface;GO:0045121:membrane raft;GO:0003674:molecular_function	764	13.934	8.42936	0.60495	3.14478	2.7718	0.8814
Tb09.244.2430	Tb927_09_v4:2385711-2386900:+	BARP protein (BARP)	GO:0008150:biological_process;GO:0009986:cell surface;GO:0045121:membrane raft;GO:0003674:molecular_function	782	17.1209	10.8328	0.63272	5.04109	2.54229	0.50431
Tb09.244.2440	Tb927_09_v4:2383915-2385104:+	BARP protein (BARP)	GO:0008150:biological_process;GO:0009986:cell surface;GO:0045121:membrane raft;GO:0003674:molecular_function	782	19.3868	8.02427	0.4139	6.35616	5.78776	0.91057
Tb09.244.2450	Tb927_09_v4:2381975-2383362:+	BARP protein (BARP)	GO:0008150:biological_process;GO:0009986:cell surface;GO:0045121:membrane raft;GO:0003674:molecular_function	980	15.1045	23.436	1.55159	4.90197	15.9689	3.25765
Tb09.244.2460	Tb927_09_v4:2379843-2381362:+	BARP protein (BARP)	GO:0008150:biological_process;GO:0009986:cell surface;GO:0045121:membrane raft;GO:0003674:molecular_function	767	12.8486	5.73288	0.44619	7.68037	3.53327	0.46004
Tb09.244.2470	Tb927_09_v4:2378336-2379579:+	BARP protein (BARP)	GO:0008150:biological_process;GO:0009986:cell surface;GO:0045121:membrane raft;GO:0003674:molecular_function	836	8.44908	6.17093	0.73037	5.03962	3.27741	0.65033
Tb09.244.2480	Tb927_09_v4:2376906-2377729:+	BARP protein (BARP)	GO:0008150:biological_process;GO:0009986:cell surface;GO:0045121:membrane raft;GO:0003674:molecular_function	767	23.6414	4.9139	0.20785	13.422	2.76037	0.20566
Tb09.244.2490	Tb927_09_v4:2375019-2375947:+	BARP protein (BARP)	GO:0008150:biological_process;GO:0009986:cell surface;GO:0045121:membrane raft;GO:0003674:molecular_function	872	8.53258	7.51407	0.88063	4.30031	1.88136	0.43749
Tb09.244.2500	Tb927_09_v4:2373128-2374056:+	BARP protein (BARP)	GO:0008150:biological_process;GO:0009986:cell surface;GO:0045121:membrane raft;GO:0003674:molecular_function	872	10.3289	8.58751	0.8314	4.36547	3.618	0.82878
Tb09.244.2510	Tb927_09_v4:2371329-2372167:+	BARP protein (BARP)	GO:0008150:biological_process;GO:0009986:cell surface;GO:0045121:membrane raft;GO:0003674:molecular_function	782	21.9046	25.0758	1.14477	6.06392	3.84048	0.63333
Tb09.244.2520	Tb927_09_v4:2369534-2370372:+	BARP protein (BARP)	GO:0008150:biological_process;GO:0009986:cell surface;GO:0045121:membrane raft;GO:0003674:molecular_function	782	22.6599	10.4315	0.46035	4.82192	2.81275	0.58333
Tb09.244.2530	Tb927_09_v4:2367633-2368579:+	BARP protein (BARP)	GO:0008150:biological_process;GO:0009986:cell surface;GO:0045121:membrane raft;GO:0003674:molecular_function	890	26.1546	34.148	1.30562	4.91079	3.87192	0.78845
Tb09.244.2540	Tb927_09_v4:2363422-2364837:+	ADP-ribosylation factor GTPase activating protein, putative	GO:0008150:biological_process;GO:0032312:regulation of ARF GTPase activity;GO:0005634:nucleus;GO:0003677:DNA binding;GO:0008060:ARF GTPase activator activity;GO:0008270:zinc ion binding	1241	83.6873	80.5601	0.96263	24.5096	25.5318	1.04171
Tb09.244.2550	Tb927_09_v4:2360182-2362111:+	hypothetical protein	GO:0003824:catalytic activity	1652	18.4269	12.9274	0.70155	5.51516	1.54368	0.2799
Tb09.244.2560	Tb927_09_v4:2355042-2358867:+	kinesin, putative	GO:0007017:microtubule-based process;GO:0007018:microtubule-based movement;GO:0005875:microtubule associated complex;GO:0003774:motor activity;GO:0003777:microtubule motor activity;GO:0005524:ATP binding	2045	37.4569	34.9668	0.93352	17.1958	37.8737	2.2025
Tb09.244.2570	Tb927_09_v4:2351019-2354396:+	calcium motive p-type ATPase, putative	GO:0006754:ATP biosynthetic process;GO:0006812:cation transport;GO:0008152:metabolic process;GO:0005886:plasma membrane;GO:0016020:membrane;GO:0016021:integral to membrane;GO:0003824:catalytic activity;GO:0005388:calcium-transporting ATPase activity;GO:0005524:ATP binding;GO:0015662:ATPase activity, coupled to transmembrane movement of ions, phosphorylative mechanism	3125	35.7892	41.4947	1.15942	36.6027	44.1818	1.20706
Tb09.244.2580	Tb927_09_v4:2348101-2350372:+	hypothetical protein, conserved	-1	1634	30.4723	19.0498	0.62515	19.453	21.6542	1.11315
Tb09.244.2590	Tb927_09_v4:2346775-2347196:+	60S ribosomal protein L32	GO:0006412:translation;GO:0005622:intracellular;GO:0005840:ribosome;GO:0003735:structural constituent of ribosome	398	877.213	1873.1	2.13529	608.878	1189.5	1.95359
Tb09.244.2600	Tb927_09_v4:2336519-2345665:+	ankyrin-repeat protein, putative	GO:0008150:biological_process;GO:0005575:cellular_component;GO:0003674:molecular_function	9146	10.6683	1.56925	0.14709	8.22735	2.12888	0.25876
Tb09.244.2610	Tb927_09_v4:2335293-2335640:-	hypothetical protein, unlikely	-1	347	0	0.48485	-1	0	0	-1
Tb09.244.2620	Tb927_09_v4:2332822-2334173:+	NADH-ubiquinone oxidoreductase complex I subunit, putative,NDUFA9 subunit, putative	GO:0008152:metabolic process;GO:0044429:mitochondrial part;GO:0003824:catalytic activity;GO:0005488:binding	1121	26.0958	52.6002	2.01565	22.4162	89.1451	3.97682
Tb09.244.2630	Tb927_09_v4:2331373-2332221:+	40S ribosomal protein S6, putative	GO:0001558:regulation of cell growth;GO:0006412:translation;GO:0042127:regulation of cell proliferation;GO:0005622:intracellular;GO:0005840:ribosome;GO:0003735:structural constituent of ribosome	752	590.893	1487.25	2.51695	1054.35	1832.88	1.73839
Tb09.244.2640	Tb927_09_v4:2328879-2331041:+	hypothetical protein, conserved	GO:0044429:mitochondrial part	2066	19.5486	8.00823	0.40966	23.5998	4.71486	0.19978
Tb09.244.2650	Tb927_09_v4:2325719-2328576:+	hypothetical protein, conserved	-1	2693	26.5475	4.54462	0.17119	24.4793	20.847	0.85162
Tb09.244.2660	Tb927_09_v4:2318048-2322251:+	hypothetical protein, conserved	-1	4136	11.4481	35.0685	3.06325	19.5611	65.0931	3.32768
Tb09.244.2670	Tb927_09_v4:2315891-2317538:+	hypothetical protein, conserved	GO:0044429:mitochondrial part;GO:0003824:catalytic activity	1607	26.2285	15.4835	0.59033	20.4455	11.3722	0.55622
Tb09.244.2680	Tb927_09_v4:2314357-2315374:+	hypothetical protein, conserved	-1	947	65.7058	96.3341	1.46614	37.0565	22.4795	0.60663
Tb09.244.2690	Tb927_09_v4:2313734-2314102:-	hypothetical protein, unlikely	-1	368	0	0	-1	0	0	-1
Tb09.244.2700	Tb927_09_v4:2312684-2313467:+	hypothetical protein, conserved	GO:0006461:protein complex assembly;GO:0005739:mitochondrion	746	43.397	17.7102	0.4081	49.8333	51.7899	1.03926
Tb09.244.2710	Tb927_09_v4:2310226-2312291:+	hypothetical protein, conserved	-1	1256	25.6568	14.0771	0.54867	21.2204	17.9554	0.84614
Tb09.244.2720	Tb927_09_v4:2308641-2309306:+	ribosomal protein L15, putative	GO:0006412:translation;GO:0005622:intracellular;GO:0005840:ribosome;GO:0003735:structural constituent of ribosome	665	619.341	1758.58	2.83943	1186.81	2036.97	1.71634
Tb09.244.2725	Tb927_09_v4:2309628-2309972:+	ribosomal protein L36, putative	GO:0006412:translation;GO:0005622:intracellular;GO:0005840:ribosome;GO:0003735:structural constituent of ribosome	329	1032.35	1332.96	1.29119	819.34	640.366	0.78156
Tb09.244.2730	Tb927_09_v4:2307505-2308450:+	60S ribosomal protein L5, putative	GO:0006412:translation;GO:0042255:ribosome assembly;GO:0005622:intracellular;GO:0005840:ribosome;GO:0003735:structural constituent of ribosome;GO:0008097:5S rRNA binding	926	450.811	1332.43	2.95563	719.292	1248.87	1.73625
Tb09.244.2740	Tb927_09_v4:2306213-2307172:+	60S ribosomal protein L5, putative	GO:0006412:translation;GO:0042255:ribosome assembly;GO:0005622:intracellular;GO:0005840:ribosome;GO:0003735:structural constituent of ribosome;GO:0008097:5S rRNA binding	926	418.761	1271.78	3.03701	671.874	1203.84	1.79177
Tb09.244.2750	Tb927_09_v4:2304544-2305896:+	hypothetical protein, conserved	-1	1352	16.6599	2.26906	0.1362	14.7507	5.44524	0.36915
Tb09.244.2760	Tb927_09_v4:2303238-2303936:+	cytosolic coat protein, putative	GO:0006810:transport;GO:0006888:ER to Golgi vesicle-mediated transport;GO:0012507:ER to Golgi transport vesicle membrane;GO:0016021:integral to membrane;GO:0008320:protein transmembrane transporter activity	659	177.161	394.85	2.22876	67.5217	163.979	2.42854
Tb09.244.2770	Tb927_09_v4:2302258-2302811:+	hypothetical protein, conserved	-1	347	49.2909	53.3339	1.08202	81.933	106.288	1.29725
Tb09.244.2780	Tb927_09_v4:2299175-2301548:+	hypothetical protein, conserved	-1	2213	39.3755	54.3204	1.37955	24.5479	32.6738	1.33102
Tb09.244.2790	Tb927_09_v4:2297915-2298719:+	rRNA processing protein, putative	GO:0042254:ribosome biogenesis;GO:0005634:nucleus;GO:0003674:molecular_function	755	50.9505	68.4919	1.34428	59.214	104.802	1.76988
Tb09.244.2800	Tb927_09_v4:2296259-2297682:+	trypanin-related protein, putative	-1	1385	55.2816	33.6435	0.60858	25.2308	22.6789	0.89886
Tb09.244.2810	Tb927_09_v4:2295230-2296072:+	hypothetical protein, conserved	-1	842	41.2306	33.779	0.81927	32.4449	33.8802	1.04424
Tb09.244.2820	Tb927_09_v4:2293371-2294988:+	DNA polymerase epsilon subunit b, putative	GO:0006260:DNA replication;GO:0006261:DNA-dependent DNA replication;GO:0005575:cellular_component;GO:0005634:nucleus;GO:0003677:DNA binding;GO:0003887:DNA-directed DNA polymerase activity	1607	28.1361	21.1829	0.75287	20.3071	9.4	0.46289
Tb09.244.2830	Tb927_09_v4:2291203-2293183:+	hypothetical protein, conserved	-1	1040	27.2755	42.5712	1.56078	14.0404	32.0684	2.28401
Tb09.244.2840	Tb927_09_v4:2290389-2291030:+	hypothetical protein, conserved	GO:0044429:mitochondrial part	614	131.815	120.325	0.91283	91.7981	59.1547	0.6444
Tb09.244.2850	Tb927_09_v4:2289371-2290149:+	hypothetical protein, conserved	GO:0005634:nucleus;GO:0005737:cytoplasm	755	78.908	210.472	2.66731	81.4287	122.933	1.5097
Tb09.244.2860	Tb927_09_v4:2288570-2289033:+	hypothetical protein, conserved	GO:0044429:mitochondrial part	422	58.1974	87.2839	1.49979	90.5392	166.427	1.83817
Tb09.244.2870	Tb927_09_v4:2287876-2288316:-	hypothetical protein, unlikely	-1	440	0	0	-1	0	0	-1
Tb09.244.2880	Tb927_09_v4:2286625-2286933:-	hypothetical protein, unlikely	-1	308	0	0	-1	0	0	-1
Tb09.244.2890	Tb927_09_v4:2284797-2286176:-	SLACS reverse transcriptase, putative	-1	1379	4.46467	0	-1	5.38456	0.08992	0.0167
Tb09.244.2990	Tb927_09_v4:2287439-2287657:-	hypothetical protein, unlikely	-1	218	0	0	-1	0	0	-1
Tb09.354.0010	Tb927_09_v4:1871-3322:-	variant surface glycoprotein (VSG, pseudogene), putative	-1	965	0	0	-1	0	0	-1
Tb09.354.0020	Tb927_09_v4:3547-3864:+	hypothetical protein, unlikely	-1	317	0	0	-1	0	0	-1
Tb09.354.0030	Tb927_09_v4:4443-5986:-	variant surface glycoprotein (VSG, pseudogene), putative	-1	176	0	0	-1	0	0	-1
Tb09.354.0040	Tb927_09_v4:7471-8883:-	variant surface glycoprotein (VSG, pseudogene), putative	-1	1412	0	0	-1	0	0	-1
Tb09.354.0050	Tb927_09_v4:9646-9984:+	hypothetical protein	-1	338	1.25382	0	-1	0	0	-1
Tb09.354.0055	Tb927_09_v4:10503-10761:-	variant surface glycoprotein (VSG, pseudogene), putative	-1	11	0	0	-1	0	0	-1
Tb09.354.0060	Tb927_09_v4:12308-13771:-	variant surface glycoprotein (VSG, atypical), putative	GO:0020012:evasion or tolerance of host immune response;GO:0020033:antigenic variation;GO:0016021:integral to membrane	1463	0	0	-1	0	0	-1
Tb09.354.0070	Tb927_09_v4:21109-22452:+	variant surface glycoprotein (VSG, pseudogene), putative,variant surface glycoprotein, fragment	-1	1343	0	0	-1	0	0	-1
Tb09.354.0080	Tb927_09_v4:23833-24671:+	expression site-associated gene (ESAG, pseudogene), putative,expression site-associated gene 3 (ESAG3), fragment	-1	251	17.7359	2.63785	0.14873	0	0	-1
Tb09.354.0090	Tb927_09_v4:24885-26384:+	variant surface glycoprotein (VSG), putative	GO:0020033:antigenic variation;GO:0016021:integral to membrane	1499	0.38414	0.20404	0.53116	0	0	-1
Tb09.354.0100	Tb927_09_v4:27173-27595:+	variant surface glycoprotein (VSG, pseudogene), putative,variant surface glycoprotein, fragment	-1	422	0	0	-1	0	0	-1
Tb09.354.0120	Tb927_09_v4:30291-31815:+	variant surface glycoprotein (VSG, pseudogene), putative	-1	128	0.25212	0	-1	0	0.02708	-1
Tb09.354.0130	Tb927_09_v4:33258-34789:+	variant surface glycoprotein (VSG, pseudogene), putative	-1	1163	0	0	-1	0	0	-1
Tb09.354.0140	Tb927_09_v4:36577-38188:+	variant surface glycoprotein (VSG, pseudogene), putative	GO:0020012:evasion or tolerance of host immune response	144	0	0	-1	0	0	-1
Tb09.354.0150	Tb927_09_v4:41302-41754:+	variant surface glycoprotein (VSG, pseudogene), putative	-1	452	0	0	-1	0	0	-1
Tb09.354.0160	Tb927_09_v4:43578-45221:+	variant surface glycoprotein (VSG, pseudogene), putative	-1	1643	0	0	-1	0	0	-1
Tb09.354.0170	Tb927_09_v4:51065-51987:+	expression site-associated gene (ESAG, pseudogene), putative,expression site-associated gene 3 (ESAG3), fragment	-1	565	25.9293	3.89483	0.15021	0	0	-1
Tb09.354.0180	Tb927_09_v4:52253-53779:+	variant surface glycoprotein (VSG, atypical), putative	GO:0020033:antigenic variation;GO:0016021:integral to membrane	1526	0.50288	0	-1	0	0.05402	-1
Tb09.354.0190	Tb927_09_v4:55384-55808:+	transferrin-binding protein, pseudogene,transferrin-binding protein, fragment	-1	89	0	0	-1	0	0	-1
Tb09.354.0200	Tb927_09_v4:56638-58024:+	variant surface glycoprotein (VSG, pseudogene), putative	-1	389	0	0	-1	0	0	-1
Tb09.354.0210	Tb927_09_v4:59973-61397:+	variant surface glycoprotein (VSG, pseudogene), putative	GO:0020012:evasion or tolerance of host immune response	209	0	0	-1	0	0	-1
Tb09.354.0220	Tb927_09_v4:62665-64219:+	variant surface glycoprotein (VSG, pseudogene), putative	-1	35	0	0	-1	0	0	-1
Tb09.354.0230	Tb927_09_v4:65553-67049:+	variant surface glycoprotein (VSG, pseudogene), putative	-1	1496	12.9593	8.48528	0.65477	0	0	-1
Tb09.354.0240	Tb927_09_v4:68383-69975:+	variant surface glycoprotein (VSG, pseudogene), putative	-1	44	0	0	-1	0	0	-1
Tb09.354.0250	Tb927_09_v4:70987-72550:+	variant surface glycoprotein (VSG, pseudogene), putative	-1	1037	0	0.19624	-1	0	0	-1
Tb09.354.0260	Tb927_09_v4:73755-75334:+	variant surface glycoprotein (VSG, pseudogene), putative	GO:0020012:evasion or tolerance of host immune response	137	0.36607	1.65281	4.51501	0	0	-1
Tb09.v1.0020	Tb927_09_v4:263180-263419:-	hypothetical protein, unlikely	-1	239	0	0	-1	0	0	-1
Tb09.v1.0030	Tb927_09_v4:274525-274860:+	hypothetical protein, conserved	GO:0008150:biological_process;GO:0005575:cellular_component;GO:0003674:molecular_function	335	0	0	-1	0	0	-1
Tb09.v1.0050	Tb927_09_v4:311066-311176:-	hypothetical protein, unlikely	-1	110	0	0	-1	0	0	-1
Tb09.v1.0060	Tb927_09_v4:362097-362609:-	hypothetical protein, unlikely	-1	512	32.4558	0	-1	35.7189	0.68027	0.01905
Tb09.v1.0080	Tb927_09_v4:441761-441925:+	hypothetical protein, unlikely	-1	164	0	0	-1	0	0	-1
Tb09.v1.0090	Tb927_09_v4:449299-449454:-	hypothetical protein, unlikely	-1	155	37.3637	0	-1	9.89922	0	-1
Tb09.v1.0100	Tb927_09_v4:482253-482468:+	hypothetical protein, unlikely	-1	215	0	0	-1	0	0	-1
Tb09.v1.0110	Tb927_09_v4:514600-514848:+	hypothetical protein, unlikely	-1	248	0	0	-1	0	0	-1
Tb09.v1.0130	Tb927_09_v4:714632-716629:+	hypothetical protein, conserved	-1	1085	23.5981	41.4502	1.7565	13.0208	13.7498	1.05599
Tb09.v1.0140	Tb927_09_v4:717368-717814:-	hypothetical protein, unlikely	-1	446	0	0	-1	0	0	-1
Tb09.v1.0150	Tb927_09_v4:721119-723116:+	hypothetical protein, conserved	-1	1085	23.9557	47.1478	1.96812	12.1908	14.2107	1.1657
Tb09.v1.0160	Tb927_09_v4:723855-724301:-	hypothetical protein, unlikely	-1	446	0	0	-1	0	0	-1
Tb09.v1.0170	Tb927_09_v4:773162-773296:+	hypothetical protein, unlikely	-1	134	0	0	-1	0.5767	0.42698	0.74038
Tb09.v1.0180	Tb927_09_v4:776552-776896:-	hypothetical protein, unlikely	-1	344	1.8436	0	-1	0.17832	0.26405	1.48076
Tb09.v1.0190	Tb927_09_v4:820456-820692:+	hypothetical protein, unlikely	-1	236	6.67209	3.7972	0.56912	14.6588	31.3304	2.13731
Tb09.v1.0200	Tb927_09_v4:850503-850649:-	hypothetical protein, unlikely	-1	146	0	0	-1	0	0	-1
Tb09.v1.0210	Tb927_09_v4:897911-898165:-	hypothetical protein, unlikely	-1	254	0.87298	0	-1	0	0	-1
Tb09.v1.0220	Tb927_09_v4:899046-899420:+	hypothetical protein, unlikely	-1	374	28.5262	0	-1	14.1206	0.60083	0.04255
Tb09.v1.0230	Tb927_09_v4:955140-955397:-	hypothetical protein, unlikely	-1	257	0	0	-1	0	0	-1
Tb09.v1.0240	Tb927_09_v4:1020488-1020733:+	hypothetical protein, unlikely	-1	245	92.0423	106.01	1.15176	39.4014	28.7802	0.73044
Tb09.v1.0250	Tb927_09_v4:1058458-1058724:-	hypothetical protein, unlikely	-1	266	0	0	-1	0	0	-1
Tb09.v1.0260	Tb927_09_v4:1064406-1064543:+	hypothetical protein, unlikely	-1	137	0	0	-1	0.55887	0	-1
Tb09.v1.0270	Tb927_09_v4:1078307-1078693:-	hypothetical protein, unlikely	-1	386	0	0	-1	0	0	-1
Tb09.v1.0280	Tb927_09_v4:1085401-1085832:+	hypothetical protein, unlikely	GO:0044429:mitochondrial part	431	11.4671	0	-1	4.71391	0	-1
Tb09.v1.0290	Tb927_09_v4:1156114-1157217:-	variant surface glycoprotein (VSG)-related, putative	-1	1103	5.62389	17.9236	3.18705	0.15299	0.07551	0.49356
Tb09.v1.0300	Tb927_09_v4:1158886-1160031:-	variant surface glycoprotein (VSG)-related, putative	-1	1145	1.0144	0.13471	0.1328	0	0	-1
Tb09.v1.0310	Tb927_09_v4:1160935-1162057:-	expression site-associated gene 11 (ESAG11) protein, putative	GO:0008150:biological_process;GO:0016021:integral to membrane;GO:0003674:molecular_function	1115	27.458	27.5546	1.00352	0.10086	0	-1
Tb09.v1.0320	Tb927_09_v4:1162219-1163637:-	expression site-associated gene 2 (ESAG2) protein, putative	GO:0008150:biological_process;GO:0016021:integral to membrane;GO:0003674:molecular_function	1418	42.9764	35.3222	0.8219	0.03934	0	-1
Tb09.v1.0330	Tb927_09_v4:1167379-1168164:-	expression site-associated gene 9 (ESAG9) protein, putative	-1	785	0	0	-1	0	0	-1
Tb09.v1.0340	Tb927_09_v4:1218099-1218221:-	hypothetical protein, unlikely	-1	122	0	0	-1	0	0	-1
Tb09.v1.0350	Tb927_09_v4:1219345-1221101:-	lipid-like atypical dual specificity phosphatase, putative	GO:0008150:biological_process;GO:0016311:dephosphorylation;GO:0005575:cellular_component;GO:0003674:molecular_function;GO:0016791:phosphatase activity	965	26.4576	20.9195	0.79068	12.1313	18.7878	1.54871
Tb09.v1.0360	Tb927_09_v4:1220341-1220676:-	hypothetical protein, unlikely	-1	335	12.0324	0	-1	9.3719	4.0816	0.43551
Tb09.v1.0370	Tb927_09_v4:1221700-1224198:-	hypothetical protein, conserved	-1	2498	15.2009	11.082	0.72904	8.88797	6.15588	0.69261
Tb09.v1.0380	Tb927_09_v4:1224796-1225778:-	spermidine synthase (SpSyn)	GO:0003824:catalytic activity;GO:0004766:spermidine synthase activity	896	141.642	257.532	1.81819	261.551	457.575	1.74947
Tb09.v1.0390	Tb927_09_v4:1226111-1226938:-	hypothetical protein, conserved	-1	794	53.7661	70.082	1.30346	110.793	97.8375	0.88307
Tb09.v1.0400	Tb927_09_v4:1227703-1228237:-	hypothetical protein, conserved	-1	446	50.1557	42.162	0.84062	22.1647	14.2353	0.64225
Tb09.v1.0410	Tb927_09_v4:1228337-1230770:-	hypothetical protein, conserved	-1	2315	35.3108	24.9937	0.70782	18.4672	12.5964	0.6821
Tb09.v1.0420	Tb927_09_v4:1234134-1234790:-	hypothetical protein, conserved	GO:0031966:mitochondrial membrane;GO:0044429:mitochondrial part	596	77.2811	240.409	3.11084	202.995	556.197	2.73995
Tb09.v1.0430	Tb927_09_v4:1236368-1236694:-	hypothetical protein, unlikely	-1	326	1.30642	0	-1	0.37909	0	-1
Tb09.v1.0450	Tb927_09_v4:1244398-1245315:-	hypothetical protein, conserved	GO:0008150:biological_process;GO:0005575:cellular_component;GO:0003674:molecular_function	917	0.63906	0	-1	0.06181	0	-1
Tb09.v1.0460	Tb927_09_v4:1245596-1246453:-	hypothetical protein, conserved	GO:0008150:biological_process;GO:0005575:cellular_component;GO:0003674:molecular_function	857	0.68599	0	-1	0.06635	0	-1
Tb09.v1.0470	Tb927_09_v4:1250154-1251083:-	hypothetical protein, conserved	GO:0008150:biological_process;GO:0005575:cellular_component;GO:0003674:molecular_function	929	0.63043	0	-1	0.12196	0	-1
Tb09.v1.0480	Tb927_09_v4:1251360-1252208:-	hypothetical protein, conserved	GO:0008150:biological_process;GO:0005575:cellular_component;GO:0003674:molecular_function	848	0.92484	0	-1	0	0	-1
Tb09.v1.0490	Tb927_09_v4:1254805-1255077:-	hypothetical protein, conserved	-1	272	28.9891	59.6684	2.0583	21.2634	131.133	6.16708
Tb09.v1.0500	Tb927_09_v4:1255955-1256896:-	hypothetical protein, conserved	-1	941	0.62204	0	-1	0.06017	0	-1
Tb09.v1.0510	Tb927_09_v4:1257173-1258030:-	hypothetical protein, conserved	-1	857	0	0	-1	0	0	-1
Tb09.v1.0525	Tb927_09_v4:1260563-1260835:-	hypothetical protein, conserved	-1	272	33.0154	78.2747	2.37086	23.1327	174.21	7.53088
Tb09.v1.0530	Tb927_09_v4:1261700-1262641:-	hypothetical protein, conserved	-1	941	1.45142	0	-1	0	0	-1
Tb09.v1.0540	Tb927_09_v4:1262918-1263775:-	hypothetical protein, conserved	-1	857	0.45733	0	-1	0	0	-1
Tb09.v1.0550	Tb927_09_v4:1271906-1272052:+	hypothetical protein, unlikely	-1	146	0	0	-1	0	0	-1
Tb09.v1.0560	Tb927_09_v4:1306169-1306324:+	hypothetical protein, unlikely	-1	155	0	0	-1	0	0	-1
Tb09.v1.0570	Tb927_09_v4:1313763-1313885:-	hypothetical protein, unlikely	-1	122	154.923	1.81525	0.01172	85.2816	0	-1
Tb09.v1.0580	Tb927_09_v4:1316969-1317091:+	hypothetical protein, unlikely	-1	122	0	3.63049	-1	0	0	-1
Tb09.v1.0590	Tb927_09_v4:1336202-1336462:+	hypothetical protein, unlikely	-1	260	0	0	-1	0	0	-1
Tb09.v1.0600	Tb927_09_v4:1368884-1369093:+	hypothetical protein, unlikely	-1	209	0	0	-1	0	0	-1
Tb09.v1.0610	Tb927_09_v4:1468295-1468393:-	hypothetical protein, unlikely	-1	98	41.8731	0	-1	35.5169	1.38399	0.03897
Tb09.v1.0620	Tb927_09_v4:1547136-1547252:-	hypothetical protein, unlikely	-1	116	39.3302	0	-1	56.3499	0	-1
Tb09.v1.0630	Tb927_09_v4:1698746-1699093:+	hypothetical protein, unlikely	-1	347	0.60853	0	-1	0	0	-1
Tb09.v1.0640	Tb927_09_v4:1738922-1739366:+	60S ribosomal protein L27a,60S ribosomal protein L28,60S ribosomal protein L29 (RPL27A)	GO:0006412:translation;GO:0005622:intracellular;GO:0005840:ribosome;GO:0003723:RNA binding;GO:0003735:structural constituent of ribosome	437	1066.8	1841.69	1.72638	2075.27	1884.86	0.90825
Tb09.v1.0650	Tb927_09_v4:1739566-1741251:+	hypothetical protein, conserved	-1	1685	63.03	160.885	2.55251	15.0272	29.4003	1.95647
Tb09.v1.0660	Tb927_09_v4:1812682-1812804:+	hypothetical protein, unlikely	-1	122	2.27828	0	-1	1.3222	0	-1
Tb09.v1.0670	Tb927_09_v4:1828543-1828656:-	hypothetical protein, unlikely	-1	113	0	0	-1	0	0	-1
Tb09.v1.0690	Tb927_09_v4:2036126-2036434:+	hypothetical protein, unlikely	-1	308	0	0	-1	0	0	-1
Tb09.v1.0710	Tb927_09_v4:2228383-2228577:-	hypothetical protein, unlikely	-1	194	0	0	-1	0	0	-1
Tb09.v1.0720	Tb927_09_v4:2229380-2229595:-	hypothetical protein, unlikely	-1	215	0	0	-1	0	0	-1
Tb09.v1.0730	Tb927_09_v4:2234019-2234390:-	hypothetical protein, unlikely	-1	371	0	0	-1	0	0	-1
Tb09.v1.0740	Tb927_09_v4:2317671-2318063:+	hypothetical protein, unlikely	-1	392	32.3748	0	-1	16.4786	0.22804	0.01384
Tb09.v1.0750	Tb927_09_v4:2322411-2322764:+	hypothetical protein, unlikely	-1	353	10.1467	0	-1	4.67626	0.38469	0.08226
Tb09.v1.0760	Tb927_09_v4:2323316-2323495:-	hypothetical protein, unlikely	-1	179	0	0	-1	1.17	0	-1
Tb09.v1.0770	Tb927_09_v4:2324212-2324514:+	hypothetical protein, conserved	-1	302	37.0785	0	-1	15.5181	0	-1
Tb09.v1.0780	Tb927_09_v4:2366991-2367104:-	hypothetical protein, unlikely	-1	113	0	0	-1	0	1.64941	-1
Tb09.v1.0820	Tb927_09_v4:2429896-2430261:+	hypothetical protein, conserved	-1	365	0	0	-1	0	0	-1
Tb09.v1.0830	Tb927_09_v4:2438378-2438743:+	hypothetical protein, conserved	-1	365	0	0	-1	0	0	-1
Tb09.v1.0840	Tb927_09_v4:2454107-2454532:-	hypothetical protein, unlikely	-1	425	27.1736	14.3051	0.52643	10.5604	3.33596	0.31589
Tb09.v1.0850	Tb927_09_v4:2454848-2455144:+	hypothetical protein, unlikely	-1	296	1.45952	0	-1	0.21176	0.31356	1.48073
Tb09.v1.0860	Tb927_09_v4:2483829-2484023:+	hypothetical protein, unlikely	-1	194	0	0	-1	0	0	-1
Tb09.v1.0880	Tb927_09_v4:2572286-2572627:-	hypothetical protein, unlikely	-1	341	0	0	-1	0	0	-1
Tb09.v1.0900	Tb927_09_v4:2739023-2739493:+	hypothetical protein	-1	470	0.43446	0	-1	0	0	-1
Tb09.v1.0910	Tb927_09_v4:2785290-2785589:+	hypothetical protein, unlikely	-1	299	0.72131	0	-1	0.20931	0	-1
Tb09.v1.0950	Tb927_09_v4:2893745-2895153:-	variant surface glycoprotein (VSG, pseudogene), putative,variant surface glycoprotein (VSG), fragment with point mutation	-1	1406	0.13676	0.10897	0.7968	0	0	-1
Tb09.v1.0970	Tb927_09_v4:2997125-2997628:-	hypothetical protein	-1	503	0	0	-1	0.46834	0	-1
Tb09.v1.0980	Tb927_09_v4:3024141-3024317:+	hypothetical protein, unlikely	-1	176	0	0	-1	0	0	-1
Tb09.v2.0010	Tb927_09_v4:460577-464728:+	invariant surface glycoprotein 100 (pseudogene), putative,invariant surface glycoprotein 100, point mutation	-1	4151	0	0	-1	0	0	-1
Tb09.v2.0020	Tb927_09_v4:994359-995787:+	hypothetical protein, conserved	GO:0008150:biological_process;GO:0005575:cellular_component;GO:0003674:molecular_function	1412	26.1437	31.354	1.19929	18.0173	31.9155	1.77138
Tb09.v2.0030	Tb927_09_v4:996354-997809:+	hypothetical protein, conserved	GO:0008150:biological_process;GO:0005575:cellular_component;GO:0003674:molecular_function	1439	36.4557	45.0062	1.23455	23.4432	47.1645	2.01186
Tb09.v2.0040	Tb927_09_v4:1072655-1072945:+	hypothetical protein, unlikely	-1	290	16.44	1.7862	0.10865	2.60208	5.619	2.15943
Tb09.v2.0050	Tb927_09_v4:1073038-1073361:+	hypothetical protein, unlikely	-1	323	30.3663	0	-1	30.8403	1.13458	0.03679
Tb09.v2.0060	Tb927_09_v4:3042183-3043102:-	variant surface glycoprotein (VSG, pseudogene), putative,variant surface glycoprotein (VSG), fragment	GO:0020012:evasion or tolerance of host immune response	191	0	0	-1	0	0	-1
Tb09.v2.0070	Tb927_09_v4:3044648-3046169:-	variant surface glycoprotein (VSG, pseudogene), putative,variant surface glycoprotein (VSG), frameshifted and point mutation	-1	1463	0	0.20128	-1	0	0	-1
Tb09.v2.0080	Tb927_09_v4:3048179-3049617:-	variant surface glycoprotein (VSG, pseudogene), putative,variant surface glycoprotein (VSG),degenerate fragment	GO:0020012:evasion or tolerance of host immune response	461	0.2688	0.10709	0.3984	0	0	-1
Tb09.v2.0090	Tb927_09_v4:3051540-3053074:-	variant surface glycoprotein (VSG, pseudogene), putative	-1	1358	0.12538	0	-1	0	0	-1
Tb09.v2.0100	Tb927_09_v4:258833-259142:+	variant surface glycoprotein (VSG, pseudogene), putative,variant surface glycoprotein (VSG), fragment	-1	170	0	0	-1	0	0	-1
Tb09.v2.0110	Tb927_09_v4:269645-269964:+	variant surface glycoprotein (VSG, pseudogene), putative,variant surface glycoprotein (VSG), degenerate and frameshifted fragment	-1	266	2.70752	0	-1	0	0	-1
Tb09.v2.0120	Tb927_09_v4:283447-283674:+	variant surface glycoprotein (VSG, pseudogene), putative,variant surface glycoprotein (VSG), fragment with point mutation	-1	227	0	0	-1	0	0	-1
Tb09.v2.0130	Tb927_09_v4:296371-296535:+	variant surface glycoprotein (VSG, pseudogene), putative,variant surface glycoprotein (VSG), fragment interrupted	-1	164	0	0	-1	0	0	-1
Tb09.v2.0140	Tb927_09_v4:300834-301227:+	variant surface glycoprotein (VSG, pseudogene), putative,variant surface glycoprotein (VSG), frameshifted fragment	-1	269	0	0	-1	0	0	-1
Tb09.v2.0150	Tb927_09_v4:307371-307904:+	variant surface glycoprotein (VSG, pseudogene), putative,variant surface glycoprotein (VSG), degenerate fragment	-1	533	0	0	-1	0	0	-1
Tb09.v2.0160	Tb927_09_v4:2511655-2511962:+	variant surface glycoprotein (VSG, pseudogene), putative,variant surface glycoprotein (VSG), degenerate and frameshifted fragment	-1	164	0	0	-1	0	0	-1
Tb09.v2.0170	Tb927_09_v4:2513590-2515058:+	variant surface glycoprotein (VSG, pseudogene), putative,variant surface glycoprotein (VSG), degenerate and frameshifted	-1	209	0.13119	0	-1	0	0.05637	-1
Tb09.v2.0190	Tb927_09_v4:2536726-2536849:+	expression site-associated gene 3 (ESAG3, pseudogene), putative,expression site-associated gene 3 (ESAG3), frameshifted and point-mutated fragment	-1	53	0	0	-1	0	0	-1
Tb09.v2.0200	Tb927_09_v4:2537106-2538725:+	variant surface glycoprotein (VSG, pseudogene), putative,variant surface glycoprotein (VSG), frameshifted and degenerate	-1	152	0.11869	0	-1	0	0	-1
Tb09.v2.0210	Tb927_09_v4:2551623-2552453:+	expression site-associated gene 3 (ESAG3, pseudogene), putative,expression site-associated gene 3 (ESAG3), degenerate and frameshifted	-1	179	6.93693	5.3365	0.76929	0	0	-1
Tb09.v2.0220	Tb927_09_v4:2556215-2557608:+	variant surface glycoprotein (VSG, pseudogene), putative,variant surface glycoprotein (VSG), degenerate and frameshifted fragment	-1	302	0.13838	0.5513	3.98396	0	0	-1
Tb09.v2.0230	Tb927_09_v4:2559295-2559510:+	variant surface glycoprotein (VSG, pseudogene), putative,variant surface glycoprotein (VSG), fragment interrupted	-1	215	0	0	-1	0	0	-1
Tb09.v2.0240	Tb927_09_v4:2599859-2601237:-	variant surface glycoprotein (VSG, pseudogene), putative,variant surface glycoprotein (VSG), degenerate and frameshifted	-1	875	0	0.1115	-1	0	0	-1
Tb09.v2.0250	Tb927_09_v4:2617400-2617801:-	variant surface glycoprotein (VSG, pseudogene), putative,variant surface glycoprotein (VSG), degenerate fragment	-1	401	0	0	-1	0	0	-1
Tb09.v2.0260	Tb927_09_v4:2656991-2657170:-	variant surface glycoprotein (VSG, pseudogene), putative,variant surface glycoprotein (VSG), degenerate fragment	-1	179	0	0	-1	0	0	-1
Tb09.v2.0270	Tb927_09_v4:2663141-2663320:+	variant surface glycoprotein (VSG, pseudogene), putative	-1	179	0	0	-1	0	0	-1
Tb09.v2.0280	Tb927_09_v4:2667035-2667377:+	variant surface glycoprotein (VSG, pseudogene), putative,variant surface glycoprotein (VSG), frameshifted fragment	-1	221	8.09547	0	-1	0	0	-1
Tb09.v2.0290	Tb927_09_v4:2704063-2704401:-	variant surface glycoprotein (VSG, pseudogene), putative,variant surface glycoprotein (VSG), point- mutated fragment	-1	338	0	0	-1	0	0	-1
Tb09.v2.0300	Tb927_09_v4:2712587-2712978:-	variant surface glycoprotein (VSG, pseudogene), putative,variant surface glycoprotein (VSG), frameshifted and point mutation	-1	131	0	0	-1	0	0	-1
Tb09.v2.0310	Tb927_09_v4:2726465-2727836:-	variant surface glycoprotein (VSG, pseudogene), putative,variant surface glycoprotein (VSG), degenerate and frameshifted	GO:0020012:evasion or tolerance of host immune response	482	0.28199	0	-1	0	0	-1
Tb09.v2.0320	Tb927_09_v4:2732787-2733049:-	variant surface glycoprotein (VSG, pseudogene), putative,variant surface glycoprotein (VSG), frameshifted and point-mutated fragment	-1	107	0	0	-1	0	0	-1
Tb09.v2.0330	Tb927_09_v4:2753673-2753887:-	variant surface glycoprotein (VSG, pseudogene), putative,variant surface glycoprotein (VSG), fragment interrupted	-1	77	0	0	-1	0	0	-1
Tb09.v2.0340	Tb927_09_v4:2756982-2757278:-	variant surface glycoprotein (VSG, pseudogene), putative,variant surface glycoprotein (VSG), fragment	-1	296	0	0	-1	0	0	-1
Tb09.v2.0350	Tb927_09_v4:2776721-2776861:-	variant surface glycoprotein (VSG, pseudogene), putative,variant surface glycoprotein (VSG), fragment (VSG56)	-1	140	0	0	-1	0	0.40136	-1
Tb09.v2.0360	Tb927_09_v4:2810456-2810800:+	variant surface glycoprotein (VSG, pseudogene), putative,variant surface glycoprotein (VSG), degenerate and frameshifted fragment (VSG47)	-1	32	0.62481	0	-1	0	0	-1
Tb09.v2.0370	Tb927_09_v4:2834964-2836290:-	variant surface glycoprotein (VSG, pseudogene), putative,variant surface glycoprotein (VSG), degenerate and frameshifted (VSG42)	-1	149	0.2919	0	-1	0	0	-1
Tb09.v2.0380	Tb927_09_v4:2836939-2837278:-	variant surface glycoprotein (VSG, pseudogene), putative,variant surface glycoprotein (VSG), frameshifted fragment (VSG41)	-1	44	0	0	-1	0	0	-1
Tb09.v2.0390	Tb927_09_v4:2860238-2860537:-	variant surface glycoprotein (VSG, pseudogene), putative,variant surface glycoprotein (VSG), degenerate fragment (VSG34)	-1	299	0	0	-1	0	0	-1
Tb09.v2.0400	Tb927_09_v4:2873816-2875206:-	variant surface glycoprotein (VSG, pseudogene), putative,variant surface glycoprotein (VSG), degenerate and frameshifted	-1	1007	0	0	-1	0	0.0298	-1
Tb09.v2.0410	Tb927_09_v4:2901224-2901403:-	variant surface glycoprotein (VSG, pseudogene), putative,variant surface glycoprotein (VSG), interrupted fragment	-1	179	0	0	-1	0	0	-1
Tb09.v2.0420	Tb927_09_v4:2906674-2907090:+	variant surface glycoprotein (VSG, pseudogene), putative,variant surface glycoprotein (VSG), interrupted fragment (VSG22)	-1	416	0	0	-1	0	0	-1
Tb09.v2.0430	Tb927_09_v4:2921601-2923169:+	variant surface glycoprotein (VSG, pseudogene), putative,variant surface glycoprotein (VSG), degenerate fragment (VSG17)	GO:0020012:evasion or tolerance of host immune response	47	0	0.09806	-1	0	0	-1
Tb09.v2.0440	Tb927_09_v4:2923595-2923863:+	variant surface glycoprotein (VSG, pseudogene), putative,variant surface glycoprotein (VSG), frameshifted fragment	-1	161	0	0	-1	0	0	-1
Tb09.v2.0450	Tb927_09_v4:2942722-2943086:-	hypothetical protein, conserved, frameshifted fragment	-1	251	0	0	-1	0	0	-1
Tb09.v4.0001	Tb927_09_v4:208712-210133:+	variant surface glycoprotein (VSG), putative	-1	1421	0	0	-1	0	0	-1
Tb09.v4.0002	Tb927_09_v4:212430-213647:+	variant surface glycoprotein (VSG, pseudogene), putative	-1	1217	0	0	-1	0	0	-1
Tb09.v4.0003	Tb927_09_v4:217779-219092:+	variant surface glycoprotein (VSG, pseudogene), putative	-1	1313	0	0	-1	0	0	-1
Tb09.v4.0004	Tb927_09_v4:221099-222550:+	variant surface glycoprotein (VSG), putative	-1	1451	0	0	-1	0	0	-1
Tb09.v4.0005	Tb927_09_v4:224900-226381:+	variant surface glycoprotein (VSG), putative	GO:0020012:evasion or tolerance of host immune response	1481	0.12965	0	-1	0	0.05571	-1
Tb09.v4.0006	Tb927_09_v4:228249-228767:+	hypothetical protein	-1	518	0	0	-1	0	0	-1
Tb09.v4.0007	Tb927_09_v4:228876-229457:+	hypothetical protein	-1	581	0	0	-1	0	0	-1
Tb09.v4.0008	Tb927_09_v4:231254-232102:+	variant surface glycoprotein (VSG, pseudogene), putative	-1	848	0	0	-1	0	0	-1
Tb11.01.0010	Tb927_11_01_v4:2322878-2324704:+	DNA polymerase kappa, putative,DNA polymerase IV, putative	GO:0006281:DNA repair;GO:0005575:cellular_component;GO:0003674:molecular_function;GO:0003684:damaged DNA binding;GO:0003887:DNA-directed DNA polymerase activity	1712	7.93309	4.54029	0.57232	2.78831	1.44028	0.51654
Tb11.01.0020	Tb927_11_01_v4:2325396-2327228:+	DNA polymerase kappa, putative,DNA polymerase IV, putative	GO:0006281:DNA repair;GO:0005575:cellular_component;GO:0003674:molecular_function;GO:0003684:damaged DNA binding;GO:0003887:DNA-directed DNA polymerase activity	1718	7.23672	4.52405	0.62515	1.97069	0.83716	0.42481
Tb11.01.0030	Tb927_11_01_v4:2327917-2329746:+	DNA polymerase kappa, putative,DNA polymerase IV, putative	GO:0006281:DNA repair;GO:0005575:cellular_component;GO:0003674:molecular_function;GO:0003684:damaged DNA binding;GO:0003887:DNA-directed DNA polymerase activity	1715	5.46514	3.19917	0.58538	2.1684	1.00639	0.46412
Tb11.01.0040	Tb927_11_01_v4:2330438-2332267:+	DNA polymerase kappa, putative,DNA polymerase IV, putative	GO:0006281:DNA repair;GO:0005575:cellular_component;GO:0003674:molecular_function;GO:0003684:damaged DNA binding;GO:0003887:DNA-directed DNA polymerase activity	1715	8.36501	5.15422	0.61616	3.17169	2.20447	0.69505
Tb11.01.0050	Tb927_11_01_v4:2332856-2334685:+	DNA polymerase kappa, putative,DNA polymerase IV, putative	GO:0006281:DNA repair;GO:0005575:cellular_component;GO:0003674:molecular_function;GO:0003684:damaged DNA binding;GO:0003887:DNA-directed DNA polymerase activity	1715	5.01901	3.73236	0.74364	1.68294	0.28754	0.17086
Tb11.01.0060	Tb927_11_01_v4:2335377-2335977:+	DNA polymerase kappa, putative,DNA polymerase IV, putative	GO:0006281:DNA repair;GO:0008150:biological_process;GO:0005575:cellular_component;GO:0003674:molecular_function;GO:0003684:damaged DNA binding;GO:0003887:DNA-directed DNA polymerase activity	485	1.25945	6.3554	5.04617	1.09638	0.36077	0.32906
Tb11.01.0070	Tb927_11_01_v4:2321477-2322181:+	hypothetical protein, conserved	-1	704	12.9423	22.4172	1.73209	9.96027	9.18769	0.92243
Tb11.01.0080	Tb927_11_01_v4:2319050-2320881:+	DNA polymerase kappa, putative,DNA polymerase IV, putative	GO:0006281:DNA repair;GO:0005575:cellular_component;GO:0003674:molecular_function;GO:0003684:damaged DNA binding;GO:0003887:DNA-directed DNA polymerase activity	1493	7.71447	2.04887	0.26559	2.76087	0.52483	0.1901
Tb11.01.0090	Tb927_11_01_v4:2312573-2313196:+	hypothetical protein, conserved,zinc finger protein family member, putative (ZC3H45)	GO:0008150:biological_process;GO:0005575:cellular_component;GO:0003674:molecular_function;GO:0003676:nucleic acid binding;GO:0003723:RNA binding;GO:0008270:zinc ion binding	623	6.40887	45.7019	7.13103	1.85969	3.30448	1.7769
Tb11.01.0100	Tb927_11_01_v4:2309925-2311577:+	amastin-like protein	-1	1370	31.4642	17.7949	0.56556	15.8554	1.68992	0.10658
Tb11.01.0110	Tb927_11_01_v4:2307002-2308563:+	hypothetical protein, conserved	-1	899	27.6205	31.7108	1.14809	17.6703	20.6052	1.16609
Tb11.01.0120	Tb927_11_01_v4:2304254-2305699:+	haloacid dehalogenase-like hydrolase, putative	GO:0008152:metabolic process;GO:0003824:catalytic activity;GO:0016787:hydrolase activity	863	38.3625	117.38	3.05976	6.45514	7.70528	1.19367
Tb11.01.0130	Tb927_11_01_v4:2302090-2303031:+	hypothetical protein, conserved	-1	785	24.324	84.9145	3.49097	7.9314	23.3272	2.94112
Tb11.01.0135	Tb927_11_01_v4:2300928-2301486:+	hypothetical protein, conserved	GO:0008150:biological_process;GO:0005575:cellular_component;GO:0003674:molecular_function;GO:0031072:heat shock protein binding	398	50.6185	19.5418	0.38606	44.6703	32.7364	0.73285
Tb11.01.0140	Tb927_11_01_v4:2298014-2300050:+	hypothetical protein, conserved	-1	2036	27.9854	12.7522	0.45567	15.8611	8.84755	0.55782
Tb11.01.0150	Tb927_11_01_v4:2295706-2297647:+	hypothetical protein, conserved	GO:0006396:RNA processing;GO:0044429:mitochondrial part;GO:0003723:RNA binding;GO:0004525:ribonuclease III activity	1460	29.8647	9.11969	0.30537	42.1846	1.3567	0.03216
Tb11.01.0160	Tb927_11_01_v4:2293509-2295032:+	hypothetical protein, conserved	-1	1265	21.3507	53.7076	2.5155	10.311	17.9218	1.73813
Tb11.01.0170	Tb927_11_01_v4:2290539-2292484:+	NADPH--cytochrome p450 reductase, putative (CPR)	GO:0055114:oxidation-reduction process;GO:0016021:integral to membrane;GO:0005506:iron ion binding;GO:0009055:electron carrier activity;GO:0010181:FMN binding;GO:0016491:oxidoreductase activity	1907	37.9241	95.5129	2.51853	20.0638	25.2165	1.25682
Tb11.01.0180	Tb927_11_01_v4:2287112-2289869:+	hypothetical protein, conserved	GO:0006265:DNA topological change;GO:0005694:chromosome;GO:0003677:DNA binding;GO:0003917:DNA topoisomerase type I activity	2678	18.4836	11.2851	0.61055	16.3575	17.7248	1.08359
Tb11.01.0190	Tb927_11_01_v4:2286447-2286860:+	hypothetical protein	-1	413	20.0342	0	-1	19.0389	0.2152	0.0113
Tb11.01.0200	Tb927_11_01_v4:2284653-2286332:+	katanin, putative,serine peptidase, Clan SJ, family S16, putative	GO:0016197:endosome transport;GO:0008352:katanin complex;GO:0000166:nucleotide binding;GO:0005524:ATP binding;GO:0017111:nucleoside-triphosphatase activity	1664	19.5561	19.1562	0.97955	10.9488	14.8038	1.35209
Tb11.01.0210	Tb927_11_01_v4:2283622-2284119:+	hypothetical protein	-1	497	25.3452	0	-1	4.74486	0.08782	0.01851
Tb11.01.0220	Tb927_11_01_v4:2280691-2281995:+	hypothetical protein, conserved	GO:0008150:biological_process;GO:0005575:cellular_component;GO:0005622:intracellular;GO:0008270:zinc ion binding	1304	10.6416	22.1391	2.08044	1.37241	0.38104	0.27764
Tb11.01.0230	Tb927_11_01_v4:2278127-2279626:+	hypothetical protein, conserved	-1	1304	23.9435	23.4345	0.97874	8.92064	6.03306	0.6763
Tb11.01.0240	Tb927_11_01_v4:2275231-2276594:+	class I transcription factor A, subunit 4 (CITFA-4)	-1	1166	44.133	120.825	2.73775	29.8011	45.8745	1.53936
Tb11.01.0250	Tb927_11_01_v4:2272240-2274465:+	hypothetical protein, conserved	-1	1988	19.4683	17.1162	0.87919	15.7231	13.2275	0.84128
Tb11.01.0260	Tb927_11_01_v4:2268975-2271772:+	exosome complex exonuclease RRP44, putative	GO:0006364:rRNA processing;GO:0000178:exosome (RNase complex);GO:0003723:RNA binding;GO:0004540:ribonuclease activity;GO:0005085:guanyl-nucleotide exchange factor activity	2687	16.374	12.1464	0.74181	15.2575	27.4597	1.79976
Tb11.01.0270	Tb927_11_01_v4:2267258-2268738:+	hypothetical protein, conserved	-1	833	49.2372	13.7025	0.2783	42.3836	10.3756	0.2448
Tb11.01.0280	Tb927_11_01_v4:2264372-2266789:+	hypothetical protein, conserved	-1	2417	24.207	42.3318	1.74874	24.5393	58.6924	2.39177
Tb11.01.0290	Tb927_11_01_v4:2262702-2264088:+	carbonic anhydrase-like protein	GO:0006730:one-carbon metabolic process;GO:0004089:carbonate dehydratase activity;GO:0008270:zinc ion binding	1268	65.2648	205.336	3.14619	40.5692	61.609	1.51861
Tb11.01.0300	Tb927_11_01_v4:2261845-2262399:+	hypothetical protein, conserved	-1	554	64.6959	45.4659	0.70276	46.9328	32.4834	0.69213
Tb11.01.0310	Tb927_11_01_v4:2257671-2260315:+	hypothetical protein, conserved	GO:0008150:biological_process;GO:0005575:cellular_component;GO:0003674:molecular_function	2201	13.1404	5.64818	0.42983	5.04221	0.92864	0.18417
Tb11.01.0320	Tb927_11_01_v4:2256203-2257396:+	hypothetical protein, conserved	-1	1193	47.6363	44.7971	0.9404	56.2787	33.1041	0.58822
Tb11.01.0330	Tb927_11_01_v4:2254058-2254987:+	aurora B kinase (AUK1)	GO:0000910:cytokinesis;GO:0006468:protein phosphorylation;GO:0007059:chromosome segregation;GO:0043987:histone H3-S10 phosphorylation;GO:0051225:spindle assembly;GO:0005634:nucleus;GO:0005819:spindle;GO:0032133:chromosome passenger complex;GO:0004672:protein kinase activity;GO:0004674:protein serine/threonine kinase activity;GO:0004713:protein tyrosine kinase activity;GO:0005515:protein binding;G…	929	23.9565	118.377	4.94133	12.0128	59.6844	4.9684
Tb11.01.0340	Tb927_11_01_v4:2248698-2252747:+	RAD50 DNA repair-like protein	GO:0006303:double-strand break repair via nonhomologous end joining;GO:0005634:nucleus;GO:0005694:chromosome;GO:0003690:double-stranded DNA binding;GO:0005515:protein binding;GO:0005524:ATP binding	4049	9.69276	9.39364	0.96914	8.72174	14.1361	1.62079
Tb11.01.0355	Tb927_11_01_v4:2247587-2247973:+	ribosomal protein S26, putative	GO:0006412:translation;GO:0005622:intracellular;GO:0005840:ribosome;GO:0003735:structural constituent of ribosome	335	1084.81	4341.38	4.00196	1277.52	2638.07	2.065
Tb11.01.0360	Tb927_11_01_v4:2244315-2246558:+	RAD51 protein (RAD51)	GO:0006259:DNA metabolic process;GO:0006281:DNA repair;GO:0000166:nucleotide binding;GO:0003677:DNA binding;GO:0003684:damaged DNA binding;GO:0005515:protein binding;GO:0005524:ATP binding;GO:0008094:DNA-dependent ATPase activity;GO:0017111:nucleoside-triphosphatase activity	1121	44.0692	71.74	1.6279	27.4811	73.1057	2.66021
Tb11.01.0370	Tb927_11_01_v4:2242470-2243442:+	hypothetical protein, conserved	GO:0016192:vesicle-mediated transport;GO:0016020:membrane;GO:0005515:protein binding	848	17.3408	36.2914	2.09283	15.0956	30.5985	2.02698
Tb11.01.0380	Tb927_11_01_v4:2238165-2240431:+	protein kinase, putative	GO:0006468:protein phosphorylation;GO:0005575:cellular_component;GO:0004672:protein kinase activity;GO:0004674:protein serine/threonine kinase activity;GO:0004713:protein tyrosine kinase activity;GO:0005524:ATP binding	1463	10.6341	13.4938	1.26892	7.20007	5.24613	0.72862
Tb11.01.0390	Tb927_11_01_v4:2225109-2237665:+	dynein heavy chain, putative	GO:0007018:microtubule-based movement;GO:0030286:dynein complex;GO:0003777:microtubule motor activity;GO:0005524:ATP binding;GO:0016887:ATPase activity	12458	14.9991	8.58244	0.5722	16.999	13.3322	0.78429
Tb11.01.0400	Tb927_11_01_v4:2220372-2224438:+	protein kinase, putative	GO:0006468:protein phosphorylation;GO:0005575:cellular_component;GO:0004672:protein kinase activity;GO:0004674:protein serine/threonine kinase activity;GO:0004713:protein tyrosine kinase activity;GO:0005488:binding;GO:0005524:ATP binding	3761	21.7897	11.3608	0.52138	15.5448	6.18053	0.3976
Tb11.01.0410	Tb927_11_01_v4:2218378-2219304:+	ER lumen retaining receptor protein, putative	GO:0006621:protein retention in ER lumen;GO:0016021:integral to membrane;GO:0046923:ER retention sequence binding	659	52.2126	184.921	3.54168	16.2893	82.2815	5.05126
Tb11.01.0415	Tb927_11_01_v4:2217347-2217583:+	hypothetical protein, conserved	GO:0015991:ATP hydrolysis coupled proton transport;GO:0033179:proton-transporting V-type ATPase, V0 domain;GO:0015078:hydrogen ion transmembrane transporter activity	206	63.0232	193.685	3.07323	57.8022	180.852	3.12881
Tb11.01.0420	Tb927_11_01_v4:2215786-2216900:+	protein transport protein Sec13, putative	GO:0006886:intracellular protein transport;GO:0005622:intracellular;GO:0003674:molecular_function	983	46.358	41.9874	0.90572	41.3905	35.6667	0.86171
Tb11.01.0430	Tb927_11_01_v4:2214473-2215496:+	hypothetical protein, conserved	GO:0044429:mitochondrial part	1016	46.3218	17.6912	0.38192	41.935	16.7369	0.39912
Tb11.01.0440	Tb927_11_01_v4:2213595-2214251:+	hypothetical protein, conserved	GO:0008150:biological_process;GO:0005575:cellular_component;GO:0003674:molecular_function	626	44.6324	21.3369	0.47806	68.5488	31.5058	0.45961
Tb11.01.0450	Tb927_11_01_v4:2209176-2210606:+	protein phosphatase 1, putative	GO:0009987:cellular process;GO:0004722:protein serine/threonine phosphatase activity;GO:0016787:hydrolase activity	911	22.3067	57.421	2.57416	19.8542	74.6497	3.7599
Tb11.01.0460	Tb927_11_01_v4:2207564-2208481:+	hypothetical protein, conserved	GO:0006813:potassium ion transport;GO:0008150:biological_process;GO:0005575:cellular_component;GO:0008076:voltage-gated potassium channel complex;GO:0016020:membrane;GO:0003674:molecular_function;GO:0005249:voltage-gated potassium channel activity;GO:0005515:protein binding	914	32.7039	55.6911	1.70289	16.4987	18.5984	1.12726
Tb11.01.0470	Tb927_11_01_v4:2206520-2207218:+	hypothetical protein, conserved	-1	608	40.7844	22.7992	0.55902	44.7614	38.9345	0.86982
Tb11.01.0480	Tb927_11_01_v4:2204177-2205927:+	hypothetical protein, conserved	GO:0008150:biological_process;GO:0016021:integral to membrane;GO:0003674:molecular_function	1721	50.4555	143.626	2.84659	27.1856	53.96	1.98487
Tb11.01.0490	Tb927_11_01_v4:2202131-2203777:+	hypothetical protein, conserved	GO:0016458:gene silencing;GO:0005634:nucleus	1571	52.8364	55.0289	1.0415	54.989	66.4559	1.20853
Tb11.01.0500	Tb927_11_01_v4:2200639-2201968:+	hypothetical protein, conserved	GO:0044429:mitochondrial part	557	65.7659	48.0812	0.7311	56.6217	67.3845	1.19008
Tb11.01.0510	Tb927_11_01_v4:2199063-2200341:+	hypothetical protein, conserved	-1	1253	41.1217	49.944	1.21454	19.5746	50.0621	2.5575
Tb11.01.0520	Tb927_11_01_v4:2198303-2198863:+	hypothetical protein, conserved	-1	497	73.9916	59.6052	0.80557	35.9423	20.3752	0.56689
Tb11.01.0530	Tb927_11_01_v4:2195756-2198044:+	DNA repair protein, putative	GO:0006281:DNA repair;GO:0000113:nucleotide-excision repair factor 4 complex;GO:0005634:nucleus;GO:0003676:nucleic acid binding;GO:0003677:DNA binding;GO:0004386:helicase activity;GO:0005515:protein binding;GO:0005524:ATP binding;GO:0008094:DNA-dependent ATPase activity;GO:0008270:zinc ion binding	2288	28.0062	16.355	0.58398	16.5668	5.49902	0.33193
Tb11.01.0540	Tb927_11_01_v4:2193649-2195288:+	hypothetical protein, conserved	-1	1634	25.3154	11.019	0.43527	6.80176	6.21927	0.91436
Tb11.01.0550	Tb927_11_01_v4:2192502-2192993:+	hypothetical protein	-1	491	8.69887	0	-1	1.202	0	-1
Tb11.01.0560	Tb927_11_01_v4:2189287-2189667:+	hypothetical protein	-1	380	10.9893	3.06456	0.27887	4.78324	1.29851	0.27147
Tb11.01.0580	Tb927_11_01_v4:2380652-2383573:+	glycerophosphoryl diester phosphodiesterase, putative	GO:0006071:glycerol metabolic process;GO:0006629:lipid metabolic process;GO:0016021:integral to membrane;GO:0008081:phosphoric diester hydrolase activity;GO:0008889:glycerophosphodiester phosphodiesterase activity	1046	31.1983	27.9649	0.89636	12.7173	9.45543	0.74351
Tb11.01.0590	Tb927_11_01_v4:2383800-2384270:+	hypothetical protein, conserved	-1	419	120.274	143.352	1.19188	113.283	107.276	0.94697
Tb11.01.0600	Tb927_11_01_v4:2384483-2386402:+	hypothetical protein, conserved	-1	1898	30.9689	23.5533	0.76055	21.7949	12.7665	0.58576
Tb11.01.0610	Tb927_11_01_v4:2386651-2388321:+	mitochondrial DEAD box protein,KREH1 (KREH1)	GO:0006139:nucleobase, nucleoside, nucleotide and nucleic acid metabolic process;GO:0005739:mitochondrion;GO:0044429:mitochondrial part;GO:0003676:nucleic acid binding;GO:0004386:helicase activity;GO:0005524:ATP binding;GO:0008026:ATP-dependent helicase activity	1640	28.6066	41.1199	1.43743	30.6625	41.2645	1.34576
Tb11.01.0620	Tb927_11_01_v4:2388749-2389932:+	hypothetical protein, conserved	-1	1139	54.9067	57.1563	1.04097	44.8379	47.4398	1.05803
Tb11.01.0625	Tb927_11_01_v4:2390177-2390679:+	DNA-dependent RNA polymerases, putative (RPC19)	GO:0006350:transcription;GO:0006351:transcription, DNA-dependent;GO:0005634:nucleus;GO:0003677:DNA binding;GO:0003899:DNA-directed RNA polymerase activity;GO:0046983:protein dimerization activity	404	127.796	92.8269	0.72637	65.0818	57.7778	0.88777
Tb11.01.0630	Tb927_11_01_v4:2391162-2391773:+	hypothetical protein, conserved	-1	611	64.4541	64.6495	1.00303	53.7353	31.8415	0.59256
Tb11.01.0640	Tb927_11_01_v4:2392052-2392748:+	NADH dehydrogenase subunit NB6M, putative	GO:0006735:NADH regeneration;GO:0030964:NADH dehydrogenase complex;GO:0031966:mitochondrial membrane;GO:0044429:mitochondrial part;GO:0003954:NADH dehydrogenase activity;GO:0008137:NADH dehydrogenase (ubiquinone) activity	521	61.3666	96.8609	1.5784	49.5892	127.333	2.56775
Tb11.01.0650	Tb927_11_01_v4:2393471-2395147:+	hypothetical protein, conserved	-1	1676	27.0636	13.0107	0.48075	15.0768	6.67293	0.4426
Tb11.01.0660	Tb927_11_01_v4:2395515-2396951:+	hypothetical protein, conserved	-1	1436	44.8311	10.3427	0.2307	30.5611	16.9053	0.55316
Tb11.01.0670	Tb927_11_01_v4:2397472-2399136:+	protein kinase (LDK)	GO:0006468:protein phosphorylation;GO:0034389:lipid particle organization;GO:0046777:protein autophosphorylation;GO:0055088:lipid homeostasis;GO:0005811:lipid particle;GO:0016021:integral to membrane;GO:0004672:protein kinase activity;GO:0004674:protein serine/threonine kinase activity;GO:0004713:protein tyrosine kinase activity;GO:0005524:ATP binding	1664	15.5299	11.4571	0.73774	10.8153	6.03024	0.55757
Tb11.01.0680	Tb927_11_01_v4:2400231-2402553:+	leucine rich repeat (TbLRRP1)	-1	2141	30.0546	46.8301	1.55817	20.3836	47.4713	2.3289
Tb11.01.0690	Tb927_11_01_v4:2403320-2407057:+	hypothetical protein, conserved	-1	3737	17.08	6.72383	0.39367	12.7277	10.2592	0.80605
Tb11.01.0700	Tb927_11_01_v4:2407941-2409021:+	ribose 5-phosphate isomerase, putative	GO:0005975:carbohydrate metabolic process;GO:0006098:pentose-phosphate shunt;GO:0009052:pentose-phosphate shunt, non-oxidative branch;GO:0005575:cellular_component;GO:0004751:ribose-5-phosphate isomerase activity	467	199.507	838.72	4.20397	133.557	500.803	3.74973
Tb11.01.0710	Tb927_11_01_v4:2409754-2412228:+	elongation factor G2-like protein	GO:0044429:mitochondrial part;GO:0003924:GTPase activity;GO:0005525:GTP binding	2474	13.0481	6.60469	0.50618	13.0737	9.71238	0.7429
Tb11.01.0720	Tb927_11_01_v4:2413085-2414551:+	cation transporter, putative	GO:0030001:metal ion transport;GO:0016020:membrane;GO:0031966:mitochondrial membrane;GO:0046873:metal ion transmembrane transporter activity	1175	12.0157	54.4254	4.52954	48.2398	194.349	4.02881
Tb11.01.0725	Tb927_11_01_v4:2417521-2418797:+	cation transporter, putative	GO:0030001:metal ion transport;GO:0016020:membrane;GO:0016021:integral to membrane;GO:0046873:metal ion transmembrane transporter activity	1184	47.3579	88.9978	1.87926	22.319	32.3121	1.44774
Tb11.01.0730	Tb927_11_01_v4:2418870-2421069:+	cation transporter, putative	GO:0030001:metal ion transport;GO:0016020:membrane;GO:0016021:integral to membrane;GO:0046873:metal ion transmembrane transporter activity	1184	45.5615	91.6001	2.01047	18.6702	27.9617	1.49766
Tb11.01.0760	Tb927_11_01_v4:2421142-2423106:+	cation transporter, putative	GO:0030001:metal ion transport;GO:0016020:membrane;GO:0016021:integral to membrane;GO:0046873:metal ion transmembrane transporter activity	1151	40.1887	66.9893	1.66687	19.42	30.8153	1.58678
Tb11.01.0770	Tb927_11_01_v4:2423179-2425155:+	cation transporter, putative	GO:0030001:metal ion transport;GO:0016020:membrane;GO:0016021:integral to membrane;GO:0046873:metal ion transmembrane transporter activity	1163	60.0548	85.0951	1.41696	32.0529	42.3516	1.3213
Tb11.01.0780	Tb927_11_01_v4:2425274-2425639:+	hypothetical protein, conserved	GO:0003677:DNA binding	365	109.792	147.476	1.34323	62.2164	158.196	2.54268
Tb11.01.0790	Tb927_11_01_v4:2426358-2427648:+	hypothetical protein, conserved	-1	1193	32.7297	44.5389	1.36081	24.1195	31.851	1.32055
Tb11.01.0800	Tb927_11_01_v4:2428119-2429375:+	hypothetical protein, conserved	GO:0008150:biological_process;GO:0005575:cellular_component;GO:0003674:molecular_function;GO:0031072:heat shock protein binding	1145	37.3637	31.6559	0.84724	32.7713	17.3619	0.52979
Tb11.01.0810	Tb927_11_01_v4:2429614-2431137:+	hypothetical protein, conserved	GO:0008150:biological_process;GO:0016021:integral to membrane;GO:0008270:zinc ion binding;GO:0046872:metal ion binding	1409	45.9882	61.3232	1.33345	36.5096	32.5425	0.89134
Tb11.01.0820	Tb927_11_01_v4:2431951-2435601:+	hypothetical protein, conserved	GO:0042254:ribosome biogenesis;GO:0005634:nucleus;GO:0000166:nucleotide binding	3650	13.9726	7.87545	0.56364	19.5216	29.3958	1.50581
Tb11.01.0830	Tb927_11_01_v4:2436347-2438228:+	hypothetical protein, conserved	-1	1274	42.2386	17.6111	0.41694	25.3478	3.38259	0.13345
Tb11.01.0840	Tb927_11_01_v4:2438510-2439751:+	hypothetical protein, conserved	-1	860	31.2124	113.634	3.64068	14.5442	59.9588	4.12254
Tb11.01.0850	Tb927_11_01_v4:2440667-2442992:+	C-terminal motor kinesin, putative	GO:0007018:microtubule-based movement;GO:0003777:microtubule motor activity;GO:0005524:ATP binding	2009	19.9248	11.9443	0.59947	15.9133	8.90772	0.55976
Tb11.01.0860	Tb927_11_01_v4:2443793-2446102:+	hypothetical protein, conserved	GO:0008150:biological_process;GO:0005575:cellular_component;GO:0005515:protein binding;GO:0008270:zinc ion binding	2309	7.82185	30.5048	3.89994	7.6692	100.914	13.1584
Tb11.01.0870	Tb927_11_01_v4:2447187-2448797:+	replication factor A, 51kDa subunit, putative	GO:0006260:DNA replication;GO:0005634:nucleus;GO:0003676:nucleic acid binding;GO:0003677:DNA binding	1391	33.4642	71.3952	2.13348	31.4587	107.009	3.40157
Tb11.01.0880	Tb927_11_01_v4:2449477-2450188:+	hypothetical protein, conserved	GO:0044429:mitochondrial part	524	33.967	97.1832	2.8611	23.7449	77.452	3.26184
Tb11.01.0890	Tb927_11_01_v4:2451204-2456663:+	hypothetical protein, conserved	GO:0044429:mitochondrial part	5459	12.4799	4.06529	0.32575	12.9448	3.85878	0.2981
Tb11.01.0900	Tb927_11_01_v4:2457186-2458553:+	ATPase-like protein, putative	GO:0008150:biological_process;GO:0005575:cellular_component;GO:0000166:nucleotide binding;GO:0005524:ATP binding;GO:0017111:nucleoside-triphosphatase activity	1367	9.15088	6.39372	0.6987	4.82048	0.39319	0.08157
Tb11.01.0910	Tb927_11_01_v4:2459185-2461821:+	DNA topoisomerase III, putative	GO:0006259:DNA metabolic process;GO:0006265:DNA topological change;GO:0006268:DNA unwinding involved in replication;GO:0006304:DNA modification;GO:0005634:nucleus;GO:0005694:chromosome;GO:0003676:nucleic acid binding;GO:0003677:DNA binding;GO:0003916:DNA topoisomerase activity;GO:0003917:DNA topoisomerase type I activity	2525	31.4246	12.3992	0.39457	33.7913	15.7474	0.46602
Tb11.01.0920	Tb927_11_01_v4:2462125-2463165:+	ADP-ribosylation factor GTPase activating protein, putative,centaurin beta 5 (Cnt-b5)	GO:0006888:ER to Golgi vesicle-mediated transport;GO:0032312:regulation of ARF GTPase activity;GO:0005634:nucleus;GO:0003677:DNA binding;GO:0008060:ARF GTPase activator activity;GO:0008270:zinc ion binding	875	14.319	85.0318	5.93838	12.4001	57.4878	4.63606
Tb11.01.0930	Tb927_11_01_v4:2464794-2469021:+	protein kinase, putative	GO:0006468:protein phosphorylation;GO:0005575:cellular_component;GO:0004672:protein kinase activity;GO:0004674:protein serine/threonine kinase activity;GO:0005488:binding;GO:0005524:ATP binding	4112	16.4705	10.6008	0.64362	11.702	8.11191	0.69321
Tb11.01.0940	Tb927_11_01_v4:2469342-2471084:+	hypothetical protein, conserved	GO:0019953:sexual reproduction;GO:0005576:extracellular region;GO:0000772:mating pheromone activity	1742	20.0868	9.00797	0.44845	11.6255	2.42889	0.20893
Tb11.01.0950	Tb927_11_01_v4:2471361-2473114:+	hypothetical protein, conserved	-1	1700	32.7495	24.7486	0.75569	52.4466	47.3408	0.90265
Tb11.01.0960	Tb927_11_01_v4:2473429-2476594:+	proteasome regulatory non-ATP-ase subunit 2 (RPN2)	GO:0042176:regulation of protein catabolic process;GO:0043161:proteasomal ubiquitin-dependent protein catabolic process;GO:0000502:proteasome complex;GO:0005838:proteasome regulatory particle;GO:0004175:endopeptidase activity;GO:0005488:binding;GO:0030234:enzyme regulator activity	2933	42.6848	91.5328	2.14439	33.9539	96.7808	2.85036
Tb11.01.0970	Tb927_11_01_v4:2477207-2478307:+	hypothetical protein, conserved	-1	1061	23.055	31.053	1.34691	21.3442	16.7461	0.78458
Tb11.01.0980	Tb927_11_01_v4:2478882-2484592:+	hypothetical protein, conserved (pseudogene)	-1	5708	14.7003	5.64622	0.38409	12.9978	9.31166	0.7164
Tb11.01.1000	Tb927_11_01_v4:2484853-2486590:+	hypothetical protein, conserved	-1	1424	20.2477	39.9013	1.97066	13.7484	38.6567	2.81174
Tb11.01.1020	Tb927_11_01_v4:2488432-2490175:+	hypothetical protein, conserved	-1	1244	14.8958	13.8465	0.92956	9.36519	4.33359	0.46273
Tb11.01.1030	Tb927_11_01_v4:2490811-2493586:+	protein kinase,zinc finger protein kinase (ZFK)	GO:0006468:protein phosphorylation;GO:0007154:cell communication;GO:0004672:protein kinase activity;GO:0004674:protein serine/threonine kinase activity;GO:0004713:protein tyrosine kinase activity;GO:0005515:protein binding;GO:0005524:ATP binding;GO:0008270:zinc ion binding;GO:0035091:phosphoinositide binding	2576	16.2803	13.7346	0.84363	8.05882	4.33643	0.5381
Tb11.01.1040	Tb927_11_01_v4:2493850-2496022:+	hypothetical protein, conserved	GO:0008150:biological_process;GO:0005739:mitochondrion;GO:0044429:mitochondrial part;GO:0003674:molecular_function	2006	19.5751	29.3763	1.5007	16.3788	16.7198	1.02082
Tb11.01.1050	Tb927_11_01_v4:2496481-2499021:+	hypothetical protein, conserved	GO:0006468:protein phosphorylation;GO:0008150:biological_process;GO:0005575:cellular_component;GO:0003674:molecular_function;GO:0004672:protein kinase activity;GO:0004674:protein serine/threonine kinase activity;GO:0004713:protein tyrosine kinase activity;GO:0005524:ATP binding	2291	8.29936	24.9296	3.0038	6.06882	14.6921	2.42091
Tb11.01.1070	Tb927_11_01_v4:2501363-2503769:+	hypothetical protein, conserved	GO:0005515:protein binding	1682	21.0484	30.3683	1.44279	19.3466	16.8902	0.87304
Tb11.01.1080	Tb927_11_01_v4:2504243-2507014:+	tRNA pseudouridine synthase, putative	GO:0001522:pseudouridine synthesis;GO:0008033:tRNA processing;GO:0009451:RNA modification;GO:0005575:cellular_component;GO:0044429:mitochondrial part;GO:0003723:RNA binding;GO:0009982:pseudouridine synthase activity	2771	18.1962	2.12565	0.11682	13.8552	1.63129	0.11774
Tb11.01.1090	Tb927_11_01_v4:2507209-2508013:+	hypothetical protein, conserved	-1	635	37.3637	32.5219	0.87041	50.7479	37.7748	0.74436
Tb11.01.1100	Tb927_11_01_v4:2508292-2511321:+	helicase-like protein	GO:0006281:DNA repair;GO:0005634:nucleus;GO:0044429:mitochondrial part;GO:0003676:nucleic acid binding;GO:0003677:DNA binding;GO:0003678:DNA helicase activity;GO:0004003:ATP-dependent DNA helicase activity;GO:0005524:ATP binding;GO:0008026:ATP-dependent helicase activity	3029	8.62528	1.79278	0.20785	6.87374	1.98732	0.28912
Tb11.01.1110	Tb927_11_01_v4:2512156-2513202:+	hypothetical protein, conserved	GO:0008150:biological_process;GO:0005575:cellular_component;GO:0003674:molecular_function	1046	23.5845	10.5053	0.44543	21.9319	19.4295	0.8859
Tb11.01.1120	Tb927_11_01_v4:2513466-2514731:+	phosphonopyruvate decarboxylase-like protein, putative	GO:0008150:biological_process;GO:0005575:cellular_component;GO:0003824:catalytic activity;GO:0016831:carboxy-lyase activity;GO:0030976:thiamin pyrophosphate binding	1265	31.416	24.4236	0.77742	38.4117	22.1484	0.5766
Tb11.01.1130	Tb927_11_01_v4:2514998-2516605:+	prenyltransferase, putative	GO:0006744:ubiquinone biosynthetic process;GO:0005739:mitochondrion;GO:0016021:integral to membrane;GO:0044429:mitochondrial part;GO:0004659:prenyltransferase activity;GO:0008412:4-hydroxybenzoate octaprenyltransferase activity	1472	27.527	34.51	1.25367	16.7703	20.1519	1.20165
Tb11.01.1140	Tb927_11_01_v4:2517432-2519294:+	hypothetical protein, conserved	-1	1862	17.7385	11.5191	0.64938	6.75394	5.79346	0.85779
Tb11.01.1150	Tb927_11_01_v4:2519893-2520405:-	hypothetical protein	-1	512	1.97901	0	-1	0.68911	0	-1
Tb11.01.1160	Tb927_11_01_v4:2522009-2522806:-	lipoate-protein ligase, putative,lipoyltransferase, putative	GO:0006464:protein modification process;GO:0005739:mitochondrion;GO:0044429:mitochondrial part;GO:0003824:catalytic activity	797	27.8871	23.7924	0.85317	28.2866	17.3374	0.61292
Tb11.01.1170	Tb927_11_01_v4:2523143-2526836:-	hypothetical protein, conserved	-1	2663	31.4807	46.6469	1.48176	18.7658	57.8089	3.08054
Tb11.01.1180	Tb927_11_01_v4:2526931-2527422:+	hypothetical protein	-1	491	1.2427	0	-1	0.8414	0	-1
Tb11.01.1190	Tb927_11_01_v4:2527502-2529082:-	ATP synthase, putative	GO:0015986:ATP synthesis coupled proton transport;GO:0033178:proton-transporting two-sector ATPase complex, catalytic domain;GO:0046961:proton-transporting ATPase activity, rotational mechanism	650	128.323	216.443	1.6867	45.2343	119.947	2.65168
Tb11.01.1200	Tb927_11_01_v4:2529550-2530743:-	TFIIH basal transcription factor subunit (p62)	GO:0003700:sequence-specific DNA binding transcription factor activity	1100	41.2411	22.1871	0.53799	21.4283	14.8805	0.69443
Tb11.01.1210	Tb927_11_01_v4:2531271-2532964:-	hypothetical protein, conserved	GO:0001539:ciliary or flagellar motility;GO:0016020:membrane	1658	30.944	44.9862	1.4538	20.3706	46.4116	2.27836
Tb11.01.1215	Tb927_11_01_v4:2533380-2533998:-	cyclophilin type peptidyl-prolyl cis-trans isomerase, putative (PPIase)	GO:0006457:protein folding;GO:0005575:cellular_component;GO:0003755:peptidyl-prolyl cis-trans isomerase activity	572	69.5302	63.7929	0.91748	90.6897	79.8188	0.88013
Tb11.01.1220	Tb927_11_01_v4:2534447-2535155:-	hypothetical protein, conserved	-1	656	16.0737	14.9817	0.93206	12.8485	20.0679	1.56189
Tb11.01.1230	Tb927_11_01_v4:2535460-2536576:-	ADP-ribosylation factor GTPase activating protein, putative	GO:0008150:biological_process;GO:0032312:regulation of ARF GTPase activity;GO:0005634:nucleus;GO:0003677:DNA binding;GO:0008060:ARF GTPase activator activity;GO:0008270:zinc ion binding	1061	37.8761	70.1243	1.85142	25.2732	46.386	1.83538
Tb11.01.1240	Tb927_11_01_v4:2536803-2537734:-	hypothetical protein, conserved	GO:0005488:binding	926	35.213	39.1446	1.11165	26.5543	22.4234	0.84444
Tb11.01.1250	Tb927_11_01_v4:2537949-2539009:-	hypothetical protein, conserved	-1	1031	65.7918	17.4234	0.26483	66.0804	36.9767	0.55957
Tb11.01.1260	Tb927_11_01_v4:2539656-2540069:-	hypothetical protein, conserved	-1	413	53.0906	33.5212	0.6314	20.6376	12.4819	0.60481
Tb11.01.1270	Tb927_11_01_v4:2540975-2542743:-	nucleic acid binding protein, putative	GO:0008150:biological_process;GO:0005575:cellular_component;GO:0003676:nucleic acid binding;GO:0008270:zinc ion binding	1550	25.9814	58.0614	2.23473	17.8785	34.6337	1.93717
Tb11.01.1280	Tb927_11_01_v4:2542949-2545856:-	DNA topoisomerase III, putative	GO:0006259:DNA metabolic process;GO:0006265:DNA topological change;GO:0006268:DNA unwinding involved in replication;GO:0006304:DNA modification;GO:0005634:nucleus;GO:0005694:chromosome;GO:0003676:nucleic acid binding;GO:0003677:DNA binding;GO:0003916:DNA topoisomerase activity;GO:0003917:DNA topoisomerase type I activity	2756	27.7889	8.00152	0.28794	30.4782	6.9011	0.22643
Tb11.01.1290	Tb927_11_01_v4:2547075-2548236:-	14-3-3-I protein	GO:0006897:endocytosis;GO:0007265:Ras protein signal transduction;GO:0005634:nucleus;GO:0003677:DNA binding;GO:0005515:protein binding;GO:0019904:protein domain specific binding	788	197.308	1293.29	6.55464	116.175	629.508	5.41864
Tb11.01.1300	Tb927_11_01_v4:2548789-2550497:-	hypothetical protein, conserved	-1	1658	13.5091	7.08372	0.52436	10.8554	12.4029	1.14255
Tb11.01.1310	Tb927_11_01_v4:2551070-2552474:-	replication factor C, subunit 4, putative	GO:0006260:DNA replication;GO:0005634:nucleus;GO:0005663:DNA replication factor C complex;GO:0000166:nucleotide binding;GO:0003677:DNA binding;GO:0003689:DNA clamp loader activity;GO:0005524:ATP binding;GO:0017111:nucleoside-triphosphatase activity	1025	44.002	77.2208	1.75494	35.0576	50.7299	1.44704
Tb11.01.1320	Tb927_11_01_v4:2552656-2554293:-	oxidoreductase, putative	GO:0006066:alcohol metabolic process;GO:0055114:oxidation-reduction process;GO:0005575:cellular_component;GO:0044429:mitochondrial part;GO:0016491:oxidoreductase activity;GO:0050660:FAD or FADH2 binding	1634	45.7084	20.2638	0.44333	48.3265	18.4312	0.38139
Tb11.01.1330	Tb927_11_01_v4:2554603-2555519:-	hypothetical protein, conserved	-1	896	94.7188	39.4731	0.41674	139.831	102.402	0.73233
Tb11.01.1340	Tb927_11_01_v4:2555764-2556556:-	hypothetical protein, conserved	-1	431	110.371	82.2293	0.74503	219.474	111.271	0.50699
Tb11.01.1350	Tb927_11_01_v4:2556939-2558366:-	S-adenosylhomocysteine hydrolase, putative	GO:0006730:one-carbon metabolic process;GO:0008152:metabolic process;GO:0003824:catalytic activity;GO:0004013:adenosylhomocysteinase activity;GO:0005488:binding	1313	589.073	1866.42	3.16839	945.162	2908.66	3.07742
Tb11.01.1360	Tb927_11_01_v4:2559074-2559979:-	hypothetical protein, conserved	GO:0005759:mitochondrial matrix;GO:0044429:mitochondrial part	887	31.0997	85.9359	2.76324	28.289	46.7223	1.6516
Tb11.01.1370	Tb927_11_01_v4:2560254-2561478:-	eukaryotic translation initiation factor 3 subunit, putative,TGF-beta receptor interacting protein 1 (eIF-3 beta)	GO:0006446:regulation of translational initiation;GO:0005852:eukaryotic translation initiation factor 3 complex;GO:0003743:translation initiation factor activity	1028	105.7	130.771	1.23719	148.364	207.341	1.39751
Tb11.01.1380	Tb927_11_01_v4:2561768-2564659:-	hypothetical protein, conserved	-1	2294	27.0199	17.1699	0.63546	20.2746	8.54709	0.42157
Tb11.01.1390	Tb927_11_01_v4:2565487-2566230:-	hypothetical protein, conserved	GO:0015031:protein transport;GO:0016192:vesicle-mediated transport;GO:0005575:cellular_component;GO:0003674:molecular_function	686	43.3789	88.711	2.04503	21.9022	55.8545	2.55018
Tb11.01.1400	Tb927_11_01_v4:2566645-2568641:-	glycyl-tRNA synthetase, putative	GO:0006412:translation;GO:0006418:tRNA aminoacylation for protein translation;GO:0006426:glycyl-tRNA aminoacylation;GO:0005737:cytoplasm;GO:0009345:glycine-tRNA ligase complex;GO:0000166:nucleotide binding;GO:0004812:aminoacyl-tRNA ligase activity;GO:0004820:glycine-tRNA ligase activity;GO:0005524:ATP binding	1874	67.1284	96.501	1.43756	58.496	163.738	2.79913
Tb11.01.1410	Tb927_11_01_v4:2569581-2571062:-	hypothetical protein, conserved	GO:0007155:cell adhesion;GO:0015629:actin cytoskeleton;GO:0005198:structural molecule activity	1454	24.4423	14.8429	0.60726	13.1116	8.94112	0.68192
Tb11.01.1420	Tb927_11_01_v4:2571301-2572457:-	hypothetical protein, conserved	GO:0005515:protein binding;GO:0008270:zinc ion binding	848	44.855	4.78973	0.10678	54.1429	15.945	0.2945
Tb11.01.1440	Tb927_11_01_v4:2573760-2574921:-	glycine synthase, putative;with=GeneDB:LinJ36_V3.3990 (GCVT1)	GO:0006546:glycine catabolic process;GO:0019464:glycine decarboxylation via glycine cleavage system;GO:0005737:cytoplasm;GO:0005739:mitochondrion;GO:0044429:mitochondrial part;GO:0004047:aminomethyltransferase activity	1127	36.4357	92.8431	2.54814	26.3819	59.4097	2.25191
Tb11.01.1450	Tb927_11_01_v4:2575173-2576986:-	hypothetical protein, conserved	-1	1790	30.745	13.2689	0.43158	26.6404	7.95834	0.29873
Tb11.01.1460	Tb927_11_01_v4:2577319-2578476:-	hypothetical protein, conserved	GO:0008150:biological_process;GO:0005575:cellular_component;GO:0003674:molecular_function	977	32.2995	18.4276	0.57052	26.9604	14.478	0.53701
Tb11.01.1465	Tb927_11_01_v4:2578687-2579019:-	nascent polypeptide associated complex alpha subunit, putative	GO:0040010:positive regulation of growth rate;GO:0005854:nascent polypeptide-associated complex;GO:0003700:sequence-specific DNA binding transcription factor activity	305	1185.06	1859.78	1.56935	1840.69	1940.75	1.05436
Tb11.01.1470	Tb927_11_01_v4:2579306-2579974:-	60S ribosomal protein L10a, putative (RPL10A)	GO:0006396:RNA processing;GO:0006412:translation;GO:0015934:large ribosomal subunit;GO:0003723:RNA binding;GO:0003735:structural constituent of ribosome	644	637.472	723.55	1.13503	662.996	745.235	1.12404
Tb11.01.1475	Tb927_11_01_v4:2580415-2580688:-	40S ribosomal protein S27, putative	GO:0006412:translation;GO:0005622:intracellular;GO:0005840:ribosome;GO:0003735:structural constituent of ribosome	260	1506.44	3250.35	2.15764	2263.27	2331.52	1.03016
Tb11.01.1480	Tb927_11_01_v4:2581039-2581592:-	60S ribosomal protein L34, putative	GO:0006412:translation;GO:0005622:intracellular;GO:0005840:ribosome;GO:0003735:structural constituent of ribosome	512	734.213	2070.34	2.81981	993.467	1480.26	1.48999
Tb11.01.1490	Tb927_11_01_v4:2581773-2582396:-	hypothetical protein, conserved	GO:0006388:tRNA splicing, via endonucleolytic cleavage and ligation;GO:0000214:tRNA-intron endonuclease complex;GO:0000213:tRNA-intron endonuclease activity	623	62.4865	9.95739	0.15935	47.6081	4.13061	0.08676
Tb11.01.1500	Tb927_11_01_v4:2582752-2584803:-	hypothetical protein, conserved	GO:0044429:mitochondrial part	1889	32.3321	11.0289	0.34111	18.588	10.8534	0.58389
Tb11.01.1510	Tb927_11_01_v4:2585173-2586620:-	hypothetical protein, conserved	-1	1292	42.2282	25.2047	0.59687	60.7048	40.5525	0.66803
Tb11.01.1530	Tb927_11_01_v4:2589169-2589789:-	hypothetical protein, conserved	-1	560	14.3707	16.03	1.11547	12.8227	49.8609	3.88847
Tb11.01.1540	Tb927_11_01_v4:2590112-2593374:-	hypothetical protein, conserved	-1	3233	28.0257	10.0694	0.35929	27.6228	15.109	0.54698
Tb11.01.1550	Tb927_11_01_v4:2593697-2594248:-	calmodulin, putative	GO:0008150:biological_process;GO:0005575:cellular_component;GO:0005509:calcium ion binding	491	71.6621	99.0134	1.38167	28.2469	47.2551	1.67293
Tb11.01.1560	Tb927_11_01_v4:2594494-2595621:-	hypothetical protein, conserved	-1	1025	27.1219	22.5164	0.83019	23.5002	6.03054	0.25662
Tb11.01.1570	Tb927_11_01_v4:2595773-2596541:-	NUDIX hydrolase, conserved	GO:0008152:metabolic process;GO:0005575:cellular_component;GO:0016787:hydrolase activity	740	56.5794	64.4309	1.13877	29.1185	21.4439	0.73644
Tb11.01.1590	Tb927_11_01_v4:2603598-2605396:+	hypothetical protein, conserved	-1	1751	20.9639	67.4219	3.2161	20.8159	46.2112	2.22
Tb11.01.1600	Tb927_11_01_v4:2605798-2606477:+	hypothetical protein, conserved	GO:0044429:mitochondrial part	593	55.4037	106.322	1.91903	43.1327	35.9262	0.83292
Tb11.01.1610	Tb927_11_01_v4:2606699-2607927:+	hypothetical protein, conserved	GO:0008150:biological_process;GO:0005575:cellular_component;GO:0003674:molecular_function	1175	37.5283	9.83592	0.26209	37.3022	8.55757	0.22941
Tb11.01.1620	Tb927_11_01_v4:2607999-2608490:+	hypothetical protein, conserved	-1	491	39.352	63.6986	1.61869	30.4105	24.117	0.79305
Tb11.01.1625	Tb927_11_01_v4:2608622-2609003:+	hypothetical protein, conserved	GO:0008150:biological_process;GO:0005575:cellular_component;GO:0005509:calcium ion binding	311	451.536	985.377	2.18228	339.063	889.947	2.62473
Tb11.01.1630	Tb927_11_01_v4:2609481-2612061:+	hypothetical protein, conserved	-1	1202	45.4989	61.1029	1.34295	15.3953	14.9214	0.96922
Tb11.01.1640	Tb927_11_01_v4:2613223-2614635:+	hypothetical protein, conserved	-1	1355	38.9265	83.1976	2.1373	41.9664	44.4698	1.05965
Tb11.01.1650	Tb927_11_01_v4:2614941-2616689:+	signal recognition particle receptor alpha subunit, putative	GO:0006613:cotranslational protein targeting to membrane;GO:0006614:SRP-dependent cotranslational protein targeting to membrane;GO:0005785:signal recognition particle receptor complex;GO:0000166:nucleotide binding;GO:0005047:signal recognition particle binding;GO:0005515:protein binding;GO:0005525:GTP binding;GO:0017111:nucleoside-triphosphatase activity	1748	43.2045	52.2893	1.21027	34.4049	56.6553	1.64672
Tb11.01.1660	Tb927_11_01_v4:2617636-2619414:+	hypothetical protein, conserved	GO:0044429:mitochondrial part	1661	36.6492	28.9252	0.78925	18.7277	25.4036	1.35647
Tb11.01.1670	Tb927_11_01_v4:2620198-2621323:+	hypothetical protein, conserved	-1	1100	66.9727	62.489	0.93305	45.9762	55.8871	1.21556
Tb11.01.1680	Tb927_11_01_v4:2621460-2623572:+	polyubiquitin, putative	GO:0006464:protein modification process;GO:0005575:cellular_component;GO:0005515:protein binding	2057	532.762	1752.03	3.28859	351.303	910.565	2.59196
Tb11.01.1690	Tb927_11_01_v4:2624683-2625563:+	hypothetical protein, conserved	GO:0044429:mitochondrial part	770	46.3208	52.4034	1.13132	46.784	84.7248	1.81098
Tb11.01.1700	Tb927_11_01_v4:2626083-2626757:+	hypothetical protein, conserved	-1	560	67.5421	42.6513	0.63148	85.485	38.9008	0.45506
Tb11.01.1710	Tb927_11_01_v4:2626964-2629357:+	hypothetical protein, conserved	-1	2318	28.0474	10.7815	0.3844	34.1966	9.76084	0.28543
Tb11.01.1720	Tb927_11_01_v4:2629558-2630457:+	hypothetical protein, conserved	-1	884	40.5069	50.9689	1.25828	23.1228	26.2023	1.13318
Tb11.01.1730	Tb927_11_01_v4:2630810-2631453:+	hypothetical protein, conserved	-1	563	45.3651	44.3989	0.9787	18.9683	32.0011	1.68708
Tb11.01.1740	Tb927_11_01_v4:2631916-2635127:+	2-oxoglutarate dehydrogenase E1 component, putative	GO:0006096:glycolysis;GO:0006099:tricarboxylic acid cycle;GO:0006554:lysine catabolic process;GO:0006568:tryptophan metabolic process;GO:0008152:metabolic process;GO:0005739:mitochondrion;GO:0044429:mitochondrial part;GO:0045252:oxoglutarate dehydrogenase complex;GO:0004591:oxoglutarate dehydrogenase (succinyl-transferring) activity;GO:0030976:thiamin pyrophosphate binding	3017	26.6704	113.95	4.27252	13.5662	41.9019	3.0887
Tb11.01.1750	Tb927_11_01_v4:2637531-2638609:+	glycosyl transferase-like protein	GO:0009103:lipopolysaccharide biosynthetic process;GO:0005575:cellular_component;GO:0016757:transferase activity, transferring glycosyl groups	923	45.9113	33.2089	0.72333	55.929	11.4089	0.20399
Tb11.01.1760	Tb927_11_01_v4:2638894-2639696:+	class-E vacuolar protein-sorting protein 24 (Vps24p), putative,SNF7-like protein, putative	GO:0015031:protein transport;GO:0016192:vesicle-mediated transport;GO:0005737:cytoplasm;GO:0016020:membrane;GO:0005545:phosphatidylinositol binding	659	45.5729	55.3078	1.21361	25.9227	19.5816	0.75538
Tb11.01.1770	Tb927_11_01_v4:2639875-2641813:+	vacuolar sorting-associated protein-like, putative	GO:0007034:vacuolar transport;GO:0042147:retrograde transport, endosome to Golgi;GO:0030904:retromer complex;GO:0003674:molecular_function	1073	40.1488	31.7009	0.78958	24.4024	43.4383	1.78008
Tb11.01.1780	Tb927_11_01_v4:2642697-2643825:+	short-chain dehydrogenase, putative	GO:0008152:metabolic process;GO:0016021:integral to membrane;GO:0003824:catalytic activity;GO:0005488:binding;GO:0016491:oxidoreductase activity	941	83.7677	73.6817	0.87959	59.4445	43.6994	0.73513
Tb11.01.1790	Tb927_11_01_v4:2644047-2644889:+	60S ribosomal protein L29, putative	GO:0006412:translation;GO:0005622:intracellular;GO:0005840:ribosome;GO:0003735:structural constituent of ribosome	215	675.75	1062.37	1.57213	531.258	593.779	1.11768
Tb11.01.1800	Tb927_11_01_v4:2645141-2645610:+	hypothetical protein, conserved	-1	368	49.5525	127.067	2.5643	46.6074	111.23	2.38653
Tb11.01.1810	Tb927_11_01_v4:2646169-2646554:+	hypothetical protein, conserved	GO:0044429:mitochondrial part	308	73.1939	129.966	1.77564	57.6487	87.1604	1.51192
Tb11.01.1820	Tb927_11_01_v4:2646962-2647843:+	Biotin--acetyl-CoA-carboxylase ligase, putative,biotin--protein ligase, putative	GO:0006464:protein modification process;GO:0009102:biotin biosynthetic process;GO:0005575:cellular_component;GO:0003824:catalytic activity;GO:0004077:biotin-[acetyl-CoA-carboxylase] ligase activity	743	95.4024	288.807	3.02726	190.776	587.249	3.07821
Tb11.01.1830	Tb927_11_01_v4:2648498-2649244:+	hypothetical protein, conserved	GO:0008150:biological_process;GO:0005575:cellular_component;GO:0003674:molecular_function	665	72.3362	99.551	1.37623	45.5364	100.5	2.20702
Tb11.01.1840	Tb927_11_01_v4:2649864-2651302:+	hypothetical protein, conserved	GO:0044429:mitochondrial part	569	57.5641	107.769	1.87215	34.0222	47.7228	1.4027
Tb11.01.1850	Tb927_11_01_v4:2651665-2653116:+	hypothetical protein, conserved	-1	1247	37.4566	85.8324	2.29152	26.7682	70.2957	2.62609
Tb11.01.1860	Tb927_11_01_v4:2653710-2654364:+	hypothetical protein, conserved	-1	482	41.4213	120.562	2.91062	27.9635	83.9944	3.00371
Tb11.01.1870	Tb927_11_01_v4:2654965-2656210:+	actin-like protein, putative	GO:0007010:cytoskeleton organization;GO:0015629:actin cytoskeleton;GO:0005200:structural constituent of cytoskeleton;GO:0005515:protein binding	1184	41.3157	42.8074	1.03611	29.3795	28.0318	0.95413
Tb11.01.1880	Tb927_11_01_v4:2656530-2659127:+	hypothetical protein, conserved	GO:0008150:biological_process;GO:0005575:cellular_component;GO:0003674:molecular_function	2597	20.2381	20.0252	0.98948	12.0208	15.9162	1.32406
Tb11.01.1890	Tb927_11_01_v4:2659761-2660790:+	hypothetical protein, conserved	-1	974	59.806	86.5371	1.44696	47.6514	30.8108	0.64659
Tb11.01.1900	Tb927_11_01_v4:2661011-2661828:+	hypothetical protein, conserved	GO:0005743:mitochondrial inner membrane;GO:0044429:mitochondrial part	809	25.0225	44.9067	1.79465	38.9128	110.647	2.84347
Tb11.01.1910	Tb927_11_01_v4:2662408-2666354:+	hypothetical protein, conserved	GO:0008152:metabolic process;GO:0044429:mitochondrial part;GO:0003824:catalytic activity	3635	22.7612	9.10905	0.4002	35.6625	20.04	0.56193
Tb11.01.1920	Tb927_11_01_v4:2666802-2667211:+	60S ribosomal protein L22, putative	GO:0006412:translation;GO:0005622:intracellular;GO:0005840:ribosome;GO:0003735:structural constituent of ribosome	392	929.317	1866.55	2.00852	605.242	958.81	1.58418
Tb11.01.1930	Tb927_11_01_v4:2667513-2668455:+	hypothetical protein, conserved	GO:0044429:mitochondrial part	641	56.2632	105.26	1.87085	69.093	74.6618	1.0806
Tb11.01.1940	Tb927_11_01_v4:2668837-2670643:+	hypothetical protein, conserved	-1	1793	32.7172	24.3697	0.74486	19.7296	7.85314	0.39804
Tb11.01.1950	Tb927_11_01_v4:2670938-2674697:+	telomerase reverse transcriptase, putative	GO:0006278:RNA-dependent DNA replication;GO:0005634:nucleus;GO:0003677:DNA binding;GO:0003721:telomeric template RNA reverse transcriptase activity;GO:0003723:RNA binding;GO:0003964:RNA-directed DNA polymerase activity	3578	25.5569	4.96448	0.19425	24.2244	3.08562	0.12738
Tb11.01.1960	Tb927_11_01_v4:2674925-2676533:+	hypothetical protein, conserved	-1	1472	42.269	39.4993	0.93448	22.638	29.6533	1.30989
Tb11.01.1970	Tb927_11_01_v4:2677028-2680093:+	hypothetical protein, conserved	-1	2882	18.7344	6.02314	0.3215	12.5892	7.28713	0.57884
Tb11.01.1980	Tb927_11_01_v4:2680725-2681212:+	hypothetical protein, conserved	-1	356	85.1325	41.4519	0.48691	100.7	80.6525	0.80092
Tb11.01.1990	Tb927_11_01_v4:2681596-2682771:+	hypothetical protein, conserved	-1	1175	45.7582	25.5734	0.55888	38.0187	47.7385	1.25566
Tb11.01.2000	Tb927_11_01_v4:2683415-2684207:+	hslVU complex proteolytic subunit, putative,hslVU complex proteolytic subunit, threonine peptidase, Clan T(1), family T1B	GO:0030163:protein catabolic process;GO:0051603:proteolysis involved in cellular protein catabolic process;GO:0005739:mitochondrion;GO:0005839:proteasome core complex;GO:0044429:mitochondrial part;GO:0004175:endopeptidase activity;GO:0004298:threonine-type endopeptidase activity	629	109.427	366.187	3.3464	148.916	523.468	3.51518
Tb11.01.2010	Tb927_11_01_v4:2685014-2686523:+	hypothetical protein, conserved	GO:0008150:biological_process;GO:0055114:oxidation-reduction process;GO:0005575:cellular_component;GO:0003674:molecular_function;GO:0009055:electron carrier activity;GO:0016491:oxidoreductase activity;GO:0051537:2 iron, 2 sulfur cluster binding	626	34.1119	28.9572	0.84889	18.7792	5.75324	0.30636
Tb11.01.2020	Tb927_11_01_v4:2687106-2688530:+	hypothetical protein, conserved	-1	1424	45.0848	85.1802	1.88933	27.6925	30.8558	1.11423
Tb11.01.2030	Tb927_11_01_v4:2689053-2689861:+	golgi SNARE protein-like,GOLGI SNAP receptor complex member, putative	GO:0006886:intracellular protein transport;GO:0016020:membrane	797	31.5889	32.051	1.01463	24.6344	25.0252	1.01586
Tb11.01.2050	Tb927_11_01_v4:2690449-2694895:+	zinc carboxypeptidase, putative,metallo- peptidase, Clan MC, Family M14	GO:0006508:proteolysis;GO:0005575:cellular_component;GO:0004181:metallocarboxypeptidase activity;GO:0008270:zinc ion binding	3578	19.9069	13.8837	0.69743	12.6715	12.3425	0.97404
Tb11.01.2060	Tb927_11_01_v4:2695395-2696024:+	hypothetical protein, conserved	GO:0008150:biological_process;GO:0016021:integral to membrane;GO:0003674:molecular_function	629	12.6872	0	-1	6.62669	2.24869	0.33934
Tb11.01.2070	Tb927_11_01_v4:2696112-2697347:+	hypothetical protein, conserved	-1	1235	22.3557	22.7946	1.01963	11.7493	27.7423	2.36119
Tb11.01.2080	Tb927_11_01_v4:2697799-2698068:+	hypothetical protein, unlikely	-1	269	58.7377	0	-1	56.5773	0.5258	0.00929
Tb11.01.2090	Tb927_11_01_v4:2698317-2699811:+	hypothetical protein, conserved	GO:0016888:endodeoxyribonuclease activity, producing 5'-phosphomonoesters	1199	46.9061	28.383	0.6051	48.6908	21.7474	0.44664
Tb11.01.2100	Tb927_11_01_v4:2700164-2702167:+	hypothetical protein, conserved	-1	1940	23.0082	42.8532	1.86252	16.4342	43.6634	2.65687
Tb11.01.2110	Tb927_11_01_v4:2704786-2705700:+	phosphoglycerate mutase family member 5, putative	GO:0008150:biological_process;GO:0005575:cellular_component;GO:0003674:molecular_function;GO:0004722:protein serine/threonine phosphatase activity	914	44.0328	62.1628	1.41174	84.7884	18.1851	0.21448
Tb11.01.2120	Tb927_11_01_v4:2706951-2707989:+	hypothetical protein, conserved	GO:0008150:biological_process;GO:0005575:cellular_component;GO:0003674:molecular_function	1019	35.112	51.3906	1.46362	14.8399	21.5232	1.45036
Tb11.01.2130	Tb927_11_01_v4:2708383-2709842:+	hypothetical protein, conserved	-1	1385	14.0288	18.1498	1.29375	4.87689	6.95288	1.42568
Tb11.01.2140	Tb927_11_01_v4:2710750-2714104:+	glycosyl hydrolase-like protein	GO:0005975:carbohydrate metabolic process;GO:0005575:cellular_component;GO:0004553:hydrolase activity, hydrolyzing O-glycosyl compounds	3167	11.1123	20.4687	1.84198	15.9666	41.3422	2.5893
Tb11.01.2150	Tb927_11_01_v4:2715843-2717191:+	hypothetical protein, conserved	-1	1154	24.3166	53.3135	2.19247	13.2849	19.5635	1.47261
Tb11.01.2160	Tb927_11_01_v4:2718085-2720409:+	hypothetical protein, conserved	-1	2324	15.4592	8.14635	0.52696	17.1602	5.41235	0.3154
Tb11.01.2170	Tb927_11_01_v4:2720660-2721396:+	hypothetical protein, conserved	GO:0044429:mitochondrial part	539	29.5765	68.31	2.3096	46.9313	61.5307	1.31108
Tb11.01.2180	Tb927_11_01_v4:2721696-2722432:+	hypothetical protein, conserved	-1	569	19.0703	16.6014	0.87054	11.7848	24.5063	2.07949
Tb11.01.2190	Tb927_11_01_v4:2723309-2723841:+	DNA-directed RNA polymerase, putative (RPA12)	GO:0006354:RNA elongation;GO:0006355:regulation of transcription, DNA-dependent;GO:0045449:regulation of transcription;GO:0005634:nucleus;GO:0003676:nucleic acid binding;GO:0003677:DNA binding;GO:0003700:sequence-specific DNA binding transcription factor activity;GO:0008270:zinc ion binding;GO:0030528:transcription regulator activity	455	64.3736	104.016	1.61581	44.6743	98.5501	2.20597
Tb11.01.2200	Tb927_11_01_v4:2724243-2726185:+	hypothetical protein, conserved	-1	1706	24.2214	38.8655	1.60459	15.033	16.6228	1.10575
Tb11.01.2210	Tb927_11_01_v4:2726663-2727437:+	hypothetical protein, conserved	-1	728	52.407	46.2993	0.88346	51.2946	22.4013	0.43672
Tb11.01.2220	Tb927_11_01_v4:2727763-2729051:+	UDP-N-acetylglucosamine-dolichyl-phosphate N-acetylglucosaminephosphotransferase, putative	GO:0006488:dolichol-linked oligosaccharide biosynthetic process;GO:0016021:integral to membrane;GO:0003975:UDP-N-acetylglucosamine-dolichyl-phosphate N-acetylglucosaminephosphotransferase activity	1181	32.2553	43.4418	1.34681	24.7057	40.5226	1.64021
Tb11.01.2230	Tb927_11_01_v4:2729726-2730922:+	hypothetical protein, conserved	GO:0006260:DNA replication;GO:0005634:nucleus	932	30.7874	16.1866	0.52576	22.4862	8.95404	0.3982
Tb11.01.2240	Tb927_11_01_v4:2731749-2733707:+	hypothetical protein, conserved	-1	1958	8.27924	9.93369	1.19983	8.73352	13.6436	1.56221
Tb11.01.2250	Tb927_11_01_v4:2735617-2738544:+	hypothetical protein, conserved	GO:0008150:biological_process;GO:0005575:cellular_component;GO:0003674:molecular_function	2927	21.0309	13.7662	0.65457	25.3305	46.6281	1.84078
Tb11.01.2260	Tb927_11_01_v4:2739036-2740860:+	hypothetical protein, conserved	-1	1817	22.9187	10.2193	0.4459	19.2191	6.52742	0.33963
Tb11.01.2270	Tb927_11_01_v4:2741363-2743063:+	hypothetical protein, conserved	-1	1292	17.0106	3.68559	0.21666	16.3669	3.59042	0.21937
Tb11.01.2280	Tb927_11_01_v4:2743374-2744284:+	ubiquinone biosynthesis methyltransferase, putative	GO:0006743:ubiquinone metabolic process;GO:0009108:coenzyme biosynthetic process;GO:0005575:cellular_component;GO:0044429:mitochondrial part;GO:0008168:methyltransferase activity;GO:0008425:2-polyprenyl-6-methoxy-1,4-benzoquinone methyltransferase activity	866	59.2572	132.632	2.23824	53.2256	90.9127	1.70807
Tb11.01.2290	Tb927_11_01_v4:2744596-2748907:+	protein kinase, putative,tyrosine kinase, putative	GO:0006468:protein phosphorylation;GO:0005575:cellular_component;GO:0004672:protein kinase activity;GO:0004674:protein serine/threonine kinase activity;GO:0004713:protein tyrosine kinase activity;GO:0005524:ATP binding	3782	15.1272	10.2628	0.67843	10.3147	10.1787	0.98682
Tb11.01.2300	Tb927_11_01_v4:2750081-2750716:+	hypothetical protein, conserved	-1	635	13.8152	27.7687	2.01002	7.8354	6.61059	0.84368
Tb11.01.2310	Tb927_11_01_v4:2751146-2753873:+	hypothetical protein, conserved	-1	2567	26.8362	44.0601	1.64182	22.1388	39.6116	1.78924
Tb11.01.2320	Tb927_11_01_v4:2754816-2757408:+	hypothetical protein, conserved	-1	2480	19.6006	6.28343	0.32057	14.2857	3.93133	0.27519
Tb11.01.2330	Tb927_11_01_v4:2758019-2760430:+	eukaryotic translation initation factor 4 gamma, putative	GO:0006139:nucleobase, nucleoside, nucleotide and nucleic acid metabolic process;GO:0006412:translation;GO:0016070:RNA metabolic process;GO:0005575:cellular_component;GO:0003723:RNA binding;GO:0005488:binding;GO:0005515:protein binding	2093	38.3101	60.4681	1.57839	23.0782	114.288	4.95221
Tb11.01.2340	Tb927_11_01_v4:2762397-2763564:+	hypothetical protein, conserved	GO:0044429:mitochondrial part	1001	42.9624	69.2362	1.61155	33.0563	32.994	0.99812
Tb11.01.2350	Tb927_11_01_v4:2763887-2766610:+	hypothetical protein, conserved	GO:0007030:Golgi organization;GO:0015031:protein transport;GO:0016020:membrane	2645	18.2157	14.1136	0.77481	16.6688	11.201	0.67198
Tb11.01.2360	Tb927_11_01_v4:2767044-2768765:+	hypothetical protein, conserved	GO:0044429:mitochondrial part	1721	28.3395	11.0686	0.39057	29.314	12.9647	0.44227
Tb11.01.2370	Tb927_11_01_v4:2768974-2770323:+	hypothetical protein, conserved	GO:0044429:mitochondrial part	1088	29.0567	10.0843	0.34706	18.2079	9.95733	0.54687
Tb11.01.2380	Tb927_11_01_v4:2770666-2773557:+	hypothetical protein, conserved	-1	2822	11.416	5.77851	0.50618	10.464	1.31285	0.12546
Tb11.01.2390	Tb927_11_01_v4:2775028-2775854:+	hypothetical protein, conserved	GO:0008150:biological_process;GO:0005575:cellular_component;GO:0003674:molecular_function	575	53.7758	23.0926	0.42942	21.988	12.4533	0.56637
Tb11.01.2400	Tb927_11_01_v4:2776965-2779661:+	hypothetical protein, conserved	GO:0005488:binding	2696	13.0126	8.57458	0.65894	14.0424	9.0668	0.64568
Tb11.01.2410	Tb927_11_01_v4:2780218-2781936:+	DNA-(apurinic or apyrimidinic site) lyase, putative	GO:0006281:DNA repair;GO:0005575:cellular_component;GO:0004519:endonuclease activity	1718	17.3681	14.814	0.85294	12.9548	6.81685	0.5262
Tb11.01.2420	Tb927_11_01_v4:2782358-2785122:+	beta-adaptin 3, putative,adaptin complex 3 subunit, putative	GO:0006886:intracellular protein transport;GO:0016192:vesicle-mediated transport;GO:0005905:coated pit;GO:0030117:membrane coat;GO:0003674:molecular_function;GO:0005488:binding;GO:0005515:protein binding	2756	25.3127	16.9347	0.66902	21.7758	14.3194	0.65758
Tb11.01.2430	Tb927_11_01_v4:2786654-2798905:+	hypothetical protein, conserved	GO:0019538:protein metabolic process;GO:0005515:protein binding	12251	24.9224	6.19244	0.24847	17.9487	4.80537	0.26773
Tb11.01.2440	Tb927_11_01_v4:2799311-2803341:+	glycosyl hydrolase, putative	GO:0005975:carbohydrate metabolic process;GO:0008152:metabolic process;GO:0016140:O-glycoside metabolic process;GO:0005575:cellular_component;GO:0003824:catalytic activity;GO:0016787:hydrolase activity;GO:0030246:carbohydrate binding	3599	6.24653	5.35342	0.85702	8.57551	7.80385	0.91002
Tb11.01.2450	Tb927_11_01_v4:2804110-2804577:+	hypothetical protein	-1	467	17.5006	0.3486	0.01992	14.0921	0.56397	0.04002
Tb11.01.2460	Tb927_11_01_v4:2804734-2805960:+	hypothetical protein, conserved	GO:0005783:endoplasmic reticulum	1226	102.23	209.846	2.05268	35.4239	79.0531	2.23163
Tb11.01.2470	Tb927_11_01_v4:2806154-2807001:+	hypothetical protein, conserved	GO:0005515:protein binding	788	71.6804	60.6943	0.84673	35.6568	31.014	0.86979
Tb11.01.2480	Tb927_11_01_v4:2807435-2810983:+	hypothetical protein, conserved	-1	3548	16.9351	1.52754	0.0902	32.22	7.55119	0.23436
Tb11.01.2490	Tb927_11_01_v4:2811223-2814209:+	hypothetical protein, conserved	GO:0044429:mitochondrial part	2756	27.1011	8.05632	0.29727	25.1689	6.47255	0.25716
Tb11.01.2500	Tb927_11_01_v4:2814453-2818275:+	SNF2 DNA repair protein, putative,ATP-dependent helicase, putative,SNF2 family helicase, putative	GO:0006338:chromatin remodeling;GO:0007126:meiosis;GO:0005634:nucleus;GO:0003676:nucleic acid binding;GO:0003677:DNA binding;GO:0004386:helicase activity;GO:0005524:ATP binding;GO:0016887:ATPase activity	3635	26.5547	12.6285	0.47556	19.3467	6.30784	0.32604
Tb11.01.2510	Tb927_11_01_v4:2818863-2819719:+	vacuolar sorting-associated protein-like, putative	GO:0006623:protein targeting to vacuole;GO:0005768:endosome;GO:0003674:molecular_function	656	85.2208	55.8188	0.65499	64.4184	38.7023	0.6008
Tb11.01.2520	Tb927_11_01_v4:2819956-2821733:+	Pre-mRNA-splicing factor CWC22, putative (TbCWC22)	GO:0006412:translation;GO:0016070:RNA metabolic process;GO:0005575:cellular_component;GO:0003723:RNA binding;GO:0005488:binding;GO:0005515:protein binding	1745	33.8575	22.6113	0.66784	22.3517	20.9271	0.93626
Tb11.01.2530	Tb927_11_01_v4:2822068-2824162:+	kinesin-like protein, putative	GO:0007017:microtubule-based process;GO:0007018:microtubule-based movement;GO:0005875:microtubule associated complex;GO:0003774:motor activity;GO:0003777:microtubule motor activity;GO:0005524:ATP binding	1853	41.3206	70.1148	1.69685	24.4289	107.899	4.41687
Tb11.01.2540	Tb927_11_01_v4:2824582-2827277:+	hypothetical protein, conserved	GO:0006886:intracellular protein transport	1376	40.1324	68.6315	1.71013	33.0697	69.6967	2.10757
Tb11.01.2550	Tb927_11_01_v4:2827840-2828814:+	hypothetical protein, conserved	-1	839	50.5042	79.7345	1.57877	47.1539	76.3031	1.61817
Tb11.01.2560	Tb927_11_01_v4:2829264-2830032:+	40S ribosomal protein SA, putative	GO:0006412:translation;GO:0000314:organellar small ribosomal subunit;GO:0005622:intracellular;GO:0005840:ribosome;GO:0015935:small ribosomal subunit;GO:0003735:structural constituent of ribosome	734	822.648	1569.15	1.90743	833.538	871.361	1.04538
Tb11.01.2570	Tb927_11_01_v4:2830368-2831382:+	hypothetical protein, conserved	-1	788	65.1867	51.7394	0.79371	39.6429	62.2962	1.57143
Tb11.01.2580	Tb927_11_01_v4:2831823-2834498:+	pumillio/PUF RNA binding protein 11 (PUF11)	GO:0003723:RNA binding;GO:0005488:binding	2675	22.9713	51.3491	2.23536	1.68699	0.0457	0.02709
Tb11.01.2590	Tb927_11_01_v4:2837049-2838431:+	protein kinase ck2 regulatory subunit, putative,casein kinase II beta chain, putative	GO:0005956:protein kinase CK2 complex;GO:0019887:protein kinase regulator activity	884	58.6575	66.3124	1.1305	57.55	84.3135	1.46505
Tb11.01.2600	Tb927_11_01_v4:2838774-2839256:+	hypothetical protein	-1	482	109.048	0	-1	104.986	0.0908	0.00086
Tb11.01.2610	Tb927_11_01_v4:2839404-2841049:+	hypothetical protein, conserved	-1	1499	21.1275	19.8943	0.94163	20.6957	24.4555	1.18167
Tb11.01.2620	Tb927_11_01_v4:2841295-2842728:+	hypothetical protein, conserved	-1	1259	41.2258	45.4243	1.10184	22.7246	17.9113	0.78819
Tb11.01.2630	Tb927_11_01_v4:2843081-2844416:+	hypothetical protein, conserved	-1	1298	39.5022	54.0736	1.36887	33.0948	56.8855	1.71886
Tb11.01.2640	Tb927_11_01_v4:2844788-2845639:+	32 kDa ER-associated protein (ERAP32)	GO:0005783:endoplasmic reticulum	851	15.2035	37.0749	2.43858	11.8981	34.6424	2.91159
Tb11.01.2650	Tb927_11_01_v4:2846647-2848059:+	hypothetical protein, conserved	GO:0016740:transferase activity	1412	16.476	61.6231	3.74018	18.8471	77.5216	4.11319
Tb11.01.2660	Tb927_11_01_v4:2848942-2850270:+	hypothetical protein, conserved	-1	1328	24.8028	26.2337	1.05769	14.6889	9.8158	0.66825
Tb11.01.2670	Tb927_11_01_v4:2850669-2853290:+	MENG,flagellar component	GO:0001539:ciliary or flagellar motility	2546	24.8992	28.095	1.12835	9.34506	10.4423	1.11742
Tb11.01.2680	Tb927_11_01_v4:2853527-2854360:+	40S ribosomal protein SA, putative	GO:0006412:translation;GO:0000314:organellar small ribosomal subunit;GO:0005622:intracellular;GO:0005840:ribosome;GO:0015935:small ribosomal subunit;GO:0003735:structural constituent of ribosome	833	768.242	1470.86	1.91458	761.333	853.732	1.12136
Tb11.01.2690	Tb927_11_01_v4:2854696-2856106:+	hypothetical protein, conserved	-1	953	20.4621	49.2363	2.40622	13.0626	26.3322	2.01584
Tb11.01.2695	Tb927_11_01_v4:2857324-2859072:+	delta tubulin,tubulin delta chain (TUBD1)	GO:0007017:microtubule-based process;GO:0007018:microtubule-based movement;GO:0016049:cell growth;GO:0051258:protein polymerization;GO:0005575:cellular_component;GO:0005874:microtubule;GO:0043234:protein complex;GO:0003924:GTPase activity;GO:0005198:structural molecule activity;GO:0005525:GTP binding	1469	28.3692	7.60396	0.26804	29.7795	12.0772	0.40556
Tb11.01.2700	Tb927_11_01_v4:2859495-2860595:+	hypothetical protein, conserved	-1	1100	17.2719	67.9656	3.93503	5.01187	36.8416	7.35086
Tb11.01.2720	Tb927_11_01_v4:2866031-2867068:+	hypothetical protein, conserved	GO:0008150:biological_process;GO:0005575:cellular_component;GO:0003674:molecular_function;GO:0031072:heat shock protein binding	989	36.6157	28.8603	0.7882	38.444	36.2025	0.94169
Tb11.01.2730	Tb927_11_01_v4:2867559-2876030:+	hypothetical protein, conserved	-1	8471	13.4946	6.16163	0.4566	7.11141	3.73699	0.52549
Tb11.01.2740	Tb927_11_01_v4:2876500-2878555:+	hypothetical protein, conserved	GO:0044429:mitochondrial part	1952	21.9844	20.8639	0.94903	25.7441	34.636	1.34539
Tb11.01.2750	Tb927_11_01_v4:2879202-2879984:+	hypothetical protein, conserved	-1	782	44.3128	4.21274	0.09507	37.4064	5.24685	0.14027
Tb11.01.2770	Tb927_11_01_v4:2880436-2880957:+	hypothetical protein, conserved	GO:0008150:biological_process;GO:0016021:integral to membrane;GO:0003674:molecular_function	521	44.6656	94.0758	2.10623	15.6657	13.6845	0.87354
Tb11.01.2780	Tb927_11_01_v4:2881319-2882532:+	translation initiation factor 2 subunit, putative	GO:0006413:translational initiation;GO:0044237:cellular metabolic process;GO:0044249:cellular biosynthetic process;GO:0005851:eukaryotic translation initiation factor 2B complex;GO:0003743:translation initiation factor activity;GO:0005525:GTP binding	1160	57.5468	104.993	1.82447	50.0959	109.334	2.1825
Tb11.01.2790	Tb927_11_01_v4:2883083-2884753:+	hypothetical protein, conserved	-1	1481	34.6153	30.9889	0.89524	27.1991	44.6478	1.64152
Tb11.01.2800	Tb927_11_01_v4:2885753-2886907:+	hypothetical protein, conserved	-1	1046	98.2376	209.959	2.13725	39.2295	177.978	4.53683
Tb11.01.2810	Tb927_11_01_v4:2887723-2892988:+	hypothetical protein, conserved	GO:0005488:binding;GO:0005515:protein binding;GO:0008270:zinc ion binding	5117	18.2513	4.51505	0.24738	12.5034	3.48628	0.27883
Tb11.01.2820	Tb927_11_01_v4:2893559-2894271:+	exosome-associated protein 4 (EAP4)	GO:0006364:rRNA processing;GO:0006396:RNA processing;GO:0000176:nuclear exosome (RNase complex);GO:0000177:cytoplasmic exosome (RNase complex);GO:0000175:3'-5'-exoribonuclease activity;GO:0003723:RNA binding	683	49.6827	51.8545	1.04371	42.7441	44.8796	1.04996
Tb11.01.2830	Tb927_11_01_v4:2894504-2895373:+	hypothetical protein, conserved	-1	860	28.0228	32.856	1.17247	10.247	7.73347	0.75471
Tb11.01.2840	Tb927_11_01_v4:2895672-2896746:+	hypothetical protein, conserved	-1	1004	19.7671	39.0654	1.97628	16.2518	13.3647	0.82235
Tb11.01.2860	Tb927_11_01_v4:2898894-2899607:+	hypothetical protein	-1	713	1.94314	0	-1	0.56385	0	-1
Tb11.01.2870	Tb927_11_01_v4:2900394-2900729:+	hypothetical protein, unlikely	-1	335	0.63328	0	-1	0	0	-1
Tb11.01.2880	Tb927_11_01_v4:2908459-2913605:+	Nucleoporin (TbNup149)	GO:0006950:response to stress;GO:0005576:extracellular region;GO:0005643:nuclear pore;GO:0005179:hormone activity	4319	24.231	27.5507	1.137	21.461	32.6789	1.52271
Tb11.01.2885	Tb927_11_01_v4:2913733-2918152:+	Nucleoporin (TbNup140)	GO:0005643:nuclear pore	4394	26.0877	17.0935	0.65523	34.5007	34.9551	1.01317
Tb11.01.2886	Tb927_11_01_v4:2918255-2918779:+	N-acetyltransferase, putative	GO:0008152:metabolic process;GO:0005575:cellular_component;GO:0008080:N-acetyltransferase activity	443	92.714	54.2952	0.58562	70.352	30.5749	0.4346
Tb11.01.2900	Tb927_11_01_v4:2918993-2920127:+	protein kinase, putative,serine/threonine kinase, putative	GO:0006468:protein phosphorylation;GO:0005575:cellular_component;GO:0004672:protein kinase activity;GO:0004674:protein serine/threonine kinase activity;GO:0004713:protein tyrosine kinase activity;GO:0005524:ATP binding	1106	20.6797	16.3372	0.79001	8.23829	4.63104	0.56214
Tb11.01.2910	Tb927_11_01_v4:2920637-2921249:+	hypothetical protein, conserved	GO:0044429:mitochondrial part	596	32.9285	21.4173	0.65042	15.015	26.5646	1.76921
Tb11.01.2920	Tb927_11_01_v4:2921268-2922355:+	hypothetical protein, conserved	GO:0044429:mitochondrial part	509	68.5134	60.3018	0.88015	46.3501	42.703	0.92131
Tb11.01.2930	Tb927_11_01_v4:2922509-2926285:+	hypothetical protein	-1	2978	17.7408	16.4657	0.92813	9.48398	14.4259	1.52108
Tb11.01.2940	Tb927_11_01_v4:2927500-2928485:+	U5 snRNP-specific 40 kDa protein	GO:0008380:RNA splicing;GO:0005634:nucleus;GO:0005829:cytosol;GO:0030627:pre-mRNA 5'-splice site binding	980	62.4054	31.3535	0.50242	75.9517	34.2435	0.45086
Tb11.01.2950	Tb927_11_01_v4:2928605-2930812:+	sodium/sulphate symporter, putative	GO:0015746:citrate transport;GO:0045449:regulation of transcription;GO:0016021:integral to membrane;GO:0015137:citrate transmembrane transporter activity;GO:0030528:transcription regulator activity	2186	35.0829	30.9353	0.88178	22.9875	18.3285	0.79733
Tb11.01.2960	Tb927_11_01_v4:2931725-2932495:+	hypothetical protein, conserved	-1	515	70.7944	77.4021	1.09334	68.3617	63.9637	0.93567
Tb11.01.2970	Tb927_11_01_v4:2932807-2933359:+	hypothetical protein, conserved	-1	533	19.705	81.2185	4.12172	5.93781	13.5143	2.27597
Tb11.01.2980	Tb927_11_01_v4:2933647-2933829:+	hypothetical protein, unlikely	-1	182	26.3125	26.206	0.99595	13.7434	14.1323	1.0283
Tb11.01.2990	Tb927_11_01_v4:2934593-2936200:+	oligomeric golgi complex component 8, putative	-1	1565	33.0761	34.5528	1.04464	30.4642	18.6861	0.61338
Tb11.01.3000	Tb927_11_01_v4:2936408-2937592:+	paraflagellar rod component, putative (PFC17)	-1	1082	43.0292	105.138	2.44341	23.8795	77.4211	3.24216
Tb11.01.3010	Tb927_11_01_v4:2938264-2951179:+	dynein heavy chain, putative	GO:0007018:microtubule-based movement;GO:0030286:dynein complex;GO:0000166:nucleotide binding;GO:0003777:microtubule motor activity;GO:0005524:ATP binding;GO:0016887:ATPase activity;GO:0017111:nucleoside-triphosphatase activity	12728	14.7977	9.02158	0.60966	14.0738	14.8484	1.05505
Tb11.01.3020	Tb927_11_01_v4:2952013-2952606:+	40S ribosomal protein L14, putative	GO:0006412:translation;GO:0005622:intracellular;GO:0005840:ribosome;GO:0003735:structural constituent of ribosome	569	720.082	1883	2.61498	700.836	1026.08	1.46408
Tb11.01.3030	Tb927_11_01_v4:2952862-2953566:+	hypothetical protein, conserved	-1	638	38.4259	40.075	1.04292	27.8302	14.0274	0.50403
Tb11.01.3040	Tb927_11_01_v4:2954034-2955020:+	cytosolic malate dehydrogenase (cMDH)	GO:0005975:carbohydrate metabolic process;GO:0006096:glycolysis;GO:0006099:tricarboxylic acid cycle;GO:0006108:malate metabolic process;GO:0008152:metabolic process;GO:0044262:cellular carbohydrate metabolic process;GO:0055114:oxidation-reduction process;GO:0005737:cytoplasm;GO:0003824:catalytic activity;GO:0005488:binding;GO:0016491:oxidoreductase activity;GO:0016615:malate dehydrogenase activit…	986	114.737	418.7	3.6492	100.799	301.782	2.99391
Tb11.01.3050	Tb927_11_01_v4:2955545-2957026:+	hypothetical protein, conserved	-1	1481	35.7821	45.8636	1.28175	24.7914	16.266	0.65611
Tb11.01.3060	Tb927_11_01_v4:2957239-2958948:+	hypothetical protein, conserved	-1	1709	34.8116	44.3251	1.27328	28.3555	18.2282	0.64285
Tb11.01.3070	Tb927_11_01_v4:2959333-2962463:+	hypothetical protein, conserved	GO:0044429:mitochondrial part	3122	15.0934	10.6736	0.70717	12.1717	14.377	1.18118
Tb11.01.3080	Tb927_11_01_v4:2963223-2965274:+	heat shock protein 70, putative	GO:0006457:protein folding;GO:0005575:cellular_component;GO:0003674:molecular_function;GO:0005524:ATP binding	2030	103.36	496.068	4.79939	119.262	631.422	5.29441
Tb11.01.3085	Tb927_11_01_v4:2965667-2966256:+	hypothetical protein, conserved	-1	569	44.8506	111.989	2.49694	62.9205	74.3535	1.18171
Tb11.01.3090	Tb927_11_01_v4:2966575-2968071:+	hypothetical protein, conserved	-1	1496	21.556	11.45	0.53118	23.6424	23.7341	1.00388
Tb11.01.3100	Tb927_11_01_v4:2968422-2970353:+	hypothetical protein, conserved	-1	800	26.3021	30.1618	1.14674	12.9819	3.6439	0.28069
Tb11.01.3110	Tb927_11_01_v4:2970984-2973109:+	heat shock protein 70	GO:0006457:protein folding;GO:0005575:cellular_component;GO:0003674:molecular_function;GO:0005524:ATP binding	2072	934.461	3524.42	3.77161	1230.21	4430.26	3.60122
Tb11.01.3150	Tb927_11_01_v4:2973278-2975677:+	gamma-tubulin complex subunit, putative,spindle pole body component alp6, putative	GO:0000226:microtubule cytoskeleton organization;GO:0000922:spindle pole;GO:0005815:microtubule organizing center;GO:0016021:integral to membrane;GO:0003674:molecular_function	2399	17.0267	14.1972	0.83382	11.7658	14.3597	1.22046
Tb11.01.3160	Tb927_11_01_v4:2976323-2978121:+	hypothetical protein, conserved	GO:0000166:nucleotide binding;GO:0005524:ATP binding;GO:0017111:nucleoside-triphosphatase activity	1691	86.1108	72.2162	0.83864	35.3629	18.1838	0.51421
Tb11.01.3170	Tb927_11_01_v4:2978318-2979321:+	guanine nucleotide-binding protein beta subunit- like protein,activated protein kinase c receptor (TRACK)	GO:0006915:apoptosis;GO:0032465:regulation of cytokinesis;GO:0005840:ribosome;GO:0005080:protein kinase C binding;GO:0005515:protein binding	956	475.001	757.901	1.59558	1445.98	1233.17	0.85283
Tb11.01.3180	Tb927_11_01_v4:2979623-2980626:+	guanine nucleotide-binding protein beta subunit-like protein,activated protein kinase c receptor	GO:0008150:biological_process;GO:0032465:regulation of cytokinesis;GO:0005575:cellular_component;GO:0005840:ribosome;GO:0003674:molecular_function;GO:0005515:protein binding	956	461.132	723.613	1.56921	1408.99	1210.38	0.85904
Tb11.01.3190	Tb927_11_01_v4:2980957-2982650:+	hypothetical protein, conserved	GO:0044429:mitochondrial part	1652	25.3804	34.2577	1.34977	31.2414	43.9202	1.40583
Tb11.01.3200	Tb927_11_01_v4:2983051-2984620:+	hypothetical protein, conserved	GO:0044429:mitochondrial part	818	45.8642	48.2137	1.05123	40.2743	9.85337	0.24466
Tb11.01.3220	Tb927_11_01_v4:2987953-2988624:+	hypothetical protein	-1	671	5.03315	0	-1	0.34365	0	-1
Tb11.01.3240	Tb927_11_01_v4:2991166-2993668:-	trans-sialidase, putative	GO:0009405:pathogenesis;GO:0004308:exo-alpha-sialidase activity	2045	11.4607	10.1708	0.88745	0.10815	0.02002	0.18511
Tb11.01.3250	Tb927_11_01_v4:2995000-2995200:+	hypothetical protein	-1	200	0	0	-1	0	0	-1
Tb11.01.3260	Tb927_11_01_v4:3001228-3005160:+	cullin 1, putative	GO:0006511:ubiquitin-dependent protein catabolic process;GO:0008283:cell proliferation;GO:0005575:cellular_component;GO:0031461:cullin-RING ubiquitin ligase complex;GO:0005515:protein binding;GO:0031625:ubiquitin protein ligase binding	2417	17.2122	22.6062	1.31339	6.31728	15.3147	2.42426
Tb11.01.3270	Tb927_11_01_v4:3006300-3009335:+	A/G-specific adenine glycosylase, putative	GO:0006281:DNA repair;GO:0006284:base-excision repair;GO:0005634:nucleus;GO:0005739:mitochondrion;GO:0003677:DNA binding;GO:0003824:catalytic activity;GO:0004519:endonuclease activity;GO:0004844:uracil DNA N-glycosylase activity;GO:0016787:hydrolase activity;GO:0051539:4 iron, 4 sulfur cluster binding	1532	31.9295	38.8088	1.21545	23.399	10.6257	0.45411
Tb11.01.3280	Tb927_11_01_v4:3009567-3011652:+	hypothetical protein, conserved	GO:0008150:biological_process;GO:0005575:cellular_component;GO:0003674:molecular_function	2048	28.0042	4.81836	0.17206	32.1534	8.31497	0.2586
Tb11.01.3290	Tb927_11_01_v4:3011885-3013776:+	hypothetical protein, conserved	GO:0044429:mitochondrial part	1871	46.4241	95.6023	2.05933	44.2917	212.954	4.80798
Tb11.01.3300	Tb927_11_01_v4:3014711-3015600:+	hypothetical protein, conserved	GO:0044429:mitochondrial part	848	33.988	34.4492	1.01357	50.3858	70.5852	1.4009
Tb11.01.3320	Tb927_11_01_v4:3015951-3019815:+	Trichohyalin, putative	-1	1976	35.125	41.2106	1.17326	13.4965	47.516	3.52062
Tb11.01.3340	Tb927_11_01_v4:3021787-3024030:+	2,3-bisphosphoglycerate-independent phosphoglycerate mutase-like protein, putative	GO:0008152:metabolic process;GO:0044429:mitochondrial part;GO:0003824:catalytic activity;GO:0046872:metal ion binding	2243	22.9813	6.08103	0.26461	27.5356	8.1073	0.29443
Tb11.01.3350	Tb927_11_01_v4:3024303-3026392:+	cyclin dependent kinase-binding protein, putative	GO:0008150:biological_process;GO:0005575:cellular_component;GO:0005515:protein binding	1694	18.5237	6.74956	0.36437	23.0409	5.92087	0.25697
Tb11.01.3360	Tb927_11_01_v4:3027645-3028640:+	peroxisomal biogenesis factor 11 (PEX11) domain-containing protein	GO:0016557:peroxisome membrane biogenesis;GO:0051301:cell division;GO:0016020:membrane;GO:0020015:glycosome	881	54.6461	23.3629	0.42753	47.3774	11.7878	0.24881
Tb11.01.3370	Tb927_11_01_v4:3029059-3029752:+	glycosomal membrane protein, putative (PEX11)	-1	656	164.679	876.428	5.32203	231.801	1112.01	4.79726
Tb11.01.3380	Tb927_11_01_v4:3030507-3033340:+	histone acetyltransferase, putative (HAT2)	GO:0016573:histone acetylation;GO:0045449:regulation of transcription;GO:0005634:nucleus;GO:0004402:histone acetyltransferase activity	1814	39.3857	7.97112	0.20239	26.6772	6.13122	0.22983
Tb11.01.3390	Tb927_11_01_v4:3033590-3038208:+	DNA topoisomerase II, putative (TOP2)	GO:0006265:DNA topological change;GO:0005575:cellular_component;GO:0005694:chromosome;GO:0003677:DNA binding;GO:0003918:DNA topoisomerase (ATP-hydrolyzing) activity;GO:0005524:ATP binding	4274	21.9735	20.9178	0.95196	10.3836	19.9636	1.9226
Tb11.01.3400	Tb927_11_01_v4:3038812-3041465:+	peroxisomal biogenesis factor 11 (PEX11) domain-containing protein	GO:0016557:peroxisome membrane biogenesis;GO:0051301:cell division;GO:0016020:membrane;GO:0020015:glycosome;GO:0005488:binding;GO:0016740:transferase activity	2402	18.9824	26.1528	1.37774	17.1443	27.6124	1.61059
Tb11.01.3410	Tb927_11_01_v4:3042060-3043603:+	hypothetical protein, conserved	-1	1223	15.1603	21.6418	1.42753	9.02737	10.4156	1.15378
Tb11.01.3420	Tb927_11_01_v4:3044138-3045948:+	eukaryotic translation initiation factor, putative	GO:0006413:translational initiation;GO:0005852:eukaryotic translation initiation factor 3 complex;GO:0003743:translation initiation factor activity	1241	111.22	217.016	1.95123	85.5354	282.454	3.30219
Tb11.01.3470	Tb927_11_01_v4:3046855-3052833:+	hypothetical protein, conserved	-1	5978	10.5396	16.4944	1.56499	3.24092	3.99465	1.23257
Tb11.01.3480	Tb927_11_01_v4:3053586-3055366:+	hypothetical protein, conserved	-1	1718	37.9649	34.3296	0.90424	23.4867	24.8277	1.0571
Tb11.01.3490	Tb927_11_01_v4:3055725-3056567:+	hypothetical protein, conserved	GO:0044429:mitochondrial part	716	36.4794	88.7376	2.43254	21.4915	78.134	3.63557
Tb11.01.3500	Tb927_11_01_v4:3057331-3058104:+	hypothetical protein, conserved	GO:0044429:mitochondrial part	728	29.0546	33.3182	1.14674	26.0807	53.1448	2.03771
Tb11.01.3510	Tb927_11_01_v4:3058842-3061591:+	minichromosome maintenance (MCM) complex subunit, putative	GO:0006260:DNA replication;GO:0006270:DNA-dependent DNA replication initiation;GO:0005575:cellular_component;GO:0005634:nucleus;GO:0003677:DNA binding;GO:0005524:ATP binding	2606	19.2934	2.72641	0.14131	15.5912	7.08553	0.45446
Tb11.01.3520	Tb927_11_01_v4:3061946-3064966:+	hypothetical protein, conserved	GO:0001539:ciliary or flagellar motility;GO:0005515:protein binding	3020	20.8133	5.99397	0.28799	18.5733	6.06076	0.32632
Tb11.01.3530	Tb927_11_01_v4:3065252-3066505:+	hypothetical protein, conserved	GO:0030488:tRNA methylation;GO:0016429:tRNA (adenine-N1-)-methyltransferase activity	1253	69.6142	107.373	1.54241	76.332	75.6722	0.99136
Tb11.01.3540	Tb927_11_01_v4:3066658-3068510:+	dolichyl-P-Man:GDP-Man5GlcNAc2-PP-dolichyl alpha-1,2-mannosyltranslocase, putative	GO:0006869:lipid transport;GO:0015772:oligosaccharide transport;GO:0005789:endoplasmic reticulum membrane;GO:0016021:integral to membrane;GO:0005319:lipid transporter activity;GO:0015157:oligosaccharide transmembrane transporter activity	1796	48.4069	24.9214	0.51483	35.9959	12.571	0.34923
Tb11.01.3550	Tb927_11_01_v4:3068700-3070008:+	2-oxoglutarate dehydrogenase E2 component, putative	GO:0006099:tricarboxylic acid cycle;GO:0008152:metabolic process;GO:0044429:mitochondrial part;GO:0045252:oxoglutarate dehydrogenase complex;GO:0004149:dihydrolipoyllysine-residue succinyltransferase activity;GO:0008415:acyltransferase activity	1151	85.422	619.919	7.25713	102.467	881.396	8.60174
Tb11.01.3560	Tb927_11_01_v4:3071961-3073480:+	vacuolar ATP synthase subunit b, putative,v- ATPase B subunit,vacuolar proton pump B subunit	GO:0015986:ATP synthesis coupled proton transport;GO:0015991:ATP hydrolysis coupled proton transport;GO:0015992:proton transport;GO:0046034:ATP metabolic process;GO:0016469:proton-transporting two-sector ATPase complex;GO:0033180:proton-transporting V-type ATPase, V1 domain;GO:0046611:lysosomal proton-transporting V-type ATPase complex;GO:0008553:hydrogen-exporting ATPase activity, phosphorylativ…	1487	113.744	318.994	2.8045	57.282	181.817	3.17407
Tb11.01.3570	Tb927_11_01_v4:3074639-3076604:+	hypothetical protein, conserved	GO:0016740:transferase activity	1757	30.9007	63.2852	2.04802	19.796	33.4503	1.68975
Tb11.01.3580	Tb927_11_01_v4:3077234-3078307:+	hypothetical protein, conserved	-1	1025	42.1053	109.56	2.60204	13.4837	10.6757	0.79175
Tb11.01.3590	Tb927_11_01_v4:3079190-3081065:+	FG-GAP repeat protein, putative,intergrin alpha chain protein, putative	GO:0007160:cell-matrix adhesion;GO:0008305:integrin complex;GO:0016021:integral to membrane;GO:0003674:molecular_function	1868	62.4432	78.7408	1.261	49.4652	42.1996	0.85312
Tb11.01.3600	Tb927_11_01_v4:3081365-3082922:+	MRP protein, putative	GO:0008150:biological_process;GO:0005575:cellular_component;GO:0000166:nucleotide binding	854	56.9177	17.3719	0.30521	47.9499	26.4284	0.55117
Tb11.01.3610	Tb927_11_01_v4:3083173-3084769:+	membrane-bound acid phosphatase, putative	GO:0003993:acid phosphatase activity	1487	32.2769	86.615	2.6835	89.6132	809.233	9.03028
Tb11.01.3620	Tb927_11_01_v4:3086313-3087486:+	hypothetical protein, conserved	-1	1037	53.4035	10.7495	0.20129	52.1438	29.5483	0.56667
Tb11.01.3630	Tb927_11_01_v4:3087716-3089637:+	eukaryotic translation initiation factor 4e, putative	GO:0006413:translational initiation;GO:0005737:cytoplasm;GO:0003723:RNA binding;GO:0003743:translation initiation factor activity	1328	20.4514	68.1845	3.33397	24.2851	121.622	5.00811
Tb11.01.3640	Tb927_11_01_v4:3092006-3094828:+	acyl-CoA dehydrogenase, putative	GO:0008152:metabolic process;GO:0055114:oxidation-reduction process;GO:0005575:cellular_component;GO:0016491:oxidoreductase activity	1823	13.7259	24.1266	1.75774	19.0024	43.0395	2.26495
Tb11.01.3650	Tb927_11_01_v4:3095805-3097614:+	hypothetical protein, conserved	GO:0003676:nucleic acid binding	1661	39.2999	48.3924	1.23136	23.0418	29.8851	1.297
Tb11.01.3660	Tb927_11_01_v4:3097940-3100378:+	DNA repair and recombination helicase protein PIF1, putative,DNA repair and recombination protein, mitochondrial precursor, putative (TbPIF3)	GO:0000723:telomere maintenance;GO:0006310:DNA recombination;GO:0051276:chromosome organization;GO:0005634:nucleus;GO:0005737:cytoplasm;GO:0005739:mitochondrion;GO:0000166:nucleotide binding;GO:0003678:DNA helicase activity;GO:0017111:nucleoside-triphosphatase activity	2438	13.1661	5.33825	0.40545	6.32978	1.35571	0.21418
Tb11.01.3670	Tb927_11_01_v4:3101037-3104576:+	hypothetical protein, conserved	GO:0005488:binding	3284	14.9155	6.42387	0.43068	12.4997	9.14312	0.73147
Tb11.01.3675	Tb927_11_01_v4:3105085-3105563:+	40S ribosomal protein S17, putative	GO:0006412:translation;GO:0005622:intracellular;GO:0005840:ribosome;GO:0003735:structural constituent of ribosome	428	839.239	1626.99	1.93865	1214	1339.06	1.10302
Tb11.01.3676	Tb927_11_01_v4:3105874-3106320:+	40S ribosomal protein S17, putative	GO:0006412:translation;GO:0005622:intracellular;GO:0005840:ribosome;GO:0003735:structural constituent of ribosome	428	810.831	1622.77	2.00137	1182.28	1337.93	1.13165
Tb11.01.3680	Tb927_11_01_v4:3106616-3107024:+	hypothetical protein, conserved	-1	368	26.2002	34.4897	1.31639	26.6092	30.9583	1.16345
Tb11.01.3690	Tb927_11_01_v4:3107656-3111126:+	splicing factor 3B subunit 1, putative	GO:0005488:binding	3299	28.2034	18.4064	0.65263	24.9675	26.01	1.04175
Tb11.01.3700	Tb927_11_01_v4:3111700-3113847:+	leucine-rich repeat protein (LRRP), putative	GO:0008150:biological_process;GO:0005575:cellular_component;GO:0003674:molecular_function;GO:0005515:protein binding	2147	27.9297	24.2314	0.86759	18.4474	9.41008	0.5101
Tb11.01.3710	Tb927_11_01_v4:3114415-3115513:+	hypothetical protein, conserved	GO:0044429:mitochondrial part	1049	57.0269	47.5022	0.83298	41.1007	26.9295	0.65521
Tb11.01.3720	Tb927_11_01_v4:3115803-3117439:+	hypothetical protein	-1	1469	14.25	23.1244	1.62276	10.9255	11.6278	1.06429
Tb11.01.3730	Tb927_11_01_v4:3117459-3120086:+	hypothetical protein, conserved	GO:0008150:biological_process;GO:0005575:cellular_component;GO:0003674:molecular_function	2627	31.991	4.43041	0.13849	27.7651	11.9151	0.42914
Tb11.01.3740	Tb927_11_01_v4:3120728-3123364:+	coatomer gamma subunit, putative,cytosolic coat protein, putative (TbCoatomerGamma)	GO:0006886:intracellular protein transport;GO:0006890:retrograde vesicle-mediated transport, Golgi to ER;GO:0016192:vesicle-mediated transport;GO:0005798:Golgi-associated vesicle;GO:0030117:membrane coat;GO:0030126:COPI vesicle coat;GO:0003674:molecular_function;GO:0005198:structural molecule activity;GO:0005488:binding;GO:0005515:protein binding	2636	31.952	57.625	1.80348	22.0098	58.7348	2.66858
Tb11.01.3745	Tb927_11_01_v4:3124430-3125093:+	hypothetical protein, conserved	-1	545	36.6238	36.5493	0.99797	25.5485	26.1478	1.02346
Tb11.01.3750	Tb927_11_01_v4:3125342-3128129:+	molybdenum cofactor biosynthesis protein, putative	GO:0006777:Mo-molybdopterin cofactor biosynthetic process	2327	10.9461	10.4787	0.9573	9.86068	5.68604	0.57664
Tb11.01.3760	Tb927_11_01_v4:3128684-3129339:+	hypothetical protein, conserved	GO:0044429:mitochondrial part;GO:0008113:peptide-methionine-(S)-S-oxide reductase activity	551	58.4951	98.1654	1.67818	37.4484	21.2853	0.56839
Tb11.01.3770	Tb927_11_01_v4:3129807-3130992:+	protein phosphatase 2A, putative	GO:0016787:hydrolase activity	920	72.8168	57.8486	0.79444	40.1031	44.7878	1.11682
Tb11.01.3780	Tb927_11_01_v4:3131415-3132713:+	cytochrome oxidase assembly protein, putative	GO:0006461:protein complex assembly;GO:0016020:membrane;GO:0031966:mitochondrial membrane;GO:0044429:mitochondrial part	1181	9.98767	7.04462	0.70533	34.9206	75.1357	2.15162
Tb11.01.3790	Tb927_11_01_v4:3133357-3134335:+	hypothetical protein, conserved	-1	965	7.27078	10.7816	1.48286	11.3109	25.9906	2.29785
Tb11.01.3800	Tb927_11_01_v4:3140894-3141226:+	hypothetical protein	-1	332	0	0	-1	0	0	-1
Tb11.01.3805	Tb927_11_01_v4:3148543-3149173:+	microtubule-associated protein,corset-associated protein 15 (CAP15)	-1	365	436.868	1148.21	2.62827	49.7064	174.868	3.51802
Tb11.01.3810	Tb927_11_01_v4:3152313-3152795:-	hypothetical protein	-1	482	0	0	-1	0	0	-1
Tb11.01.3820	Tb927_11_01_v4:3153691-3154587:-	hypothetical protein, conserved	-1	896	0.21825	0.69556	3.18699	0.18999	1.26596	6.6633
Tb11.01.3830	Tb927_11_01_v4:3154742-3155239:-	hypothetical protein	-1	497	0.40879	0	-1	0	0	-1
Tb11.01.3840	Tb927_11_01_v4:3155499-3156370:+	hypothetical protein, conserved	-1	683	43.2908	42.1318	0.97323	22.173	6.49162	0.29277
Tb11.01.3850	Tb927_11_01_v4:3156434-3157603:+	hypothetical protein, conserved	-1	1169	40.0444	30.3238	0.75725	25.1123	32.2437	1.28398
Tb11.01.3860	Tb927_11_01_v4:3157778-3158257:+	hypothetical protein, conserved	GO:0044429:mitochondrial part	479	103.835	218.359	2.10293	203.504	374.661	1.84105
Tb11.01.3870	Tb927_11_01_v4:3158552-3160913:+	hypothetical protein, conserved	-1	1865	35.9306	26.8338	0.74682	23.8821	13.2173	0.55344
Tb11.01.3880	Tb927_11_01_v4:3161138-3162088:+	hypothetical protein, conserved	-1	950	40.0326	59.3765	1.48321	22.2202	16.4953	0.74236
Tb11.01.3890	Tb927_11_01_v4:3162357-3163292:+	hypothetical protein, conserved	-1	935	25.8833	28.4395	1.09876	13.3859	17.1754	1.28309
Tb11.01.3900	Tb927_11_01_v4:3163527-3164309:+	N-acetyl-D-glucosaminylphosphatidylinositol de-N-acetylase (GPI12)	GO:0006506:GPI anchor biosynthetic process;GO:0016021:integral to membrane;GO:0000225:N-acetylglucosaminylphosphatidylinositol deacetylase activity;GO:0008270:zinc ion binding	758	31.7436	16.3777	0.51594	21.5179	8.4967	0.39487
Tb11.01.3910	Tb927_11_01_v4:3164507-3165299:+	endonuclease III, putative	GO:0006281:DNA repair;GO:0006284:base-excision repair;GO:0003677:DNA binding;GO:0003824:catalytic activity;GO:0004519:endonuclease activity;GO:0019104:DNA N-glycosylase activity;GO:0051539:4 iron, 4 sulfur cluster binding	779	43.9871	60.4263	1.37373	28.4621	19.0088	0.66786
Tb11.01.3915	Tb927_11_01_v4:3165520-3165930:+	RNA-binding protein, putative (RBP5)	GO:0006396:RNA processing;GO:0005575:cellular_component;GO:0003676:nucleic acid binding;GO:0003723:RNA binding	392	120.477	673.209	5.58787	32.4952	158.49	4.87735
Tb11.01.3930	Tb927_11_01_v4:3167338-3171277:+	RNA helicase, putative	GO:0006139:nucleobase, nucleoside, nucleotide and nucleic acid metabolic process;GO:0006810:transport;GO:0005622:intracellular;GO:0005634:nucleus;GO:0003676:nucleic acid binding;GO:0004386:helicase activity;GO:0005524:ATP binding;GO:0008026:ATP-dependent helicase activity;GO:0008270:zinc ion binding	3899	20.1874	6.98157	0.34584	18.7256	10.5878	0.56542
Tb11.01.3940	Tb927_11_01_v4:3171514-3172351:+	RNA-binding protein, putative (RBP9)	GO:0006396:RNA processing;GO:0003676:nucleic acid binding;GO:0003723:RNA binding	653	27.4285	159.777	5.82522	2.03398	0.72022	0.35409
Tb11.01.3960	Tb927_11_01_v4:3181533-3183808:+	flagellar protein essential for flagellar pocket biogenesis (BILBO1)	GO:0005509:calcium ion binding	1763	33.1785	53.9938	1.62738	17.3044	55.1604	3.18765
Tb11.01.3970	Tb927_11_01_v4:3184714-3185378:+	hypothetical protein, conserved	GO:0044429:mitochondrial part	602	18.6154	35.2261	1.89231	19.4847	29.7804	1.5284
Tb11.01.3980	Tb927_11_01_v4:3186228-3188011:+	hypothetical protein, conserved	GO:0008150:biological_process;GO:0005575:cellular_component;GO:0003674:molecular_function	1766	16.7769	8.02032	0.47806	9.23392	3.32526	0.36011
Tb11.01.3990	Tb927_11_01_v4:3188761-3191511:+	kinesin, putative	GO:0007017:microtubule-based process;GO:0007018:microtubule-based movement;GO:0005875:microtubule associated complex;GO:0003774:motor activity;GO:0003777:microtubule motor activity;GO:0005524:ATP binding	2750	4.41195	4.06454	0.92126	4.54084	1.79204	0.39465
Tb11.01.4020	Tb927_11_01_v4:3193832-3195613:+	hypothetical protein, conserved	GO:0005515:protein binding;GO:0008270:zinc ion binding	1673	28.9437	34.5464	1.19357	31.7027	35.7363	1.12723
Tb11.01.4025	Tb927_11_01_v4:3196076-3196464:+	hypothetical protein, conserved	-1	278	36.8928	81.9301	2.22076	21.8662	43.5085	1.98976
Tb11.01.4030	Tb927_11_01_v4:3197376-3198412:+	hypothetical protein, conserved	-1	875	58.3948	212.312	3.6358	22.3982	84.309	3.76411
Tb11.01.4040	Tb927_11_01_v4:3200083-3202530:+	hypothetical protein, conserved	-1	2381	23.4621	26.5781	1.13281	23.1105	35.3695	1.53045
Tb11.01.4050	Tb927_11_01_v4:3203111-3204851:+	heat shock protein HslVU, ATPase subunit HslU, putative,ATP-dependent hsl protease ATP-binding subunit hslU, putative	GO:0005737:cytoplasm;GO:0009376:HslUV protease complex;GO:0000166:nucleotide binding;GO:0004176:ATP-dependent peptidase activity;GO:0005515:protein binding;GO:0005524:ATP binding;GO:0016887:ATPase activity;GO:0017111:nucleoside-triphosphatase activity;GO:0070011:peptidase activity, acting on L-amino acid peptides	1490	28.7314	59.5401	2.0723	15.2162	38.724	2.54492
Tb11.01.4060	Tb927_11_01_v4:3205255-3207722:+	ubiquitin carboxyl-terminal hydrolase, putative,cysteine peptidase, Clan CA, family C19, putative	GO:0006511:ubiquitin-dependent protein catabolic process;GO:0016579:protein deubiquitination;GO:0004197:cysteine-type endopeptidase activity;GO:0004221:ubiquitin thiolesterase activity;GO:0004843:ubiquitin-specific protease activity	2372	23.4725	38.2338	1.62888	15.8771	22.1676	1.3962
Tb11.01.4070	Tb927_11_01_v4:3208876-3211481:+	minichromosome maintenance (MCM) complex subunit, putative	GO:0006260:DNA replication;GO:0006270:DNA-dependent DNA replication initiation;GO:0005575:cellular_component;GO:0005634:nucleus;GO:0003677:DNA binding;GO:0005524:ATP binding	2510	19.2113	5.12238	0.26663	17.5359	9.09959	0.51891
Tb11.01.4080	Tb927_11_01_v4:3211690-3213583:+	hypothetical protein, conserved	-1	1862	17.9436	23.9369	1.33401	15.1145	10.5736	0.69957
Tb11.01.4090	Tb927_11_01_v4:3213881-3215624:+	hypothetical protein, conserved,drug resistence protein, putative	GO:0008150:biological_process;GO:0016021:integral to membrane;GO:0003674:molecular_function	1475	22.0016	12.3437	0.56103	19.6441	12.2225	0.6222
Tb11.01.4100	Tb927_11_01_v4:3216574-3218754:+	hypothetical protein, conserved	-1	1610	17.9679	21.332	1.18723	12.2922	18.943	1.54106
Tb11.01.4110	Tb927_11_01_v4:3219472-3220996:+	hypothetical protein, conserved	-1	1511	50.4194	52.1127	1.03358	37.0367	16.6982	0.45085
Tb11.01.4120	Tb927_11_01_v4:3221423-3222029:+	hypothetical protein, conserved	-1	581	58.3592	27.789	0.47617	60.4226	46.3675	0.76739
Tb11.01.4130	Tb927_11_01_v4:3222274-3225013:+	protein kinase, putative,cdc2-related kinase, putative (CRK12)	GO:0006468:protein phosphorylation;GO:0008150:biological_process;GO:0005575:cellular_component;GO:0003674:molecular_function;GO:0004672:protein kinase activity;GO:0004674:protein serine/threonine kinase activity;GO:0004713:protein tyrosine kinase activity;GO:0005524:ATP binding	2309	19.6781	13.4483	0.68342	13.4032	14.8939	1.11122
Tb11.01.4140	Tb927_11_01_v4:3226207-3229213:+	hypothetical protein, conserved	-1	2579	13.3179	6.80056	0.51063	25.2368	27.4263	1.08676
Tb11.01.4150	Tb927_11_01_v4:3229656-3230162:+	hypothetical protein, conserved	-1	446	54.297	30.7966	0.56719	40.4572	21.1553	0.5229
Tb11.01.4160	Tb927_11_01_v4:3230321-3231288:+	hypothetical protein, conserved,predicted Zinc finger, C3HC4 type (RING finger) protein	GO:0008150:biological_process;GO:0005575:cellular_component;GO:0005515:protein binding;GO:0008270:zinc ion binding	836	23.9391	43.7575	1.82787	16.8895	19.2611	1.14042
Tb11.01.4170	Tb927_11_01_v4:3232104-3234650:+	DNA photolyase, putative	GO:0006281:DNA repair;GO:0005634:nucleus;GO:0044429:mitochondrial part;GO:0003904:deoxyribodipyrimidine photo-lyase activity;GO:0003913:DNA photolyase activity	2546	14.3133	2.91048	0.20334	17.4355	5.50945	0.31599
Tb11.01.4180	Tb927_11_01_v4:3234930-3235594:+	ankyrin repeat protein, putative	-1	479	45.1088	53.9116	1.19514	28.8955	28.9818	1.00299
Tb11.01.4190	Tb927_11_01_v4:3235951-3237362:+	hypothetical protein, conserved	-1	728	45.347	12.5484	0.27672	72.3325	40.3691	0.5581
Tb11.01.4200	Tb927_11_01_v4:3237572-3238920:+	hypothetical protein, conserved	-1	1244	40.6532	21.3879	0.52611	31.1573	24.2681	0.77889
Tb11.01.4210	Tb927_11_01_v4:3239203-3242691:+	hypothetical protein, conserved	-1	3488	20.86	9.23838	0.44288	20.596	3.70161	0.17972
Tb11.01.4220	Tb927_11_01_v4:3243052-3245267:+	hypothetical protein, conserved	-1	1667	25.1465	8.0509	0.32016	28.8876	10.3855	0.35951
Tb11.01.4230	Tb927_11_01_v4:3246743-3249585:+	protein kinase, putative	GO:0006468:protein phosphorylation;GO:0005575:cellular_component;GO:0004672:protein kinase activity;GO:0004674:protein serine/threonine kinase activity;GO:0004713:protein tyrosine kinase activity;GO:0005524:ATP binding	1397	15.6944	85.2296	5.43057	12.9832	87.429	6.73399
Tb11.01.4250	Tb927_11_01_v4:3254247-3256876:+	protein kinase, putative	GO:0006468:protein phosphorylation;GO:0005575:cellular_component;GO:0004672:protein kinase activity;GO:0004674:protein serine/threonine kinase activity;GO:0004713:protein tyrosine kinase activity;GO:0005524:ATP binding	1454	15.7224	82.9519	5.27604	12.8049	88.7584	6.93159
Tb11.01.4270	Tb927_11_01_v4:3259862-3262355:+	cell division cycle phosphatase 14, putative	GO:0006470:protein dephosphorylation;GO:0016311:dephosphorylation;GO:0008138:protein tyrosine/serine/threonine phosphatase activity;GO:0016791:phosphatase activity	2456	19.4087	20.0849	1.03484	11.6004	10.8978	0.93943
Tb11.01.4280	Tb927_11_01_v4:3263588-3264811:+	hypothetical protein, conserved	GO:0006352:transcription initiation;GO:0016570:histone modification;GO:0005634:nucleus;GO:0003677:DNA binding;GO:0005515:protein binding;GO:0008270:zinc ion binding	1223	21.9508	45.9259	2.09222	14.3888	47.7693	3.31989
Tb11.01.4290	Tb927_11_01_v4:3265660-3268011:+	hypothetical protein, conserved	GO:0008150:biological_process;GO:0005575:cellular_component;GO:0003674:molecular_function	1706	17.269	7.14767	0.4139	11.3887	8.45596	0.74249
Tb11.01.4300	Tb927_11_01_v4:3268270-3271546:+	hypothetical protein, conserved	-1	3080	13.5198	4.70053	0.34768	10.5032	4.56808	0.43492
Tb11.01.4310	Tb927_11_01_v4:3271930-3278807:+	hypothetical protein, conserved	-1	6587	18.2909	6.00221	0.32815	13.6788	6.1917	0.45265
Tb11.01.4320	Tb927_11_01_v4:3279077-3281185:+	kinetoplastid-specific phospho-protein phosphatase, putative	GO:0006470:protein dephosphorylation;GO:0005575:cellular_component;GO:0004722:protein serine/threonine phosphatase activity;GO:0016787:hydrolase activity	1913	24.437	22.5699	0.9236	14.3557	21.4929	1.49717
Tb11.01.4330	Tb927_11_01_v4:3282363-3284024:+	hypothetical protein, conserved	-1	1661	17.6331	15.6105	0.88529	15.049	16.5396	1.09904
Tb11.01.4340	Tb927_11_01_v4:3284938-3286118:+	hypothetical protein, conserved	-1	1055	84.2985	78.018	0.9255	76.2145	35.6279	0.46747
Tb11.01.4350	Tb927_11_01_v4:3286404-3288939:+	hypothetical protein, conserved	-1	2507	9.99597	8.44711	0.84505	7.27342	5.45013	0.74932
Tb11.01.4360	Tb927_11_01_v4:3289757-3291067:+	hypothetical protein, conserved	-1	1007	29.3655	24.9366	0.84918	25.227	14.4854	0.5742
Tb11.01.4370	Tb927_11_01_v4:3291750-3294170:+	hypothetical protein, conserved	-1	2420	41.524	92.3747	2.22461	23.529	92.3121	3.92334
Tb11.01.4380	Tb927_11_01_v4:3295311-3296648:+	hypothetical protein	-1	1178	8.86486	21.0588	2.37553	5.19235	21.5139	4.14338
Tb11.01.4390	Tb927_11_01_v4:3296697-3298631:+	leucine-rich repeat protein (LRRP), putative	-1	1934	18.9383	8.72353	0.46063	14.4827	23.6279	1.63146
Tb11.01.4400	Tb927_11_01_v4:3299927-3302506:+	hypothetical protein	-1	2354	17.4386	14.3447	0.82258	18.437	26.0171	1.41113
Tb11.01.4410	Tb927_11_01_v4:3303807-3304720:+	kinetoplastid-specific dual specificity phosphatase, putative	GO:0006470:protein dephosphorylation;GO:0008138:protein tyrosine/serine/threonine phosphatase activity	842	32.8447	9.65113	0.29384	35.3514	14.8132	0.41903
Tb11.01.4420	Tb927_11_01_v4:3304971-3306260:+	hypothetical protein, conserved	-1	1181	34.7113	20.7425	0.59757	23.2804	9.7789	0.42005
Tb11.01.4430	Tb927_11_01_v4:3306480-3308342:+	hypothetical protein, conserved	-1	761	117.895	84.025	0.71271	81.127	46.5374	0.57364
Tb11.01.4440	Tb927_11_01_v4:3308663-3311367:+	ATP-dependent DNA helicase, putative	GO:0006268:DNA unwinding involved in replication;GO:0006281:DNA repair;GO:0005634:nucleus;GO:0003677:DNA binding;GO:0004003:ATP-dependent DNA helicase activity;GO:0005524:ATP binding;GO:0016787:hydrolase activity	2531	18.2994	24.4399	1.33556	13.0139	12.5031	0.96075
Tb11.01.4450	Tb927_11_01_v4:3311926-3313092:+	cyclin 1,serine peptidase family S51, peptidase E, putative	-1	1166	26.5462	56.8433	2.1413	20.9907	49.5815	2.36207
Tb11.01.4460	Tb927_11_01_v4:3313432-3315840:+	hypothetical protein, conserved	GO:0005515:protein binding	2270	8.88017	8.07662	0.90951	4.30277	2.39374	0.55633
Tb11.01.4470	Tb927_11_01_v4:3317050-3318848:+	hypothetical protein, conserved	-1	1580	29.5998	41.5621	1.40413	31.9276	17.1228	0.5363
Tb11.01.4480	Tb927_11_01_v4:3319069-3322202:+	hypothetical protein, conserved	GO:0008150:biological_process;GO:0035023:regulation of Rho protein signal transduction;GO:0005575:cellular_component;GO:0005622:intracellular;GO:0003674:molecular_function;GO:0005089:Rho guanyl-nucleotide exchange factor activity	2924	31.6762	26.1159	0.82446	16.9171	13.36	0.78973
Tb11.01.4490	Tb927_11_01_v4:3322618-3324046:+	hypothetical protein, conserved,Zinc finger DHHC domain containing transmembrane protein, putative	GO:0008150:biological_process;GO:0016021:integral to membrane;GO:0008270:zinc ion binding;GO:0046872:metal ion binding	1358	22.5373	16.4887	0.73162	15.7119	9.1965	0.58532
Tb11.01.4500	Tb927_11_01_v4:3325032-3327432:+	hypothetical protein, conserved	-1	2360	21.2587	27.1395	1.27663	12.3141	14.8087	1.20258
Tb11.01.4510	Tb927_11_01_v4:3328123-3329225:+	hypothetical protein, conserved	-1	1070	42.9864	10.5496	0.24542	38.526	13.7163	0.35603
Tb11.01.4520	Tb927_11_01_v4:3329422-3329924:+	prefoldin subunit 2, putative	GO:0006457:protein folding;GO:0016272:prefoldin complex;GO:0005515:protein binding;GO:0051082:unfolded protein binding	437	111.526	143.226	1.28423	132.999	239.197	1.79849
Tb11.01.4530	Tb927_11_01_v4:3330358-3331485:+	hypothetical protein, conserved	-1	1127	17.5304	19.445	1.10922	10.2236	11.4832	1.1232
Tb11.01.4550	Tb927_11_01_v4:3332204-3332656:+	hypothetical protein, conserved	-1	452	33.5548	14.4515	0.43068	26.3155	9.93651	0.37759
Tb11.01.4560	Tb927_11_01_v4:3335695-3336957:+	variant surface glycoprotein (VSG)-related, putative	-1	1262	6.11518	11.8154	1.93215	1.81883	0.95248	0.52368
Tb11.01.4570	Tb927_11_01_v4:3338580-3341369:-	hypothetical protein, conserved	-1	1478	35.337	12.525	0.35444	43.0891	15.0997	0.35043
Tb11.01.4580	Tb927_11_01_v4:3342074-3343220:-	hypothetical protein	-1	452	28.5669	46.9673	1.64411	14.0788	13.7358	0.97563
Tb11.01.4590	Tb927_11_01_v4:3343894-3344969:-	hypothetical protein, conserved	GO:0044429:mitochondrial part	1049	23.5143	56.7962	2.41538	19.7176	27.6853	1.40409
Tb11.01.4600	Tb927_11_01_v4:3345260-3346259:-	cleavage and polyadenylation specificity factor 30 kDa subunit,CPSF 30 kDa subunit,NS1 effector domain- binding protein 1 (CPSF30)	GO:0006396:RNA processing;GO:0005847:mRNA cleavage and polyadenylation specificity factor complex;GO:0003676:nucleic acid binding;GO:0003723:RNA binding;GO:0008270:zinc ion binding	833	71.6177	64.7583	0.90422	69.0443	75.5645	1.09443
Tb11.01.4610	Tb927_11_01_v4:3346563-3348296:-	hypothetical protein, conserved	-1	782	41.795	8.02427	0.19199	63.1232	13.1442	0.20823
Tb11.01.4620	Tb927_11_01_v4:3348951-3356232:-	ubiquitin ligase, putative	GO:0004842:ubiquitin-protein ligase activity;GO:0008270:zinc ion binding	5495	19.1785	7.66763	0.3998	13.6842	8.79233	0.64252
Tb11.01.4621	Tb927_11_01_v4:3424660-3425174:-	calmodulin	GO:0008150:biological_process;GO:0019861:flagellum;GO:0005509:calcium ion binding	449	369.526	849.429	2.2987	301.005	721.069	2.39554
Tb11.01.4622	Tb927_11_01_v4:3426338-3426852:-	calmodulin	GO:0008150:biological_process;GO:0019861:flagellum;GO:0005509:calcium ion binding	449	400.587	838.875	2.09412	295.305	715.868	2.42416
Tb11.01.4623	Tb927_11_01_v4:3425499-3426013:-	calmodulin	GO:0008150:biological_process;GO:0019861:flagellum;GO:0005509:calcium ion binding	449	397.846	848.701	2.13324	323.537	721.363	2.22962
Tb11.01.4624	Tb927_11_01_v4:3427177-3427675:-	calmodulin	GO:0008150:biological_process;GO:0019861:flagellum;GO:0005509:calcium ion binding	449	377.291	773.002	2.04882	304.053	691.924	2.27567
Tb11.01.4625	Tb927_11_01_v4:3423388-3423978:-	hypothetical protein	-1	590	46.5348	106.631	2.29142	27.4007	47.725	1.74174
Tb11.01.4630	Tb927_11_01_v4:3427979-3431396:-	hypothetical protein, conserved	-1	3302	31.041	19.5303	0.62918	26.8724	16.635	0.61904
Tb11.01.4640	Tb927_11_01_v4:3431770-3433452:-	hypothetical protein, conserved	-1	1637	36.0301	19.9461	0.5536	36.2532	15.7326	0.43396
Tb11.01.4650	Tb927_11_01_v4:3434055-3435727:-	hypothetical protein, conserved	-1	1580	37.7277	34.2162	0.90693	44.9873	44.3838	0.98659
Tb11.01.4660	Tb927_11_01_v4:3436368-3437694:-	elongation factor 1 gamma, putative	GO:0006414:translational elongation;GO:0005853:eukaryotic translation elongation factor 1 complex;GO:0003746:translation elongation factor activity	1214	167.723	737.531	4.39732	209.129	598.309	2.86096
Tb11.01.4680	Tb927_11_01_v4:3438189-3439274:-	hypothetical protein, conserved	-1	1085	32.3581	23.0753	0.71312	17.119	13.2506	0.77403
Tb11.01.4690	Tb927_11_01_v4:3441788-3444026:-	hypothetical protein, conserved	-1	1793	15.0265	21.2279	1.4127	6.30852	25.9863	4.11924
Tb11.01.4700	Tb927_11_01_v4:3448302-3449240:-	hypothetical protein, conserved	-1	938	56.7945	21.217	0.37357	23.8452	5.89968	0.24742
[truncated: 7,831 more rows]
