# Supplementary material for: Comparative ribosome profiling reveals extensive translational complexity in different Trypanosoma brucei life cycle stages
Source: Nucleic Acids Res. 2014 Jan 17;42(6):3623–37. doi: 10.1093/nar/gkt1386 (PMC3973304; doi:10.1093/nar/gkt1386)
Supplement: Supplementary Data [file supp_gkt1386_nar-03295-h-2013-File009.xlsx]

## Sheet: rank in translational eff.
translational efficiency is calculated as footprint density / mRNA density
translational efficiency was only calculated for genes with at least 5 reads in each of the following libraries: mRNA PF, mRNA BF, footprint PF, footprint BF, N = 7782
Note: reads mapping to the first 40 nt of a CDS were not considered for the calculation of translational efficiencies
rank 1 = highest translational efficiency, rank 7782 = lowest translational efficiency
geneID	location	description	GO term	BF translational efficiency	BF rank	PF translational efficiency	PF rank	PF-BF rank
Tb927.5.440	Tb927_05_v4:134963-137454:-	trans-sialidase, putative	GO:0009405:pathogenesis;GO:0004308:exo-alpha-sialidase activity	0.38747	6785	4.20199	418	-6367
Tb927.7.6850	Tb927_07_v4:1916651-1920893:-	trans-sialidase (TbTS)	GO:0009405:pathogenesis;GO:0015739:sialic acid transport;GO:0009986:cell surface;GO:0004308:exo-alpha-sialidase activity;GO:0008373:sialyltransferase activity	0.188	7513	2.33248	1445	-6068
Tb927.4.4940	Tb927_04_v4:1356186-1358289:-	hypothetical protein, conserved	-1	0.51277	6201	4.77165	273	-5928
Tb927.7.7470	Tb927_07_v4:2147506-2151293:-	receptor-type adenylate cyclase GRESAG 4, putative	GO:0009190:cyclic nucleotide biosynthetic process;GO:0023034:intracellular signaling pathway;GO:0016021:integral to membrane;GO:0004016:adenylate cyclase activity;GO:0016849:phosphorus-oxygen lyase activity	0.33851	7001	2.52778	1268	-5733
Tb927.1.2120	Tb927_01_v4:540718-542916:+	calpain, putative,cysteine peptidase, Clan CA, family C2, putative	GO:0006508:proteolysis;GO:0008150:biological_process;GO:0005575:cellular_component;GO:0005622:intracellular;GO:0003674:molecular_function;GO:0004198:calcium-dependent cysteine-type endopeptidase activity	0.49758	6258	3.31619	739	-5519
Tb927.4.360	Tb927_04_v4:108154-110104:-	1,2-Dihydroxy-3-keto-5-methylthiopentene dioxygenase, putative;with=GeneDB:LmjF34.4600	GO:0019509:L-methionine salvage from methylthioadenosine;GO:0005829:cytosol;GO:0046872:metal ion binding;GO:0051213:dioxygenase activity	0.43229	6587	2.72433	1089	-5498
Tb927.8.4100	Tb927_08_v4:1212951-1215321:-	hypothetical protein, conserved	GO:0008150:biological_process;GO:0016021:integral to membrane;GO:0003674:molecular_function	0.4075	6695	2.56	1229	-5466
Tb927.8.4050	Tb927_08_v4:1203333-1205703:-	hypothetical protein, conserved	GO:0008150:biological_process;GO:0016021:integral to membrane;GO:0003674:molecular_function	0.41735	6653	2.37861	1401	-5252
Tb09.160.5550	Tb927_09_v4:1188157-1190888:-	calpain-like cysteine peptidase, putative,cysteine peptidase, Clan CA, family C2, putative	GO:0006508:proteolysis;GO:0005622:intracellular;GO:0004198:calcium-dependent cysteine-type endopeptidase activity	0.3529	6936	1.96735	1868	-5068
Tb927.8.7690	Tb927_08_v4:2215280-2215837:+	amino acid transporter (pseudogene), putative	-1	0.40787	6693	2.07534	1731	-4962
Tb927.2.5530	Tb927_02_v4:981617-987300:-	hypothetical protein, conserved (1F7.135)	GO:0008150:biological_process;GO:0005575:cellular_component;GO:0003674:molecular_function	0.42664	6612	2.11973	1675	-4937
Tb927.10.6770	Tb927_10_v5:1705474-1706127:+	hypothetical protein, conserved	GO:0005622:intracellular	0.5172	6176	2.54303	1249	-4927
Tb927.8.1610	Tb927_08_v4:537061-538806:+	MSP-B, putative	GO:0006508:proteolysis;GO:0007155:cell adhesion;GO:0016020:membrane;GO:0004222:metalloendopeptidase activity;GO:0008270:zinc ion binding	0.28948	7199	1.7117	2272	-4927
Tb11.01.6650	Tb927_11_01_v4:3934726-3936447:-	serine/threonine-protein kinase, putative	GO:0006468:protein phosphorylation;GO:0005575:cellular_component;GO:0004672:protein kinase activity;GO:0004674:protein serine/threonine kinase activity;GO:0004713:protein tyrosine kinase activity;GO:0005524:ATP binding	0.71377	5280	4.38864	363	-4917
Tb927.7.7110	Tb927_07_v4:2033132-2035835:-	leucine-rich repeat protein (LRRP), putative,leucine-rich repeat protein 1 (LRRP1), putative	GO:0008150:biological_process;GO:0005575:cellular_component;GO:0003674:molecular_function;GO:0005515:protein binding	0.44738	6501	2.18259	1601	-4900
Tb927.3.5010	Tb927_03_v4:1405984-1406873:+	hypothetical protein, conserved	-1	0.46668	6409	2.25668	1526	-4883
Tb927.8.1630	Tb927_08_v4:541429-543192:+	MSP-B, putative	GO:0006508:proteolysis;GO:0007155:cell adhesion;GO:0016020:membrane;GO:0004222:metalloendopeptidase activity;GO:0008270:zinc ion binding	0.32873	7046	1.72991	2246	-4800
Tb927.8.2630	Tb927_08_v4:774188-776616:+	kinesin, putative	GO:0007017:microtubule-based process;GO:0007018:microtubule-based movement;GO:0005875:microtubule associated complex;GO:0003774:motor activity;GO:0003777:microtubule motor activity;GO:0005524:ATP binding	0.77607	4994	5.1895	207	-4787
Tb927.8.1640	Tb927_08_v4:543622-545385:+	MSP-B, putative	GO:0006508:proteolysis;GO:0007155:cell adhesion;GO:0016020:membrane;GO:0004222:metalloendopeptidase activity;GO:0008270:zinc ion binding	0.31141	7116	1.61869	2448	-4668
Tb927.10.10260	Tb927_10_v5:2519684-2520109:-	EP1 procyclin (EP1)	GO:0008150:biological_process;GO:0009986:cell surface;GO:0016020:membrane;GO:0003674:molecular_function	0.84579	4682	7.56248	34	-4648
Tb927.8.1620	Tb927_08_v4:539236-540999:+	MSP-B, putative	GO:0006508:proteolysis;GO:0007155:cell adhesion;GO:0016020:membrane;GO:0004222:metalloendopeptidase activity;GO:0008270:zinc ion binding	0.35151	6940	1.68484	2322	-4618
Tb927.5.3210	Tb927_05_v4:998450-999025:-	small ubiquitin-related modifier, putative (TbSUMO)	GO:0043687:post-translational protein modification;GO:0005634:nucleus;GO:0070735:protein-glycine ligase activity	0.34526	6978	1.64118	2405	-4573
Tb927.10.5220	Tb927_10_v5:1292952-1294295:+	hypothetical protein, conserved	GO:0044429:mitochondrial part;GO:0005488:binding	0.47935	6344	2.03535	1781	-4563
Tb927.1.2210	Tb927_01_v4:559984-561120:+	hypothetical protein, conserved	-1	0.57519	5897	2.43439	1343	-4554
Tb927.8.4730	Tb927_08_v4:1389086-1390532:-	amino acid transporter, putative	GO:0006865:amino acid transport;GO:0016020:membrane;GO:0005275:amine transmembrane transporter activity	0.49365	6282	2.06979	1742	-4540
Tb09.211.1070	Tb927_09_v4:1459127-1462271:-	hypothetical protein, conserved,zinc finger protein family member, putative (ZC3H28)	GO:0003676:nucleic acid binding;GO:0003723:RNA binding;GO:0008270:zinc ion binding	0.68145	5430	3.0095	909	-4521
Tb11.47.0015	Tb927_11_01_v4:378763-383091:+	hypothetical protein, conserved	-1	0.75035	5109	3.56552	634	-4475
Tb09.160.5480	Tb927_09_v4:1177062-1178492:-	purine nucleoside transporter (TbNT10)	GO:0006810:transport;GO:0015858:nucleoside transport;GO:0016020:membrane;GO:0016021:integral to membrane;GO:0005337:nucleoside transmembrane transporter activity	0.18772	7514	1.33762	3047	-4467
Tb11.53.0001	Tb927_11_01_v4:443506-447705:+	hypothetical protein,leucine-rich repeat protein (LRRP), putative	GO:0005515:protein binding	0.78431	4965	3.88497	503	-4462
Tb927.6.150	Tb927_06_v4:15642-17141:+	retrotransposon hot spot protein (RHS, pseudogene), putative,retrotransposon hot spot protein 3 (RHS3), frameshift	-1	0.54277	6052	2.15629	1635	-4417
Tb927.1.70	Tb927_01_v4:44937-46994:-	retrotransposon hot spot protein 4 (RHS4), putative	GO:0008150:biological_process;GO:0005634:nucleus;GO:0003674:molecular_function	0.57894	5881	2.28282	1493	-4388
Tb927.3.2470	Tb927_03_v4:619537-621351:+	pumilio RNA binding protein, putative (PUF8)	GO:0003723:RNA binding;GO:0005488:binding	0.50609	6229	1.96722	1869	-4360
Tb927.8.2770	Tb927_08_v4:817161-826652:+	hypothetical protein, conserved	GO:0006811:ion transport;GO:0016020:membrane;GO:0005216:ion channel activity	0.28456	7227	1.41102	2873	-4354
Tb927.10.11150	Tb927_10_v5:2728700-2729380:-	hypothetical protein, conserved	-1	0.19122	7512	1.27449	3208	-4304
Tb927.7.2000	Tb927_07_v4:493613-495688:-	retrotransposon hot spot protein 7 (RHS7), putative	-1	1.25448	3189	7.55207	35	-3154
Tb927.5.3890	Tb927_05_v4:1210106-1211091:+	hypothetical protein, conserved	-1	0.69485	5376	2.72242	1091	-4285
Tb927.2.5610	Tb927_02_v4:1007898-1013083:+	hypothetical protein, conserved (1F7.175)	GO:0008150:biological_process;GO:0005575:cellular_component;GO:0003674:molecular_function	0.53985	6063	2.02337	1797	-4266
Tb927.1.275	Tb927_01_v4:108058-110934:+	expression site-associated gene (ESAG, pseudogene), putative,expression site-associated gene 4 (ESAG4), pseudogene	GO:0009190:cyclic nucleotide biosynthetic process;GO:0023034:intracellular signaling pathway;GO:0016849:phosphorus-oxygen lyase activity	0.16901	7557	1.23935	3306	-4251
Tb927.3.590	Tb927_03_v4:147064-148503:+	adenosine transporter, putative	GO:0006810:transport;GO:0015858:nucleoside transport;GO:0016020:membrane;GO:0016021:integral to membrane;GO:0005337:nucleoside transmembrane transporter activity	0.59757	5806	2.22112	1568	-4238
Tb927.1.1790	Tb927_01_v4:468057-468879:+	hypothetical protein	-1	0.59907	5795	2.19544	1595	-4200
Tb927.7.6310	Tb927_07_v4:1712534-1716072:-	polo-like protein kinase,protein kinase (PLK)	GO:0006468:protein phosphorylation;GO:0007049:cell cycle;GO:0005634:nucleus;GO:0004672:protein kinase activity;GO:0004674:protein serine/threonine kinase activity;GO:0004713:protein tyrosine kinase activity;GO:0005515:protein binding;GO:0005524:ATP binding;GO:0042801:polo kinase kinase activity	0.28772	7208	1.3402	3038	-4170
Tb927.10.14530	Tb927_10_v5:3552891-3554036:-	proteasome regulatory non-ATPase subunit 8,26S proteasome regulatory subunit (Rpn8)	GO:0006511:ubiquitin-dependent protein catabolic process;GO:0016049:cell growth;GO:0005838:proteasome regulatory particle;GO:0004175:endopeptidase activity	0.57041	5924	2.04871	1764	-4160
Tb927.8.7660	Tb927_08_v4:2208976-2209305:+	amino acid transporter (pseudogene), putative	-1	0.5783	5885	2.06752	1743	-4142
Tb927.8.990	Tb927_08_v4:316912-318340:-	RNA-binding protein, putative (RBP33)	GO:0006396:RNA processing;GO:0005575:cellular_component;GO:0003676:nucleic acid binding;GO:0003723:RNA binding	0.57023	5927	2.02579	1792	-4135
Tb927.2.910	Tb927_02_v4:153734-156642:+	expression site-associated gene (ESAG, pseudogene), putative,expression site-associated gene 4 (ESAG4), degenerate	GO:0009190:cyclic nucleotide biosynthetic process;GO:0023034:intracellular signaling pathway;GO:0016849:phosphorus-oxygen lyase activity	0.16728	7561	1.19081	3444	-4117
Tb927.6.1880	Tb927_06_v4:623938-625681:-	aspartyl-tRNA synthetase, putative	GO:0006412:translation;GO:0006418:tRNA aminoacylation for protein translation;GO:0006422:aspartyl-tRNA aminoacylation;GO:0005737:cytoplasm;GO:0000166:nucleotide binding;GO:0003676:nucleic acid binding;GO:0004812:aminoacyl-tRNA ligase activity;GO:0004815:aspartate-tRNA ligase activity;GO:0005524:ATP binding	0.70267	5342	2.5518	1237	-4105
Tb09.160.3980	Tb927_09_v4:894858-897494:+	eukaryotic translation initation factor 4 gamma, putative (28G16.290)	GO:0006139:nucleobase, nucleoside, nucleotide and nucleic acid metabolic process;GO:0006412:translation;GO:0016070:RNA metabolic process;GO:0005575:cellular_component;GO:0003676:nucleic acid binding;GO:0003723:RNA binding;GO:0005488:binding;GO:0005515:protein binding	0.52689	6130	1.86432	2040	-4090
Tb927.2.3320	Tb927_02_v4:614655-617079:+	65 kDa invariant surface glycoprotein (10C8.460)	GO:0007009:plasma membrane organization;GO:0008150:biological_process;GO:0005886:plasma membrane	2.8989	710	7.298	48	-662
Tb09.211.2940	Tb927_09_v4:1790322-1791362:+	hypothetical protein, conserved	-1	0.77684	4991	2.98826	922	-4069
Tb927.4.100	Tb927_04_v4:1682-3133:-	retrotransposon hot spot protein (RHS, pseudogene), putative,retrotransposon hot spot protein 1 (RHS1), interrupted	-1	0.17303	7546	1.17779	3489	-4057
Tb11.02.2380	Tb927_11_01_v4:1344487-1346811:-	retrotransposon hot spot protein (RHS, pseudogene), putative,retrotransposon hot spot protein (RHS), degenerate	-1	0.56061	5973	1.93585	1926	-4047
Tb927.3.3940	Tb927_03_v4:1096380-1099463:+	RNA-binding protein, putative (DRBD11)	GO:0006396:RNA processing;GO:0005575:cellular_component;GO:0003676:nucleic acid binding;GO:0003723:RNA binding	0.80475	4864	3.14659	819	-4045
Tb927.10.9080	Tb927_10_v5:2250745-2252667:+	pteridine transporter, putative	GO:0015877:biopterin transport;GO:0015224:biopterin transporter activity	0.22765	7403	1.21488	3372	-4031
Tb11.02.1670	Tb927_11_01_v4:1201027-1202758:-	hypothetical protein, conserved	GO:0009987:cellular process	0.68354	5420	2.38423	1400	-4020
Tb927.10.10350	Tb927_10_v5:2545928-2547748:-	protein kinase, putative	GO:0006468:protein phosphorylation;GO:0005575:cellular_component;GO:0004672:protein kinase activity;GO:0004674:protein serine/threonine kinase activity;GO:0004713:protein tyrosine kinase activity;GO:0005524:ATP binding	0.8076	4850	3.11449	835	-4015
Tb11.02.3350	Tb927_11_01_v4:1568722-1571847:+	hypothetical protein, conserved	-1	0.46405	6418	1.6405	2406	-4012
Tb11.01.4390	Tb927_11_01_v4:3296697-3298631:+	leucine-rich repeat protein (LRRP), putative	-1	0.46063	6433	1.63146	2424	-4009
Tb927.2.1330	Tb927_02_v4:245650-247458:+	retrotransposon hot spot protein (RHS, pseudogene), putative,retrotransposon hot spot protein 6 (RHS6), degenerate	-1	0.60464	5769	2.04247	1770	-3999
Tb11.01.7130	Tb927_11_01_v4:4056137-4058434:-	Tb-291 membrane associated protein, putative,membrane associated protein, putative	GO:0008150:biological_process;GO:0005575:cellular_component;GO:0003674:molecular_function	0.44343	6519	1.56432	2543	-3976
Tb927.4.210	Tb927_04_v4:39136-40569:-	retrotransposon hot spot protein (RHS, pseudogene), putative,retrotransposon hot spot protein 2 (RHS2), interrupted, degenerate	-1	0.2426	7366	1.20904	3393	-3973
Tb927.10.11310	Tb927_10_v5:2761335-2762576:+	intraflagellar transport protein IFT55/IFT57, putative (IFT57/55)	-1	0.74621	5128	2.63994	1159	-3969
Tb927.6.2860	Tb927_06_v4:858688-860459:+	hypothetical protein, conserved	GO:0008150:biological_process;GO:0005575:cellular_component;GO:0003674:molecular_function	0.72196	5241	2.51954	1274	-3967
Tb927.4.4040	Tb927_04_v4:1073890-1074828:-	hypothetical protein, conserved	-1	0.95882	4218	4.87984	254	-3964
Tb927.5.3050	Tb927_05_v4:954870-956697:+	poly(ADP-ribose) polymerase, putative	GO:0006471:protein ADP-ribosylation;GO:0005634:nucleus;GO:0003950:NAD+ ADP-ribosyltransferase activity	0.47227	6384	1.61508	2453	-3931
Tb927.7.7180	Tb927_07_v4:2060753-2062707:-	leucine-rich repeat protein (LRRP), putative,leucine-rich repeat protein 1 (LRRP1), putative	GO:0008150:biological_process;GO:0005575:cellular_component;GO:0003674:molecular_function;GO:0005515:protein binding	0.64574	5584	2.13167	1661	-3923
Tb927.10.2210	Tb927_10_v5:567824-569812:+	ubiquitin carboxyl-terminal hydrolase, putative,cysteine peptidase, Clan CA, family C19, putative	GO:0006511:ubiquitin-dependent protein catabolic process;GO:0016579:protein deubiquitination;GO:0004197:cysteine-type endopeptidase activity;GO:0004221:ubiquitin thiolesterase activity;GO:0004843:ubiquitin-specific protease activity	0.63601	5613	2.10428	1696	-3917
Tb11.01.5970	Tb927_11_01_v4:3762649-3765581:+	hypothetical protein, conserved	-1	0.80941	4846	2.97661	930	-3916
Tb927.6.5100	Tb927_06_v4:1393434-1396783:+	serine/threonine-protein kinase, putative	GO:0006468:protein phosphorylation;GO:0005575:cellular_component;GO:0004672:protein kinase activity;GO:0004674:protein serine/threonine kinase activity;GO:0004713:protein tyrosine kinase activity;GO:0005524:ATP binding;GO:0042801:polo kinase kinase activity	0.54672	6034	1.79863	2129	-3905
Tb927.2.4740	Tb927_02_v4:840842-841918:-	ribosomal protein L11, putative (30M24.210)	GO:0006412:translation;GO:0008150:biological_process;GO:0005622:intracellular;GO:0005840:ribosome;GO:0044429:mitochondrial part;GO:0003674:molecular_function;GO:0003735:structural constituent of ribosome	0.37991	6831	1.39365	2928	-3903
Tb927.3.2890	Tb927_03_v4:744287-746176:-	radial spoke protein RSP10, putative	GO:0008150:biological_process;GO:0005575:cellular_component;GO:0003674:molecular_function	0.51172	6205	1.69337	2308	-3897
Tb927.2.1050	Tb927_02_v4:174896-176335:-	retrotransposon hot spot protein (RHS, pseudogene), putative,retrotransposon hot spot protein 1 (RHS1), interrupted	-1	0.23912	7375	1.1814	3481	-3894
Tb11.02.3690	Tb927_11_01_v4:1647931-1648896:+	hypothetical protein, conserved	-1	0.90742	4409	3.779	537	-3872
Tb927.10.11440	Tb927_10_v5:2788396-2791095:+	CYC2-like cyclin, putative,G1 cyclin CycE4, putative (CYC5)	GO:0051726:regulation of cell cycle;GO:0005575:cellular_component;GO:0003674:molecular_function	0.48383	6324	1.61164	2459	-3865
Tb11.03.0680	Tb927_11_01_v4:103045-105891:-	hypothetical protein, conserved,predicted WD40 repeat protein	GO:0006364:rRNA processing;GO:0008150:biological_process;GO:0005575:cellular_component;GO:0032040:small-subunit processome;GO:0003674:molecular_function	0.64026	5601	2.07179	1737	-3864
Tb927.6.160	Tb927_06_v4:20561-22579:+	retrotransposon hot spot protein 1 (RHS1), putative	-1	0.45898	6442	1.54955	2578	-3864
Tb927.10.6260	Tb927_10_v5:1587915-1589729:-	ATP-dependent DEAD/H RNA helicase, putative	GO:0006139:nucleobase, nucleoside, nucleotide and nucleic acid metabolic process;GO:0005575:cellular_component;GO:0003676:nucleic acid binding;GO:0004386:helicase activity;GO:0005524:ATP binding;GO:0008026:ATP-dependent helicase activity	0.58891	5841	1.89484	1988	-3853
Tb927.10.4900	Tb927_10_v5:1221145-1222644:-	TPR-repeat-containing chaperone protein DNAJ, putative,TPR repeat protein	GO:0006457:protein folding;GO:0005575:cellular_component;GO:0005515:protein binding;GO:0031072:heat shock protein binding	0.74213	5150	2.4799	1314	-3836
Tb11.01.6850	Tb927_11_01_v4:3979789-3980291:-	hypothetical protein, conserved	-1	1.18039	3427	6.66338	78	-3349
Tb11.02.0870	Tb927_11_01_v4:971502-972028:+	Ran-binding protein 1, putative	GO:0046907:intracellular transport;GO:0051169:nuclear transport;GO:0005634:nucleus;GO:0005737:cytoplasm;GO:0005092:GDP-dissociation inhibitor activity	0.5455	6041	1.74823	2213	-3828
Tb927.2.4890	Tb927_02_v4:863965-865041:-	ribosomal protein L11, putative (30M24.135)	GO:0006412:translation;GO:0008150:biological_process;GO:0005622:intracellular;GO:0005840:ribosome;GO:0044429:mitochondrial part;GO:0003674:molecular_function;GO:0003735:structural constituent of ribosome	0.50029	6249	1.62672	2431	-3818
Tb927.2.400	Tb927_02_v4:66766-69135:-	retrotransposon hot spot protein 2 (RHS2), putative (3B10.155)	GO:0008150:biological_process;GO:0005634:nucleus;GO:0003674:molecular_function	0.59637	5815	1.87764	2011	-3804
Tb927.3.5530	Tb927_03_v4:1546142-1554963:+	Tb-292 membrane associated protein (Tb-292)	GO:0005640:nuclear outer membrane;GO:0020018:flagellar pocket membrane;GO:0030139:endocytic vesicle	0.9029	4433	3.55037	645	-3788
Tb11.02.5620	Tb927_11_01_v4:2134989-2135493:-	dynein light chain, putative,dynein Tctex2 family, putative	GO:0007017:microtubule-based process;GO:0005875:microtubule associated complex;GO:0003777:microtubule motor activity	0.74434	5139	2.42793	1357	-3782
Tb927.7.2680	Tb927_07_v4:700738-703049:-	hypothetical protein, conserved,zinc finger protein family member, putative (ZC3H22)	GO:0003676:nucleic acid binding;GO:0003723:RNA binding;GO:0008270:zinc ion binding	1.01303	4022	4.88028	253	-3769
Tb927.2.820	Tb927_02_v4:140725-142308:-	retrotransposon hot spot protein (RHS, pseudogene), putative,retrotransposon hot spot protein 1 (RHS1), interrupted	-1	0.11901	7674	1.04485	3911	-3763
Tb927.4.240	Tb927_04_v4:46048-48507:-	retrotransposon hot spot protein (RHS, pseudogene), putative,retrotransposon hot spot protein 4 (RHS4), degenerate	-1	0.87759	4547	3.18931	794	-3753
Tb927.10.6680	Tb927_10_v5:1686332-1688554:+	hypothetical protein, conserved,member of the NOL1/NOP2/sun family of proteins	GO:0008150:biological_process;GO:0005575:cellular_component;GO:0003674:molecular_function	0.47806	6350	1.52789	2607	-3743
Tb927.10.7290	Tb927_10_v5:1838047-1841514:-	hypothetical protein, conserved	-1	0.9073	4410	3.5004	668	-3742
Tb927.4.200	Tb927_04_v4:34907-36946:-	retrotransposon hot spot protein 1 (RHS1), putative	-1	0.72368	5233	2.27992	1495	-3738
Tb927.10.15400	Tb927_10_v5:3779645-3784693:+	kinesin, putative	GO:0007017:microtubule-based process;GO:0007018:microtubule-based movement;GO:0005875:microtubule associated complex;GO:0003774:motor activity;GO:0003777:microtubule motor activity;GO:0005524:ATP binding	0.61372	5726	1.88231	2001	-3725
Tb927.7.650	Tb927_07_v4:134015-137242:-	hypothetical protein, conserved	-1	0.68883	5400	2.11734	1679	-3721
Tb927.3.4960	Tb927_03_v4:1389072-1393856:+	kinesin, putative	GO:0007017:microtubule-based process;GO:0007018:microtubule-based movement;GO:0005875:microtubule associated complex;GO:0003774:motor activity;GO:0003777:microtubule motor activity;GO:0005524:ATP binding	0.30938	7121	1.20261	3410	-3711
Tb927.10.13180	Tb927_10_v5:3204646-3208356:-	hypothetical protein, conserved	-1	0.39934	6727	1.34257	3031	-3696
Tb927.10.11080	Tb927_10_v5:2705276-2708770:-	paraflagellar rod protein,I17 antigen	-1	0.4652	6414	1.47437	2726	-3688
Tb927.3.2750	Tb927_03_v4:703304-706131:-	hypothetical protein, conserved	-1	0.34839	6960	1.255	3274	-3686
Tb11.01.3780	Tb927_11_01_v4:3131415-3132713:+	cytochrome oxidase assembly protein, putative	GO:0006461:protein complex assembly;GO:0016020:membrane;GO:0031966:mitochondrial membrane;GO:0044429:mitochondrial part	0.70533	5325	2.15162	1640	-3685
Tb927.10.15250	Tb927_10_v5:3716678-3718135:+	paraflagellar rod component, putative (PFC15)	GO:0008150:biological_process;GO:0005575:cellular_component;GO:0005739:mitochondrion;GO:0044429:mitochondrial part;GO:0003674:molecular_function	0.9951	4084	4.2439	404	-3680
Tb927.10.12060	Tb927_10_v5:2936306-2940787:+	hypothetical protein, conserved	GO:0008150:biological_process;GO:0005575:cellular_component;GO:0003674:molecular_function	0.43694	6554	1.40978	2878	-3676
Tb927.6.4760	Tb927_06_v4:1324501-1327007:+	hypothetical protein, conserved	-1	0.79676	4899	2.54061	1253	-3646
Tb927.2.280	Tb927_02_v4:35798-38167:-	retrotransposon hot spot protein 2 (RHS2), putative (3B10.95)	GO:0008150:biological_process;GO:0005634:nucleus;GO:0003674:molecular_function	0.62874	5650	1.87989	2007	-3643
Tb11.02.4730	Tb927_11_01_v4:1914857-1917993:-	DNA repair and recombination helicase protein PIF1, putative,DNA repair and recombination protein, mitochondrial precursor, putative (PIF1)	GO:0000723:telomere maintenance;GO:0006310:DNA recombination;GO:0051276:chromosome organization;GO:0005634:nucleus;GO:0005739:mitochondrion;GO:0044429:mitochondrial part;GO:0000166:nucleotide binding;GO:0003678:DNA helicase activity;GO:0017111:nucleoside-triphosphatase activity	0.21395	7440	1.07748	3798	-3642
Tb927.2.4200	Tb927_02_v4:736855-739968:-	protein kinase, putative (28H13.450)	GO:0006468:protein phosphorylation;GO:0005575:cellular_component;GO:0004672:protein kinase activity;GO:0004674:protein serine/threonine kinase activity;GO:0004713:protein tyrosine kinase activity;GO:0005524:ATP binding	0.79677	4883	2.54839	1243	-3640
Tb11.02.3780	Tb927_11_01_v4:1669402-1671715:-	phosphoinositide-specific phospholipase C, putative	GO:0006629:lipid metabolic process;GO:0007165:signal transduction;GO:0023034:intracellular signaling pathway;GO:0016020:membrane;GO:0004435:phosphoinositide phospholipase C activity;GO:0004629:phospholipase C activity;GO:0008081:phosphoric diester hydrolase activity	0.51186	6204	1.55218	2573	-3631
Tb927.8.5960	Tb927_08_v4:1746892-1747393:+	hypothetical protein, conserved	-1	0.46176	6429	1.43858	2806	-3623
Tb927.1.2230	Tb927_01_v4:562111-562615:+	calpain-like protein fragment, putative	GO:0008150:biological_process;GO:0005575:cellular_component;GO:0003674:molecular_function	0.59528	5824	1.7527	2208	-3616
Tb927.2.1260	Tb927_02_v4:231301-234354:+	expression site-associated gene (ESAG, pseudogene), putative,expression site-associated gene 4 (ESAG4), degenerate	GO:0009190:cyclic nucleotide biosynthetic process;GO:0023034:intracellular signaling pathway;GO:0016849:phosphorus-oxygen lyase activity	0.16537	7565	1.03506	3951	-3614
Tb09.211.4400	Tb927_09_v4:2103517-2105062:-	hypothetical protein, conserved	GO:0044429:mitochondrial part	0.3697	6874	1.25741	3261	-3613
Tb927.10.14330	Tb927_10_v5:3484116-3487238:-	hypothetical protein, conserved	GO:0006364:rRNA processing;GO:0032040:small-subunit processome	0.31194	7114	1.16829	3509	-3605
Tb09.211.4380	Tb927_09_v4:2098410-2099611:-	hypothetical protein, conserved	GO:0044429:mitochondrial part	0.42789	6608	1.34614	3022	-3586
Tb927.3.5310	Tb927_03_v4:1488474-1495053:+	paraflagellar rod protein,I2 antigen	-1	0.42589	6619	1.34059	3035	-3584
Tb927.6.5090	Tb927_06_v4:1389475-1392644:+	hypothetical protein, conserved	-1	0.78781	4946	2.41933	1365	-3581
Tb927.1.240	Tb927_01_v4:91365-99081:-	retrotransposon hot spot protein (RHS, pseudogene), putative	GO:0006278:RNA-dependent DNA replication;GO:0005622:intracellular;GO:0003676:nucleic acid binding;GO:0003723:RNA binding;GO:0003964:RNA-directed DNA polymerase activity;GO:0004523:ribonuclease H activity;GO:0008270:zinc ion binding	0.5308	6118	1.56713	2537	-3581
Tb927.6.3040	Tb927_06_v4:903162-904239:+	small GTP-binding protein Rab28, putative,Ras- related protein Rab-26 (Rab26), putative	GO:0006886:intracellular protein transport;GO:0006913:nucleocytoplasmic transport;GO:0007165:signal transduction;GO:0007264:small GTPase mediated signal transduction;GO:0015031:protein transport;GO:0005622:intracellular;GO:0003924:GTPase activity;GO:0005515:protein binding;GO:0005525:GTP binding	0.81841	4802	2.56954	1224	-3578
Tb927.2.560	Tb927_02_v4:108732-111269:-	retrotransposon hot spot protein 4 (RHS4), putative (3B10.235)	GO:0008150:biological_process;GO:0005634:nucleus;GO:0003674:molecular_function	0.68684	5408	1.99639	1834	-3574
Tb09.160.2250	Tb927_09_v4:678457-679057:+	hypothetical protein, conserved (3C4.20)	GO:0044429:mitochondrial part	0.54859	6024	1.60797	2468	-3556
Tb927.1.180	Tb927_01_v4:69904-72405:-	retrotransposon hot spot protein 1 (RHS1), putative	GO:0008150:biological_process;GO:0005634:nucleus;GO:0003674:molecular_function	0.45999	6437	1.4062	2889	-3548
Tb11.01.5185	Tb927_11_01_v4:3570019-3570456:-	hypothetical protein, conserved	GO:0044429:mitochondrial part	0.41677	6656	1.31669	3110	-3546
Tb09.160.0510	Tb927_09_v4:362611-363072:-	hypothetical protein, conserved	-1	0.72299	5238	2.10368	1699	-3539
Tb927.3.5130	Tb927_03_v4:1438349-1439500:+	hypothetical protein, conserved	GO:0005622:intracellular;GO:0003676:nucleic acid binding;GO:0004527:exonuclease activity	0.42217	6639	1.31869	3105	-3534
Tb927.2.1150	Tb927_02_v4:201606-203037:-	retrotransposon hot spot protein (RHS, pseudogene), putative,retrotransposon hot spot protein 2 (RHS2), interrupted, degenerate	-1	0.22056	7421	1.05034	3887	-3534
Tb11.01.5170	Tb927_11_01_v4:3567516-3567934:-	hypothetical protein, conserved	GO:0003700:sequence-specific DNA binding transcription factor activity	0.90471	4424	3.02169	901	-3523
Tb927.6.2550	Tb927_06_v4:771600-773933:+	RNA-binding protein, putative (TRRM2)	GO:0006396:RNA processing;GO:0003676:nucleic acid binding;GO:0003723:RNA binding	1.03091	3941	4.18802	422	-3519
Tb09.160.1560	Tb927_09_v4:602944-611443:-	hypothetical protein, conserved (3C4.345)	GO:0005488:binding	0.27517	7255	1.09626	3743	-3512
Tb927.10.1350	Tb927_10_v5:357720-359672:-	hypothetical protein, conserved	-1	0.92877	4326	3.13445	825	-3501
Tb927.2.1080	Tb927_02_v4:179639-181663:-	retrotransposon hot spot protein 5 (RHS5), putative (25N24.150)	GO:0008150:biological_process;GO:0005634:nucleus;GO:0003674:molecular_function	1.00745	4036	3.77777	538	-3498
Tb927.10.700	Tb927_10_v5:180036-180821:+	hypothetical protein, conserved	-1	0.85268	4655	2.63062	1168	-3487
Tb927.10.6520	Tb927_10_v5:1649878-1651671:+	hypothetical protein, conserved	GO:0008150:biological_process;GO:0005575:cellular_component;GO:0003674:molecular_function	0.40744	6696	1.27438	3210	-3486
Tb927.6.510	Tb927_06_v4:225806-226181:+	GPEET2 procyclin precursor,PARP A-alpha,procyclin A-alpha,procyclic form specific polypeptide A-alpha precursor	GO:0008150:biological_process;GO:0009986:cell surface;GO:0016020:membrane;GO:0016021:integral to membrane;GO:0003674:molecular_function	1.05724	3848	4.38434	365	-3483
Tb927.2.100	Tb927_02_v4:1683-4172:-	retrotransposon hot spot protein 1 (RHS1), putative (3B10.5)	GO:0008150:biological_process;GO:0005634:nucleus;GO:0003674:molecular_function	0.63052	5642	1.77671	2171	-3471
Tb927.4.5360	Tb927_04_v4:1459247-1459852:-	hypothetical protein, conserved	-1	0.84363	4692	2.55873	1230	-3462
Tb927.8.4710	Tb927_08_v4:1383120-1384566:-	amino acid transporter, putative	GO:0006865:amino acid transport;GO:0016020:membrane;GO:0005275:amine transmembrane transporter activity	0.82332	4780	2.46058	1328	-3452
Tb11.01.2250	Tb927_11_01_v4:2735617-2738544:+	hypothetical protein, conserved	GO:0008150:biological_process;GO:0005575:cellular_component;GO:0003674:molecular_function	0.65457	5538	1.84078	2089	-3449
Tb927.1.290	Tb927_01_v4:113064-117318:+	leucine-rich repeat protein (LRRP), putative	GO:0008150:biological_process;GO:0005575:cellular_component;GO:0003674:molecular_function;GO:0005515:protein binding	0.87031	4569	2.68303	1122	-3447
Tb927.2.1210	Tb927_02_v4:219959-222484:-	retrotransposon hot spot protein 4 (RHS4), putative (25N24.85)	GO:0008150:biological_process;GO:0005634:nucleus;GO:0003674:molecular_function	0.60102	5785	1.66686	2352	-3433
Tb927.8.4950	Tb927_08_v4:1463261-1467903:+	kinesin, putative	GO:0007017:microtubule-based process;GO:0007018:microtubule-based movement;GO:0005875:microtubule associated complex;GO:0000166:nucleotide binding;GO:0003774:motor activity;GO:0003777:microtubule motor activity;GO:0005524:ATP binding	0.64643	5577	1.78199	2161	-3416
Tb927.4.920	Tb927_04_v4:259313-260159:-	hypothetical protein, conserved	GO:0008150:biological_process;GO:0005575:cellular_component;GO:0003674:molecular_function	0.47247	6382	1.37376	2969	-3413
Tb927.10.2260	Tb927_10_v5:584741-587095:+	hypothetical protein, conserved	-1	0.52377	6149	1.46675	2741	-3408
Tb927.2.1120	Tb927_02_v4:190725-192860:-	retrotransposon hot spot protein (RHS, pseudogene), putative,retrotransposon hot spot protein 4 (RHS4), point mutation	-1	0.31957	7081	1.11612	3676	-3405
Tb927.6.4220	Tb927_06_v4:1209784-1210923:-	mitogen-activated protein kinase 5 (MAPK5)	GO:0006468:protein phosphorylation;GO:0005575:cellular_component;GO:0004672:protein kinase activity;GO:0004674:protein serine/threonine kinase activity;GO:0004713:protein tyrosine kinase activity;GO:0005524:ATP binding	0.69492	5375	1.90461	1972	-3403
Tb927.1.220	Tb927_01_v4:85854-88355:-	retrotransposon hot spot protein 1 (RHS1), putative	GO:0008150:biological_process;GO:0005634:nucleus;GO:0003674:molecular_function	0.49834	6253	1.41818	2858	-3395
Tb927.3.2080	Tb927_03_v4:548257-549166:-	hypothetical protein, conserved	GO:0044429:mitochondrial part	0.43744	6552	1.30115	3158	-3394
Tb927.1.4420	Tb927_01_v4:912167-915161:+	ABC transporter, putative	GO:0006810:transport;GO:0005575:cellular_component;GO:0016021:integral to membrane;GO:0043190:ATP-binding cassette (ABC) transporter complex;GO:0000166:nucleotide binding;GO:0005524:ATP binding;GO:0016887:ATPase activity;GO:0017111:nucleoside-triphosphatase activity;GO:0042626:ATPase activity, coupled to transmembrane movement of substances	0.81874	4800	2.3677	1410	-3390
Tb11.01.2910	Tb927_11_01_v4:2920637-2921249:+	hypothetical protein, conserved	GO:0044429:mitochondrial part	0.65042	5560	1.76921	2181	-3379
Tb09.211.4120	Tb927_09_v4:2042977-2044266:-	RNA-binding protein, putative (DRBD10)	GO:0006396:RNA processing;GO:0005737:cytoplasm;GO:0003676:nucleic acid binding;GO:0003723:RNA binding	0.38945	6772	1.20724	3396	-3376
Tb11.57.0008	Tb927_11_01_v4:279066-296583:+	calpain-like protein, putative,cytoskeleton assocociated protein, putative	GO:0006508:proteolysis;GO:0005575:cellular_component;GO:0005622:intracellular;GO:0004198:calcium-dependent cysteine-type endopeptidase activity	0.35782	6919	1.15726	3548	-3371
Tb927.4.3920	Tb927_04_v4:1033815-1037088:-	hypothetical protein, conserved	-1	0.35624	6925	1.15278	3555	-3370
Tb11.02.0400	Tb927_11_01_v4:823770-826842:-	kinesin, putative (KIN-A)	GO:0000910:cytokinesis;GO:0007017:microtubule-based process;GO:0007018:microtubule-based movement;GO:0007059:chromosome segregation;GO:0051225:spindle assembly;GO:0005634:nucleus;GO:0005875:microtubule associated complex;GO:0032133:chromosome passenger complex;GO:0051233:spindle midzone;GO:0003774:motor activity;GO:0003777:microtubule motor activity;GO:0005515:protein binding;GO:0005524:ATP bindi…	0.72386	5230	1.95681	1883	-3347
Tb11.01.7510	Tb927_11_01_v4:4137411-4141266:-	hypothetical protein, conserved	GO:0044429:mitochondrial part	0.5707	5921	1.55193	2574	-3347
Tb927.1.1700	Tb927_01_v4:428804-430357:+	hypothetical protein, conserved	-1	0.37039	6869	1.15944	3536	-3333
Tb927.8.5150	Tb927_08_v4:1534976-1535279:+	hypothetical protein, conserved	-1	0.98953	4107	3.22163	782	-3325
Tb927.8.7260	Tb927_08_v4:2081103-2086039:+	kinetoplast-associated protein, putative	GO:0000902:cell morphogenesis;GO:0020023:kinetoplast;GO:0044429:mitochondrial part;GO:0005198:structural molecule activity	0.2666	7285	1.03337	3960	-3325
Tb927.8.1310	Tb927_08_v4:424654-426557:-	mitochondrial carrier protein, putative,ADP/ATP mitochondrial translocase, putative,adenine nucleotide mitochondrial translocator, putative	GO:0006810:transport;GO:0005743:mitochondrial inner membrane;GO:0016020:membrane;GO:0016021:integral to membrane;GO:0005471:ATP:ADP antiporter activity;GO:0005488:binding	0.57718	5889	1.55639	2567	-3322
Tb927.2.370	Tb927_02_v4:55836-58340:-	retrotransposon hot spot protein 1 (RHS1), putative (3B10.140)	GO:0008150:biological_process;GO:0005634:nucleus;GO:0003674:molecular_function	0.52419	6146	1.43121	2832	-3314
Tb11.02.1135	Tb927_11_01_v4:1060240-1060726:+	dynein light chain, putative,dynein Tctex1 family, putative	GO:0007017:microtubule-based process;GO:0005875:microtubule associated complex;GO:0003777:microtubule motor activity	0.82942	4758	2.33122	1447	-3311
Tb927.10.12920	Tb927_10_v5:3139218-3142133:-	hypothetical protein, conserved	-1	0.4157	6660	1.22067	3350	-3310
Tb927.7.1590	Tb927_07_v4:398932-401248:+	mitotic cyclin,cyclin CycB3 (CYC8)	GO:0000086:G2/M transition of mitotic cell cycle;GO:0005575:cellular_component;GO:0003674:molecular_function	0.8366	4725	2.35928	1419	-3306
Tb927.3.4640	Tb927_03_v4:1315276-1316362:-	hypothetical protein, conserved	GO:0007021:tubulin complex assembly;GO:0005874:microtubule;GO:0051082:unfolded protein binding	1.05645	3849	3.75671	547	-3302
Tb11.01.0820	Tb927_11_01_v4:2431951-2435601:+	hypothetical protein, conserved	GO:0042254:ribosome biogenesis;GO:0005634:nucleus;GO:0000166:nucleotide binding	0.56364	5958	1.50581	2660	-3298
Tb927.2.6320	Tb927_02_v4:1159481-1160908:+	adenosine transporter 2, putative (TbNT6)	GO:0006166:purine ribonucleoside salvage;GO:0006810:transport;GO:0016020:membrane;GO:0016021:integral to membrane;GO:0005337:nucleoside transmembrane transporter activity	3.78146	354	5.67624	159	-195
Tb927.8.8300	Tb927_08_v4:2454903-2458032:+	amino acid transporter, putative	GO:0006865:amino acid transport;GO:0016021:integral to membrane;GO:0005275:amine transmembrane transporter activity	0.69214	5387	1.83613	2097	-3290
Tb927.1.190	Tb927_01_v4:75424-77915:-	retrotransposon hot spot protein (RHS, pseudogene), putative	-1	0.75014	5111	2.00129	1829	-3282
Tb927.6.4970	Tb927_06_v4:1367387-1369737:+	serine/arginine-rich protein specific kinase SRPK, putative,protein kinase, putative	GO:0006468:protein phosphorylation;GO:0005575:cellular_component;GO:0004672:protein kinase activity;GO:0004674:protein serine/threonine kinase activity;GO:0004713:protein tyrosine kinase activity;GO:0005524:ATP binding	0.51692	6177	1.40407	2898	-3279
Tb927.6.140	Tb927_06_v4:12671-14509:+	retrotransposon hot spot protein 5 (RHS5), putative	-1	1.00449	4047	3.23615	771	-3276
Tb927.5.2970	Tb927_05_v4:934027-936749:+	suppressive immunomodulating factor (TSIF)	GO:0042116:macrophage activation;GO:0042534:regulation of tumor necrosis factor biosynthetic process;GO:0045428:regulation of nitric oxide biosynthetic process;GO:0005886:plasma membrane	0.2858	7218	1.03566	3949	-3269
Tb927.6.860	Tb927_06_v4:366446-369990:-	hypothetical protein	-1	0.60743	5755	1.579	2520	-3235
Tb09.211.1540	Tb927_09_v4:1531545-1532039:-	hypothetical protein, conserved	-1	0.80489	4863	2.15634	1634	-3229
Tb927.2.340	Tb927_02_v4:46167-48743:-	retrotransposon hot spot protein 4 (RHS4), putative (3B10.125)	GO:0008150:biological_process;GO:0005634:nucleus;GO:0003674:molecular_function	0.72568	5219	1.89174	1991	-3228
Tb11.02.2650	Tb927_11_01_v4:1404355-1405914:+	TFIIF-stimulated CTD phosphatase, putative	GO:0008150:biological_process;GO:0005575:cellular_component;GO:0003674:molecular_function	1.01912	3989	3.25881	762	-3227
Tb927.10.11340	Tb927_10_v5:2765916-2770076:+	hypothetical protein, conserved	-1	0.74924	5116	1.94897	1897	-3219
Tb927.7.2540	Tb927_07_v4:651108-652506:-	ubiquitin-conjugating enzyme e2, putative,ubiquitin carrier protein, putative,ubiquitin-protein ligase, putative	GO:0006464:protein modification process;GO:0043687:post-translational protein modification;GO:0051246:regulation of protein metabolic process;GO:0005737:cytoplasm;GO:0004842:ubiquitin-protein ligase activity;GO:0019787:small conjugating protein ligase activity	0.81161	4836	2.16533	1624	-3212
Tb11.02.2920	Tb927_11_01_v4:1470382-1475251:+	hypothetical protein, conserved	-1	0.48691	6310	1.31964	3101	-3209
Tb11.18.0003	Tb927_11_01_v4:623941-626725:+	dynein intermediate chain, putative,dynein intermediate chain IC140 (IDA7), putative	GO:0001539:ciliary or flagellar motility	0.64588	5582	1.65627	2374	-3208
Tb927.7.4740	Tb927_07_v4:1259243-1260425:-	hypothetical protein, conserved	-1	0.5399	6062	1.41632	2861	-3201
Tb927.4.2220	Tb927_04_v4:574657-576793:+	TPR-repeat-containing chaperone protein DNAJ, putative	GO:0031072:heat shock protein binding	0.94114	4279	2.72261	1090	-3189
Tb927.2.380	Tb927_02_v4:61399-63768:-	retrotransposon hot spot protein 2 (RHS2), putative (3B10.145)	GO:0008150:biological_process;GO:0005634:nucleus;GO:0003674:molecular_function	0.79253	4916	2.07505	1732	-3184
Tb927.2.1810	Tb927_02_v4:335451-338958:+	transcription silencer (ISWI)	GO:0006338:chromatin remodeling;GO:0008150:biological_process;GO:0043044:ATP-dependent chromatin remodeling;GO:0005634:nucleus;GO:0016585:chromatin remodeling complex;GO:0003676:nucleic acid binding;GO:0003677:DNA binding;GO:0004386:helicase activity;GO:0005524:ATP binding;GO:0016818:hydrolase activity, acting on acid anhydrides, in phosphorus-containing anhydrides;GO:0031491:nucleosome binding	0.45588	6463	1.25136	3284	-3179
Tb927.4.3910	Tb927_04_v4:1030060-1033171:-	mitotic centromere-associated kinesin, putative,MCAK-like kinesin, putative (Kif13-4)	GO:0007017:microtubule-based process;GO:0007018:microtubule-based movement;GO:0005875:microtubule associated complex;GO:0019861:flagellum;GO:0003774:motor activity;GO:0003777:microtubule motor activity;GO:0005524:ATP binding	1.02708	3961	3.20927	785	-3176
Tb927.2.690	Tb927_02_v4:125209-128711:+	leucine-rich repeat protein (LRRP), putative,leucine-rich repeat protein 1 (LRRP1), putative (3B10.300)	GO:0008150:biological_process;GO:0005575:cellular_component;GO:0003674:molecular_function;GO:0005515:protein binding	0.80753	4851	2.1183	1677	-3174
Tb11.01.1530	Tb927_11_01_v4:2589169-2589789:-	hypothetical protein, conserved	-1	1.11547	3660	3.88847	501	-3159
Tb927.2.5760	Tb927_02_v4:1033908-1043301:+	hypothetical protein, conserved (1F7.250)	GO:0007155:cell adhesion;GO:0008037:cell recognition;GO:0008150:biological_process;GO:0019058:viral infectious cycle;GO:0005575:cellular_component;GO:0003674:molecular_function	0.59135	5834	1.49924	2675	-3159
Tb927.4.2680	Tb927_04_v4:708681-710923:+	hypothetical protein, conserved	-1	0.66879	5485	1.67741	2334	-3151
Tb09.160.1070	Tb927_09_v4:504245-505399:-	hypothetical protein, conserved	GO:0008152:metabolic process;GO:0008168:methyltransferase activity	1.11231	3668	3.82054	518	-3150
Tb927.7.3300	Tb927_07_v4:850271-852926:-	hypothetical protein, conserved	-1	0.39529	6741	1.13558	3594	-3147
Tb927.3.3510	Tb927_03_v4:989171-990675:+	hypothetical protein, conserved	-1	0.54717	6030	1.40707	2887	-3143
Tb11.01.8000	Tb927_11_01_v4:4270039-4270774:-	hypothetical protein, conserved	GO:0016192:vesicle-mediated transport;GO:0016020:membrane;GO:0005515:protein binding	0.47177	6387	1.26253	3247	-3140
Tb11.02.2280	Tb927_11_01_v4:1325455-1326495:+	hypothetical protein, conserved	GO:0044429:mitochondrial part	1.17489	3446	4.56833	307	-3139
Tb927.8.4740	Tb927_08_v4:1392068-1393514:-	amino acid transporter, putative	GO:0006865:amino acid transport;GO:0016020:membrane;GO:0005275:amine transmembrane transporter activity	0.79676	4901	2.04888	1763	-3138
Tb927.4.3450	Tb927_04_v4:897938-898373:-	hypothetical protein, conserved	GO:0044429:mitochondrial part	1.13883	3565	4.12015	434	-3131
Tb09.160.1140	Tb927_09_v4:515916-517368:-	electon transport protein SCO1/SCO2, putative	GO:0055114:oxidation-reduction process;GO:0005575:cellular_component;GO:0005743:mitochondrial inner membrane;GO:0005507:copper ion binding	0.56912	5931	1.43677	2813	-3118
Tb927.10.12510	Tb927_10_v5:3034630-3037392:-	P-type H -ATPase, putative	GO:0006754:ATP biosynthetic process;GO:0006812:cation transport;GO:0008152:metabolic process;GO:0015992:proton transport;GO:0005886:plasma membrane;GO:0016020:membrane;GO:0016021:integral to membrane;GO:0003824:catalytic activity;GO:0005524:ATP binding;GO:0015662:ATPase activity, coupled to transmembrane movement of ions, phosphorylative mechanism;GO:0016887:ATPase activity	1.13069	3599	3.93683	483	-3116
Tb11.01.8775	Tb927_11_01_v4:4477644-4479380:-	hypothetical protein, conserved	-1	0.69284	5381	1.71424	2268	-3113
Tb927.4.4730	Tb927_04_v4:1300969-1302457:-	amino acid transporter, putative (AATP11)	GO:0006865:amino acid transport;GO:0016021:integral to membrane;GO:0005275:amine transmembrane transporter activity	0.17307	7545	0.90786	4435	-3110
Tb927.3.1940	Tb927_03_v4:510641-512647:-	hypothetical protein, conserved	GO:0044429:mitochondrial part	0.8366	4724	2.17443	1615	-3109
Tb927.4.890	Tb927_04_v4:255303-255751:-	small nuclear ribonucleoprotein SmD3, putative (SmD3)	GO:0000375:RNA splicing, via transesterification reactions;GO:0006397:mRNA processing;GO:0008380:RNA splicing;GO:0005634:nucleus;GO:0030532:small nuclear ribonucleoprotein complex	0.8191	4797	2.10765	1690	-3107
Tb09.211.1170	Tb927_09_v4:1472845-1474882:-	tubulin tyrosine ligase protein, putative	GO:0006464:protein modification process;GO:0005575:cellular_component;GO:0004835:tubulin-tyrosine ligase activity	0.62101	5694	1.53718	2597	-3097
Tb927.5.380	Tb927_05_v4:110903-114089:-	75 kDa invariant surface glycoprotein, putative (ISG75)	GO:0008150:biological_process;GO:0005886:plasma membrane;GO:0003674:molecular_function	3.14279	573	5.28129	196	-377
Tb927.10.4280	Tb927_10_v5:1116381-1116986:+	hypothetical protein, conserved	GO:0006122:mitochondrial electron transport, ubiquinol to cytochrome c;GO:0044429:mitochondrial part;GO:0008121:ubiquinol-cytochrome-c reductase activity	0.76929	5020	1.93706	1925	-3095
Tb927.8.2600	Tb927_08_v4:764939-766887:+	hypothetical protein, conserved	GO:0008150:biological_process;GO:0005575:cellular_component;GO:0003674:molecular_function	0.84965	4663	2.2198	1571	-3092
Tb11.17.0011	Tb927_11_01_v4:4791179-4791687:-	retrotransposon hot spot protein (RHS, pseudogene), putative,retrotransposon hot spot protein (RHS), degenerate	-1	0.70483	5328	5.26195	199	-5129
Tb927.4.440	Tb927_04_v4:129797-130151:-	hypothetical protein, conserved	GO:0044429:mitochondrial part	1.22465	3289	5.22749	201	-3088
Tb09.160.2240	Tb927_09_v4:676108-677934:+	hypothetical protein, conserved (3C4.25)	-1	0.69925	5357	1.71069	2275	-3082
Tb927.7.6680	Tb927_07_v4:1842413-1845112:-	protein kinase, putative	GO:0006468:protein phosphorylation;GO:0005575:cellular_component;GO:0004672:protein kinase activity;GO:0004674:protein serine/threonine kinase activity;GO:0004713:protein tyrosine kinase activity;GO:0005524:ATP binding	0.2562	7321	0.96075	4240	-3081
Tb927.8.3090	Tb927_08_v4:928316-928806:+	hypothetical protein, conserved	GO:0044429:mitochondrial part	0.31871	7085	1.01833	4012	-3073
Tb11.03.0790	Tb927_11_01_v4:80377-82095:-	hypothetical protein, conserved	-1	0.86552	4598	2.25631	1527	-3071
Tb09.160.0570	Tb927_09_v4:374660-376612:-	protein kinase, putative	GO:0006468:protein phosphorylation;GO:0005575:cellular_component;GO:0004672:protein kinase activity;GO:0004674:protein serine/threonine kinase activity;GO:0004713:protein tyrosine kinase activity;GO:0005524:ATP binding	0.79676	4884	2.00581	1818	-3066
Tb927.10.510	Tb927_10_v5:132214-133218:+	hypothetical protein, conserved	-1	0.91733	4365	2.46912	1321	-3044
Tb927.4.1600	Tb927_04_v4:410608-411494:-	hypothetical protein, conserved	-1	0.34318	6985	1.03783	3941	-3044
Tb927.10.2250	Tb927_10_v5:582081-582980:+	ubiquitin-conjugating enzyme variant Kua homologue, putative	GO:0008150:biological_process;GO:0005575:cellular_component;GO:0003674:molecular_function	1.02441	3972	2.97872	929	-3043
Tb927.2.6200	Tb927_02_v4:1117941-1119335:+	adenosine transporter 2, putative (TbNT3)	GO:0006166:purine ribonucleoside salvage;GO:0006810:transport;GO:0016020:membrane;GO:0016021:integral to membrane;GO:0005337:nucleoside transmembrane transporter activity;GO:0015211:purine nucleoside transmembrane transporter activity	3.54502	430	5.18267	209	-221
Tb927.10.7800	Tb927_10_v5:1955347-1956687:-	cop9 signalosome complex subunit, putative,predicted PCI domain protein	GO:0007165:signal transduction;GO:0008180:signalosome;GO:0004871:signal transducer activity	0.6197	5699	1.50532	2662	-3037
Tb927.10.110	Tb927_10_v5:53636-55117:-	retrotransposon hot spot protein 2 (RHS2), pseudogene	-1	0.26559	7287	0.95434	4258	-3029
Tb927.8.2200	Tb927_08_v4:676377-677243:+	terbinafine resistance locus protein (yip1), putative	GO:0016192:vesicle-mediated transport;GO:0042493:response to drug;GO:0005794:Golgi apparatus;GO:0016021:integral to membrane;GO:0003674:molecular_function	0.74769	5121	1.83743	2096	-3025
Tb11.01.0260	Tb927_11_01_v4:2268975-2271772:+	exosome complex exonuclease RRP44, putative	GO:0006364:rRNA processing;GO:0000178:exosome (RNase complex);GO:0003723:RNA binding;GO:0004540:ribonuclease activity;GO:0005085:guanyl-nucleotide exchange factor activity	0.74181	5152	1.79976	2127	-3025
Tb927.10.12590	Tb927_10_v5:3051347-3054148:-	hypothetical protein, conserved	GO:0008150:biological_process;GO:0005575:cellular_component;GO:0003674:molecular_function	0.25886	7315	0.94657	4290	-3025
Tb927.4.770	Tb927_04_v4:212180-216207:-	ubiquitin-protein ligase, putative (upl3)	GO:0006464:protein modification process;GO:0005622:intracellular;GO:0016881:acid-amino acid ligase activity	0.72523	5220	1.75958	2196	-3024
Tb927.8.6080	Tb927_08_v4:1773508-1775418:+	hypothetical protein, conserved	GO:0006071:glycerol metabolic process;GO:0006629:lipid metabolic process;GO:0009395:phospholipid catabolic process;GO:0005739:mitochondrion;GO:0044429:mitochondrial part;GO:0008081:phosphoric diester hydrolase activity;GO:0008889:glycerophosphodiester phosphodiesterase activity	0.94575	4263	2.54553	1246	-3017
Tb11.01.8200	Tb927_11_01_v4:4310134-4311408:-	enoyl-CoA hydratase/isomerase family protein, putative	GO:0008152:metabolic process;GO:0005575:cellular_component;GO:0044429:mitochondrial part;GO:0003824:catalytic activity	1.01143	4024	2.86842	1008	-3016
Tb11.47.0035	Tb927_11_01_v4:303074-320859:+	calpain-like cysteine peptidase, putative,antigen, putative,cysteine peptidase, Clan CA, family C2, putative	GO:0006508:proteolysis;GO:0005575:cellular_component;GO:0005622:intracellular;GO:0004198:calcium-dependent cysteine-type endopeptidase activity	0.21199	7446	0.90775	4436	-3010
Tb927.5.3900	Tb927_05_v4:1211556-1214694:+	hypothetical protein, conserved	-1	0.53411	6094	1.32265	3087	-3007
Tb09.160.2650	Tb927_09_v4:730032-734005:+	hypothetical protein, conserved (1L12.210)	GO:0008270:zinc ion binding	0.82751	4765	2.05178	1760	-3005
Tb927.2.4445	Tb927_02_v4:787612-788013:-	hypothetical protein, conserved (30M24.357)	GO:0008150:biological_process;GO:0005575:cellular_component;GO:0003674:molecular_function	0.57648	5893	1.39879	2911	-2982
Tb927.3.2030	Tb927_03_v4:527847-528219:-	acylphosphatase, putative	GO:0003998:acylphosphatase activity	0.46405	6419	1.19066	3445	-2974
Tb927.5.330	Tb927_05_v4:85265-90165:-	receptor-type adenylate cyclase GRESAG 4, putative,adenylyl cyclase, putative,ATP pyrophosphate-lyase, putative	GO:0009190:cyclic nucleotide biosynthetic process;GO:0023034:intracellular signaling pathway;GO:0016021:integral to membrane;GO:0004016:adenylate cyclase activity;GO:0016849:phosphorus-oxygen lyase activity	1.07615	3779	3.16611	809	-2970
Tb927.10.14650	Tb927_10_v5:3584612-3584986:-	hypothetical protein, conserved	-1	0.38245	6813	1.06228	3844	-2969
Tb927.3.2150	Tb927_03_v4:566856-567982:-	protein phosphatase 2C, putative	GO:0003824:catalytic activity;GO:0004721:phosphoprotein phosphatase activity	0.81497	4822	1.97978	1854	-2968
Tb927.6.620	Tb927_06_v4:250035-259190:-	hypothetical protein, conserved	-1	0.33597	7010	1.00988	4045	-2965
Tb927.3.1280	Tb927_03_v4:315020-316522:+	hypothetical protein, conserved	-1	1.03719	3919	2.9326	960	-2959
Tb927.3.2100	Tb927_03_v4:553025-554185:-	hypothetical protein, conserved	-1	1.27653	3132	5.50214	175	-2957
Tb927.5.2520	Tb927_05_v4:813150-816087:+	hypothetical protein, conserved	GO:0008150:biological_process;GO:0005575:cellular_component;GO:0003674:molecular_function	0.65107	5557	1.53152	2601	-2956
Tb927.4.550	Tb927_04_v4:150746-151192:-	hypothetical protein, conserved	-1	0.61402	5722	1.45507	2767	-2955
Tb927.10.5500	Tb927_10_v5:1380081-1381121:+	hypothetical protein, conserved	GO:0044429:mitochondrial part	0.97382	4161	2.59131	1210	-2951
Tb927.10.13040	Tb927_10_v5:3172254-3175883:+	receptor-type adenylate cyclase GRESAG 4, putative,ESAG 4 (expression site-associated gene 4) protein, putative	GO:0009190:cyclic nucleotide biosynthetic process;GO:0023034:intracellular signaling pathway;GO:0004016:adenylate cyclase activity;GO:0016849:phosphorus-oxygen lyase activity	0.50062	6247	1.24329	3297	-2950
Tb927.2.3280	Tb927_02_v4:600482-602904:+	65 kDa invariant surface glycoprotein (10C8.440)	GO:0007009:plasma membrane organization;GO:0008150:biological_process;GO:0005886:plasma membrane	3.00434	647	4.97102	233	-414
Tb09.211.4960	Tb927_09_v4:2215520-2219872:+	leucine-rich repeat protein (LRRP, pseudogene), putative,leucine-rich repeat protein (LRRP), point mutation	GO:0005515:protein binding	0.80114	4877	1.92656	1939	-2938
Tb927.6.890	Tb927_06_v4:379752-384581:-	hypothetical protein, conserved	-1	0.44644	6503	1.14211	3576	-2927
Tb927.3.770	Tb927_03_v4:185886-186919:-	hypothetical protein, conserved	GO:0044429:mitochondrial part	0.57946	5880	1.38102	2956	-2924
Tb927.10.11250	Tb927_10_v5:2749376-2751994:-	hypothetical protein, conserved	-1	0.73688	5166	1.72526	2250	-2916
Tb11.01.6510	Tb927_11_01_v4:3891686-3893407:-	paraflagellar rod component, putative (PFC9)	-1	1.24164	3228	4.53235	315	-2913
Tb09.244.2650	Tb927_09_v4:2325719-2328576:+	hypothetical protein, conserved	-1	0.17119	7554	0.85162	4644	-2910
Tb927.5.1620	Tb927_05_v4:512112-512989:+	hypothetical protein, conserved	-1	0.53486	6089	1.28927	3181	-2908
Tb927.7.2580	Tb927_07_v4:663662-666232:-	hypothetical protein, conserved,zinc finger protein family member, putative (ZC3H19)	GO:0003723:RNA binding	0.90541	4419	2.26226	1520	-2899
Tb927.6.2760	Tb927_06_v4:826200-830705:+	hypothetical protein, conserved	-1	0.27597	7252	0.92841	4353	-2899
Tb927.5.4380	Tb927_05_v4:1303263-1305477:-	kinetoplastid-specific phospho-protein phosphatase, putative	GO:0006470:protein dephosphorylation;GO:0005575:cellular_component;GO:0004722:protein serine/threonine phosphatase activity;GO:0016787:hydrolase activity	1.0273	3960	2.76617	1063	-2897
Tb11.02.4620	Tb927_11_01_v4:1891342-1893696:-	hypothetical protein, conserved,predicted WD40 repeat protein	GO:0006364:rRNA processing;GO:0008150:biological_process;GO:0005575:cellular_component;GO:0005634:nucleus;GO:0003674:molecular_function	0.71922	5263	1.65574	2375	-2888
Tb09.211.1910	Tb927_09_v4:1602421-1605751:-	hypothetical protein, conserved	-1	0.75442	5086	1.75618	2199	-2887
Tb927.6.1200	Tb927_06_v4:459887-461318:-	hypothetical protein, conserved	GO:0044429:mitochondrial part	0.44421	6516	1.12749	3629	-2887
Tb927.10.11380	Tb927_10_v5:2775808-2776998:+	hypothetical protein, conserved	GO:0008150:biological_process;GO:0005575:cellular_component;GO:0003674:molecular_function	0.87387	4559	2.12203	1673	-2886
Tb927.1.1930	Tb927_01_v4:500880-510264:+	phosphatidylinositol 3-kinase, putative	GO:0046854:phosphoinositide phosphorylation;GO:0005829:cytosol;GO:0005488:binding;GO:0016303:1-phosphatidylinositol-3-kinase activity;GO:0016773:phosphotransferase activity, alcohol group as acceptor	0.43068	6595	1.10641	3711	-2884
Tb927.3.1000	Tb927_03_v4:245482-246148:+	frataxin-like, mitochondrial precursor, putative	GO:0044429:mitochondrial part	0.39838	6733	1.06054	3850	-2883
Tb11.18.0014	Tb927_11_01_v4:582206-584796:+	hypothetical protein, conserved	GO:0005488:binding	0.62686	5660	1.44733	2784	-2876
Tb927.10.8780	Tb927_10_v5:2165297-2171806:+	hypothetical protein, conserved	GO:0006139:nucleobase, nucleoside, nucleotide and nucleic acid metabolic process;GO:0005524:ATP binding;GO:0019205:nucleobase, nucleoside, nucleotide kinase activity	0.54465	6044	1.29517	3169	-2875
Tb927.2.3780	Tb927_02_v4:672844-676359:-	translation initiation factor IF-2, putative (28H13.240)	GO:0006412:translation;GO:0005575:cellular_component;GO:0003743:translation initiation factor activity;GO:0003924:GTPase activity;GO:0005525:GTP binding	0.9871	4120	2.53869	1257	-2863
Tb927.6.3990	Tb927_06_v4:1169099-1172353:-	hypothetical protein, conserved	-1	0.6167	5712	1.42188	2849	-2863
Tb11.01.7120	Tb927_11_01_v4:4055236-4055908:-	hypothetical protein, conserved	-1	0.90874	4400	2.23343	1548	-2852
Tb927.1.4010	Tb927_01_v4:844375-848607:+	hypothetical protein, conserved	GO:0008150:biological_process;GO:0005575:cellular_component;GO:0003674:molecular_function	0.43646	6556	1.10787	3705	-2851
Tb927.4.1580	Tb927_04_v4:407935-408643:-	hypothetical protein, conserved	GO:0003676:nucleic acid binding;GO:0005515:protein binding;GO:0008270:zinc ion binding	0.61171	5739	1.40517	2892	-2847
Tb11.02.2480	Tb927_11_01_v4:1371662-1372404:+	hypothetical protein, conserved	GO:0044429:mitochondrial part	1.01128	4026	2.61196	1186	-2840
Tb11.01.2180	Tb927_11_01_v4:2721696-2722432:+	hypothetical protein, conserved	-1	0.87054	4565	2.07949	1727	-2838
Tb927.1.120	Tb927_01_v4:60266-62836:-	retrotransposon hot spot protein 4 (RHS4), putative	GO:0008150:biological_process;GO:0005634:nucleus;GO:0003674:molecular_function	0.79734	4882	1.85661	2049	-2833
Tb927.7.490	Tb927_07_v4:90640-92340:-	hypothetical protein, conserved	-1	0.38389	6808	1.02866	3977	-2831
Tb927.5.2320	Tb927_05_v4:724498-727076:+	hypothetical protein, conserved	-1	1.23853	3238	4.23578	409	-2829
Tb927.10.14480	Tb927_10_v5:3538130-3540727:-	hypothetical protein, conserved	-1	0.8339	4737	1.93834	1918	-2819
Tb927.3.4750	Tb927_03_v4:1339741-1343552:-	aminopeptidase, putative,metallo-peptidase, Clan MA(E) Family M1	GO:0006508:proteolysis;GO:0008237:metallopeptidase activity;GO:0008270:zinc ion binding	0.94094	4281	2.31709	1463	-2818
Tb927.8.7370	Tb927_08_v4:2121949-2123194:+	hypothetical protein	-1	1.00575	4040	2.57091	1223	-2817
Tb927.5.3040	Tb927_05_v4:953287-954061:+	hypothetical protein, conserved	GO:0044429:mitochondrial part	0.59564	5821	1.35597	3006	-2815
Tb11.01.7630	Tb927_11_01_v4:4174099-4177656:-	nucleoporin Nup109 (TbNup109)	GO:0005643:nuclear pore	0.48276	6328	1.1667	3515	-2813
Tb927.6.4960	Tb927_06_v4:1366032-1366973:+	zinc finger-domain protein, putative	GO:0008150:biological_process;GO:0005575:cellular_component;GO:0003676:nucleic acid binding;GO:0003723:RNA binding;GO:0008270:zinc ion binding	0.92956	4324	2.26591	1513	-2811
Tb927.10.3970	Tb927_10_v5:1050740-1052290:-	hypothetical protein, conserved	GO:0045454:cell redox homeostasis	1.14918	3526	3.33904	726	-2800
Tb927.10.13580	Tb927_10_v5:3319129-3319893:-	transporter, putative,major facilitator superfamily protein (MFS), putative	GO:0006810:transport;GO:0005575:cellular_component;GO:0005215:transporter activity	0.37812	6838	1.01042	4040	-2798
Tb11.01.3320	Tb927_11_01_v4:3015951-3019815:+	Trichohyalin, putative	-1	1.17326	3455	3.52062	660	-2795
Tb927.10.5450	Tb927_10_v5:1370851-1373724:+	hypothetical protein, conserved	GO:0005488:binding	0.75618	5078	1.70792	2283	-2795
Tb11.02.2520	Tb927_11_01_v4:1378570-1379839:+	hypothetical protein, conserved,predicted ankyrin repeat family protein	-1	1.26526	3160	4.37883	367	-2793
Tb927.1.420	Tb927_01_v4:156384-158411:+	retrotransposon hot spot protein 5 (RHS5), putative	GO:0008150:biological_process;GO:0005634:nucleus;GO:0003674:molecular_function	1.14984	3520	3.33283	728	-2792
Tb927.2.660	Tb927_02_v4:120231-123178:+	expression site-associated gene (ESAG, pseudogene), putative,expression site-associated gene 4 (ESAG4), degenerate	-1	0.15435	7588	0.81583	4797	-2791
Tb09.211.0580	Tb927_09_v4:1360161-1367135:-	hypothetical protein, conserved	-1	0.26111	7308	0.88393	4519	-2789
Tb927.2.170	Tb927_02_v4:11648-16118:+	leucine-rich repeat protein (LRRP), putative,leucine-rich repeat protein 1 (LRRP1), putative (3B10.40)	GO:0008150:biological_process;GO:0005575:cellular_component;GO:0003674:molecular_function;GO:0005515:protein binding	0.56213	5965	1.28934	3180	-2785
Tb09.160.5040	Tb927_09_v4:1077863-1078282:+	hypothetical protein, conserved	-1	0.9922	4094	2.48346	1311	-2783
Tb09.211.4740	Tb927_09_v4:2170609-2171883:-	hypothetical protein, conserved	GO:0008150:biological_process;GO:0008152:metabolic process;GO:0005739:mitochondrion;GO:0005743:mitochondrial inner membrane;GO:0044429:mitochondrial part;GO:0003674:molecular_function;GO:0008168:methyltransferase activity	0.69251	5385	1.52955	2604	-2781
Tb927.10.3790	Tb927_10_v5:986130-997835:-	hypothetical protein, conserved	GO:0005488:binding	0.20061	7492	0.83278	4711	-2781
Tb927.10.3200	Tb927_10_v5:829453-830196:+	U2 splicing auxiliary factor, putative (U2AF35)	GO:0000375:RNA splicing, via transesterification reactions;GO:0006397:mRNA processing;GO:0008380:RNA splicing;GO:0005634:nucleus;GO:0016607:nuclear speck;GO:0003676:nucleic acid binding;GO:0003723:RNA binding;GO:0008270:zinc ion binding	1.19123	3396	3.59828	618	-2778
Tb927.10.2910	Tb927_10_v5:753993-755129:+	splicing factor PTSR1 interacting protein (TSR1IP)	GO:0000398:nuclear mRNA splicing, via spliceosome;GO:0005634:nucleus;GO:0003723:RNA binding	1.20281	3361	3.66968	584	-2777
Tb11.02.3590	Tb927_11_01_v4:1628641-1630238:+	hypothetical protein, conserved	GO:0045449:regulation of transcription;GO:0005634:nucleus;GO:0003677:DNA binding;GO:0003700:sequence-specific DNA binding transcription factor activity	0.22765	7402	0.85688	4625	-2777
Tb927.3.3880	Tb927_03_v4:1080703-1081286:+	hypothetical protein, conserved	-1	1.01534	4010	2.55347	1235	-2775
Tb927.10.13450	Tb927_10_v5:3284565-3286367:-	hypothetical protein, conserved,hypothetical protein	GO:0005488:binding	0.94414	4267	2.28282	1492	-2775
Tb09.160.5620	Tb927_09_v4:1200104-1200847:-	hypothetical protein, conserved	-1	0.86741	4586	2.00846	1815	-2771
Tb11.01.1770	Tb927_11_01_v4:2639875-2641813:+	vacuolar sorting-associated protein-like, putative	GO:0007034:vacuolar transport;GO:0042147:retrograde transport, endosome to Golgi;GO:0030904:retromer complex;GO:0003674:molecular_function	0.78958	4933	1.78008	2165	-2768
Tb11.47.0029	Tb927_11_01_v4:342712-344627:+	hypothetical protein, conserved	GO:0008150:biological_process;GO:0005575:cellular_component;GO:0003674:molecular_function	0.40752	6694	1.0412	3926	-2768
Tb927.2.450	Tb927_02_v4:77151-79724:-	retrotransposon hot spot protein 4 (RHS4), putative (3B10.180)	GO:0008150:biological_process;GO:0005634:nucleus;GO:0003674:molecular_function	0.69814	5366	1.53413	2599	-2767
Tb09.211.0530	Tb927_09_v4:1352881-1353678:-	hypothetical protein, conserved	GO:0044429:mitochondrial part	0.32933	7042	0.94993	4277	-2765
Tb927.2.4980	Tb927_02_v4:879548-880469:-	hypothetical protein, conserved (30M24.90)	GO:0005634:nucleus	0.83067	4752	1.89133	1992	-2760
Tb927.8.3870	Tb927_08_v4:1152105-1157056:-	hypothetical protein, conserved	GO:0005199:structural constituent of cell wall	0.66018	5519	1.45934	2760	-2759
Tb927.5.1940	Tb927_05_v4:599828-600446:+	hypothetical protein, conserved	GO:0044429:mitochondrial part	0.84625	4678	1.93754	1922	-2756
Tb09.244.2700	Tb927_09_v4:2312684-2313467:+	hypothetical protein, conserved	GO:0006461:protein complex assembly;GO:0005739:mitochondrion	0.4081	6692	1.03926	3936	-2756
Tb09.160.4090	Tb927_09_v4:909779-913772:+	DNA topoisomerase ii (TOP2)	GO:0006265:DNA topological change;GO:0005634:nucleus;GO:0005694:chromosome;GO:0044429:mitochondrial part;GO:0003677:DNA binding;GO:0003918:DNA topoisomerase (ATP-hydrolyzing) activity;GO:0005524:ATP binding	0.52709	6128	1.21462	3375	-2753
Tb09.211.1695	Tb927_09_v4:1559741-1560612:-	small nuclear ribonucleoprotein Sm-F (Sm-F)	GO:0006397:mRNA processing;GO:0045291:nuclear mRNA trans splicing, SL addition;GO:0005634:nucleus;GO:0005732:small nucleolar ribonucleoprotein complex	0.72492	5222	1.60322	2475	-2747
Tb09.211.2430	Tb927_09_v4:1710233-1712207:-	hypothetical protein, conserved	GO:0044429:mitochondrial part	0.69255	5384	1.51461	2641	-2743
Tb927.10.11630	Tb927_10_v5:2838545-2840449:+	hypothetical protein, conserved	GO:0008150:biological_process;GO:0005575:cellular_component;GO:0003674:molecular_function	1.18466	3414	3.4927	673	-2741
Tb927.1.1840	Tb927_01_v4:474175-475821:+	hypothetical protein, conserved	-1	0.53951	6064	1.23093	3323	-2741
Tb927.2.1770	Tb927_02_v4:328427-328699:+	hypothetical protein, conserved (pseudogene),hypothetical protein, conserved, truncated	GO:0008150:biological_process;GO:0005575:cellular_component;GO:0003674:molecular_function	2.32655	1196	4.59515	299	-897
Tb927.8.860	Tb927_08_v4:251405-252350:-	hypothetical protein, conserved	-1	0.81801	4806	1.84788	2067	-2739
Tb09.160.4600	Tb927_09_v4:984485-986577:+	ABC transporter, putative	GO:0006810:transport;GO:0009898:internal side of plasma membrane;GO:0016020:membrane;GO:0016021:integral to membrane;GO:0000166:nucleotide binding;GO:0005524:ATP binding;GO:0016887:ATPase activity;GO:0017111:nucleoside-triphosphatase activity;GO:0042626:ATPase activity, coupled to transmembrane movement of substances	1.21858	3312	3.70269	574	-2738
Tb927.10.13280	Tb927_10_v5:3238200-3246138:-	hypothetical protein, conserved	GO:0005488:binding	0.7485	5117	1.64901	2381	-2736
Tb927.3.3590	Tb927_03_v4:1009870-1012133:+	U3 small nucleolar ribonucleoprotein protein MPP10, putative	-1	0.66257	5509	1.45102	2773	-2736
Tb927.1.4340	Tb927_01_v4:899638-901788:+	hypothetical protein, conserved	GO:0008150:biological_process;GO:0005575:cellular_component;GO:0003674:molecular_function	0.61253	5734	1.35761	3000	-2734
Tb927.5.4470	Tb927_05_v4:1320576-1323143:-	hypothetical protein, conserved	GO:0006412:translation;GO:0009190:cyclic nucleotide biosynthetic process;GO:0023034:intracellular signaling pathway;GO:0016849:phosphorus-oxygen lyase activity	0.68345	5421	1.49514	2688	-2733
Tb927.8.6070	Tb927_08_v4:1768547-1773000:+	basal body component,ML protein (TBBC)	GO:0009296:flagellum assembly;GO:0005634:nucleus;GO:0005932:microtubule basal body;GO:0019861:flagellum	0.3291	7044	0.94072	4313	-2731
Tb927.10.15170	Tb927_10_v5:3699405-3701492:+	hypothetical protein, conserved	-1	0.93361	4301	2.2162	1574	-2727
Tb927.10.7960	Tb927_10_v5:1985103-1985570:-	hypothetical protein, conserved	-1	0.79676	4895	1.7769	2170	-2725
Tb927.6.430	Tb927_06_v4:200148-203930:+	receptor-type adenylate cyclase GRESAG 4, putative	GO:0009190:cyclic nucleotide biosynthetic process;GO:0023034:intracellular signaling pathway;GO:0016021:integral to membrane;GO:0004016:adenylate cyclase activity;GO:0016849:phosphorus-oxygen lyase activity	0.25969	7313	0.86484	4590	-2723
Tb927.10.14150	Tb927_10_v5:3437405-3438844:-	hypothetical protein, conserved	-1	1.22644	3277	3.72964	559	-2718
Tb09.244.2560	Tb927_09_v4:2355042-2358867:+	kinesin, putative	GO:0007017:microtubule-based process;GO:0007018:microtubule-based movement;GO:0005875:microtubule associated complex;GO:0003774:motor activity;GO:0003777:microtubule motor activity;GO:0005524:ATP binding	0.93352	4303	2.2025	1585	-2718
Tb927.2.4230	Tb927_02_v4:743768-754825:-	NUP-1 protein, putative (28H13.465)	GO:0008150:biological_process;GO:0005652:nuclear lamina;GO:0000166:nucleotide binding;GO:0003674:molecular_function	0.81514	4820	1.83086	2102	-2718
Tb927.6.200	Tb927_06_v4:83782-89469:+	receptor-type adenylate cyclase GRESAG 4, putative	GO:0009190:cyclic nucleotide biosynthetic process;GO:0023034:intracellular signaling pathway;GO:0016021:integral to membrane;GO:0004016:adenylate cyclase activity;GO:0016849:phosphorus-oxygen lyase activity	0.50478	6235	1.16609	3517	-2718
Tb927.8.2160	Tb927_08_v4:667647-672586:+	multidrug resistance protein A,p-glycoprotein (PGPA)	GO:0006810:transport;GO:0042493:response to drug;GO:0016021:integral to membrane;GO:0043190:ATP-binding cassette (ABC) transporter complex;GO:0000166:nucleotide binding;GO:0005524:ATP binding;GO:0016887:ATPase activity;GO:0017111:nucleoside-triphosphatase activity;GO:0042626:ATPase activity, coupled to transmembrane movement of substances	1.12312	3630	2.99832	916	-2714
Tb11.01.1990	Tb927_11_01_v4:2681596-2682771:+	hypothetical protein, conserved	-1	0.55888	5978	1.25566	3270	-2708
Tb927.10.8730	Tb927_10_v5:2156420-2157748:+	hypothetical protein, conserved	GO:0006468:protein phosphorylation;GO:0008150:biological_process;GO:0005575:cellular_component;GO:0005743:mitochondrial inner membrane;GO:0044429:mitochondrial part;GO:0003674:molecular_function;GO:0004672:protein kinase activity;GO:0005524:ATP binding	0.82055	4789	1.84252	2084	-2705
Tb927.7.7540	Tb927_07_v4:2198108-2202454:-	leucine-rich repeat protein (LRRP, pseudogene), putative,leucine-rich repeat protein 1 (LRRP1), degenerate	GO:0005515:protein binding	0.9066	4412	2.08992	1718	-2694
Tb11.02.5810	Tb927_11_01_v4:2182421-2184285:-	kinetoplastid-specific dual specificity phosphatase, putative	GO:0006470:protein dephosphorylation;GO:0016311:dephosphorylation;GO:0005575:cellular_component;GO:0008138:protein tyrosine/serine/threonine phosphatase activity;GO:0016791:phosphatase activity	0.52876	6121	1.19542	3431	-2690
Tb09.160.2170	Tb927_09_v4:667842-668209:+	hypothetical protein, conserved (3C4.65)	-1	0.57407	5903	1.27308	3214	-2689
Tb927.10.7810	Tb927_10_v5:1956827-1958965:-	hypothetical protein, conserved	-1	0.47579	6359	1.11694	3672	-2687
Tb927.8.3030	Tb927_08_v4:913496-914203:+	hypothetical protein	-1	0.45222	6476	1.07995	3794	-2682
Tb927.10.2810	Tb927_10_v5:721079-722095:+	hypothetical protein, conserved	-1	1.09515	3714	2.82087	1035	-2679
Tb927.8.2170	Tb927_08_v4:672824-673919:+	hypothetical protein, conserved	GO:0044429:mitochondrial part	0.67504	5458	1.44964	2779	-2679
Tb927.5.320	Tb927_05_v4:79857-83601:-	receptor-type adenylate cyclase GRESAG 4, putative,adenylyl cyclase, putative	GO:0009190:cyclic nucleotide biosynthetic process;GO:0023034:intracellular signaling pathway;GO:0016021:integral to membrane;GO:0004016:adenylate cyclase activity;GO:0016849:phosphorus-oxygen lyase activity	1.13397	3584	3.01139	907	-2677
Tb927.1.1370	Tb927_01_v4:350008-352134:+	rRNA biogenesis protein, putative	GO:0006364:rRNA processing;GO:0005575:cellular_component;GO:0003723:RNA binding	0.82906	4761	1.8417	2085	-2676
Tb927.6.170	Tb927_06_v4:28159-33653:-	receptor-type adenylate cyclase GRESAG 4, putative	GO:0009190:cyclic nucleotide biosynthetic process;GO:0023034:intracellular signaling pathway;GO:0016021:integral to membrane;GO:0004016:adenylate cyclase activity;GO:0016849:phosphorus-oxygen lyase activity	0.47426	6371	1.11056	3696	-2675
Tb927.1.750	Tb927_01_v4:242278-245989:-	hypothetical protein, conserved	-1	0.55315	6007	1.22625	3333	-2674
Tb927.1.1470	Tb927_01_v4:367865-369622:+	hypothetical protein, conserved	GO:0008150:biological_process;GO:0005575:cellular_component;GO:0003674:molecular_function	1.31232	3016	4.43384	345	-2671
Tb11.18.0018	Tb927_11_01_v4:574544-575557:+	hypothetical protein, conserved	-1	0.37885	6835	0.98148	4164	-2671
Tb927.10.11780	Tb927_10_v5:2878763-2882254:+	hypothetical protein, conserved	-1	0.54814	6026	1.21894	3356	-2670
Tb927.10.6810	Tb927_10_v5:1717161-1717955:+	guanylate kinase, putative	GO:0015949:nucleobase, nucleoside and nucleotide interconversion;GO:0005575:cellular_component;GO:0004385:guanylate kinase activity	0.99093	4101	2.34938	1432	-2669
Tb927.2.4700	Tb927_02_v4:831155-832048:-	hypothetical protein, conserved (30M24.230)	GO:0005743:mitochondrial inner membrane;GO:0044429:mitochondrial part	1.15321	3512	3.10322	844	-2668
Tb927.7.4240	Tb927_07_v4:1126311-1127126:+	hypothetical protein, conserved	-1	0.42051	6643	1.02877	3976	-2667
Tb09.244.2180	Tb927_09_v4:2447587-2449359:-	retrotransposon hot spot protein 3 (RHS3), putative	GO:0008150:biological_process;GO:0005634:nucleus;GO:0003674:molecular_function	1.1848	3413	3.29055	749	-2664
Tb927.10.12400	Tb927_10_v5:3007249-3008755:-	membrane transporter protein, putative	GO:0006855:drug transmembrane transport;GO:0016020:membrane;GO:0015238:drug transmembrane transporter activity;GO:0015297:antiporter activity	0.95198	4239	2.21591	1575	-2664
Tb11.03.0080	Tb927_11_01_v4:262373-265297:+	hypothetical protein, conserved	-1	1.02861	3952	2.50961	1290	-2662
Tb927.1.3310	Tb927_01_v4:721777-722980:+	hypothetical protein, conserved	-1	0.91812	4363	2.10194	1701	-2662
Tb927.8.6170	Tb927_08_v4:1797566-1799677:+	transketolase, putative (TK)	GO:0006098:pentose-phosphate shunt;GO:0008152:metabolic process;GO:0005737:cytoplasm;GO:0020015:glycosome;GO:0003824:catalytic activity;GO:0004802:transketolase activity	1.45718	2668	8.72323	12	-2656
Tb09.160.0670	Tb927_09_v4:403012-413740:-	hypothetical protein, conserved	GO:0006464:protein modification process;GO:0005622:intracellular;GO:0008270:zinc ion binding;GO:0016881:acid-amino acid ligase activity	0.49588	6272	1.13078	3617	-2655
Tb927.4.1650	Tb927_04_v4:421895-424257:-	hypothetical protein, conserved	-1	0.57878	5884	1.27013	3230	-2654
Tb09.160.4680	Tb927_09_v4:1003998-1006990:+	Rab geranylgeranyl transferase component A, putative,Rab escort protein 1, putative	GO:0016192:vesicle-mediated transport;GO:0043087:regulation of GTPase activity;GO:0005737:cytoplasm;GO:0005968:Rab-protein geranylgeranyltransferase complex;GO:0017137:Rab GTPase binding	0.49368	6281	1.12749	3628	-2653
Tb927.10.15490	Tb927_10_v5:3803011-3804099:+	GDP-mannose 4,6 dehydratase, putative	GO:0000271:polysaccharide biosynthetic process;GO:0008152:metabolic process;GO:0019673:GDP-mannose metabolic process;GO:0044237:cellular metabolic process;GO:0005575:cellular_component;GO:0005622:intracellular;GO:0003824:catalytic activity;GO:0005488:binding;GO:0008446:GDP-mannose 4,6-dehydratase activity;GO:0050662:coenzyme binding	0.3217	7072	0.91164	4422	-2650
Tb09.160.1030	Tb927_09_v4:498950-500567:-	hypothetical protein, conserved	-1	0.69544	5373	1.47505	2725	-2648
Tb927.1.2260	Tb927_01_v4:564601-565366:+	calpain-like protein fragment, putative	GO:0008150:biological_process;GO:0005575:cellular_component;GO:0003674:molecular_function	0.70994	5300	1.50779	2654	-2646
Tb927.4.5130	Tb927_04_v4:1405978-1406822:-	hypothetical protein, conserved	GO:0003723:RNA binding	0.83728	4721	1.84583	2077	-2644
Tb11.02.3000	Tb927_11_01_v4:1494017-1496329:+	hypothetical protein, conserved	-1	0.33105	7034	0.918	4391	-2643
Tb927.10.12760	Tb927_10_v5:3100161-3101111:-	hypothetical protein, conserved,zinc finger protein family member, putative (ZC3H36)	GO:0008150:biological_process;GO:0005575:cellular_component;GO:0003676:nucleic acid binding;GO:0003723:RNA binding;GO:0008270:zinc ion binding	0.18591	7517	4.42714	347	-7170
Tb927.2.4050	Tb927_02_v4:710848-714647:-	hypothetical protein, conserved (28H13.375)	GO:0008150:biological_process;GO:0005575:cellular_component;GO:0003674:molecular_function;GO:0008270:zinc ion binding	1.13875	3567	2.98519	926	-2641
Tb927.10.5920	Tb927_10_v5:1482999-1485374:-	hypothetical protein, conserved	-1	0.66442	5502	1.41247	2869	-2633
Tb09.160.0460	Tb927_09_v4:348862-351150:-	hypothetical protein, conserved	GO:0003824:catalytic activity;GO:0005524:ATP binding	0.70483	5327	1.48721	2701	-2626
Tb927.10.8410	Tb927_10_v5:2082082-2082798:+	hypothetical protein, conserved	-1	1.14287	3548	2.98821	923	-2625
Tb927.10.13270	Tb927_10_v5:3234925-3237744:-	periodic tryptophan protein 2, putative,predicted WD40 repeat protein,predicted involvement in cytokinesis,predicted involvement in cell separation	GO:0000910:cytokinesis;GO:0005732:small nucleolar ribonucleoprotein complex;GO:0030515:snoRNA binding	0.75161	5101	1.60081	2483	-2618
Tb927.4.1810	Tb927_04_v4:452480-452908:-	hypothetical protein, conserved	GO:0006412:translation;GO:0005622:intracellular;GO:0005840:ribosome;GO:0044429:mitochondrial part;GO:0003735:structural constituent of ribosome	0.90612	4415	2.01788	1802	-2613
Tb11.02.2620	Tb927_11_01_v4:1394778-1396684:+	ATP-dependent DEAD/H RNA helicase, putative,ATP- dependent RNA helicase, putative	GO:0006139:nucleobase, nucleoside, nucleotide and nucleic acid metabolic process;GO:0005575:cellular_component;GO:0003676:nucleic acid binding;GO:0004386:helicase activity;GO:0005524:ATP binding;GO:0008026:ATP-dependent helicase activity	0.81855	4801	1.76126	2194	-2607
Tb927.4.2630	Tb927_04_v4:694709-697266:+	ATP-dependent DEAD/H RNA helicase, putative	GO:0006139:nucleobase, nucleoside, nucleotide and nucleic acid metabolic process;GO:0005575:cellular_component;GO:0005634:nucleus;GO:0003676:nucleic acid binding;GO:0003723:RNA binding;GO:0004386:helicase activity;GO:0005524:ATP binding;GO:0008026:ATP-dependent helicase activity	0.59254	5828	1.27121	3222	-2606
Tb927.6.3130	Tb927_06_v4:924016-925239:+	queuine tRNA-ribosyltransferase, putative	GO:0006400:tRNA modification;GO:0008033:tRNA processing;GO:0008616:queuosine biosynthetic process;GO:0008479:queuine tRNA-ribosyltransferase activity	0.58736	5847	1.26196	3250	-2597
Tb11.02.1390	Tb927_11_01_v4:1119081-1121489:+	N(2), N(2)-dimethylguanosine tRNA methyltransferase, putative	GO:0008033:tRNA processing;GO:0005575:cellular_component;GO:0003723:RNA binding;GO:0004809:tRNA (guanine-N2-)-methyltransferase activity	0.52506	6141	1.15728	3547	-2594
Tb927.5.4270	Tb927_05_v4:1278093-1280671:-	ATP-dependent DEAD/H RNA helicase, putative	GO:0006139:nucleobase, nucleoside, nucleotide and nucleic acid metabolic process;GO:0005575:cellular_component;GO:0003676:nucleic acid binding;GO:0004386:helicase activity;GO:0005524:ATP binding;GO:0008026:ATP-dependent helicase activity	0.55349	6004	1.20214	3413	-2591
Tb927.10.5200	Tb927_10_v5:1287816-1289111:+	hypothetical protein, conserved	-1	0.57736	5888	1.24281	3299	-2589
Tb927.3.3220	Tb927_03_v4:830050-832906:-	hypothetical protein, conserved	GO:0008150:biological_process;GO:0005575:cellular_component;GO:0003674:molecular_function	0.83845	4717	1.79607	2133	-2584
Tb927.10.1560	Tb927_10_v5:428589-431072:-	hypothetical protein, conserved	GO:0044429:mitochondrial part	0.58293	5867	1.25112	3285	-2582
Tb927.5.3730	Tb927_05_v4:1164316-1166169:+	hypothetical protein, conserved	-1	0.49503	6275	1.10942	3699	-2576
Tb11.01.2070	Tb927_11_01_v4:2696112-2697347:+	hypothetical protein, conserved	-1	1.01963	3988	2.36119	1414	-2574
Tb927.4.1670	Tb927_04_v4:428389-428944:-	hypothetical protein, conserved	GO:0020037:heme binding	0.8314	4747	1.7737	2175	-2572
Tb11.01.1300	Tb927_11_01_v4:2548789-2550497:-	hypothetical protein, conserved	-1	0.52436	6144	1.14255	3573	-2571
Tb927.10.12430	Tb927_10_v5:3010894-3012843:-	hypothetical protein, conserved	GO:0005488:binding	0.74976	5113	1.56234	2549	-2564
Tb927.10.11600	Tb927_10_v5:2830097-2831896:+	hypothetical protein, conserved	-1	0.66397	5503	1.38756	2940	-2563
Tb927.2.5870	Tb927_02_v4:1063364-1069342:+	hypothetical protein, conserved (1F7.305)	GO:0008150:biological_process;GO:0005575:cellular_component;GO:0003674:molecular_function	0.42684	6611	1.00901	4050	-2561
Tb927.8.4270	Tb927_08_v4:1269510-1271646:-	hypothetical protein, conserved	GO:0009168:purine ribonucleoside monophosphate biosynthetic process;GO:0019239:deaminase activity	0.59642	5814	1.25901	3256	-2558
Tb11.55.0030	Tb927_11_01_v4:487901-488546:-	hypothetical protein, conserved	GO:0044429:mitochondrial part	0.41498	6669	0.99405	4114	-2555
Tb11.02.2560	Tb927_11_01_v4:1385556-1387933:+	hypothetical protein, conserved	GO:0005488:binding	0.98152	4131	2.2111	1579	-2552
Tb927.10.340	Tb927_10_v5:94250-95137:+	mitochondrial structure specific endonuclease I (SSE-1), putative	GO:0006308:DNA catabolic process;GO:0005739:mitochondrion;GO:0044429:mitochondrial part;GO:0003677:DNA binding;GO:0003824:catalytic activity;GO:0008409:5'-3' exonuclease activity	1.14918	3525	2.91743	974	-2551
Tb11.02.2120	Tb927_11_01_v4:1292627-1293997:+	nucleoporin 48 (TbNup48)	GO:0005643:nuclear pore	0.57736	5887	1.22396	3339	-2548
Tb11.01.4703	Tb927_11_01_v4:3464651-3465402:-	hypothetical protein, conserved	GO:0006464:protein modification process;GO:0008150:biological_process;GO:0015031:protein transport;GO:0005575:cellular_component;GO:0003674:molecular_function;GO:0005515:protein binding;GO:0008270:zinc ion binding	0.70371	5336	1.44604	2790	-2546
Tb927.10.6010	Tb927_10_v5:1512569-1516063:-	hypothetical protein, conserved	GO:0005488:binding	1.00568	4042	2.27858	1497	-2545
Tb927.10.8170	Tb927_10_v5:2027749-2031726:-	nuclear pore complex protein (NUP155), putative,nucleoporin, putative	GO:0006913:nucleocytoplasmic transport;GO:0005643:nuclear pore;GO:0017056:structural constituent of nuclear pore	0.46374	6421	1.05123	3881	-2540
Tb927.5.3120	Tb927_05_v4:970338-971399:-	translation initiation factor, putative	GO:0006413:translational initiation;GO:0003743:translation initiation factor activity	0.75127	5103	1.55732	2564	-2539
Tb11.01.4870	Tb927_11_01_v4:3504036-3504711:-	mitochondrial import inner membrane translocase subunit tim17 (Tim17)	GO:0006626:protein targeting to mitochondrion;GO:0015031:protein transport;GO:0030322:stabilization of membrane potential;GO:0005743:mitochondrial inner membrane;GO:0005744:mitochondrial inner membrane presequence translocase complex;GO:0031305:integral to mitochondrial inner membrane;GO:0044429:mitochondrial part;GO:0008565:protein transporter activity	0.37469	6851	0.94016	4315	-2536
Tb927.3.3890	Tb927_03_v4:1081904-1082956:+	hypothetical protein, conserved	GO:0044429:mitochondrial part	1.14953	3523	2.89419	988	-2535
Tb927.7.1820	Tb927_07_v4:443230-443576:+	hypothetical protein, conserved	-1	0.8366	4726	1.76136	2192	-2534
Tb11.01.6630	Tb927_11_01_v4:3928651-3931338:-	hypothetical protein, conserved	-1	0.66073	5516	1.36829	2984	-2532
Tb927.8.1120	Tb927_08_v4:357127-357590:-	hypothetical protein, conserved	-1	1.28487	3105	3.70187	575	-2530
Tb11.02.4550	Tb927_11_01_v4:1869816-1873087:-	hypothetical protein, conserved	-1	0.71861	5265	1.46829	2737	-2528
Tb927.10.8960	Tb927_10_v5:2224863-2225576:+	hypothetical protein, conserved	-1	0.62603	5662	1.31094	3135	-2527
Tb927.3.680	Tb927_03_v4:165709-168444:-	cytochrome P450, putative	GO:0004497:monooxygenase activity;GO:0005506:iron ion binding;GO:0009055:electron carrier activity;GO:0020037:heme binding	0.78728	4951	1.62828	2427	-2524
Tb927.10.10830	Tb927_10_v5:2630504-2631466:-	HNRNPA (HNRNPA)	GO:0006396:RNA processing;GO:0032473:external side of mitochondrial outer membrane;GO:0044429:mitochondrial part;GO:0003676:nucleic acid binding;GO:0003723:RNA binding	0.87644	4550	1.86859	2029	-2521
Tb927.7.990	Tb927_07_v4:255960-259513:+	chaperone protein DNAj, putative	GO:0006457:protein folding;GO:0005575:cellular_component;GO:0031072:heat shock protein binding;GO:0051082:unfolded protein binding	0.62247	5684	1.29622	3166	-2518
Tb927.10.850	Tb927_10_v5:225146-229654:+	hypothetical protein, conserved	GO:0008150:biological_process;GO:0005575:cellular_component;GO:0003674:molecular_function	0.35854	6914	0.9165	4397	-2517
Tb11.01.6530	Tb927_11_01_v4:3896193-3897205:-	coatomer epsilon subunit, putative,cytosolic coat protein, putative	GO:0006886:intracellular protein transport;GO:0006890:retrograde vesicle-mediated transport, Golgi to ER;GO:0005737:cytoplasm;GO:0016020:membrane;GO:0030126:COPI vesicle coat;GO:0005198:structural molecule activity;GO:0005515:protein binding;GO:0008565:protein transporter activity	0.56884	5938	1.19977	3422	-2516
Tb927.4.4570	Tb927_04_v4:1259265-1263089:-	hypothetical protein, conserved	GO:0045449:regulation of transcription;GO:0003700:sequence-specific DNA binding transcription factor activity	1.07058	3795	2.51784	1280	-2515
Tb11.01.5880	Tb927_11_01_v4:3737931-3740311:+	protein kinase, putative	GO:0006468:protein phosphorylation;GO:0005575:cellular_component;GO:0004672:protein kinase activity;GO:0004674:protein serine/threonine kinase activity;GO:0005524:ATP binding	0.53704	6077	1.14837	3562	-2515
Tb927.4.2660	Tb927_04_v4:706493-706904:+	hypothetical protein, conserved	-1	0.81668	4813	1.69588	2303	-2510
Tb927.6.4210	Tb927_06_v4:1206538-1208325:-	aldehyde dehydrogenase, putative (ALDH)	GO:0008152:metabolic process;GO:0005743:mitochondrial inner membrane;GO:0016491:oxidoreductase activity	0.73691	5165	1.50753	2655	-2510
Tb09.211.3700	Tb927_09_v4:1956035-1957172:+	hypothetical protein, conserved	-1	1.23821	3239	3.32616	732	-2507
Tb11.01.5380	Tb927_11_01_v4:3618900-3620592:+	hypothetical protein, conserved	-1	0.59757	5803	1.24431	3296	-2507
Tb927.5.3510	Tb927_05_v4:1102419-1106035:+	structural maintenance of chromosome 3 , putative (SMC3)	GO:0051276:chromosome organization;GO:0005694:chromosome;GO:0005515:protein binding;GO:0005524:ATP binding	1.04751	3883	2.39987	1379	-2504
Tb927.1.4690	Tb927_01_v4:964015-965223:+	arginine N-methyltransferase (PRMT1)	GO:0006479:protein methylation;GO:0008152:metabolic process;GO:0019919:peptidyl-arginine methylation, to asymmetrical-dimethyl arginine;GO:0005575:cellular_component;GO:0008168:methyltransferase activity;GO:0016273:arginine N-methyltransferase activity;GO:0016274:protein-arginine N-methyltransferase activity	0.84174	4697	1.76132	2193	-2504
Tb927.4.1950	Tb927_04_v4:493754-495623:-	NADPH--cytochrome p450 reductase, putative (CPR)	GO:0005506:iron ion binding;GO:0009055:electron carrier activity;GO:0010181:FMN binding;GO:0016491:oxidoreductase activity	0.59757	5807	1.23773	3310	-2497
Tb11.01.5840	Tb927_11_01_v4:3727447-3729494:+	hypothetical protein, conserved	-1	0.86199	4615	1.80727	2121	-2494
Tb927.6.520	Tb927_06_v4:226609-227504:+	EP3-2 procyclin,PARP A-beta,surface protein EP3-3 procyclin precursor,procyclic form specific polypeptide A-beta precursor	GO:0008150:biological_process;GO:0009986:cell surface;GO:0016020:membrane;GO:0016021:integral to membrane;GO:0003674:molecular_function	0.49798	6256	4.26576	400	-5856
Tb09.211.3320	Tb927_09_v4:1862861-1865458:+	hypothetical protein, conserved	-1	0.25335	7333	0.80363	4840	-2493
Tb927.6.4060	Tb927_06_v4:1181986-1182438:-	hypothetical protein, conserved	-1	1.01755	4000	2.26967	1510	-2490
Tb927.6.1230	Tb927_06_v4:465837-467183:-	kinetoplastid-specific phospho-protein phosphatase	GO:0016787:hydrolase activity	0.77225	5008	1.57917	2519	-2489
Tb927.3.3950	Tb927_03_v4:1107175-1109223:+	hypothetical protein, conserved	-1	0.80648	4856	1.65764	2371	-2485
Tb11.v4.0008	Tb927_11_01_v4:4001489-4003561:-	hypothetical protein	-1	0.72847	5208	1.47685	2723	-2485
Tb927.10.12500	Tb927_10_v5:3030942-3033680:-	P-type H -ATPase, putative	GO:0006754:ATP biosynthetic process;GO:0006812:cation transport;GO:0008152:metabolic process;GO:0015992:proton transport;GO:0005886:plasma membrane;GO:0016020:membrane;GO:0016021:integral to membrane;GO:0003824:catalytic activity;GO:0005524:ATP binding;GO:0015662:ATPase activity, coupled to transmembrane movement of ions, phosphorylative mechanism;GO:0016887:ATPase activity	1.36144	2883	4.26751	399	-2484
Tb09.211.2850	Tb927_09_v4:1773956-1774779:+	cyclophilin type peptidyl-prolyl cis-trans isomerase, putative (PPIase)	GO:0006457:protein folding;GO:0005575:cellular_component;GO:0003755:peptidyl-prolyl cis-trans isomerase activity	0.77503	4996	1.58158	2515	-2481
Tb927.10.760	Tb927_10_v5:197518-198342:+	hypothetical protein, conserved	GO:0044429:mitochondrial part	0.42217	6638	0.98258	4158	-2480
Tb927.10.13130	Tb927_10_v5:3194400-3195857:-	UTP-glucose-1-phosphate uridylyltransferase 2, putative	GO:0006011:UDP-glucose metabolic process;GO:0008152:metabolic process;GO:0005575:cellular_component;GO:0016779:nucleotidyltransferase activity	1.16353	3483	2.87064	1004	-2479
Tb927.7.6230	Tb927_07_v4:1689691-1690348:-	ADP-ribosylation factor, putative (ARF3)	GO:0006886:intracellular protein transport;GO:0007264:small GTPase mediated signal transduction;GO:0005622:intracellular;GO:0005525:GTP binding	0.54601	6040	1.1492	3561	-2479
Tb927.6.2900	Tb927_06_v4:870416-872642:+	hypothetical protein, conserved,SAM domain and HD domain-containing protein 1,dendritic cell-derived IFNG-induced protein	GO:0003824:catalytic activity	0.89636	4460	1.89504	1987	-2473
Tb927.3.3330	Tb927_03_v4:853025-853633:-	heat shock protein 20, putative	GO:0044429:mitochondrial part	0.99595	4081	2.17683	1609	-2472
Tb11.03.0990	Tb927_11_01_v4:25133-28873:-	expression site-associated gene 4 (ESAG4) protein, putative,receptor-type adenylate cyclase	GO:0009190:cyclic nucleotide biosynthetic process;GO:0023034:intracellular signaling pathway;GO:0016021:integral to membrane;GO:0004016:adenylate cyclase activity;GO:0016849:phosphorus-oxygen lyase activity	1.34918	2916	4.05944	449	-2467
Tb927.7.1860	Tb927_07_v4:448791-449137:+	hypothetical protein, conserved	-1	0.86137	4621	1.78537	2154	-2467
Tb927.8.1090	Tb927_08_v4:347671-350166:-	NPAPL (NPAPL)	GO:0006259:DNA metabolic process;GO:0005634:nucleus;GO:0003676:nucleic acid binding;GO:0004004:ATP-dependent RNA helicase activity;GO:0016779:nucleotidyltransferase activity	0.72838	5210	1.46424	2747	-2463
Tb11.03.0950	Tb927_11_01_v4:41367-42257:-	electron transfer flavoprotein, putative	GO:0005739:mitochondrion;GO:0044429:mitochondrial part;GO:0009055:electron carrier activity;GO:0006118:electron transport	0.90779	4408	1.91861	1953	-2455
Tb927.10.10880	Tb927_10_v5:2652457-2654511:-	ATP-binding cassette protein, putative,ABC transporter, putative,ATPase, putative	GO:0006810:transport;GO:0009898:internal side of plasma membrane;GO:0016021:integral to membrane;GO:0043190:ATP-binding cassette (ABC) transporter complex;GO:0000166:nucleotide binding;GO:0005524:ATP binding;GO:0016887:ATPase activity;GO:0017111:nucleoside-triphosphatase activity;GO:0042626:ATPase activity, coupled to transmembrane movement of substances	0.93494	4297	1.98492	1850	-2447
Tb11.01.5915	Tb927_11_01_v4:3746496-3747063:+	small nuclear ribonucleoprotein Sm-G (Sm-G)	GO:0000375:RNA splicing, via transesterification reactions;GO:0008380:RNA splicing;GO:0045291:nuclear mRNA trans splicing, SL addition;GO:0005634:nucleus;GO:0005732:small nucleolar ribonucleoprotein complex	0.86467	4602	1.78506	2156	-2446
Tb927.4.4670	Tb927_04_v4:1289622-1291084:-	hypothetical protein, conserved	GO:0008270:zinc ion binding	0.63667	5609	1.29727	3163	-2446
Tb09.160.5250	Tb927_09_v4:1112274-1117407:+	adenosine monophosphate deaminase, putative,AMP deaminase, putative	GO:0009168:purine ribonucleoside monophosphate biosynthetic process;GO:0005575:cellular_component;GO:0003876:AMP deaminase activity;GO:0019239:deaminase activity	0.50033	6248	1.07648	3805	-2443
Tb09.211.3490	Tb927_09_v4:1900229-1904179:+	hypothetical protein, conserved	GO:0008150:biological_process;GO:0005575:cellular_component;GO:0005509:calcium ion binding	0.56912	5932	1.17566	3493	-2439
Tb11.01.4140	Tb927_11_01_v4:3226207-3229213:+	hypothetical protein, conserved	-1	0.51063	6210	1.08676	3772	-2438
Tb927.6.630	Tb927_06_v4:259370-261573:-	hypothetical protein, conserved	-1	0.96102	4206	2.04297	1769	-2437
Tb927.2.4060	Tb927_02_v4:715419-718212:-	dynein intermediate chain IC 138, putative (28H13.380)	GO:0007018:microtubule-based movement;GO:0005856:cytoskeleton;GO:0030286:dynein complex;GO:0003774:motor activity	0.76092	5060	1.52018	2624	-2436
Tb927.7.6630	Tb927_07_v4:1812747-1816131:-	hypothetical protein, conserved	-1	0.71924	5262	1.43403	2827	-2435
Tb11.01.6170	Tb927_11_01_v4:3803863-3808280:+	cleavage and polyadenylation specificity factor-like protein, putative	GO:0006378:mRNA polyadenylation;GO:0006379:mRNA cleavage;GO:0005634:nucleus;GO:0003676:nucleic acid binding	0.49722	6261	1.0674	3827	-2434
Tb927.4.2360	Tb927_04_v4:610188-611156:+	hypothetical protein, conserved	GO:0044429:mitochondrial part	0.72151	5246	1.43655	2814	-2432
Tb927.5.860	Tb927_05_v4:293435-295018:+	selenoprotein, putative (SelT)	GO:0045454:cell redox homeostasis;GO:0008430:selenium binding	0.45802	6449	1.01678	4019	-2430
Tb11.03.0870	Tb927_11_01_v4:62817-63869:-	mitochondrial carrier protein, putative	GO:0006810:transport;GO:0005743:mitochondrial inner membrane;GO:0016020:membrane;GO:0044429:mitochondrial part;GO:0005215:transporter activity;GO:0005488:binding	0.23584	7385	0.77385	4956	-2429
Tb927.6.1710	Tb927_06_v4:573567-574229:-	hypothetical protein, conserved	GO:0044429:mitochondrial part	1.20653	3351	2.98794	924	-2427
Tb11.02.0570	Tb927_11_01_v4:859631-861386:-	hypothetical protein, conserved	GO:0008150:biological_process;GO:0005575:cellular_component;GO:0003674:molecular_function	0.47015	6393	1.03057	3967	-2426
Tb927.6.4240	Tb927_06_v4:1213253-1213854:-	hypothetical protein, conserved	-1	0.4725	6381	1.03421	3956	-2425
Tb927.3.1730	Tb927_03_v4:452166-453139:-	hypothetical protein, conserved	GO:0044429:mitochondrial part	0.45069	6484	1.00795	4061	-2423
Tb927.4.670	Tb927_04_v4:191591-193674:-	hypothetical protein, conserved	-1	0.71321	5282	1.41668	2860	-2422
Tb927.10.13300	Tb927_10_v5:3248231-3249079:-	30S ribosomal protein S8, putative	GO:0006412:translation;GO:0000314:organellar small ribosomal subunit;GO:0005622:intracellular;GO:0005840:ribosome;GO:0044429:mitochondrial part;GO:0003735:structural constituent of ribosome	0.45529	6466	1.00998	4044	-2422
Tb927.10.6630	Tb927_10_v5:1678676-1680382:+	ATP-dependent DEAD/H RNA helicase HEL64, putative (HEL64)	GO:0006139:nucleobase, nucleoside, nucleotide and nucleic acid metabolic process;GO:0005829:cytosol;GO:0003676:nucleic acid binding;GO:0004386:helicase activity;GO:0005524:ATP binding;GO:0008026:ATP-dependent helicase activity	1.08455	3747	2.46318	1327	-2420
Tb11.02.1880	Tb927_11_01_v4:1233103-1233689:-	hypothetical protein, conserved	GO:0044429:mitochondrial part	0.78201	4973	1.56093	2554	-2419
Tb927.10.12210	Tb927_10_v5:2971976-2972716:+	ribulose-5-phosphate 3-epimerase, putative	GO:0005975:carbohydrate metabolic process;GO:0006098:pentose-phosphate shunt;GO:0008152:metabolic process;GO:0005575:cellular_component;GO:0003824:catalytic activity;GO:0004750:ribulose-phosphate 3-epimerase activity	0.77633	4993	1.55022	2576	-2417
Tb927.6.480	Tb927_06_v4:218397-218799:+	EP3-2 procyclin,PARP A-beta,surface protein EP3-2,surface protein EP3-2 procyclin precursor,procyclic form specific polypeptide A-beta precursor	GO:0008150:biological_process;GO:0009986:cell surface;GO:0016020:membrane;GO:0016021:integral to membrane;GO:0003674:molecular_function	0.35412	6932	4.10923	439	-6493
Tb927.10.5260	Tb927_10_v5:1313983-1317390:+	hypothetical protein, conserved	GO:0008150:biological_process;GO:0005575:cellular_component;GO:0003674:molecular_function	0.49737	6259	1.06135	3847	-2412
Tb927.7.2450	Tb927_07_v4:630506-632324:-	hypothetical protein, conserved	-1	0.72311	5237	1.43404	2826	-2411
Tb927.8.7670	Tb927_08_v4:2209910-2211797:+	amino acid transporter, putative	GO:0006865:amino acid transport;GO:0016020:membrane;GO:0005275:amine transmembrane transporter activity	1.25457	3187	3.22926	778	-2409
Tb927.10.8920	Tb927_10_v5:2213812-2214831:+	ras-like small GTPase, putative (TbGRP)	GO:0008150:biological_process;GO:0005575:cellular_component;GO:0005634:nucleus;GO:0005737:cytoplasm;GO:0005525:GTP binding	1.20355	3359	2.94715	950	-2409
Tb11.03.0935	Tb927_11_01_v4:45384-45933:-	DNA-directed RNA polymerase subunit, putative,RNA polymerase subunit, putative (RPB6z)	GO:0006351:transcription, DNA-dependent;GO:0005575:cellular_component;GO:0003677:DNA binding;GO:0003899:DNA-directed RNA polymerase activity	0.79676	4892	1.60024	2484	-2408
Tb927.10.10250	Tb927_10_v5:2518365-2518754:-	EP2 procyclin (EP2)	GO:0008150:biological_process;GO:0009986:cell surface;GO:0016020:membrane;GO:0003674:molecular_function	0.61289	5731	4.0844	445	-5286
Tb09.211.2310	Tb927_09_v4:1678815-1679927:-	Bem46-like serine peptidase,Serine peptidase, Clan SC, Family S09X	GO:0008150:biological_process;GO:0005575:cellular_component;GO:0003824:catalytic activity	0.76212	5055	1.51097	2648	-2407
Tb927.2.1800	Tb927_02_v4:331434-334781:+	DNA polymerase delta catalytic subunit, putative (27H14.40)	GO:0006260:DNA replication;GO:0005634:nucleus;GO:0000166:nucleotide binding;GO:0003676:nucleic acid binding;GO:0003677:DNA binding;GO:0003887:DNA-directed DNA polymerase activity	0.39928	6728	0.93885	4322	-2406
Tb09.211.1800	Tb927_09_v4:1577982-1579493:-	hypothetical protein, conserved	-1	1.04391	3894	2.28491	1489	-2405
Tb927.3.5320	Tb927_03_v4:1495705-1497300:+	hypothetical protein, conserved	-1	0.83783	4719	1.68926	2315	-2404
Tb927.3.1690	Tb927_03_v4:445379-446001:-	hypothetical protein, conserved	GO:0044429:mitochondrial part	1.35724	2891	3.90204	494	-2397
Tb11.01.7095	Tb927_11_01_v4:4042414-4049903:-	hypothetical protein	-1	0.30372	7147	0.82467	4753	-2394
Tb927.7.3560	Tb927_07_v4:921562-926896:-	hypothetical protein, conserved	GO:0001539:ciliary or flagellar motility	0.79204	4921	1.57408	2529	-2392
Tb927.7.6800	Tb927_07_v4:1879054-1880315:-	hypothetical protein, conserved	GO:0044429:mitochondrial part	0.40416	6709	0.93973	4318	-2391
Tb927.10.8820	Tb927_10_v5:2179895-2182195:+	hypothetical protein, conserved	-1	1.20168	3365	2.9149	976	-2389
Tb927.4.2570	Tb927_04_v4:675643-677027:+	hypothetical protein, conserved	-1	0.524	6148	1.09078	3759	-2389
Tb09.160.0620	Tb927_09_v4:383453-384376:-	peroxisomal membrane protein 4, putative	-1	0.69383	5379	1.36127	2992	-2387
Tb11.01.7900	Tb927_11_01_v4:4234172-4234808:-	hypothetical protein, conserved	GO:0044429:mitochondrial part	0.98858	4112	2.08114	1726	-2386
Tb09.211.3430	Tb927_09_v4:1893942-1894720:+	hypothetical protein, conserved	-1	0.52616	6133	1.09399	3749	-2384
Tb927.5.2530	Tb927_05_v4:816387-820585:+	hypothetical protein, conserved	-1	1.11725	3655	2.52434	1272	-2383
Tb927.10.3300	Tb927_10_v5:849416-851041:+	hypothetical protein, conserved	-1	0.56912	5934	1.15463	3551	-2383
Tb927.1.4500	Tb927_01_v4:932224-933594:+	hypothetical protein, conserved	GO:0008150:biological_process;GO:0005575:cellular_component;GO:0003674:molecular_function	0.75777	5073	1.49207	2694	-2379
Tb11.01.2570	Tb927_11_01_v4:2830368-2831382:+	hypothetical protein, conserved	-1	0.79371	4909	1.57143	2533	-2376
Tb927.4.3350	Tb927_04_v4:874914-876191:-	hypothetical protein, conserved	-1	1.16859	3469	2.70959	1096	-2373
Tb11.01.8070	Tb927_11_01_v4:4288377-4289776:-	hypothetical protein, conserved	GO:0006457:protein folding;GO:0008150:biological_process;GO:0005575:cellular_component;GO:0044429:mitochondrial part;GO:0003674:molecular_function	0.7667	5034	1.50576	2661	-2373
Tb11.01.7100	Tb927_11_01_v4:4050113-4052391:-	ATP-dependent DEAD/H RNA helicase, putative	GO:0006139:nucleobase, nucleoside, nucleotide and nucleic acid metabolic process;GO:0005575:cellular_component;GO:0003676:nucleic acid binding;GO:0004386:helicase activity;GO:0005524:ATP binding;GO:0008026:ATP-dependent helicase activity	0.35869	6913	0.87962	4543	-2370
Tb927.2.270	Tb927_02_v4:31017-32759:-	retrotransposon hot spot protein (RHS, pseudogene), putative,retrotransposon hot spot protein 3 (RHS3), frameshift	-1	1.27721	3129	3.26059	761	-2368
Tb09.160.1400	Tb927_09_v4:586806-590951:-	hypothetical protein, conserved (3C4.400)	-1	0.61396	5724	1.21881	3357	-2367
Tb927.1.4480	Tb927_01_v4:923248-927993:+	hypothetical protein, conserved	GO:0008150:biological_process;GO:0005575:cellular_component;GO:0003674:molecular_function	0.556	5993	1.12772	3626	-2367
Tb927.4.1130	Tb927_04_v4:298829-299326:-	hypothetical protein, conserved	GO:0044429:mitochondrial part	0.29527	7178	0.81142	4811	-2367
Tb927.10.14870	Tb927_10_v5:3627364-3629409:+	hypothetical protein, conserved	-1	0.92535	4338	1.90436	1974	-2364
Tb927.4.4810	Tb927_04_v4:1315303-1317603:-	hypothetical protein, conserved	-1	1.20821	3346	2.89882	986	-2360
Tb927.3.4790	Tb927_03_v4:1349765-1352413:-	aminopeptidase, putative,metallo-peptidase, Clan MA(E) Family M1	GO:0006508:proteolysis;GO:0008237:metallopeptidase activity;GO:0008270:zinc ion binding	1.079	3773	2.36097	1415	-2358
Tb11.01.4830	Tb927_11_01_v4:3493421-3494985:-	eukaryotic translation initiation factor 2 gamma, putative (eIF-2-gamma)	GO:0006412:translation;GO:0006413:translational initiation;GO:0016282:eukaryotic 43S preinitiation complex;GO:0003743:translation initiation factor activity;GO:0003924:GTPase activity;GO:0005525:GTP binding;GO:0042054:histone methyltransferase activity	1.13421	3583	2.56675	1226	-2357
Tb927.2.4830	Tb927_02_v4:858279-859362:-	TFIIF-stimulated CTD phosphatase, putative (30M24.165)	GO:0016021:integral to membrane;GO:0044429:mitochondrial part	0.84884	4668	1.68763	2317	-2351
Tb09.160.4720	Tb927_09_v4:1015184-1016038:+	hypothetical protein, conserved	GO:0008150:biological_process;GO:0005575:cellular_component;GO:0003674:molecular_function	1.18733	3404	2.78279	1054	-2350
Tb927.7.4120	Tb927_07_v4:1093713-1095236:+	hypothetical protein, conserved	-1	1.06659	3813	2.31453	1465	-2348
Tb11.01.5940	Tb927_11_01_v4:3755386-3758666:+	exportin 1 (XPO1)	GO:0000059:protein import into nucleus, docking;GO:0006886:intracellular protein transport;GO:0051168:nuclear export;GO:0005634:nucleus;GO:0005643:nuclear pore;GO:0005737:cytoplasm;GO:0005488:binding;GO:0008565:protein transporter activity	0.47568	6361	1.01827	4013	-2348
Tb09.v1.0350	Tb927_09_v4:1219345-1221101:-	lipid-like atypical dual specificity phosphatase, putative	GO:0008150:biological_process;GO:0016311:dephosphorylation;GO:0005575:cellular_component;GO:0003674:molecular_function;GO:0016791:phosphatase activity	0.79068	4926	1.54871	2579	-2347
Tb927.10.1900	Tb927_10_v5:494359-496779:+	DNA topoisomerase IA, putative	GO:0006259:DNA metabolic process;GO:0006265:DNA topological change;GO:0006268:DNA unwinding involved in replication;GO:0006304:DNA modification;GO:0005634:nucleus;GO:0005694:chromosome;GO:0003676:nucleic acid binding;GO:0003677:DNA binding;GO:0003916:DNA topoisomerase activity;GO:0003917:DNA topoisomerase type I activity	0.7651	5042	1.49049	2696	-2346
Tb927.5.280	Tb927_05_v4:65071-65901:-	retrotransposon hot spot protein (RHS, pseudogene), putative,retrotransposon hot spot protein 3 (RHS3), interrupted, degenerate	-1	1.41361	2777	4.12361	432	-2345
Tb11.01.4690	Tb927_11_01_v4:3441788-3444026:-	hypothetical protein, conserved	-1	1.4127	2779	4.11924	435	-2344
Tb927.3.1600	Tb927_03_v4:417775-418332:-	hypothetical protein, conserved	-1	1.27757	3126	3.21313	783	-2343
Tb927.3.1060	Tb927_03_v4:262387-263532:+	hypothetical protein, conserved (pseudogene),hypothetical protein, conserved, interrupted	-1	0.37514	6850	0.88664	4508	-2342
Tb927.10.4130	Tb927_10_v5:1085308-1086105:-	NADH-ubiquinone oxidoreductase complex I subunit, putative,NDUFA5/B13 subunit, putative	GO:0044429:mitochondrial part	1.50675	2558	5.09099	218	-2340
Tb927.10.2380	Tb927_10_v5:609405-612168:+	hypothetical protein, conserved	GO:0008150:biological_process;GO:0005575:cellular_component;GO:0003674:molecular_function	0.95019	4247	1.94336	1909	-2338
Tb927.3.3570	Tb927_03_v4:1005367-1005898:+	hypothetical protein, conserved	-1	0.55512	5997	1.11989	3661	-2336
Tb927.3.4840	Tb927_03_v4:1362003-1365220:-	ubiquitin hydrolase, putative,cysteine peptidase, Clan CA, family C19, putative	GO:0006511:ubiquitin-dependent protein catabolic process;GO:0004221:ubiquitin thiolesterase activity;GO:0008270:zinc ion binding	0.87577	4555	1.74427	2220	-2335
Tb927.7.3970	Tb927_07_v4:1038935-1040300:+	hypothetical protein, conserved	GO:0044429:mitochondrial part	1.15442	3506	2.62857	1172	-2334
Tb927.10.13340	Tb927_10_v5:3257365-3257796:-	hypothetical protein, conserved	-1	1.05595	3852	2.26226	1519	-2333
Tb927.2.1310	Tb927_02_v4:236401-240745:+	leucine-rich repeat protein (LRRP, pseudogene), putative,leucine-rich repeat protein (LRRP), frameshift	-1	0.95252	4236	1.94564	1903	-2333
Tb927.8.4620	Tb927_08_v4:1364585-1365387:-	small GTP-binding protein Rab7, putative (Trab7)	GO:0006886:intracellular protein transport;GO:0006913:nucleocytoplasmic transport;GO:0007165:signal transduction;GO:0007264:small GTPase mediated signal transduction;GO:0015031:protein transport;GO:0005575:cellular_component;GO:0005622:intracellular;GO:0003924:GTPase activity;GO:0005515:protein binding;GO:0005525:GTP binding	0.93841	4287	1.9155	1956	-2331
Tb927.1.4050	Tb927_01_v4:856392-859288:+	protein phosphatase with EF-Hand domains (PPEF),ser/thr protein phosphatase, putative	GO:0006470:protein dephosphorylation;GO:0008287:protein serine/threonine phosphatase complex;GO:0004722:protein serine/threonine phosphatase activity;GO:0016787:hydrolase activity	0.77225	5007	1.49918	2676	-2331
Tb927.3.5070	Tb927_03_v4:1421164-1423176:+	hypothetical protein, conserved	-1	0.53118	6114	1.0831	3783	-2331
Tb927.4.5120	Tb927_04_v4:1400822-1404963:-	hypothetical protein, conserved	-1	0.42512	6624	0.94521	4297	-2327
Tb927.6.180	Tb927_06_v4:39810-45538:+	receptor-type adenylate cyclase GRESAG 4, putative	GO:0009190:cyclic nucleotide biosynthetic process;GO:0023034:intracellular signaling pathway;GO:0016021:integral to membrane;GO:0004016:adenylate cyclase activity;GO:0016849:phosphorus-oxygen lyase activity	0.32138	7075	0.82428	4757	-2318
Tb927.7.1630	Tb927_07_v4:408581-409177:+	hypothetical protein, conserved	-1	1.02135	3981	2.13071	1664	-2317
Tb927.10.13330	Tb927_10_v5:3252923-3256969:-	paraflagellar rod component, putative (PFC20)	GO:0005515:protein binding	0.75035	5110	1.44535	2793	-2317
Tb927.4.1900	Tb927_04_v4:476192-477596:-	hypothetical protein, conserved	GO:0008152:metabolic process;GO:0008168:methyltransferase activity	0.95042	4246	1.92905	1933	-2313
Tb927.7.5650	Tb927_07_v4:1527714-1529630:+	kinesin, putative	GO:0007017:microtubule-based process;GO:0007018:microtubule-based movement;GO:0005875:microtubule associated complex;GO:0003774:motor activity;GO:0003777:microtubule motor activity;GO:0005524:ATP binding	0.45697	6457	0.98593	4144	-2313
Tb927.10.14260	Tb927_10_v5:3461185-3461718:-	adaptin complex 4 subunit, putative,clathrin assembly sigma-adaptin protein complex 4, putative	GO:0006810:transport;GO:0006886:intracellular protein transport;GO:0015031:protein transport;GO:0016192:vesicle-mediated transport;GO:0030117:membrane coat;GO:0030124:AP-4 adaptor complex;GO:0030125:clathrin vesicle coat;GO:0005515:protein binding;GO:0008565:protein transporter activity	0.4486	6493	0.97595	4186	-2307
Tb927.8.6200	Tb927_08_v4:1802875-1806906:+	tubulin folding cofactor D, putative	GO:0006457:protein folding;GO:0005737:cytoplasm;GO:0005488:binding;GO:0008017:microtubule binding	0.44758	6498	0.97479	4191	-2307
Tb927.3.5400	Tb927_03_v4:1512077-1513823:+	hypothetical protein, conserved	GO:0003824:catalytic activity;GO:0004674:protein serine/threonine kinase activity;GO:0005524:ATP binding	0.59863	5796	1.17667	3491	-2305
Tb11.02.0310	Tb927_11_01_v4:776658-778715:-	cell division cycle 45 (CDC45), putative	GO:0006270:DNA-dependent DNA replication initiation;GO:0006614:SRP-dependent cotranslational protein targeting to membrane;GO:0005634:nucleus;GO:0003674:molecular_function;GO:0005515:protein binding;GO:0005525:GTP binding	0.59548	5823	1.16455	3520	-2303
Tb927.7.2150	Tb927_07_v4:551648-556076:-	hypothetical protein, conserved	-1	0.30686	7130	0.80689	4828	-2302
Tb927.10.15700	Tb927_10_v5:3854999-3865357:+	hypothetical protein, conserved	-1	0.74143	5154	1.41919	2854	-2300
Tb927.6.2920	Tb927_06_v4:875179-877137:+	hypothetical protein, conserved	-1	0.42293	6633	0.93536	4335	-2298
Tb927.10.14070	Tb927_10_v5:3425494-3426642:-	mevalonate diphosphate decarboxylase	GO:0008299:isoprenoid biosynthetic process;GO:0016310:phosphorylation;GO:0004163:diphosphomevalonate decarboxylase activity;GO:0005524:ATP binding;GO:0016301:kinase activity	0.70823	5309	1.35282	3012	-2297
Tb11.01.3390	Tb927_11_01_v4:3033590-3038208:+	DNA topoisomerase II, putative (TOP2)	GO:0006265:DNA topological change;GO:0005575:cellular_component;GO:0005694:chromosome;GO:0003677:DNA binding;GO:0003918:DNA topoisomerase (ATP-hydrolyzing) activity;GO:0005524:ATP binding	0.95196	4240	1.9226	1946	-2294
Tb927.4.110	Tb927_04_v4:3639-4715:-	retrotransposon hot spot protein (RHS, pseudogene), putative,retrotransposon hot spot protein 1 (RHS1), interrupted	-1	1.23327	3255	2.93123	962	-2293
Tb09.160.0990	Tb927_09_v4:489276-491915:-	protein kinase, putative	GO:0006468:protein phosphorylation;GO:0005575:cellular_component;GO:0004672:protein kinase activity;GO:0004674:protein serine/threonine kinase activity;GO:0004713:protein tyrosine kinase activity;GO:0005524:ATP binding	0.63654	5610	1.23396	3319	-2291
Tb11.01.7450	Tb927_11_01_v4:4122469-4124898:-	hypothetical protein, conserved	-1	1.15988	3488	2.59906	1198	-2290
Tb927.2.510	Tb927_02_v4:98073-100586:-	retrotransposon hot spot protein 4 (RHS4), putative (3B10.210)	GO:0008150:biological_process;GO:0005634:nucleus;GO:0003674:molecular_function	1.12929	3605	2.47921	1316	-2289
Tb927.7.7010	Tb927_07_v4:2006479-2006943:-	hypothetical protein, conserved	GO:0044429:mitochondrial part	0.9422	4274	1.8964	1985	-2289
Tb927.8.5180	Tb927_08_v4:1546221-1546770:+	U6 snRNA-associated sm-like protein Lsm2 (LSm2)	GO:0008380:RNA splicing;GO:0005634:nucleus	0.27475	7257	0.76977	4968	-2289
Tb927.8.3780	Tb927_08_v4:1126727-1127296:-	hypothetical protein, conserved	GO:0008150:biological_process;GO:0005575:cellular_component;GO:0003674:molecular_function	0.75097	5105	1.43556	2819	-2286
Tb927.4.250	Tb927_04_v4:49436-51463:-	retrotransposon hot spot protein 5 (RHS5), putative	-1	1.4194	2763	3.94636	479	-2284
Tb11.02.2840	Tb927_11_01_v4:1452801-1453776:+	hypothetical protein, conserved	-1	1.19254	3393	2.69708	1112	-2281
Tb09.211.2300	Tb927_09_v4:1676033-1678420:-	ATP-dependent DEAD/H RNA helicase, putative	GO:0006139:nucleobase, nucleoside, nucleotide and nucleic acid metabolic process;GO:0005575:cellular_component;GO:0003676:nucleic acid binding;GO:0004386:helicase activity;GO:0005524:ATP binding;GO:0008026:ATP-dependent helicase activity	0.45058	6485	0.97049	4207	-2278
Tb09.211.1340	Tb927_09_v4:1504130-1504420:-	hypothetical protein, unlikely	-1	0.58368	5862	1.13904	3587	-2275
Tb927.10.7180	Tb927_10_v5:1805432-1808878:-	cysteine-rich, acidic integral membrane protein precursor (CRAM)	GO:0006810:transport;GO:0008150:biological_process;GO:0016021:integral to membrane;GO:0020016:flagellar pocket;GO:0003674:molecular_function;GO:0005524:ATP binding	1.5052	2562	4.66843	288	-2274
Tb927.8.7640	Tb927_08_v4:2204090-2206233:+	amino acid transporter 1, putative (AATP1)	GO:0006865:amino acid transport;GO:0016020:membrane;GO:0005275:amine transmembrane transporter activity	1.33856	2946	3.49362	672	-2274
Tb927.10.9700	Tb927_10_v5:2398220-2401765:+	hypothetical protein, conserved,predicted C2 domain protein	GO:0008150:biological_process;GO:0005575:cellular_component;GO:0003674:molecular_function	0.81599	4817	1.56406	2544	-2273
Tb927.6.450	Tb927_06_v4:210978-211392:+	EP3-2 procyclin,PARP,procyclin PARP A,procyclin B1- alpha,procyclic acidic repetitive protein A.beta,procyclic form specific polypeptide B1-alpha precursor	GO:0008150:biological_process;GO:0009986:cell surface;GO:0016020:membrane;GO:0016021:integral to membrane;GO:0003674:molecular_function	0.58429	5860	3.81221	523	-5337
Tb11.01.8690	Tb927_11_01_v4:4452002-4454755:-	hypothetical protein, conserved	-1	0.2511	7339	0.74706	5066	-2273
Tb927.10.11270	Tb927_10_v5:2753010-2753738:-	RNA-binding protein, putative (RBP23)	GO:0006396:RNA processing;GO:0005575:cellular_component;GO:0003676:nucleic acid binding;GO:0003723:RNA binding	0.42441	6628	0.92657	4357	-2271
Tb927.6.3660	Tb927_06_v4:1089107-1090053:-	hypothetical protein, conserved	-1	0.95907	4215	1.92288	1945	-2270
Tb927.3.3770	Tb927_03_v4:1051496-1052403:+	paraflagellar rod component, putative (PFC6)	-1	1.19014	3399	2.66783	1134	-2265
Tb927.3.2460	Tb927_03_v4:617728-618815:+	hypothetical protein, conserved	-1	1.05311	3864	2.18411	1599	-2265
Tb927.3.3670	Tb927_03_v4:1027144-1029015:+	RNA-binding protein, putative (TRRM3)	GO:0006396:RNA processing;GO:0005634:nucleus;GO:0003676:nucleic acid binding;GO:0003723:RNA binding	0.78628	4956	1.49316	2692	-2264
Tb927.8.7650	Tb927_08_v4:2206815-2208955:+	amino acid transporter, putative	GO:0006865:amino acid transport;GO:0016020:membrane;GO:0005275:amine transmembrane transporter activity	1.24784	3207	2.95302	947	-2260
Tb927.5.450	Tb927_05_v4:139451-141655:-	NADH-ubiquinone oxidoreductase, mitochondrial, putative	GO:0055114:oxidation-reduction process;GO:0044429:mitochondrial part;GO:0010181:FMN binding;GO:0051287:NAD or NADH binding	0.49259	6289	1.01241	4030	-2259
Tb927.7.1960	Tb927_07_v4:471247-473319:-	retrotransposon hot spot protein 7 (RHS7), putative	-1	1.74108	2079	3.79431	532	-1547
Tb927.10.6940	Tb927_10_v5:1747152-1749704:+	Dipeptidyl-peptidase 8-like, putative	GO:0006508:proteolysis;GO:0016020:membrane;GO:0008236:serine-type peptidase activity	0.67581	5453	1.28123	3195	-2258
Tb09.211.1270	Tb927_09_v4:1490805-1491590:-	hypothetical protein, conserved	-1	0.97907	4138	1.95723	1881	-2257
Tb927.4.530	Tb927_04_v4:145985-148368:-	hypothetical protein, conserved	-1	0.6501	5564	1.23719	3311	-2253
Tb927.4.3930	Tb927_04_v4:1038210-1039918:-	amino acid transporter, putative	GO:0006865:amino acid transport;GO:0016021:integral to membrane;GO:0005275:amine transmembrane transporter activity	1.04837	3882	2.15959	1630	-2252
Tb11.01.8520	Tb927_11_01_v4:4402661-4403725:-	glucosamine-6-phosphate isomerase, putative	GO:0005975:carbohydrate metabolic process;GO:0006046:N-acetylglucosamine catabolic process;GO:0005575:cellular_component;GO:0004342:glucosamine-6-phosphate deaminase activity	0.81746	4810	1.55972	2559	-2251
Tb927.10.7440	Tb927_10_v5:1875499-1878351:-	MTR4 (MTR4)	GO:0006139:nucleobase, nucleoside, nucleotide and nucleic acid metabolic process;GO:0006364:rRNA processing;GO:0005575:cellular_component;GO:0005634:nucleus;GO:0003676:nucleic acid binding;GO:0004386:helicase activity;GO:0005524:ATP binding;GO:0008026:ATP-dependent helicase activity	0.60763	5753	1.17226	3505	-2248
Tb927.8.7630	Tb927_08_v4:2201365-2203508:+	amino acid transporter 1, putative (AATP1)	GO:0006865:amino acid transport;GO:0016020:membrane;GO:0005275:amine transmembrane transporter activity	1.36462	2871	3.58252	626	-2245
Tb927.1.480	Tb927_01_v4:181672-186029:+	leucine-rich repeat protein (LRRP), putative	GO:0008150:biological_process;GO:0005575:cellular_component;GO:0003674:molecular_function;GO:0005515:protein binding	0.98302	4130	1.95612	1885	-2245
Tb11.01.6600	Tb927_11_01_v4:3920265-3922379:-	pumilio/PUF RNA binding protein 7, putative (PUF7)	GO:0006364:rRNA processing;GO:0016071:mRNA metabolic process;GO:0005730:nucleolus;GO:0003723:RNA binding;GO:0005488:binding;GO:0005515:protein binding	1.07515	3782	2.24169	1538	-2244
Tb09.244.2440	Tb927_09_v4:2383915-2385104:+	BARP protein (BARP)	GO:0008150:biological_process;GO:0009986:cell surface;GO:0045121:membrane raft;GO:0003674:molecular_function	0.4139	6673	0.91057	4429	-2244
Tb927.10.8880	Tb927_10_v5:2197046-2198758:+	hypothetical protein	-1	0.66296	5506	1.25726	3263	-2243
Tb927.3.1400	Tb927_03_v4:349867-351395:+	hypothetical protein, conserved	-1	1.03511	3928	2.11392	1686	-2242
Tb11.03.0970	Tb927_11_01_v4:31837-36859:-	receptor-type adenylate cyclase GRESAG 4, putative	GO:0009190:cyclic nucleotide biosynthetic process;GO:0023034:intracellular signaling pathway;GO:0016021:integral to membrane;GO:0004016:adenylate cyclase activity;GO:0016849:phosphorus-oxygen lyase activity	1.46819	2642	4.24571	403	-2239
Tb927.6.4670	Tb927_06_v4:1302966-1304232:+	MORN repeat-containing protein,flagellar component (TbMORN1)	-1	1.40666	2794	3.73191	557	-2237
Tb927.8.7950	Tb927_08_v4:2337600-2343381:+	hypothetical protein, conserved	GO:0005515:protein binding	0.74399	5141	1.39979	2909	-2232
Tb11.01.4940	Tb927_11_01_v4:3520121-3524198:-	AAA ATPase, putative	GO:0019538:protein metabolic process;GO:0005575:cellular_component;GO:0000166:nucleotide binding;GO:0005524:ATP binding;GO:0016887:ATPase activity;GO:0017111:nucleoside-triphosphatase activity	0.80941	4845	1.52564	2614	-2231
Tb927.6.310	Tb927_06_v4:149294-154797:+	receptor-type adenylate cyclase GRESAG 4, putative	GO:0009190:cyclic nucleotide biosynthetic process;GO:0023034:intracellular signaling pathway;GO:0016021:integral to membrane;GO:0004016:adenylate cyclase activity;GO:0016849:phosphorus-oxygen lyase activity	0.25083	7342	0.73301	5113	-2229
Tb927.5.1560	Tb927_05_v4:489103-491472:-	ATP-dependent DEAD/H RNA helicase, putative	GO:0006139:nucleobase, nucleoside, nucleotide and nucleic acid metabolic process;GO:0005575:cellular_component;GO:0003676:nucleic acid binding;GO:0004386:helicase activity;GO:0005524:ATP binding;GO:0008026:ATP-dependent helicase activity	0.67789	5446	1.27201	3219	-2227
Tb927.3.4600	Tb927_03_v4:1289776-1293015:-	hypothetical protein, conserved	GO:0005488:binding	1.0749	3784	2.2283	1558	-2226
Tb927.2.1160	Tb927_02_v4:203618-204608:-	retrotransposon hot spot protein (RHS, pseudogene), putative,retrotransposon hot spot protein 2 (RHS2), interrupted, degenerate	-1	0.80961	4844	1.52227	2620	-2224
Tb927.8.2690	Tb927_08_v4:800799-801998:+	hypothetical protein, conserved	GO:0008150:biological_process;GO:0005575:cellular_component;GO:0003674:molecular_function	0.83762	4720	1.59329	2497	-2223
Tb927.10.11020	Tb927_10_v5:2689374-2692229:-	DNA mismatch repair protein, putative,MSH2 (MSH2)	GO:0006259:DNA metabolic process;GO:0006298:mismatch repair;GO:0005634:nucleus;GO:0032301:MutSalpha complex;GO:0032302:MutSbeta complex;GO:0003684:damaged DNA binding;GO:0005524:ATP binding;GO:0030983:mismatched DNA binding	0.67293	5466	1.2631	3245	-2221
Tb927.2.950	Tb927_02_v4:158783-163038:+	paraflagellar rod component, putative (PFC13)	GO:0008150:biological_process;GO:0005575:cellular_component;GO:0003674:molecular_function;GO:0005515:protein binding	1.13089	3596	2.39824	1380	-2216
Tb927.7.4220	Tb927_07_v4:1121332-1124664:+	hypothetical protein, conserved	GO:0006364:rRNA processing;GO:0008150:biological_process;GO:0005575:cellular_component;GO:0032040:small-subunit processome;GO:0003674:molecular_function	0.75983	5062	1.42277	2846	-2216
Tb927.7.2170	Tb927_07_v4:559785-564281:-	hypothetical protein, conserved	GO:0007004:telomere maintenance via telomerase;GO:0005634:nucleus;GO:0005515:protein binding;GO:0042162:telomeric DNA binding	0.73049	5194	1.36959	2978	-2216
Tb11.01.6060	Tb927_11_01_v4:3784487-3785410:+	ADP-ribosylation factor GTPase activating protein 1, putative	GO:0008150:biological_process;GO:0032312:regulation of ARF GTPase activity;GO:0005634:nucleus;GO:0003677:DNA binding;GO:0008060:ARF GTPase activator activity;GO:0008270:zinc ion binding	0.66668	5490	1.25327	3279	-2211
Tb927.5.470	Tb927_05_v4:145422-148265:-	monocarboxylate transporter-like protein	-1	1.28161	3113	3.01881	903	-2210
Tb11.03.0800	Tb927_11_01_v4:77579-79777:-	hypothetical protein, conserved	-1	0.94208	4276	1.84817	2066	-2210
Tb927.2.5270	Tb927_02_v4:925381-938171:+	dynein heavy chain, putative (30J2.85)	GO:0007018:microtubule-based movement;GO:0007165:signal transduction;GO:0005575:cellular_component;GO:0005634:nucleus;GO:0030286:dynein complex;GO:0000166:nucleotide binding;GO:0003700:sequence-specific DNA binding transcription factor activity;GO:0003777:microtubule motor activity;GO:0004871:signal transducer activity;GO:0005524:ATP binding;GO:0016887:ATPase activity;GO:0017111:nucleoside-tripho…	0.42609	6615	0.91482	4409	-2206
Tb927.10.14990	Tb927_10_v5:3663015-3665363:+	intraflagellar transport protein IFT80/CHE2, putative (IFT80)	-1	1.27672	3130	2.98453	927	-2203
Tb927.7.6090	Tb927_07_v4:1659004-1662400:-	hypothetical protein, conserved	-1	0.94054	4282	1.84481	2080	-2202
Tb927.8.4240	Tb927_08_v4:1257778-1262923:-	hypothetical protein, conserved	GO:0044429:mitochondrial part	0.6187	5703	1.17338	3501	-2202
Tb927.2.240	Tb927_02_v4:25548-27572:-	retrotransposon hot spot protein 5 (RHS5), putative (3B10.75)	GO:0008150:biological_process;GO:0005634:nucleus;GO:0003674:molecular_function	1.51642	2542	4.45237	341	-2201
Tb927.10.10070	Tb927_10_v5:2482194-2483861:+	hypothetical protein, conserved	GO:0008150:biological_process;GO:0005575:cellular_component;GO:0003674:molecular_function	0.39302	6751	0.87582	4550	-2201
Tb09.211.2330	Tb927_09_v4:1681447-1682529:-	small GTPase, putative,GTP-binding protein, putative (RAB7)	GO:0006886:intracellular protein transport;GO:0006913:nucleocytoplasmic transport;GO:0007165:signal transduction;GO:0007264:small GTPase mediated signal transduction;GO:0015031:protein transport;GO:0005575:cellular_component;GO:0005622:intracellular;GO:0003924:GTPase activity;GO:0005515:protein binding;GO:0005525:GTP binding	1.05814	3845	2.1476	1645	-2200
Tb927.5.1050	Tb927_05_v4:339844-341032:+	hypothetical protein	-1	1.3471	2921	3.34277	723	-2198
Tb927.7.6130	Tb927_07_v4:1666990-1667849:-	hypothetical protein, conserved	-1	1.17782	3439	3.70761	569	-2870
Tb927.7.4340	Tb927_07_v4:1150298-1152982:-	hypothetical protein, conserved	-1	0.39118	6762	0.87059	4564	-2198
Tb927.2.220	Tb927_02_v4:23835-24616:-	retrotransposon hot spot protein (RHS, pseudogene), putative,retrotransposon hot spot protein 2 (RHS2), interrupted, degenerate	-1	1.0346	3930	2.07488	1733	-2197
Tb11.47.0023	Tb927_11_01_v4:359170-362298:+	copper-transporting ATPase-like protein, putative	GO:0006754:ATP biosynthetic process;GO:0006825:copper ion transport;GO:0008152:metabolic process;GO:0030001:metal ion transport;GO:0016020:membrane;GO:0016021:integral to membrane;GO:0003824:catalytic activity;GO:0004008:copper-exporting ATPase activity;GO:0005375:copper ion transmembrane transporter activity;GO:0005524:ATP binding;GO:0046872:metal ion binding;GO:0046873:metal ion transmembrane t…	0.63791	5605	1.20288	3408	-2197
Tb11.55.0014	Tb927_11_01_v4:488996-491116:-	vesicular transport protein (CDC48 homologue), putative	GO:0000160:two-component signal transduction system (phosphorelay);GO:0006355:regulation of transcription, DNA-dependent;GO:0005575:cellular_component;GO:0000166:nucleotide binding;GO:0005524:ATP binding;GO:0016887:ATPase activity;GO:0017111:nucleoside-triphosphatase activity	0.69494	5374	1.29091	3178	-2196
Tb927.5.3610	Tb927_05_v4:1128485-1132049:+	delta-adaptin, putative,adaptor complex protein (AP) 3 delta subunit 1, putative	GO:0006886:intracellular protein transport;GO:0015031:protein transport;GO:0016192:vesicle-mediated transport;GO:0005794:Golgi apparatus;GO:0030117:membrane coat;GO:0005488:binding;GO:0005515:protein binding;GO:0008565:protein transporter activity	0.77879	4984	1.44549	2791	-2193
Tb927.3.620	Tb927_03_v4:157055-159481:-	ATP-dependent DEAD/H RNA helicase, putative	GO:0006139:nucleobase, nucleoside, nucleotide and nucleic acid metabolic process;GO:0005575:cellular_component;GO:0003676:nucleic acid binding;GO:0004386:helicase activity;GO:0005524:ATP binding;GO:0008026:ATP-dependent helicase activity	0.43408	6578	0.9195	4386	-2192
Tb927.7.3130	Tb927_07_v4:793614-796484:+	hypothetical protein, conserved	GO:0009405:pathogenesis	0.35636	6924	0.82833	4733	-2191
Tb11.02.4150	Tb927_11_01_v4:1744087-1746901:-	pyruvate phosphate dikinase (PPDK)	GO:0016310:phosphorylation;GO:0020015:glycosome;GO:0003824:catalytic activity;GO:0005524:ATP binding;GO:0016301:kinase activity;GO:0050242:pyruvate, phosphate dikinase activity	1.65676	2255	6.95948	67	-2188
Tb927.10.8700	Tb927_10_v5:2150410-2150673:+	selenoprotein, putative (SelK)	-1	0.74773	5120	1.38959	2934	-2186
Tb11.01.2330	Tb927_11_01_v4:2758019-2760430:+	eukaryotic translation initation factor 4 gamma, putative	GO:0006139:nucleobase, nucleoside, nucleotide and nucleic acid metabolic process;GO:0006412:translation;GO:0016070:RNA metabolic process;GO:0005575:cellular_component;GO:0003723:RNA binding;GO:0005488:binding;GO:0005515:protein binding	1.57839	2420	4.95221	235	-2185
Tb927.6.4630	Tb927_06_v4:1292992-1294326:+	kinetoplastid-specific phospho-protein phosphatase, putative	GO:0006470:protein dephosphorylation;GO:0005575:cellular_component;GO:0004722:protein serine/threonine phosphatase activity;GO:0016787:hydrolase activity	0.74256	5149	1.37773	2964	-2185
Tb927.3.3160	Tb927_03_v4:813206-815337:-	poly(A) polymerase,polynucleotide adenylyltransferase (PAP)	GO:0006350:transcription;GO:0031123:RNA 3'-end processing;GO:0003676:nucleic acid binding;GO:0003723:RNA binding;GO:0004652:polynucleotide adenylyltransferase activity;GO:0016779:nucleotidyltransferase activity	0.45795	6451	0.95232	4268	-2183
Tb11.01.6835	Tb927_11_01_v4:3976053-3976448:-	hypothetical protein, conserved	-1	0.43744	6551	0.9229	4371	-2180
Tb927.2.3930	Tb927_02_v4:694402-697251:-	minichromosome maintenance (MCM) complex subunit, putative (28H13.315)	GO:0006260:DNA replication;GO:0006270:DNA-dependent DNA replication initiation;GO:0005575:cellular_component;GO:0005634:nucleus;GO:0003677:DNA binding;GO:0005524:ATP binding	0.63113	5640	1.18515	3469	-2171
Tb11.01.7580	Tb927_11_01_v4:4155529-4158537:-	hypothetical protein, conserved	-1	0.53504	6088	1.0438	3917	-2171
Tb11.03.0335	Tb927_11_01_v4:203575-204471:+	hypothetical protein, conserved	GO:0006457:protein folding;GO:0016272:prefoldin complex;GO:0051082:unfolded protein binding	0.57464	5900	1.0999	3730	-2170
Tb927.8.2790	Tb927_08_v4:837661-837978:+	acetyl-CoA synthetase (pseudogene), putative,acetyl-CoA synthetase, truncated	GO:0008152:metabolic process;GO:0003824:catalytic activity	1.11547	3663	2.27841	1498	-2165
Tb927.6.3310	Tb927_06_v4:975469-978501:+	calpain-like cysteine peptidase, putative,cysteine peptidase, Clan CA, family C2, putative	GO:0006508:proteolysis;GO:0005622:intracellular;GO:0004198:calcium-dependent cysteine-type endopeptidase activity	0.68343	5422	1.25801	3259	-2163
Tb11.01.0540	Tb927_11_01_v4:2193649-2195288:+	hypothetical protein, conserved	-1	0.43527	6565	0.91436	4413	-2152
Tb11.02.0990	Tb927_11_01_v4:1014826-1018037:+	hypothetical protein, conserved	GO:0008150:biological_process;GO:0008152:metabolic process;GO:0005575:cellular_component;GO:0003674:molecular_function;GO:0003824:catalytic activity;GO:0005488:binding	0.97013	4173	1.87205	2024	-2149
Tb927.6.3090	Tb927_06_v4:911611-917144:+	hypothetical protein, conserved	GO:0005488:binding	0.75912	5067	1.39462	2923	-2144
Tb927.1.1120	Tb927_01_v4:312457-313566:+	hypothetical protein, conserved	GO:0008150:biological_process;GO:0005575:cellular_component;GO:0003674:molecular_function	0.70424	5332	1.28614	3188	-2144
Tb927.3.2690	Tb927_03_v4:682253-686520:-	serine/threonine-protein kinase, putative,protein kinase, putative	GO:0006468:protein phosphorylation;GO:0005575:cellular_component;GO:0004672:protein kinase activity;GO:0004674:protein serine/threonine kinase activity;GO:0004713:protein tyrosine kinase activity;GO:0005524:ATP binding	0.57082	5919	1.0861	3775	-2144
Tb927.8.6970	Tb927_08_v4:2007560-2009598:+	3-methylcrotonyl-CoA carboxylase alpha subunit, putative	GO:0000050:urea cycle;GO:0008152:metabolic process;GO:0019856:pyrimidine base biosynthetic process;GO:0005739:mitochondrion;GO:0044429:mitochondrial part;GO:0003824:catalytic activity;GO:0004485:methylcrotonoyl-CoA carboxylase activity;GO:0005524:ATP binding;GO:0009374:biotin binding;GO:0016874:ligase activity	0.26987	7272	0.72802	5128	-2144
Tb927.2.480	Tb927_02_v4:91630-94083:-	retrotransposon hot spot protein (RHS, pseudogene), putative,retrotransposon hot spot protein 2 (RHS2), degenerate	-1	0.87298	4563	1.63312	2420	-2143
Tb927.3.1780	Tb927_03_v4:462143-462532:-	U6 snRNA-associated Sm-like protein LSm8p (TbLSm8)	GO:0000244:assembly of spliceosomal tri-snRNP;GO:0000398:nuclear mRNA splicing, via spliceosome;GO:0005634:nucleus;GO:0046540:U4/U6 x U5 tri-snRNP complex;GO:0030629:U6 snRNA 3'-end binding	0.35885	6912	0.82264	4769	-2143
Tb11.02.0600	Tb927_11_01_v4:864600-865896:-	hypothetical protein, conserved	-1	0.88581	4507	1.65924	2368	-2139
Tb927.10.70	Tb927_10_v5:38612-40018:-	retrotransposon hot spot (RHS), putative, (fragment)	-1	0.14109	7631	0.63913	5492	-2139
Tb11.02.3560	Tb927_11_01_v4:1625980-1626856:+	hypothetical protein, conserved	-1	1.15365	3509	2.40504	1375	-2134
Tb11.52.0008	Tb927_11_01_v4:3395125-3399929:-	hypothetical protein, conserved	GO:0006869:lipid transport;GO:0042157:lipoprotein metabolic process;GO:0005576:extracellular region;GO:0008289:lipid binding	0.86022	4626	1.59193	2498	-2128
Tb927.7.6180	Tb927_07_v4:1672102-1673136:-	hypothetical protein, conserved	-1	1.04192	3904	2.0364	1779	-2125
Tb927.10.9780	Tb927_10_v5:2423105-2425741:+	ATP-dependent DEAD/H RNA helicase, putative,ATP- dependent RNA helicase, putative	GO:0006139:nucleobase, nucleoside, nucleotide and nucleic acid metabolic process;GO:0005575:cellular_component;GO:0003676:nucleic acid binding;GO:0004386:helicase activity;GO:0005524:ATP binding;GO:0008026:ATP-dependent helicase activity	0.71903	5264	1.30952	3140	-2124
Tb11.01.6770	Tb927_11_01_v4:3961832-3964094:-	hypothetical protein, conserved	-1	1.1727	3457	2.4473	1334	-2123
Tb927.2.1760	Tb927_02_v4:325391-327799:+	hypothetical protein, conserved (27H14.60)	GO:0008150:biological_process;GO:0005575:cellular_component;GO:0003674:molecular_function	0.89117	4485	1.66181	2362	-2123
Tb927.10.14770	Tb927_10_v5:3601240-3603162:-	protein kinase, putative	GO:0006468:protein phosphorylation;GO:0004672:protein kinase activity;GO:0004674:protein serine/threonine kinase activity;GO:0004713:protein tyrosine kinase activity;GO:0005524:ATP binding	0.75156	5102	1.36952	2979	-2123
Tb927.6.330	Tb927_06_v4:161278-166154:+	receptor-type adenylate cyclase GRESAG 4, putative	GO:0009190:cyclic nucleotide biosynthetic process;GO:0023034:intracellular signaling pathway;GO:0016021:integral to membrane;GO:0004016:adenylate cyclase activity;GO:0016849:phosphorus-oxygen lyase activity	0.3053	7140	0.75569	5018	-2122
Tb927.4.3370	Tb927_04_v4:878428-879541:-	hypothetical protein, conserved	GO:0005488:binding	1.21966	3306	2.6134	1185	-2121
Tb927.8.2150	Tb927_08_v4:666282-666827:+	hypothetical protein, conserved	-1	0.74305	5148	1.34508	3027	-2121
Tb927.10.3270	Tb927_10_v5:846291-846755:+	hypothetical protein, conserved	-1	1.63336	2309	3.62394	608	-1701
Tb927.8.4880	Tb927_08_v4:1437486-1441527:-	DNA polymerase alpha catalytic subunit,DNA polymerase I	GO:0006260:DNA replication;GO:0006273:lagging strand elongation;GO:0005634:nucleus;GO:0005736:DNA-directed RNA polymerase I complex;GO:0000166:nucleotide binding;GO:0003676:nucleic acid binding;GO:0003677:DNA binding;GO:0003887:DNA-directed DNA polymerase activity	0.39913	6729	0.86143	4608	-2121
Tb11.47.0036	Tb927_11_01_v4:296685-300914:+	calpain, putative,cysteine peptidase, Clan CA, family C2, putative	GO:0006508:proteolysis;GO:0005622:intracellular;GO:0005737:cytoplasm;GO:0004198:calcium-dependent cysteine-type endopeptidase activity	0.32969	7040	0.7833	4919	-2121
Tb11.01.4850	Tb927_11_01_v4:3500379-3501814:-	hypothetical protein, conserved	-1	1.49719	2584	3.98663	466	-2118
Tb927.1.1550	Tb927_01_v4:397182-399262:+	tubulin-tyrosine ligase, putative	GO:0006464:protein modification process;GO:0008150:biological_process;GO:0005575:cellular_component;GO:0003674:molecular_function;GO:0004835:tubulin-tyrosine ligase activity	0.26759	7277	0.71899	5159	-2118
Tb09.211.1240	Tb927_09_v4:1487709-1488845:-	hypothetical protein, conserved	GO:0044429:mitochondrial part	1.60992	2357	4.92587	241	-2116
Tb927.4.3840	Tb927_04_v4:1002060-1004476:-	nucleolar protein, putative	GO:0006364:rRNA processing;GO:0003723:RNA binding;GO:0008757:S-adenosylmethionine-dependent methyltransferase activity	0.76851	5024	1.39992	2908	-2116
Tb927.6.3050	Tb927_06_v4:904843-906566:+	aldehyde dehydrogenase family, putative	GO:0006081:cellular aldehyde metabolic process;GO:0008152:metabolic process;GO:0055114:oxidation-reduction process;GO:0004030:aldehyde dehydrogenase [NAD(P)+] activity;GO:0016491:oxidoreductase activity	1.27196	3145	2.82891	1030	-2115
Tb927.2.3460	Tb927_02_v4:633649-634837:-	D-alanyl-glycyl endopeptidase-like protein,cysteine peptidase, Clan CA, family C51, putative (28H13.80)	GO:0008150:biological_process;GO:0005575:cellular_component;GO:0003674:molecular_function	1.2425	3226	2.69721	1111	-2115
Tb927.2.3440	Tb927_02_v4:631650-632773:-	D-alanyl-glycyl endopeptidase-like protein,cysteine peptidase, Clan CA, family C51, putative (28H13.70)	GO:0008150:biological_process;GO:0005575:cellular_component;GO:0003674:molecular_function	0.98424	4122	1.87929	2008	-2114
Tb09.211.2530	Tb927_09_v4:1724021-1725131:+	hypothetical protein, conserved	GO:0044429:mitochondrial part	0.55815	5983	1.05449	3869	-2114
Tb927.10.12620	Tb927_10_v5:3057667-3061029:-	hypothetical protein, conserved	-1	0.85171	4657	1.56348	2547	-2110
Tb927.10.1910	Tb927_10_v5:498499-503103:+	protein kinase, putative,serine/threonine protein kinase, putative	GO:0006468:protein phosphorylation;GO:0009190:cyclic nucleotide biosynthetic process;GO:0023034:intracellular signaling pathway;GO:0004672:protein kinase activity;GO:0004674:protein serine/threonine kinase activity;GO:0004713:protein tyrosine kinase activity;GO:0005524:ATP binding;GO:0016849:phosphorus-oxygen lyase activity	0.68404	5419	1.23799	3309	-2110
Tb11.01.7760	Tb927_11_01_v4:4201874-4205595:-	ubiquitin carboxyl-terminal hydrolase, putative	GO:0006511:ubiquitin-dependent protein catabolic process;GO:0016579:protein deubiquitination;GO:0004197:cysteine-type endopeptidase activity;GO:0004221:ubiquitin thiolesterase activity;GO:0004843:ubiquitin-specific protease activity	0.33857	7000	0.79149	4891	-2109
Tb927.7.2500	Tb927_07_v4:642312-643946:-	proteasome regulatory ATPase subunit 1	GO:0030163:protein catabolic process;GO:0005634:nucleus;GO:0005737:cytoplasm;GO:0000166:nucleotide binding;GO:0005524:ATP binding;GO:0016787:hydrolase activity;GO:0017111:nucleoside-triphosphatase activity	1.11727	3654	2.2345	1547	-2107
Tb11.01.6100	Tb927_11_01_v4:3791447-3793809:+	hypothetical protein, conserved	GO:0006468:protein phosphorylation;GO:0008150:biological_process;GO:0005575:cellular_component;GO:0003674:molecular_function;GO:0004672:protein kinase activity;GO:0004674:protein serine/threonine kinase activity;GO:0005524:ATP binding	0.40233	6717	0.85997	4610	-2107
Tb927.7.4100	Tb927_07_v4:1085952-1087536:+	hypothetical protein, conserved	-1	0.83049	4754	1.50891	2650	-2104
Tb927.10.8110	Tb927_10_v5:2018724-2019548:-	hypothetical protein, conserved	GO:0044429:mitochondrial part	0.80746	4853	1.46392	2749	-2104
Tb927.4.3940	Tb927_04_v4:1040745-1044253:-	calpain-like cysteine peptidase, putative,cysteine peptidase, Clan CA, family C2, putative (TbCALP2)	GO:0006508:proteolysis;GO:0005622:intracellular;GO:0004198:calcium-dependent cysteine-type endopeptidase activity	1.55977	2474	4.36331	371	-2103
Tb927.1.1770	Tb927_01_v4:466913-467236:+	glutaredoxin, putative	GO:0006467:protein thiol-disulfide exchange;GO:0045454:cell redox homeostasis;GO:0005575:cellular_component;GO:0009055:electron carrier activity;GO:0015035:protein disulfide oxidoreductase activity;GO:0015036:disulfide oxidoreductase activity	1.13317	3588	2.28956	1487	-2101
Tb927.8.6410	Tb927_08_v4:1858315-1859839:+	short-chain dehydrogenase, putative	GO:0008152:metabolic process;GO:0005743:mitochondrial inner membrane;GO:0016021:integral to membrane;GO:0044429:mitochondrial part;GO:0003824:catalytic activity;GO:0005488:binding;GO:0016491:oxidoreductase activity	0.70699	5317	1.27272	3216	-2101
Tb927.10.450	Tb927_10_v5:116855-118612:+	hypothetical protein, conserved	GO:0001539:ciliary or flagellar motility	0.43536	6564	0.89732	4463	-2101
Tb927.1.1350	Tb927_01_v4:345785-348445:+	kinesin heavy chain, putative	GO:0007018:microtubule-based movement;GO:0005871:kinesin complex;GO:0003777:microtubule motor activity;GO:0005524:ATP binding	0.60828	5751	1.12072	3655	-2096
Tb11.01.0510	Tb927_11_01_v4:2199063-2200341:+	hypothetical protein, conserved	-1	1.21454	3326	2.5575	1231	-2095
Tb927.3.3810	Tb927_03_v4:1059287-1060571:+	hypothetical protein, conserved	-1	0.45034	6487	0.91678	4394	-2093
Tb11.02.5650	Tb927_11_01_v4:2142464-2145079:-	oxidoreductase-like protein	GO:0008152:metabolic process;GO:0005575:cellular_component;GO:0003824:catalytic activity;GO:0005488:binding;GO:0016491:oxidoreductase activity	0.22842	7399	0.68275	5307	-2092
Tb927.5.2880	Tb927_05_v4:905101-905716:-	chaperone protein DNAj, putative	GO:0006457:protein folding;GO:0005575:cellular_component;GO:0031072:heat shock protein binding;GO:0051082:unfolded protein binding	0.67178	5473	1.21202	3382	-2091
Tb927.5.2500	Tb927_05_v4:803004-805642:+	hypothetical protein, conserved	-1	0.93547	4293	1.75484	2204	-2089
Tb927.7.6910	Tb927_07_v4:1967785-1970378:-	hypothetical protein, conserved	GO:0008150:biological_process;GO:0005575:cellular_component;GO:0003674:molecular_function	0.99694	4077	1.8945	1989	-2088
Tb11.v4.0001	Tb927_11_01_v4:321044-325993:+	hypothetical protein	GO:0006508:proteolysis;GO:0005622:intracellular;GO:0004198:calcium-dependent cysteine-type endopeptidase activity	0.24927	7348	0.69392	5261	-2087
Tb927.10.15610	Tb927_10_v5:3828351-3830465:+	zinc finger protein, putative	GO:0008150:biological_process;GO:0005575:cellular_component;GO:0008270:zinc ion binding	0.32673	7053	0.76986	4967	-2086
Tb927.10.15150	Tb927_10_v5:3695178-3695558:+	RNA polymerase III C11 subunit, putative,DNA-directed RNA polymerase III, putative,RNA polymerase subunit, putative (RPC11)	GO:0006350:transcription;GO:0006354:RNA elongation;GO:0006355:regulation of transcription, DNA-dependent;GO:0045449:regulation of transcription;GO:0005634:nucleus;GO:0003676:nucleic acid binding;GO:0003677:DNA binding;GO:0003700:sequence-specific DNA binding transcription factor activity;GO:0003899:DNA-directed RNA polymerase activity;GO:0008270:zinc ion binding;GO:0030528:transcription regulator…	0.1917	7509	0.65456	5423	-2086
Tb927.1.1960	Tb927_01_v4:513787-516015:+	chaperone protein DNAj, putative	GO:0006457:protein folding;GO:0005575:cellular_component;GO:0003677:DNA binding;GO:0031072:heat shock protein binding;GO:0051082:unfolded protein binding	0.81113	4840	1.46117	2755	-2085
Tb927.1.3560	Tb927_01_v4:758687-762086:-	hypothetical protein, conserved	GO:0001539:ciliary or flagellar motility;GO:0005515:protein binding	0.65299	5545	1.18638	3460	-2085
Tb927.5.2470	Tb927_05_v4:791672-793072:+	hypothetical protein, conserved	-1	0.74325	5145	1.33114	3061	-2084
Tb927.6.2970	Tb927_06_v4:886133-887492:+	pseudouridine synthase A-like protein, putative	GO:0001522:pseudouridine synthesis;GO:0009451:RNA modification;GO:0003723:RNA binding;GO:0009982:pseudouridine synthase activity	0.37778	6839	0.82432	4756	-2083
Tb927.2.2160	Tb927_02_v4:411632-412901:-	paraflagellar rod component, putative (PFC11)	GO:0006886:intracellular protein transport;GO:0005783:endoplasmic reticulum;GO:0005794:Golgi apparatus	1.41267	2780	3.42207	700	-2080
Tb09.211.2250	Tb927_09_v4:1665302-1666402:-	hypothetical protein, conserved	GO:0007165:signal transduction;GO:0008603:cAMP-dependent protein kinase regulator activity	0.82332	4779	1.48984	2699	-2080
Tb927.8.610	Tb927_08_v4:172338-174983:-	hypothetical protein, conserved	-1	1.1572	3497	2.35887	1420	-2077
Tb927.10.3340	Tb927_10_v5:859426-862101:+	protein kinase, putative	GO:0006468:protein phosphorylation;GO:0005575:cellular_component;GO:0004672:protein kinase activity;GO:0004674:protein serine/threonine kinase activity;GO:0004713:protein tyrosine kinase activity;GO:0005524:ATP binding	0.701	5349	1.25495	3275	-2074
Tb927.10.11730	Tb927_10_v5:2864592-2866862:+	hypothetical protein, conserved,zinc finger protein family member, putative (ZC3H33)	-1	0.99679	4078	1.87798	2009	-2069
Tb09.160.5180	Tb927_09_v4:1098646-1099995:+	hypothetical protein, conserved	-1	0.42228	6637	0.86987	4568	-2069
Tb927.10.15710	Tb927_10_v5:3866694-3867665:+	mitochondrial carrier protein, putative	GO:0006810:transport;GO:0005743:mitochondrial inner membrane;GO:0016020:membrane;GO:0044429:mitochondrial part;GO:0005488:binding	0.70363	5337	1.25593	3269	-2068
Tb927.8.1710	Tb927_08_v4:567707-569337:-	protein phosphatase 2A, regulatory subunit B, putative,phosphotyrosyl phosphate activator protein, putative	GO:0019211:phosphatase activator activity	1.21205	3337	2.52641	1271	-2066
Tb927.10.11820	Tb927_10_v5:2887349-2888353:+	hypothetical protein, conserved	GO:0044429:mitochondrial part	0.77147	5011	1.3847	2945	-2066
Tb927.7.2300	Tb927_07_v4:590576-594412:-	Nucleoporin (TbNup132)	GO:0005643:nuclear pore	0.71	5297	1.26968	3231	-2066
Tb927.2.720	Tb927_02_v4:133622-134059:+	retrotransposon hot spot protein (RHS, pseudogene), putative,retrotransposon hot spot protein 5 (RHS5), degenerate	-1	1.47095	2636	3.52766	654	-1982
Tb927.10.1890	Tb927_10_v5:489021-493805:+	calpain, putative,cysteine peptidase, Clan CA, family C2, putative	GO:0006508:proteolysis;GO:0005575:cellular_component;GO:0005622:intracellular;GO:0004198:calcium-dependent cysteine-type endopeptidase activity	0.4364	6557	0.89046	4493	-2064
Tb927.4.1370	Tb927_04_v4:357984-358447:-	hypothetical protein, conserved	-1	0.37334	6856	0.81779	4792	-2064
Tb11.02.5180	Tb927_11_01_v4:2030319-2030741:+	DNA-direcetd RNA polymerase II, subunit 9, putative (RPB9)	GO:0006350:transcription;GO:0005634:nucleus;GO:0003677:DNA binding;GO:0003899:DNA-directed RNA polymerase activity	1.08324	3755	2.10586	1693	-2062
Tb927.10.16100	Tb927_10_v5:3959421-3960698:+	peptidylprolyl isomerase-like protein, putative	GO:0006457:protein folding	1.30096	3051	2.89129	991	-2060
Tb927.8.4720	Tb927_08_v4:1386103-1387549:-	amino acid transporter, putative	GO:0006865:amino acid transport;GO:0016020:membrane;GO:0005275:amine transmembrane transporter activity	1.15088	3519	2.31805	1459	-2060
Tb11.01.2790	Tb927_11_01_v4:2883083-2884753:+	hypothetical protein, conserved	-1	0.89524	4463	1.64152	2404	-2059
Tb927.7.3050	Tb927_07_v4:769986-773585:+	hypothetical protein, conserved	GO:0044429:mitochondrial part;GO:0000062:acyl-CoA binding	0.55343	6005	1.03728	3946	-2059
Tb09.160.4150	Tb927_09_v4:920895-921442:+	hypothetical protein, conserved (28G16.370)	GO:0044429:mitochondrial part	0.70996	5299	1.266	3241	-2058
Tb927.10.11550	Tb927_10_v5:2813492-2815720:+	hypothetical protein, conserved	-1	0.60506	5765	1.1072	3707	-2058
Tb927.1.430	Tb927_01_v4:159343-166610:+	retrotransposon hot spot protein (RHS, pseudogene), putative	-1	0.78886	4938	1.40747	2885	-2053
Tb927.8.7740	Tb927_08_v4:2229691-2231906:+	amino acid transporter, putative	GO:0006810:transport;GO:0006865:amino acid transport;GO:0016021:integral to membrane;GO:0005275:amine transmembrane transporter activity;GO:0005524:ATP binding	0.29539	7177	0.72888	5124	-2053
Tb11.01.7430	Tb927_11_01_v4:4118634-4119072:-	hypothetical protein, conserved	-1	2.64639	893	3.50521	666	-227
Tb11.03.0760	Tb927_11_01_v4:85144-87770:-	repressor activator protein 1 (RAP1)	GO:0000784:nuclear chromosome, telomeric region;GO:0005622:intracellular;GO:0005634:nucleus	0.89916	4448	1.64308	2398	-2050
Tb927.10.6970	Tb927_10_v5:1756887-1759439:+	dipeptidyl-peptidase 8-like serine peptidase,serine peptidase, Clan SC, Family S9B	GO:0006508:proteolysis;GO:0016020:membrane;GO:0008236:serine-type peptidase activity	0.66109	5514	1.1853	3466	-2048
Tb09.211.1530	Tb927_09_v4:1530165-1531216:-	kinetoplastid-specific dual specificity phosphatase, putative	GO:0006470:protein dephosphorylation;GO:0016311:dephosphorylation;GO:0005575:cellular_component;GO:0008138:protein tyrosine/serine/threonine phosphatase activity;GO:0016791:phosphatase activity	0.84472	4687	1.51488	2640	-2047
Tb927.8.8290	Tb927_08_v4:2453270-2454760:+	amino acid transporter AATP5 (AATP5)	-1	1.29157	3082	2.81199	1036	-2046
Tb927.5.2080	Tb927_05_v4:656344-657906:-	guanosine monophosphate reductase, putative	GO:0003824:catalytic activity;GO:0003938:IMP dehydrogenase activity;GO:0047974:guanosine deaminase activity	1.57615	2429	4.32834	384	-2045
Tb11.02.0110	Tb927_11_01_v4:718062-722001:-	hypothetical protein, conserved	GO:0005488:binding	0.71665	5272	1.27056	3228	-2044
Tb927.1.840	Tb927_01_v4:260024-260743:-	hypothetical protein, conserved	GO:0044429:mitochondrial part	1.27268	3142	2.70537	1101	-2041
Tb927.6.4190	Tb927_06_v4:1202609-1204264:-	hypothetical protein, conserved	-1	0.28707	7214	0.71414	5174	-2040
Tb09.211.2880	Tb927_09_v4:1779003-1782099:+	hypothetical protein, conserved	-1	0.81125	4839	1.44164	2801	-2038
Tb927.10.15290	Tb927_10_v5:3731385-3736322:+	hypothetical protein, conserved	GO:0006468:protein phosphorylation;GO:0004672:protein kinase activity;GO:0005488:binding;GO:0005524:ATP binding	0.54888	6022	1.02661	3984	-2038
Tb927.10.14950	Tb927_10_v5:3654477-3655775:+	RNA binding protein, putative,zinc finger protein family member, putative (ZC3H40)	GO:0008150:biological_process;GO:0005575:cellular_component;GO:0003676:nucleic acid binding;GO:0003723:RNA binding;GO:0008270:zinc ion binding	1.54303	2501	3.99685	464	-2037
Tb927.3.1710	Tb927_03_v4:448615-450572:-	hypothetical protein, conserved	GO:0006412:translation;GO:0005622:intracellular;GO:0005840:ribosome;GO:0044429:mitochondrial part;GO:0003735:structural constituent of ribosome	0.67522	5456	1.1998	3421	-2035
Tb11.02.5780	Tb927_11_01_v4:2178662-2179906:-	hypothetical protein, conserved	GO:0044429:mitochondrial part	0.39244	6754	0.83066	4720	-2034
Tb11.01.3090	Tb927_11_01_v4:2966575-2968071:+	hypothetical protein, conserved	-1	0.53118	6111	1.00388	4078	-2033
Tb927.10.890	Tb927_10_v5:238326-246995:+	kinesin, putative	GO:0007017:microtubule-based process;GO:0007018:microtubule-based movement;GO:0005875:microtubule associated complex;GO:0000166:nucleotide binding;GO:0003774:motor activity;GO:0003777:microtubule motor activity;GO:0005524:ATP binding	0.51395	6194	0.98162	4161	-2033
Tb927.10.3170	Tb927_10_v5:824089-826260:+	ABC transporter, putative	GO:0006810:transport;GO:0009898:internal side of plasma membrane;GO:0016021:integral to membrane;GO:0000166:nucleotide binding;GO:0005524:ATP binding;GO:0016887:ATPase activity;GO:0017111:nucleoside-triphosphatase activity;GO:0042626:ATPase activity, coupled to transmembrane movement of substances	0.89912	4449	1.63496	2417	-2032
Tb927.10.13560	Tb927_10_v5:3316400-3317548:-	mevalonate-diphosphate decarboxylase	GO:0008299:isoprenoid biosynthetic process;GO:0016310:phosphorylation;GO:0004163:diphosphomevalonate decarboxylase activity;GO:0005524:ATP binding;GO:0016301:kinase activity	0.79676	4894	1.41595	2863	-2031
Tb927.3.1010	Tb927_03_v4:246717-248711:+	hypothetical protein, conserved	-1	1.68978	2192	5.6393	163	-2029
Tb927.5.2650	Tb927_05_v4:846385-848123:+	L-galactonolactone oxidase (GAL/ALO)	GO:0019853:L-ascorbic acid biosynthetic process;GO:0016020:membrane;GO:0020015:glycosome;GO:0003824:catalytic activity;GO:0003885:D-arabinono-1,4-lactone oxidase activity;GO:0016491:oxidoreductase activity;GO:0050024:L-galactonolactone oxidase activity;GO:0050660:FAD or FADH2 binding	1.08132	3763	2.07408	1734	-2029
Tb11.02.1410	Tb927_11_01_v4:1123221-1126547:+	hypothetical protein, conserved	GO:0003677:DNA binding;GO:0003899:DNA-directed RNA polymerase activity	0.53721	6075	1.00985	4046	-2029
Tb11.02.1240	Tb927_11_01_v4:1086304-1087544:+	hypothetical protein	-1	1.17002	3463	2.34452	1436	-2027
Tb927.10.14090	Tb927_10_v5:3428280-3429860:-	transporter, putative	-1	0.77674	4992	1.37708	2965	-2027
Tb927.3.3920	Tb927_03_v4:1089611-1090761:+	serine/threonine-protein kinase, putative,protein kinase, putative	GO:0006468:protein phosphorylation;GO:0005575:cellular_component;GO:0004672:protein kinase activity;GO:0004674:protein serine/threonine kinase activity;GO:0004713:protein tyrosine kinase activity;GO:0005524:ATP binding	0.74644	5127	1.31958	3102	-2025
Tb927.1.1910	Tb927_01_v4:493801-497577:+	hypothetical protein, conserved	GO:0008150:biological_process;GO:0005575:cellular_component;GO:0003674:molecular_function	0.38975	6771	0.8255	4747	-2024
Tb927.2.470	Tb927_02_v4:86881-89463:-	retrotransposon hot spot protein 4 (RHS4), putative (3B10.190)	GO:0008150:biological_process;GO:0005634:nucleus;GO:0003674:molecular_function	0.9689	4181	1.78316	2159	-2022
Tb927.8.1150	Tb927_08_v4:367460-368626:-	hypothetical protein, conserved	-1	1.73445	2091	6.86698	70	-2021
Tb927.8.1080	Tb927_08_v4:345870-346578:-	centrin, putative,caltractin, putative	GO:0008150:biological_process;GO:0005813:centrosome;GO:0005509:calcium ion binding	1.24453	3220	2.59887	1199	-2021
Tb11.55.0002	Tb927_11_01_v4:515696-516737:-	protein phosphatase 2C, putative	GO:0008150:biological_process;GO:0005739:mitochondrion;GO:0003824:catalytic activity;GO:0004722:protein serine/threonine phosphatase activity	0.52096	6159	0.98717	4138	-2021
Tb927.5.2140	Tb927_05_v4:674982-678223:-	regulator of nonsense transcripts 1, putative,nonsense mRNA reducing factor 1, putative	GO:0000184:nuclear-transcribed mRNA catabolic process, nonsense-mediated decay;GO:0005737:cytoplasm;GO:0000166:nucleotide binding;GO:0003677:DNA binding;GO:0004386:helicase activity;GO:0005524:ATP binding;GO:0008270:zinc ion binding;GO:0017111:nucleoside-triphosphatase activity	0.49924	6251	0.96207	4235	-2016
Tb927.10.14360	Tb927_10_v5:3492807-3493784:-	U2 small nuclear ribonucleoprotein 40K (U2_40K)	-1	0.68699	5407	1.20918	3392	-2015
Tb927.1.4160	Tb927_01_v4:866634-867468:+	hypothetical protein, conserved	GO:0008150:biological_process;GO:0005575:cellular_component;GO:0003674:molecular_function	0.55049	6015	1.02106	4002	-2013
Tb927.7.270	Tb927_07_v4:47760-49073:+	ribosome biogenesis protein, putative	-1	1.20643	3352	2.43636	1341	-2011
Tb11.01.8480	Tb927_11_01_v4:4395565-4396945:-	chaperone protein DNAj, putative	GO:0006457:protein folding;GO:0005575:cellular_component;GO:0031072:heat shock protein binding;GO:0051082:unfolded protein binding;GO:0051087:chaperone binding	0.63077	5641	1.12741	3630	-2011
Tb927.10.280	Tb927_10_v5:84036-84699:+	cytochrome oxidase subunit VI (COXVI)	GO:0055114:oxidation-reduction process;GO:0005739:mitochondrion;GO:0044429:mitochondrial part;GO:0004129:cytochrome-c oxidase activity	1.39702	2820	3.16595	810	-2010
Tb927.7.5520	Tb927_07_v4:1489376-1490368:+	hypothetical protein, conserved	GO:0006412:translation;GO:0004045:aminoacyl-tRNA hydrolase activity	0.40326	6714	0.83464	4705	-2009
Tb927.3.2600	Tb927_03_v4:652522-659249:-	ATP-dependent DEAD/H RNA helicase, putative	GO:0008150:biological_process;GO:0005575:cellular_component;GO:0003674:molecular_function;GO:0003676:nucleic acid binding;GO:0004386:helicase activity;GO:0005524:ATP binding;GO:0008026:ATP-dependent helicase activity	1.11536	3664	2.1362	1657	-2007
Tb927.6.710	Tb927_06_v4:297088-297832:-	dephospho-CoA kinase, putative	GO:0015937:coenzyme A biosynthetic process;GO:0004140:dephospho-CoA kinase activity;GO:0005524:ATP binding	0.54213	6054	1.00923	4049	-2005
Tb927.10.4030	Tb927_10_v5:1062504-1063367:-	hypothetical protein	-1	0.63416	5623	1.12945	3621	-2002
Tb11.01.1110	Tb927_11_01_v4:2512156-2513202:+	hypothetical protein, conserved	GO:0008150:biological_process;GO:0005575:cellular_component;GO:0003674:molecular_function	0.44543	6513	0.8859	4512	-2001
Tb927.4.870	Tb927_04_v4:238338-252153:-	dynein heavy chain, putative	GO:0007018:microtubule-based movement;GO:0005858:axonemal dynein complex;GO:0030286:dynein complex;GO:0000166:nucleotide binding;GO:0003777:microtubule motor activity;GO:0005524:ATP binding;GO:0016887:ATPase activity;GO:0017111:nucleoside-triphosphatase activity	0.4226	6634	0.85313	4637	-1997
Tb927.10.2070	Tb927_10_v5:542894-543493:+	hypothetical protein, conserved	-1	0.82548	4771	1.45037	2775	-1996
Tb927.7.530	Tb927_07_v4:103327-108015:-	hypothetical protein, conserved	GO:0008270:zinc ion binding	0.64463	5590	1.13533	3595	-1995
Tb11.02.5670	Tb927_11_01_v4:2147617-2148425:-	hypothetical protein, conserved	GO:0044429:mitochondrial part	0.9411	4280	1.70519	2286	-1994
Tb11.01.7980	Tb927_11_01_v4:4263792-4265063:-	hypothetical protein, conserved	-1	0.45648	6460	0.89606	4467	-1993
Tb927.4.4400	Tb927_04_v4:1161944-1167154:-	hypothetical protein, conserved	-1	0.44574	6510	0.88406	4518	-1992
Tb11.52.0019	Tb927_11_01_v4:3409408-3409800:-	hypothetical protein, conserved	-1	0.37232	6861	0.79751	4869	-1992
Tb927.5.2790	Tb927_05_v4:882351-885057:-	mitochondrial DNA polymerase beta-PAK (Pol beta-PAK)	GO:0006260:DNA replication;GO:0006281:DNA repair;GO:0003677:DNA binding;GO:0003824:catalytic activity;GO:0003887:DNA-directed DNA polymerase activity	0.4664	6411	0.91187	4420	-1991
Tb927.4.5060	Tb927_04_v4:1387650-1388760:-	hypothetical protein	-1	0.88391	4513	1.57613	2523	-1990
Tb927.8.7230	Tb927_08_v4:2075038-2076879:+	hypothetical protein, conserved	-1	0.60347	5776	1.08273	3786	-1990
Tb09.160.4880	Tb927_09_v4:1049367-1049744:+	hypothetical protein, unlikely	-1	1.06235	3825	3.36254	716	-3109
Tb11.47.0024	Tb927_11_01_v4:356179-358803:+	hypothetical protein, conserved	GO:0044429:mitochondrial part	0.79676	4893	1.40092	2905	-1988
Tb927.10.15280	Tb927_10_v5:3726748-3730341:+	hypothetical protein, conserved	-1	0.74348	5143	1.30157	3155	-1988
Tb09.244.2580	Tb927_09_v4:2348101-2350372:+	hypothetical protein, conserved	-1	0.62515	5670	1.11315	3685	-1985
Tb11.02.0815	Tb927_11_01_v4:948734-949406:+	ubiquitin-conjugating enzyme, putative,ubiquitin-conjugating enzyme-like protein, putative	GO:0006464:protein modification process;GO:0043687:post-translational protein modification;GO:0051246:regulation of protein metabolic process;GO:0005737:cytoplasm;GO:0004842:ubiquitin-protein ligase activity;GO:0019787:small conjugating protein ligase activity	1.30249	3048	2.76547	1066	-1982
Tb11.01.6830	Tb927_11_01_v4:3974844-3975686:-	hypothetical protein, conserved	-1	0.60957	5747	1.08758	3766	-1981
Tb927.10.13730	Tb927_10_v5:3354027-3354923:-	60S ribosomal protein L7, putative	GO:0006412:translation;GO:0005840:ribosome;GO:0003735:structural constituent of ribosome	1.45848	2666	3.44246	690	-1976
Tb11.01.5560	Tb927_11_01_v4:3648488-3649564:+	GDP-L-fucose synthetase, putative	GO:0008152:metabolic process;GO:0042351:'de novo' GDP-L-fucose biosynthetic process;GO:0044237:cellular metabolic process;GO:0005575:cellular_component;GO:0003824:catalytic activity;GO:0005488:binding;GO:0016491:oxidoreductase activity;GO:0042356:GDP-4-dehydro-D-rhamnose reductase activity;GO:0050662:coenzyme binding	0.34749	6964	0.76312	4993	-1971
Tb927.6.2940	Tb927_06_v4:879700-880606:+	hypothetical protein, conserved	GO:0003824:catalytic activity	1.34237	2935	2.92746	966	-1969
Tb927.8.1270	Tb927_08_v4:401510-403198:-	hypothetical protein, conserved	-1	1.15208	3515	2.23497	1546	-1969
Tb927.4.3460	Tb927_04_v4:898874-899526:-	ubiquitin-conjugating enzyme e2, putative,ubiquitin carrier protein, putative,ubiquitin-protein ligase, putative	GO:0006464:protein modification process;GO:0043687:post-translational protein modification;GO:0051246:regulation of protein metabolic process;GO:0005737:cytoplasm;GO:0004842:ubiquitin-protein ligase activity;GO:0019787:small conjugating protein ligase activity	0.87045	4567	1.53598	2598	-1969
Tb927.6.5180	Tb927_06_v4:1433496-1435007:+	retrotransposon hot spot protein (RHS, pseudogene), putative,retrotransposon hot spot protein 4 (RHS4), interrupted	-1	0.29623	7174	0.7071	5206	-1968
Tb927.3.3280	Tb927_03_v4:843271-844991:-	vacuolar protein sorting-associated protein 4, putative (VPS4)	GO:0000815:ESCRT III complex;GO:0000166:nucleotide binding;GO:0005524:ATP binding;GO:0016887:ATPase activity;GO:0017111:nucleoside-triphosphatase activity	1.04222	3903	1.92781	1936	-1967
Tb09.211.3290	Tb927_09_v4:1858324-1858929:+	hypothetical protein, conserved	-1	0.76641	5035	1.32709	3068	-1967
Tb927.6.130	Tb927_06_v4:3409-7725:+	leucine-rich repeat protein (LRRP, pseudogene), putative,leucine-rich repeat protein 1 (LRRP1), frameshift	-1	1.13191	3591	2.16525	1625	-1966
Tb927.6.5110	Tb927_06_v4:1397613-1401576:+	damage-specific DNA binding protein, putative	GO:0005634:nucleus;GO:0003676:nucleic acid binding	0.36977	6873	0.78479	4908	-1965
Tb927.10.3990	Tb927_10_v5:1056282-1057502:-	DHH1 (DHH1)	GO:0006139:nucleobase, nucleoside, nucleotide and nucleic acid metabolic process;GO:0005575:cellular_component;GO:0003676:nucleic acid binding;GO:0004386:helicase activity;GO:0005524:ATP binding;GO:0008026:ATP-dependent helicase activity	1.49624	2586	3.58484	624	-1962
Tb11.01.7325	Tb927_11_01_v4:4095096-4095548:-	hypothetical protein, conserved	-1	1.31056	3021	2.77552	1059	-1962
Tb927.1.4220	Tb927_01_v4:871358-873064:+	hypothetical protein, conserved	GO:0008150:biological_process;GO:0005575:cellular_component;GO:0005634:nucleus;GO:0003674:molecular_function	0.84579	4681	1.47898	2719	-1962
Tb11.01.0180	Tb927_11_01_v4:2287112-2289869:+	hypothetical protein, conserved	GO:0006265:DNA topological change;GO:0005694:chromosome;GO:0003677:DNA binding;GO:0003917:DNA topoisomerase type I activity	0.61055	5742	1.08359	3782	-1960
Tb927.10.5550	Tb927_10_v5:1392041-1392460:+	hypothetical protein, conserved	-1	0.99868	4066	1.81797	2110	-1956
Tb09.160.0910	Tb927_09_v4:470653-471617:-	hypothetical protein, conserved	-1	0.64354	5596	1.12318	3641	-1955
Tb927.10.8690	Tb927_10_v5:2148363-2149373:+	hypothetical protein, conserved	GO:0008033:tRNA processing;GO:0005524:ATP binding	0.70956	5302	1.22128	3349	-1953
Tb927.3.3740	Tb927_03_v4:1044183-1046048:+	hypothetical protein, conserved	GO:0008150:biological_process;GO:0005575:cellular_component;GO:0005622:intracellular;GO:0008270:zinc ion binding	0.7696	5016	1.3298	3066	-1950
Tb927.10.2700	Tb927_10_v5:696024-698114:+	hypothetical protein, conserved,predicted WD40 repeat protein	GO:0008150:biological_process;GO:0005575:cellular_component;GO:0003674:molecular_function	1.01406	4017	1.84614	2075	-1942
Tb927.5.4120	Tb927_05_v4:1261071-1261744:-	hypothetical protein, conserved	GO:0044429:mitochondrial part	0.58314	5865	1.04157	3924	-1941
Tb11.01.5300	Tb927_11_01_v4:3596283-3597620:+	ornithine decarboxylase (ODC)	GO:0006596:polyamine biosynthetic process;GO:0005575:cellular_component;GO:0003824:catalytic activity;GO:0004586:ornithine decarboxylase activity	1.11508	3665	2.08219	1725	-1940
Tb927.10.13240	Tb927_10_v5:3221470-3223257:-	hypothetical protein, conserved	-1	0.84988	4660	1.4777	2722	-1938
Tb11.02.2830	Tb927_11_01_v4:1451648-1452481:+	ubiquitin activating enzyme, putative	GO:0008150:biological_process;GO:0005575:cellular_component;GO:0003824:catalytic activity	0.58709	5850	1.04434	3915	-1935
Tb927.10.14470	Tb927_10_v5:3530795-3535885:-	intraflagellar transport protein IFT140, putative (IFT140)	-1	1.06672	3810	1.96171	1877	-1933
Tb11.01.1660	Tb927_11_01_v4:2617636-2619414:+	hypothetical protein, conserved	GO:0044429:mitochondrial part	0.78925	4937	1.35647	3004	-1933
Tb927.8.4500	Tb927_08_v4:1331172-1334535:-	eukaryotic translation initation factor 4 gamma, putative	GO:0006139:nucleobase, nucleoside, nucleotide and nucleic acid metabolic process;GO:0006412:translation;GO:0016070:RNA metabolic process;GO:0005575:cellular_component;GO:0003723:RNA binding;GO:0005488:binding;GO:0005515:protein binding	1.28726	3096	2.63086	1167	-1929
Tb927.2.4550	Tb927_02_v4:808636-811509:-	FtsJ cell division protein, putative (30M24.305)	GO:0006364:rRNA processing;GO:0008150:biological_process;GO:0031167:rRNA methylation;GO:0032259:methylation;GO:0005575:cellular_component;GO:0005634:nucleus;GO:0003674:molecular_function;GO:0003676:nucleic acid binding;GO:0008168:methyltransferase activity	0.94394	4268	1.67399	2340	-1928
Tb927.6.300	Tb927_06_v4:137385-143136:-	receptor-type adenylate cyclase GRESAG 4, putative	GO:0009190:cyclic nucleotide biosynthetic process;GO:0023034:intracellular signaling pathway;GO:0016021:integral to membrane;GO:0004016:adenylate cyclase activity;GO:0016849:phosphorus-oxygen lyase activity	0.3083	7126	0.70808	5201	-1925
Tb927.10.4910	Tb927_10_v5:1223487-1225601:-	mitochondrial carrier protein, putative	GO:0006810:transport;GO:0005743:mitochondrial inner membrane;GO:0016020:membrane;GO:0044429:mitochondrial part;GO:0005488:binding	0.32023	7078	0.72107	5155	-1923
Tb927.10.13770	Tb927_10_v5:3360706-3361047:-	hypothetical protein, conserved	-1	1.23136	3263	2.4353	1342	-1921
Tb927.8.4230	Tb927_08_v4:1252921-1256357:-	hypothetical protein, conserved	-1	0.97848	4145	1.74179	2224	-1921
Tb927.8.6550	Tb927_08_v4:1888924-1889745:+	hypothetical protein, conserved	-1	0.23745	7379	0.64516	5462	-1917
Tb11.01.0690	Tb927_11_01_v4:2403320-2407057:+	hypothetical protein, conserved	-1	0.39367	6748	0.80605	4832	-1916
Tb927.2.4280	Tb927_02_v4:759933-764132:-	kinetoplastid-specific dual specificity phosphatase, putative (28H13.490)	GO:0006470:protein dephosphorylation;GO:0016311:dephosphorylation;GO:0005575:cellular_component;GO:0008138:protein tyrosine/serine/threonine phosphatase activity;GO:0016791:phosphatase activity	1.12539	3618	2.09946	1703	-1915
Tb927.6.870	Tb927_06_v4:371436-376754:-	myotubularin, putative	GO:0016311:dephosphorylation;GO:0016791:phosphatase activity	0.40915	6689	0.82187	4774	-1915
Tb927.4.3610	Tb927_04_v4:918599-920941:-	protein phosphatase 1, putative	GO:0006470:protein dephosphorylation;GO:0005575:cellular_component;GO:0004722:protein serine/threonine phosphatase activity;GO:0016787:hydrolase activity	0.30683	7133	0.70429	5218	-1915
Tb927.3.2880	Tb927_03_v4:743318-744043:-	hypothetical protein, conserved	GO:0044429:mitochondrial part	1.367	2865	2.94309	953	-1912
Tb11.01.4400	Tb927_11_01_v4:3299927-3302506:+	hypothetical protein	-1	0.82258	4782	1.41113	2872	-1910
Tb09.160.1780	Tb927_09_v4:627367-630438:-	protein kinase, putative (3C4.245)	GO:0006468:protein phosphorylation;GO:0016021:integral to membrane;GO:0004672:protein kinase activity;GO:0004674:protein serine/threonine kinase activity;GO:0004713:protein tyrosine kinase activity;GO:0005524:ATP binding	0.50184	6246	0.93491	4336	-1910
Tb927.5.690	Tb927_05_v4:243088-243662:+	hypothetical protein, conserved	-1	1.32121	2993	2.73233	1085	-1908
Tb927.8.8200	Tb927_08_v4:2426272-2428842:+	hypothetical protein, conserved	GO:0008150:biological_process;GO:0005575:cellular_component;GO:0003674:molecular_function	1.00386	4050	1.78994	2144	-1906
Tb927.10.7740	Tb927_10_v5:1945783-1948017:-	protein transport protein Sec23 (SEC23.2)	GO:0006886:intracellular protein transport;GO:0006888:ER to Golgi vesicle-mediated transport;GO:0030127:COPII vesicle coat;GO:0005515:protein binding;GO:0008270:zinc ion binding	0.85908	4632	1.47191	2729	-1903
Tb927.5.3840	Tb927_05_v4:1194892-1197133:+	hypothetical protein, conserved	-1	0.41526	6664	0.82319	4767	-1897
Tb09.211.3370	Tb927_09_v4:1879373-1881055:+	RNA-binding protein, putative (RBP35)	-1	1.44806	2700	3.17479	804	-1896
Tb927.10.3500	Tb927_10_v5:899704-902340:+	RNA-binding protein, putative (RBSR4)	GO:0006396:RNA processing;GO:0005575:cellular_component;GO:0003676:nucleic acid binding;GO:0003723:RNA binding	1.0598	3839	1.92349	1943	-1896
Tb11.02.4570	Tb927_11_01_v4:1879460-1881511:-	pumilio/PUF RNA binding protein 10, putative (PUF10)	GO:0016071:mRNA metabolic process;GO:0005575:cellular_component;GO:0003723:RNA binding;GO:0005488:binding	0.72119	5247	1.22025	3352	-1895
Tb11.01.6290	Tb927_11_01_v4:3838997-3839659:-	hypothetical protein, conserved	-1	0.50605	6230	0.93253	4340	-1890
Tb927.10.3650	Tb927_10_v5:946359-950057:-	NADH-dependent fumarate reductase, putative	GO:0009228:thiamin biosynthetic process;GO:0000104:succinate dehydrogenase activity;GO:0009055:electron carrier activity;GO:0016491:oxidoreductase activity	1.3402	2940	2.79491	1051	-1889
Tb927.2.1170	Tb927_02_v4:205540-207567:-	retrotransposon hot spot protein 5 (RHS5), putative (25N24.105)	GO:0008150:biological_process;GO:0005634:nucleus;GO:0003674:molecular_function	1.58944	2393	3.88338	505	-1888
Tb927.4.2140	Tb927_04_v4:553219-556426:+	MBO2,flagellar component	GO:0001539:ciliary or flagellar motility;GO:0015986:ATP synthesis coupled proton transport	0.45242	6473	0.86651	4585	-1888
Tb927.8.940	Tb927_08_v4:288901-297023:-	hypothetical protein, conserved	-1	0.99914	4065	1.77069	2178	-1887
Tb927.6.2650	Tb927_06_v4:798085-800404:+	hypothetical protein, conserved	-1	0.39139	6761	0.79676	4874	-1887
Tb11.01.3850	Tb927_11_01_v4:3156434-3157603:+	hypothetical protein, conserved	-1	0.75725	5075	1.28398	3192	-1883
Tb927.7.580	Tb927_07_v4:118594-120783:-	GTP-binding protein, putative	GO:0005622:intracellular;GO:0005525:GTP binding	1.06487	3823	1.92605	1941	-1882
Tb927.2.4540	Tb927_02_v4:807578-808145:-	Small nuclear ribonucleoprotein-associated protein B (snRNP-B) (Sm protein B) (Sm-B) (SmB), putative (TbSmB)	GO:0000375:RNA splicing, via transesterification reactions;GO:0008380:RNA splicing;GO:0045291:nuclear mRNA trans splicing, SL addition;GO:0005634:nucleus;GO:0005732:small nucleolar ribonucleoprotein complex	1.01809	3994	1.81561	2112	-1882
Tb09.211.1160	Tb927_09_v4:1471697-1471945:-	hypothetical protein, unlikely	-1	1.60058	2377	3.89804	497	-1880
Tb927.3.3830	Tb927_03_v4:1063424-1064780:+	hypothetical protein, conserved	-1	0.61191	5737	1.0574	3858	-1879
Tb927.2.4420	Tb927_02_v4:784976-786293:-	hypothetical protein, conserved (30M24.370)	GO:0008270:zinc ion binding	0.25914	7314	0.65197	5435	-1879
Tb927.10.13620	Tb927_10_v5:3328267-3329724:-	NADH-ubiquinone oxidoreductase complex I subunit,FT putative,NDUFA9 subunit, putative	GO:0006520:cellular amino acid metabolic process;GO:0008152:metabolic process;GO:0005737:cytoplasm;GO:0044429:mitochondrial part;GO:0003824:catalytic activity;GO:0005488:binding;GO:0016620:oxidoreductase activity, acting on the aldehyde or oxo group of donors, NAD or NADP as acceptor;GO:0051287:NAD or NADH binding	1.30736	3030	2.65083	1152	-1878
Tb11.01.3010	Tb927_11_01_v4:2938264-2951179:+	dynein heavy chain, putative	GO:0007018:microtubule-based movement;GO:0030286:dynein complex;GO:0000166:nucleotide binding;GO:0003777:microtubule motor activity;GO:0005524:ATP binding;GO:0016887:ATPase activity;GO:0017111:nucleoside-triphosphatase activity	0.60966	5744	1.05505	3866	-1878
Tb927.3.800	Tb927_03_v4:190449-191349:-	hypothetical protein, conserved	-1	1.1419	3551	2.12063	1674	-1877
Tb927.10.5640	Tb927_10_v5:1407195-1408682:+	hypothetical protein, conserved	-1	0.89776	4453	1.54974	2577	-1876
Tb927.4.1330	Tb927_04_v4:349237-351475:-	DNA topoisomerase IB, large subunit	GO:0006265:DNA topological change;GO:0006355:regulation of transcription, DNA-dependent;GO:0005634:nucleus;GO:0005694:chromosome;GO:0016020:membrane;GO:0003677:DNA binding;GO:0003917:DNA topoisomerase type I activity;GO:0003918:DNA topoisomerase (ATP-hydrolyzing) activity	0.84817	4671	1.44209	2797	-1874
Tb927.8.1240	Tb927_08_v4:391386-393466:-	electron transfer flavoprotein-ubiquinone oxidoreductase, putative	GO:0008152:metabolic process;GO:0055114:oxidation-reduction process;GO:0005739:mitochondrion;GO:0044429:mitochondrial part;GO:0004174:electron-transferring-flavoprotein dehydrogenase activity;GO:0016491:oxidoreductase activity	1.42725	2749	3.05242	876	-1873
Tb11.02.1400	Tb927_11_01_v4:1121582-1122655:+	glycosyltransferase family-like protein, putative	GO:0009103:lipopolysaccharide biosynthetic process;GO:0005575:cellular_component;GO:0016757:transferase activity, transferring glycosyl groups	0.92175	4350	1.60095	2482	-1868
Tb927.8.2330	Tb927_08_v4:701043-702390:+	hypothetical protein, conserved	-1	1.23325	3256	2.39124	1394	-1862
Tb927.7.700	Tb927_07_v4:152958-155144:-	hypothetical protein, conserved	-1	0.57228	5910	1.00941	4048	-1862
Tb927.4.4060	Tb927_04_v4:1078313-1081233:-	hypothetical protein, conserved	-1	1.15552	3502	2.14931	1643	-1859
Tb11.01.6490	Tb927_11_01_v4:3887423-3889420:-	hypothetical protein, conserved	GO:0008150:biological_process;GO:0005575:cellular_component;GO:0003674:molecular_function	0.71642	5273	1.20211	3414	-1859
Tb927.4.2980	Tb927_04_v4:790014-790838:+	hypothetical protein, conserved	-1	0.45716	6456	0.86377	4597	-1859
Tb927.4.3950	Tb927_04_v4:1045964-1048908:-	cytoskeleton-associated protein CAP5.5, putative,cysteine peptidase, Clan CA, family C2, putative (CAP5.5)	GO:0006508:proteolysis;GO:0005622:intracellular;GO:0004198:calcium-dependent cysteine-type endopeptidase activity	1.70706	2151	4.63491	294	-1857
Tb09.211.4150	Tb927_09_v4:2045951-2047531:-	hypothetical protein, conserved	GO:0005515:protein binding;GO:0008270:zinc ion binding	0.54672	6033	0.97835	4176	-1857
Tb927.2.6050	Tb927_02_v4:1092946-1095501:+	beta prime COP protein (36E18.25)	GO:0006886:intracellular protein transport;GO:0006890:retrograde vesicle-mediated transport, Golgi to ER;GO:0016192:vesicle-mediated transport;GO:0005794:Golgi apparatus;GO:0030117:membrane coat;GO:0030126:COPI vesicle coat;GO:0005198:structural molecule activity;GO:0005515:protein binding	1.19361	3390	2.24664	1535	-1855
Tb11.22.0004	Tb927_11_01_v4:658755-662072:+	hypothetical protein, conserved	GO:0008150:biological_process;GO:0005575:cellular_component;GO:0003674:molecular_function;GO:0003723:RNA binding	0.85828	4636	1.44851	2781	-1855
Tb927.3.3370	Tb927_03_v4:862437-863616:-	hypothetical protein, conserved	-1	0.31782	7087	0.70116	5233	-1854
Tb927.8.3690	Tb927_08_v4:1104950-1106521:-	isocitrate dehydrogenase [NADP], mitochondrial precursor, putative (IDH)	GO:0006099:tricarboxylic acid cycle;GO:0006102:isocitrate metabolic process;GO:0055114:oxidation-reduction process;GO:0005739:mitochondrion;GO:0044429:mitochondrial part;GO:0000287:magnesium ion binding;GO:0004450:isocitrate dehydrogenase (NADP+) activity;GO:0051287:NAD or NADH binding	1.47373	2630	3.23128	777	-1853
Tb927.10.7320	Tb927_10_v5:1849557-1850168:-	hypothetical protein, conserved	-1	0.70163	5347	1.17548	3494	-1853
Tb11.03.0720	Tb927_11_01_v4:95138-95680:-	hypothetical protein, conserved	-1	0.96848	4184	1.67849	2332	-1852
Tb927.8.4940	Tb927_08_v4:1460323-1462203:+	hypothetical protein, conserved	-1	0.88301	4519	1.50221	2667	-1852
Tb927.8.3970	Tb927_08_v4:1185733-1187228:-	oxidoreductase, putative	GO:0008152:metabolic process;GO:0055114:oxidation-reduction process;GO:0003824:catalytic activity;GO:0004024:alcohol dehydrogenase activity, zinc-dependent;GO:0005488:binding;GO:0008270:zinc ion binding;GO:0016491:oxidoreductase activity	0.47275	6379	0.88257	4527	-1852
Tb927.4.620	Tb927_04_v4:175884-183445:-	hypothetical protein, conserved	-1	0.65283	5546	1.11056	3695	-1851
Tb927.10.740	Tb927_10_v5:190483-194583:+	structural maintenance of chromosome 4, putative (SMC4)	GO:0007059:chromosome segregation;GO:0007067:mitosis;GO:0051276:chromosome organization;GO:0000796:condensin complex;GO:0005634:nucleus;GO:0005694:chromosome;GO:0005515:protein binding;GO:0005524:ATP binding	0.49332	6286	0.90428	4442	-1844
Tb11.03.0510	Tb927_11_01_v4:143469-144162:-	hypothetical protein, conserved	GO:0008150:biological_process;GO:0016021:integral to membrane;GO:0044429:mitochondrial part;GO:0005515:protein binding;GO:0031072:heat shock protein binding	0.81636	4815	1.37225	2972	-1843
Tb927.8.4640	Tb927_08_v4:1366682-1367885:-	flagellar protofilament ribbon protein, putative	GO:0001539:ciliary or flagellar motility;GO:0007026:negative regulation of microtubule depolymerization;GO:0019861:flagellum;GO:0003674:molecular_function	1.07028	3798	1.91471	1957	-1841
Tb927.10.12000	Tb927_10_v5:2919886-2920185:+	hypothetical protein, conserved	GO:0044429:mitochondrial part	0.98063	4133	1.70236	2293	-1840
Tb09.211.4880	Tb927_09_v4:2200141-2201480:-	cyclophilin-like protein, putative (PPIase)	GO:0006457:protein folding;GO:0016021:integral to membrane;GO:0044429:mitochondrial part;GO:0003755:peptidyl-prolyl cis-trans isomerase activity	0.567	5949	0.99515	4111	-1838
Tb927.8.3300	Tb927_08_v4:992460-994554:+	hypothetical protein, conserved	GO:0044429:mitochondrial part	0.43568	6561	0.82995	4723	-1838
Tb927.3.4250	Tb927_03_v4:1196904-1197735:-	hypothetical protein, conserved	-1	1.55214	2491	3.52713	656	-1835
Tb927.1.450	Tb927_01_v4:167799-174089:-	retrotransposon hot spot protein (RHS, pseudogene), putative	-1	1.13326	3586	2.0585	1751	-1835
Tb927.7.4500	Tb927_07_v4:1199213-1200955:-	hypothetical protein, conserved	GO:0007154:cell communication;GO:0005515:protein binding;GO:0035091:phosphoinositide binding	1.74767	2059	5.01476	225	-1834
Tb11.02.0810	Tb927_11_01_v4:940858-944685:+	hypothetical protein, conserved	-1	1.29968	3061	2.56057	1228	-1833
Tb09.211.4280	Tb927_09_v4:2077331-2082254:-	hypothetical protein, conserved	-1	1.00875	4034	1.75534	2201	-1833
Tb927.8.7150	Tb927_08_v4:2059142-2060274:+	UDP-Gal or UDP-GlcNAc-dependent glycosyltransferase, putative	GO:0006506:GPI anchor biosynthetic process;GO:0016021:integral to membrane;GO:0008194:UDP-glycosyltransferase activity	0.71266	5286	1.18871	3453	-1833
Tb927.5.2250	Tb927_05_v4:703139-704494:+	hypothetical protein, conserved	-1	0.77876	4985	1.30172	3153	-1832
Tb11.01.3070	Tb927_11_01_v4:2959333-2962463:+	hypothetical protein, conserved	GO:0044429:mitochondrial part	0.70717	5314	1.18118	3483	-1831
Tb09.211.1930	Tb927_09_v4:1606944-1609124:-	hypothetical protein, conserved	GO:0007165:signal transduction;GO:0005634:nucleus;GO:0003700:sequence-specific DNA binding transcription factor activity;GO:0004871:signal transducer activity	0.48225	6332	0.88769	4501	-1831
Tb11.02.2800	Tb927_11_01_v4:1444285-1445403:+	ubiquitin carboxyl-terminal hydrolase, putative,cysteine peptidase, Clan CA, family C12, putative	GO:0006511:ubiquitin-dependent protein catabolic process;GO:0005622:intracellular;GO:0005737:cytoplasm;GO:0005838:proteasome regulatory particle;GO:0004221:ubiquitin thiolesterase activity	0.8387	4713	1.40878	2883	-1830
Tb11.03.0110	Tb927_11_01_v4:258779-259937:+	chaperone protein DNAj, putative	GO:0006457:protein folding;GO:0005743:mitochondrial inner membrane;GO:0016021:integral to membrane;GO:0044429:mitochondrial part;GO:0005515:protein binding;GO:0031072:heat shock protein binding;GO:0051082:unfolded protein binding	0.7493	5115	1.24967	3287	-1828
Tb927.3.5220	Tb927_03_v4:1463818-1465599:+	hypothetical protein, conserved	-1	1.64264	2291	3.98997	465	-1826
Tb11.01.1730	Tb927_11_01_v4:2630810-2631453:+	hypothetical protein, conserved	-1	0.9787	4143	1.68708	2318	-1825
Tb09.160.2990	Tb927_09_v4:773293-774550:+	DNA-damage inducible protein DDI1-like protein (1L12.395)	GO:0006289:nucleotide-excision repair;GO:0006508:proteolysis;GO:0005575:cellular_component;GO:0003674:molecular_function;GO:0004190:aspartic-type endopeptidase activity	1.10366	3695	1.96441	1871	-1824
Tb927.10.6570	Tb927_10_v5:1661863-1662825:+	hypothetical protein, conserved	GO:0008150:biological_process;GO:0005575:cellular_component;GO:0003674:molecular_function	1.05287	3867	1.86238	2043	-1824
Tb927.1.3300	Tb927_01_v4:717851-720602:+	myotubularin, putative,zinc-binding phosphatase, putative	GO:0008150:biological_process;GO:0016311:dephosphorylation;GO:0005575:cellular_component;GO:0008138:protein tyrosine/serine/threonine phosphatase activity;GO:0008270:zinc ion binding;GO:0016791:phosphatase activity	0.75274	5095	1.25557	3271	-1824
Tb09.211.2970	Tb927_09_v4:1796833-1800824:+	structural maintenance of chromosome 1, putative (SMC1)	GO:0000070:mitotic sister chromatid segregation;GO:0007059:chromosome segregation;GO:0051276:chromosome organization;GO:0000796:condensin complex;GO:0005634:nucleus;GO:0005694:chromosome;GO:0005515:protein binding;GO:0005524:ATP binding	1.18937	3401	2.21201	1578	-1823
Tb927.3.1290	Tb927_03_v4:316911-320098:+	cullin 4B, putative	GO:0006511:ubiquitin-dependent protein catabolic process;GO:0031461:cullin-RING ubiquitin ligase complex;GO:0031625:ubiquitin protein ligase binding	0.78358	4967	1.30622	3144	-1823
Tb927.4.1280	Tb927_04_v4:338347-339565:-	hypothetical protein, conserved	-1	0.38078	6824	0.76079	5001	-1823
Tb927.10.3400	Tb927_10_v5:880233-881594:+	hypothetical protein, conserved	-1	0.8692	4576	1.46224	2754	-1822
Tb09.211.4200	Tb927_09_v4:2056502-2057589:-	hypothetical protein, conserved	-1	0.47739	6353	0.8819	4531	-1822
Tb11.01.2530	Tb927_11_01_v4:2822068-2824162:+	kinesin-like protein, putative	GO:0007017:microtubule-based process;GO:0007018:microtubule-based movement;GO:0005875:microtubule associated complex;GO:0003774:motor activity;GO:0003777:microtubule motor activity;GO:0005524:ATP binding	1.69685	2170	4.41687	351	-1819
Tb11.01.5235	Tb927_11_01_v4:3579892-3580337:-	hypothetical protein, conserved	-1	0.60554	5762	1.03761	3943	-1819
Tb927.3.4130	Tb927_03_v4:1163487-1164175:-	hypothetical protein, conserved	GO:0044429:mitochondrial part	1.15333	3511	2.10583	1694	-1817
Tb927.6.1540	Tb927_06_v4:536815-538186:-	hypothetical protein, conserved	-1	1.7313	2102	4.67202	287	-1815
Tb927.5.3170	Tb927_05_v4:990949-993112:-	ribose-phosphate pyrophosphokinase, putative (PRPS5)	GO:0009165:nucleotide biosynthetic process;GO:0000287:magnesium ion binding;GO:0004749:ribose phosphate diphosphokinase activity	1.55069	2494	3.47396	680	-1814
Tb927.8.3620	Tb927_08_v4:1085476-1087426:-	folate transporter, putative,expression site-associated gene 10 (ESAG10) protein, putative	GO:0015877:biopterin transport;GO:0016021:integral to membrane;GO:0015224:biopterin transporter activity	0.99839	4068	1.71637	2260	-1808
Tb927.3.1090	Tb927_03_v4:266523-268005:+	small nuclear RNA (snRNA) U1 (TbU1-24K)	-1	0.87759	4546	1.46798	2738	-1808
Tb927.3.2850	Tb927_03_v4:737199-738035:-	hypothetical protein, conserved	-1	0.51682	6178	0.92379	4370	-1808
Tb09.211.0440	Tb927_09_v4:1335431-1336130:-	hypothetical protein, conserved	-1	0.29879	7163	0.66945	5358	-1805
Tb927.10.15360	Tb927_10_v5:3763602-3768912:+	hypothetical protein, conserved	GO:0006396:RNA processing;GO:0003723:RNA binding	0.83446	4736	1.3913	2932	-1804
Tb927.4.1270	Tb927_04_v4:336560-337992:-	ruvB-like DNA helicase, putative	GO:0005634:nucleus;GO:0000166:nucleotide binding;GO:0003678:DNA helicase activity;GO:0005524:ATP binding;GO:0017111:nucleoside-triphosphatase activity	1.14734	3531	2.07661	1730	-1801
Tb927.8.3710	Tb927_08_v4:1112356-1115142:-	hypothetical protein, conserved	GO:0008150:biological_process;GO:0005622:intracellular;GO:0003676:nucleic acid binding;GO:0004527:exonuclease activity	0.38882	6776	0.76814	4975	-1801
Tb09.211.1190	Tb927_09_v4:1476190-1478558:-	minichromosome maintenance (MCM) complex subunit, putative	GO:0006260:DNA replication;GO:0006270:DNA-dependent DNA replication initiation;GO:0005575:cellular_component;GO:0003677:DNA binding;GO:0005524:ATP binding	0.4765	6357	0.87344	4557	-1800
Tb09.211.3910	Tb927_09_v4:2005660-2006805:+	hypothetical protein, conserved	-1	0.7364	5168	1.21633	3369	-1799
Tb927.2.2200	Tb927_02_v4:419666-420295:-	hypothetical protein, conserved (25N14.165)	-1	1.08789	3734	1.92687	1937	-1797
Tb927.10.7790	Tb927_10_v5:1953583-1954503:-	ubiquitin fusion degradation protein, putative	GO:0006511:ubiquitin-dependent protein catabolic process	0.7702	5014	1.27239	3217	-1797
Tb927.2.2950	Tb927_02_v4:560864-563776:+	hypothetical protein, conserved (10C8.275)	-1	0.59067	5836	1.01054	4039	-1797
Tb927.10.15660	Tb927_10_v5:3839256-3841595:+	hypothetical protein, conserved	-1	0.87054	4566	1.45183	2771	-1795
Tb927.6.1940	Tb927_06_v4:638688-641345:-	hypothetical protein, conserved,leucine-rich repeat protein (LRRP), putative	GO:0008150:biological_process;GO:0005575:cellular_component;GO:0003674:molecular_function	0.34642	6972	0.71203	5181	-1791
Tb927.7.6110	Tb927_07_v4:1665485-1666348:-	hypothetical protein, conserved	-1	0.56068	5972	3.0967	849	-5123
Tb927.6.1900	Tb927_06_v4:628716-630163:-	U3/U14 snoRNA-associated small subunit rRNA processing protein, putative	GO:0006364:rRNA processing;GO:0042257:ribosomal subunit assembly;GO:0005634:nucleus;GO:0005730:nucleolus;GO:0019843:rRNA binding	1.21458	3325	2.2458	1536	-1789
Tb927.4.2350	Tb927_04_v4:608674-609799:+	G-actin binding protein, putative,twinfilin, putative	GO:0005622:intracellular;GO:0003779:actin binding	1.20637	3353	2.22614	1564	-1789
Tb927.4.300	Tb927_04_v4:76576-78294:-	retrotransposon hot spot protein 3 (RHS3), putative	-1	1.13089	3597	2.01289	1808	-1789
Tb927.1.2750	Tb927_01_v4:633138-633871:+	hypothetical protein, conserved	-1	1.17391	3451	2.13114	1663	-1788
Tb927.7.2010	Tb927_07_v4:499215-501287:-	retrotransposon hot spot protein 7 (RHS7), putative	-1	2.08881	1506	3.08487	854	-652
Tb927.10.12050	Tb927_10_v5:2931995-2932864:+	hypothetical protein, conserved	GO:0044429:mitochondrial part	0.8181	4804	1.35035	3017	-1787
Tb927.10.5230	Tb927_10_v5:1295187-1295999:+	ADP-ribosylation factor, putative	GO:0006886:intracellular protein transport;GO:0007264:small GTPase mediated signal transduction;GO:0015031:protein transport;GO:0005575:cellular_component;GO:0005622:intracellular;GO:0005525:GTP binding	0.8952	4465	1.4974	2681	-1784
Tb09.160.0490	Tb927_09_v4:357352-358746:-	hypothetical protein, conserved	GO:0008150:biological_process;GO:0005575:cellular_component;GO:0003674:molecular_function;GO:0031072:heat shock protein binding	1.22225	3297	2.26474	1516	-1781
Tb11.39.0010	Tb927_11_01_v4:529689-531214:-	hypothetical protein, conserved	-1	0.30724	7129	0.67223	5348	-1781
Tb11.55.0006	Tb927_11_01_v4:506339-509000:-	intraflagellar transport protein IFT88 (IFT88)	GO:0008361:regulation of cell size;GO:0009296:flagellum assembly;GO:0030010:establishment of cell polarity;GO:0009434:microtubule-based flagellum;GO:0003674:molecular_function	1.17871	3433	2.13731	1654	-1779
Tb11.02.4800	Tb927_11_01_v4:1937748-1938961:-	NADH-cytochrome b5 reductase-like protein	GO:0055114:oxidation-reduction process;GO:0005739:mitochondrion;GO:0044429:mitochondrial part;GO:0004128:cytochrome-b5 reductase activity;GO:0009055:electron carrier activity;GO:0016491:oxidoreductase activity	0.58158	5875	0.99857	4096	-1779
Tb927.7.3330	Tb927_07_v4:858888-872316:-	hypothetical protein, conserved	GO:0006412:translation;GO:0016192:vesicle-mediated transport;GO:0045449:regulation of transcription;GO:0005622:intracellular;GO:0005634:nucleus;GO:0005840:ribosome;GO:0016020:membrane;GO:0003735:structural constituent of ribosome;GO:0005515:protein binding;GO:0030528:transcription regulator activity	0.61255	5733	1.03413	3957	-1776
Tb927.6.3280	Tb927_06_v4:966695-972276:+	cyclosome subunit 1, putative	-1	0.47252	6380	0.86247	4604	-1776
Tb927.8.580	Tb927_08_v4:164621-165688:-	hypothetical protein, conserved	GO:0005743:mitochondrial inner membrane;GO:0044429:mitochondrial part	0.991	4099	1.68403	2324	-1775
Tb11.03.0450	Tb927_11_01_v4:154046-158868:-	RNA polymerase I second largest subunit (RPA134)	GO:0006350:transcription;GO:0005634:nucleus;GO:0003677:DNA binding;GO:0003899:DNA-directed RNA polymerase activity;GO:0032549:ribonucleoside binding	0.98747	4118	1.67088	2345	-1773
Tb09.160.5320	Tb927_09_v4:1125800-1126941:+	hypothetical protein, conserved	GO:0044429:mitochondrial part	0.99246	4093	1.68516	2321	-1772
Tb11.01.8390	Tb927_11_01_v4:4365758-4373419:-	hypothetical protein, conserved	GO:0005488:binding	0.42597	6618	0.80195	4846	-1772
Tb927.1.880	Tb927_01_v4:264384-278167:-	hypothetical protein, conserved	GO:0008150:biological_process;GO:0043254:regulation of protein complex assembly;GO:0005575:cellular_component;GO:0005634:nucleus;GO:0000166:nucleotide binding;GO:0003674:molecular_function;GO:0005524:ATP binding;GO:0016887:ATPase activity;GO:0017111:nucleoside-triphosphatase activity	0.14551	7615	0.56159	5843	-1772
Tb11.18.0004	Tb927_11_01_v4:620172-620894:+	eukaryotic translation initiation factor 4e, putative (eIF4E)	GO:0006413:translational initiation;GO:0005737:cytoplasm;GO:0003723:RNA binding;GO:0003743:translation initiation factor activity	1.38405	2836	2.7651	1067	-1769
Tb927.2.4580	Tb927_02_v4:815788-817079:-	hypothetical protein, conserved (30M24.290)	GO:0008150:biological_process;GO:0005575:cellular_component;GO:0003674:molecular_function	1.85385	1855	6.48819	88	-1767
Tb11.02.4120	Tb927_11_01_v4:1736294-1737171:-	hypothetical protein, conserved	GO:0005743:mitochondrial inner membrane;GO:0044429:mitochondrial part	1.28641	3102	2.44336	1336	-1766
Tb09.211.3770	Tb927_09_v4:1975750-1976191:+	dynein light chain, putative,dynein Tctex2 family, putative	GO:0007018:microtubule-based movement;GO:0030286:dynein complex;GO:0042623:ATPase activity, coupled	1.39631	2821	2.78192	1056	-1765
Tb927.10.10360	Tb927_10_v5:2548906-2558502:-	microtubule-associated protein, putative	GO:0008150:biological_process;GO:0005737:cytoplasm;GO:0008017:microtubule binding	1.25972	3172	2.37205	1407	-1765
Tb927.1.570	Tb927_01_v4:210592-211427:-	Histone-lysine N-methyltransferase, H3 lysine-76 specific (DOT1B)	GO:0020033:antigenic variation;GO:0051726:regulation of cell cycle;GO:0018024:histone-lysine N-methyltransferase activity	1.12795	3612	1.98549	1848	-1764
Tb927.2.2090	Tb927_02_v4:398870-402324:-	hypothetical protein (25N14.220)	GO:0008150:biological_process;GO:0005575:cellular_component;GO:0003674:molecular_function	0.25773	7318	0.62143	5555	-1763
Tb11.01.1220	Tb927_11_01_v4:2534447-2535155:-	hypothetical protein, conserved	-1	0.93206	4311	1.56189	2551	-1760
Tb11.01.3500	Tb927_11_01_v4:3057331-3058104:+	hypothetical protein, conserved	GO:0044429:mitochondrial part	1.14674	3535	2.03771	1776	-1759
Tb927.10.2660	Tb927_10_v5:689133-689699:+	hypothetical protein, conserved	-1	1.12432	3624	1.97	1865	-1759
Tb927.7.1500	Tb927_07_v4:379012-379947:+	nucleotide binding protein, putative (NBP 2)	GO:0005829:cytosol;GO:0000166:nucleotide binding	0.8191	4798	1.33937	3040	-1758
Tb927.6.1180	Tb927_06_v4:452528-456801:-	hypothetical protein, conserved	-1	0.3648	6891	0.72753	5133	-1758
Tb11.01.1170	Tb927_11_01_v4:2523143-2526836:-	hypothetical protein, conserved	-1	1.48176	2616	3.08054	859	-1757
Tb927.10.11890	Tb927_10_v5:2902749-2903699:+	hypothetical protein, conserved	GO:0044429:mitochondrial part	0.99093	4100	1.67119	2343	-1757
Tb927.6.4590	Tb927_06_v4:1285449-1287404:+	glutamyl-tRNA synthetase, putative	GO:0006412:translation;GO:0006418:tRNA aminoacylation for protein translation;GO:0006424:glutamyl-tRNA aminoacylation;GO:0005737:cytoplasm;GO:0000166:nucleotide binding;GO:0004812:aminoacyl-tRNA ligase activity;GO:0004818:glutamate-tRNA ligase activity;GO:0005524:ATP binding	1.51533	2544	3.19589	792	-1752
Tb927.7.1410	Tb927_07_v4:356466-359223:+	hypothetical protein, conserved	-1	0.28973	7198	0.64836	5449	-1749
Tb927.1.4680	Tb927_01_v4:962455-963745:+	hypothetical protein, conserved	-1	0.57034	5926	0.97803	4178	-1748
Tb09.160.5080	Tb927_09_v4:1083802-1084865:+	hypothetical protein, conserved	-1	0.14301	7621	3.03743	885	-6736
Tb927.10.350	Tb927_10_v5:96402-97940:+	protein kinase, putative	GO:0006468:protein phosphorylation;GO:0005575:cellular_component;GO:0004672:protein kinase activity;GO:0004674:protein serine/threonine kinase activity;GO:0004713:protein tyrosine kinase activity;GO:0005524:ATP binding	1.55214	2490	3.30673	743	-1747
Tb11.01.0500	Tb927_11_01_v4:2200639-2201968:+	hypothetical protein, conserved	GO:0044429:mitochondrial part	0.7311	5190	1.19008	3447	-1743
Tb927.7.6660	Tb927_07_v4:1827734-1828873:-	chaperone protein DNAj, putative	GO:0006457:protein folding;GO:0016021:integral to membrane;GO:0044429:mitochondrial part;GO:0031072:heat shock protein binding;GO:0051082:unfolded protein binding	0.91459	4377	1.51549	2637	-1740
Tb927.6.2560	Tb927_06_v4:781652-782712:+	hypothetical protein, conserved	-1	1.14258	3549	2.01097	1810	-1739
Tb11.01.0340	Tb927_11_01_v4:2248698-2252747:+	RAD50 DNA repair-like protein	GO:0006303:double-strand break repair via nonhomologous end joining;GO:0005634:nucleus;GO:0005694:chromosome;GO:0003690:double-stranded DNA binding;GO:0005515:protein binding;GO:0005524:ATP binding	0.96914	4178	1.62079	2441	-1737
Tb11.01.4130	Tb927_11_01_v4:3222274-3225013:+	protein kinase, putative,cdc2-related kinase, putative (CRK12)	GO:0006468:protein phosphorylation;GO:0008150:biological_process;GO:0005575:cellular_component;GO:0003674:molecular_function;GO:0004672:protein kinase activity;GO:0004674:protein serine/threonine kinase activity;GO:0004713:protein tyrosine kinase activity;GO:0005524:ATP binding	0.68342	5423	1.11122	3687	-1736
Tb11.02.1350	Tb927_11_01_v4:1111424-1113013:+	hypothetical protein, conserved	GO:0044429:mitochondrial part	1.38234	2838	2.70317	1103	-1735
Tb927.6.4340	Tb927_06_v4:1226294-1226679:-	U6 snRNA-associated Sm-like protein LSm5p (TbLSm5)	GO:0000398:nuclear mRNA splicing, via spliceosome;GO:0005634:nucleus;GO:0030629:U6 snRNA 3'-end binding	0.60444	5771	1.01083	4036	-1735
Tb927.10.540	Tb927_10_v5:140816-142126:+	ATP-dependent DEAD/H RNA helicase, putative,DEAD box RNA helicase, putative	GO:0006139:nucleobase, nucleoside, nucleotide and nucleic acid metabolic process;GO:0005575:cellular_component;GO:0003676:nucleic acid binding;GO:0004386:helicase activity;GO:0005524:ATP binding;GO:0008026:ATP-dependent helicase activity	1.62596	2331	3.64131	600	-1731
Tb09.244.2450	Tb927_09_v4:2381975-2383362:+	BARP protein (BARP)	GO:0008150:biological_process;GO:0009986:cell surface;GO:0045121:membrane raft;GO:0003674:molecular_function	1.55159	2492	3.25765	763	-1729
Tb11.01.8630	Tb927_11_01_v4:4434793-4435511:-	NADH dehydrogenase subunit NI8M, putative	GO:0006120:mitochondrial electron transport, NADH to ubiquinone;GO:0005739:mitochondrion;GO:0044429:mitochondrial part	0.94853	4254	1.57498	2526	-1728
Tb927.5.1030	Tb927_05_v4:337470-338272:+	hypothetical protein, conserved	GO:0044429:mitochondrial part	0.82741	4766	1.33924	3041	-1725
Tb927.8.1160	Tb927_08_v4:369465-372912:-	vacuolar-type Ca2 -ATPase, putative	GO:0006754:ATP biosynthetic process;GO:0006812:cation transport;GO:0006816:calcium ion transport;GO:0006874:cellular calcium ion homeostasis;GO:0008152:metabolic process;GO:0016049:cell growth;GO:0016020:membrane;GO:0016021:integral to membrane;GO:0020022:acidocalcisome;GO:0003824:catalytic activity;GO:0005388:calcium-transporting ATPase activity;GO:0005524:ATP binding;GO:0015085:calcium ion tran…	0.95724	4223	1.58941	2502	-1721
Tb927.1.1620	Tb927_01_v4:412656-415179:+	ATP-dependent DEAD/H RNA helicase, putative	GO:0016070:RNA metabolic process;GO:0005575:cellular_component;GO:0003676:nucleic acid binding;GO:0004004:ATP-dependent RNA helicase activity;GO:0004386:helicase activity;GO:0005524:ATP binding;GO:0008026:ATP-dependent helicase activity	0.42245	6636	0.78424	4915	-1721
Tb927.4.1930	Tb927_04_v4:490448-491372:-	RNA-binding protein, putative (EIF3D)	GO:0006396:RNA processing;GO:0005575:cellular_component;GO:0003676:nucleic acid binding;GO:0003723:RNA binding	0.9145	4378	1.50635	2658	-1720
Tb11.01.8190	Tb927_11_01_v4:4306132-4309693:-	hypothetical protein, conserved	-1	1.40798	2790	2.75509	1071	-1719
Tb927.1.90	Tb927_01_v4:50428-52205:-	retrotransposon hot spot protein (RHS, pseudogene), putative	-1	1.56536	2458	3.31068	740	-1718
Tb927.10.5180	Tb927_10_v5:1279428-1282349:+	TPR-repeat-containing chaperone protein DNAJ, putative	GO:0006457:protein folding;GO:0008150:biological_process;GO:0005575:cellular_component;GO:0005515:protein binding;GO:0031072:heat shock protein binding	1.18343	3417	2.10334	1700	-1717
Tb927.3.2790	Tb927_03_v4:720110-723646:-	hypothetical protein, conserved,leucine-rich repeat protein (LRRP), putative	GO:0008150:biological_process;GO:0005575:cellular_component;GO:0003674:molecular_function	0.53576	6082	0.92479	4365	-1717
Tb927.10.12640	Tb927_10_v5:3063450-3065342:-	chaperone protein DNAj, putative	GO:0006457:protein folding;GO:0005575:cellular_component;GO:0005515:protein binding;GO:0031072:heat shock protein binding;GO:0051082:unfolded protein binding	0.31947	7082	0.66799	5367	-1715
Tb09.211.1230	Tb927_09_v4:1483663-1487035:-	hypothetical protein, conserved	-1	0.61098	5740	1.01413	4026	-1714
Tb927.10.14240	Tb927_10_v5:3457704-3459044:-	N-myristoyltransferase (NMT)	GO:0006499:N-terminal protein myristoylation;GO:0004379:glycylpeptide N-tetradecanoyltransferase activity;GO:0019107:myristoyltransferase activity	1.7357	2088	4.35444	375	-1713
Tb927.8.6010	Tb927_08_v4:1758706-1759258:+	hypothetical predicted multi-pass transmembrane protein	-1	1.26154	3165	2.32603	1452	-1713
Tb927.10.8890	Tb927_10_v5:2199362-2199991:+	kinetoplast DNA-associated protein, putative	GO:0006323:DNA packaging;GO:0020023:kinetoplast;GO:0044429:mitochondrial part;GO:0003677:DNA binding	1.50247	2568	3.08344	857	-1711
Tb927.7.1670	Tb927_07_v4:418012-418736:+	hypothetical protein, conserved	GO:0006413:translational initiation;GO:0005737:cytoplasm;GO:0003723:RNA binding;GO:0003743:translation initiation factor activity	1.29594	3070	2.42562	1359	-1711
Tb927.6.1670	Tb927_06_v4:563439-566696:-	ubiquitin hydrolase, pseudogene, putative,cysteine peptidase, Clan CA, family C19, frameshift,ubiquitin hydrolase, frameshift (PAN2)	GO:0006511:ubiquitin-dependent protein catabolic process;GO:0004221:ubiquitin thiolesterase activity	0.51332	6198	0.89221	4487	-1711
Tb11.01.6190	Tb927_11_01_v4:3810248-3812233:+	RNA guanylyltransferase	GO:0006370:mRNA capping;GO:0006397:mRNA processing;GO:0005634:nucleus;GO:0004484:mRNA guanylyltransferase activity	0.23688	7380	0.59927	5669	-1711
Tb927.2.4240	Tb927_02_v4:755907-757212:-	GTP binding protein, putative (28H13.470)	GO:0008150:biological_process;GO:0005575:cellular_component;GO:0005622:intracellular;GO:0003674:molecular_function;GO:0005525:GTP binding	1.52035	2536	3.13213	826	-1710
Tb09.211.3400	Tb927_09_v4:1884651-1885420:+	hypothetical protein, conserved	-1	1.20653	3350	2.15156	1641	-1709
Tb927.6.4430	Tb927_06_v4:1244622-1246946:-	homoserine kinase, putative (HK)	GO:0006566:threonine metabolic process;GO:0016310:phosphorylation;GO:0004413:homoserine kinase activity;GO:0005524:ATP binding;GO:0016301:kinase activity	0.5955	5822	0.99402	4115	-1707
Tb11.01.2930	Tb927_11_01_v4:2922509-2926285:+	hypothetical protein	-1	0.92813	4329	1.52108	2623	-1706
Tb927.8.6380	Tb927_08_v4:1854640-1855443:+	hypothetical protein, conserved	-1	0.49227	6290	0.86667	4584	-1706
Tb927.8.7730	Tb927_08_v4:2226574-2229251:+	dihydroceramide synthase, putative	GO:0046513:ceramide biosynthetic process;GO:0005829:cytosol;GO:0016021:integral to membrane;GO:0031957:very long-chain fatty acid-CoA ligase activity	1.00562	4044	1.67456	2339	-1705
Tb927.10.12440	Tb927_10_v5:3013356-3015854:-	kinesin, putative	GO:0007017:microtubule-based process;GO:0007018:microtubule-based movement;GO:0005875:microtubule associated complex;GO:0003774:motor activity;GO:0003777:microtubule motor activity;GO:0005524:ATP binding	0.28848	7201	0.63834	5497	-1704
Tb927.3.5300	Tb927_03_v4:1487683-1488201:+	hypothetical protein, conserved	-1	0.59632	5816	0.99426	4113	-1703
Tb927.3.3030	Tb927_03_v4:774600-775881:-	hypothetical protein, conserved	-1	1.45268	2686	2.89931	984	-1702
Tb927.10.5020	Tb927_10_v5:1245422-1246009:+	hypothetical protein, conserved	GO:0006413:translational initiation;GO:0005737:cytoplasm;GO:0003723:RNA binding;GO:0003743:translation initiation factor activity	1.24098	3231	2.25456	1529	-1702
Tb11.02.5200	Tb927_11_01_v4:2036145-2039107:+	hypothetical protein, conserved	GO:0006810:transport;GO:0016021:integral to membrane;GO:0005215:transporter activity	0.78846	4940	1.26661	3238	-1702
Tb927.5.940	Tb927_05_v4:314137-316770:+	NADH-dependent fumarate reductase, putative	GO:0000104:succinate dehydrogenase activity;GO:0009055:electron carrier activity;GO:0016491:oxidoreductase activity	1.64626	2282	3.67977	581	-1701
Tb927.8.7120	Tb927_08_v4:2053097-2054808:+	squalene synthase, putative	GO:0006695:cholesterol biosynthetic process;GO:0006696:ergosterol biosynthetic process;GO:0008299:isoprenoid biosynthetic process;GO:0008610:lipid biosynthetic process;GO:0009058:biosynthetic process;GO:0055114:oxidation-reduction process;GO:0005741:mitochondrial outer membrane;GO:0005789:endoplasmic reticulum membrane;GO:0016021:integral to membrane;GO:0004310:farnesyl-diphosphate farnesyltransf…	1.50902	2554	3.08489	853	-1701
Tb09.160.3140	Tb927_09_v4:792237-792765:+	hypothetical protein, conserved (1L12.465)	-1	1.19514	3382	2.11624	1681	-1701
Tb927.10.12370	Tb927_10_v5:3000148-3002187:-	gamma-glutamylcysteine synthetase (GCS)	GO:0000302:response to reactive oxygen species;GO:0006750:glutathione biosynthetic process;GO:0019342:trypanothione biosynthetic process;GO:0004357:glutamate-cysteine ligase activity	1.56248	2467	3.24267	767	-1700
Tb927.10.2490	Tb927_10_v5:648370-650046:+	glucose-6-phosphate 1-dehydrogenase (G6PD)	GO:0006006:glucose metabolic process;GO:0006098:pentose-phosphate shunt;GO:0008152:metabolic process;GO:0055114:oxidation-reduction process;GO:0005737:cytoplasm;GO:0020015:glycosome;GO:0003824:catalytic activity;GO:0004345:glucose-6-phosphate dehydrogenase activity;GO:0005488:binding	1.44286	2715	2.85641	1015	-1700
Tb09.160.1010	Tb927_09_v4:494733-496078:-	hypothetical protein, conserved	-1	1.10571	3687	1.89427	1990	-1697
Tb927.7.970	Tb927_07_v4:250631-252407:+	hypothetical protein, conserved	-1	0.37403	6852	0.72087	5156	-1696
Tb11.01.7690	Tb927_11_01_v4:4186267-4187655:-	proteasome regulatory non-ATP-ase subunit 7 (RPN7)	GO:0006511:ubiquitin-dependent protein catabolic process;GO:0005838:proteasome regulatory particle;GO:0004175:endopeptidase activity	1.31028	3024	2.45857	1329	-1695
Tb927.6.4750	Tb927_06_v4:1321477-1323483:+	hypothetical protein, conserved	GO:0008150:biological_process;GO:0005575:cellular_component;GO:0003674:molecular_function	0.99843	4067	1.65742	2372	-1695
Tb927.8.7530	Tb927_08_v4:2168228-2169413:+	3,2-trans-enoyl-CoA isomerase, mitochondrial precursor, putative	GO:0008152:metabolic process;GO:0005739:mitochondrion;GO:0044429:mitochondrial part;GO:0003824:catalytic activity	1.03877	3915	1.74235	2223	-1692
Tb927.10.11210	Tb927_10_v5:2743179-2744594:-	hypothetical protein, conserved	-1	0.95379	4232	1.56702	2540	-1692
Tb927.4.2880	Tb927_04_v4:758218-764504:+	Nucleoporin (TbNup225)	GO:0005643:nuclear pore	0.58216	5873	0.97673	4182	-1691
Tb927.8.1260	Tb927_08_v4:397388-400520:-	hypothetical protein, conserved	-1	0.2752	7254	0.61948	5565	-1689
Tb11.01.8570	Tb927_11_01_v4:4415152-4417145:-	dynein light intermediate chain D1bLIC, putative	-1	1.24227	3227	2.24008	1539	-1688
Tb927.3.4260	Tb927_03_v4:1198788-1200217:-	hypothetical protein, conserved	GO:0044429:mitochondrial part	1.11886	3649	1.90956	1963	-1686
Tb11.02.1020	Tb927_11_01_v4:1023522-1024588:+	hypothetical protein, conserved	-1	0.3941	6746	0.74881	5060	-1686
Tb927.2.3270	Tb927_02_v4:596938-599360:+	65 kDa invariant surface glycoprotein (10C8.435)	GO:0007009:plasma membrane organization;GO:0008150:biological_process;GO:0005886:plasma membrane	3.16527	563	2.96145	940	377
Tb11.02.2760	Tb927_11_01_v4:1433383-1436283:+	hypothetical protein, conserved	-1	0.73353	5178	1.17534	3495	-1683
Tb927.8.2800	Tb927_08_v4:838351-839459:+	hypothetical protein, conserved	GO:0008150:biological_process;GO:0005575:cellular_component;GO:0005509:calcium ion binding	0.72798	5213	1.16025	3531	-1682
Tb09.160.5640	Tb927_09_v4:1202980-1209132:-	hypothetical protein, conserved	GO:0016779:nucleotidyltransferase activity	0.55105	6011	0.93685	4329	-1682
Tb09.211.4980	Tb927_09_v4:2221755-2225549:+	leucine-rich repeat protein (LRRP), putative	-1	1.95407	1701	8.07201	20	-1681
Tb927.3.3130	Tb927_03_v4:803274-808397:-	hypothetical protein, conserved	-1	1.40923	2788	2.70075	1107	-1681
Tb11.01.0135	Tb927_11_01_v4:2300928-2301486:+	hypothetical protein, conserved	GO:0008150:biological_process;GO:0005575:cellular_component;GO:0003674:molecular_function;GO:0031072:heat shock protein binding	0.38606	6795	0.73285	5114	-1681
Tb927.2.830	Tb927_02_v4:143717-144773:-	retrotransposon hot spot protein (RHS, pseudogene), putative,retrotransposon hot spot protein 1 (RHS1), interrupted	-1	1.45292	2685	2.87031	1005	-1680
Tb09.211.0410	Tb927_09_v4:1330433-1331820:-	hypothetical protein, conserved	GO:0005488:binding	0.65785	5529	1.06067	3849	-1680
Tb927.7.5790	Tb927_07_v4:1562282-1562947:+	protein disulfide isomerase, putative	GO:0045454:cell redox homeostasis;GO:0005783:endoplasmic reticulum	1.62718	2327	3.54248	648	-1679
Tb11.01.1400	Tb927_11_01_v4:2566645-2568641:-	glycyl-tRNA synthetase, putative	GO:0006412:translation;GO:0006418:tRNA aminoacylation for protein translation;GO:0006426:glycyl-tRNA aminoacylation;GO:0005737:cytoplasm;GO:0009345:glycine-tRNA ligase complex;GO:0000166:nucleotide binding;GO:0004812:aminoacyl-tRNA ligase activity;GO:0004820:glycine-tRNA ligase activity;GO:0005524:ATP binding	1.43756	2723	2.79913	1045	-1678
Tb11.01.0780	Tb927_11_01_v4:2425274-2425639:+	hypothetical protein, conserved	GO:0003677:DNA binding	1.34323	2929	2.54268	1251	-1678
Tb11.02.1220	Tb927_11_01_v4:1082703-1084040:+	proteasome regulatory ATPase subunit 2 (RPT2)	GO:0006511:ubiquitin-dependent protein catabolic process;GO:0030163:protein catabolic process;GO:0005634:nucleus;GO:0005737:cytoplasm;GO:0005838:proteasome regulatory particle;GO:0000166:nucleotide binding;GO:0005524:ATP binding;GO:0016787:hydrolase activity;GO:0016887:ATPase activity;GO:0017111:nucleoside-triphosphatase activity	1.20079	3367	2.11037	1689	-1678
Tb11.01.8600	Tb927_11_01_v4:4425910-4429333:-	hypothetical protein, conserved	-1	0.76103	5058	1.21273	3380	-1678
Tb927.8.2220	Tb927_08_v4:679691-684239:+	hypothetical protein, conserved	GO:0008150:biological_process;GO:0005575:cellular_component;GO:0005515:protein binding;GO:0008270:zinc ion binding	0.55354	6003	0.93846	4325	-1678
Tb11.02.5730	Tb927_11_01_v4:2167774-2170684:-	minichromosome maintenance (MCM) complex subunit, putative	GO:0006260:DNA replication;GO:0006270:DNA-dependent DNA replication initiation;GO:0005575:cellular_component;GO:0005634:nucleus;GO:0003677:DNA binding;GO:0005524:ATP binding	0.40334	6713	0.75302	5037	-1676
Tb927.4.2430	Tb927_04_v4:631443-633818:+	hypothetical protein, conserved	-1	0.68951	5397	1.10273	3724	-1673
Tb11.02.3860	Tb927_11_01_v4:1681594-1683681:-	hypothetical protein, conserved	GO:0008150:biological_process;GO:0016021:integral to membrane;GO:0003674:molecular_function	1.69312	2187	3.83326	515	-1672
Tb927.10.12840	Tb927_10_v5:3120238-3121152:-	mitochondrial carrier protein, putative,mitochondrial 2-oxoglutarate/malate carrier protein, putative	GO:0006810:transport;GO:0005743:mitochondrial inner membrane;GO:0016020:membrane;GO:0044429:mitochondrial part;GO:0005488:binding	1.72318	2124	4.04292	453	-1671
Tb11.01.3620	Tb927_11_01_v4:3086313-3087486:+	hypothetical protein, conserved	-1	0.20129	7488	0.56667	5817	-1671
Tb927.4.160	Tb927_04_v4:18596-22942:+	leucine-rich repeat protein (LRRP, pseudogene), putative,leucine-rich repeat protein 1 (LRRP1), frameshift	-1	1.32927	2974	2.49133	1305	-1669
Tb927.3.1890	Tb927_03_v4:490953-492278:-	hypothetical protein, conserved	GO:0044429:mitochondrial part	0.86266	4611	1.38623	2942	-1669
Tb927.5.3530	Tb927_05_v4:1109309-1110103:+	hypothetical protein, conserved	-1	0.85471	4646	1.36969	2977	-1669
Tb927.4.400	Tb927_04_v4:115494-117176:-	RNA-binding protein, putative (DRBD7)	GO:0006396:RNA processing;GO:0005737:cytoplasm;GO:0003676:nucleic acid binding;GO:0003723:RNA binding	1.36813	2863	2.6008	1196	-1667
Tb927.3.3690	Tb927_03_v4:1030530-1032282:+	flagellar radial spoke protein-like, putative	-1	1.48549	2608	2.95732	942	-1666
Tb927.8.800	Tb927_08_v4:223044-231003:-	hypothetical protein, conserved	GO:0005488:binding	0.44941	6489	0.80768	4824	-1665
Tb09.160.3800	Tb927_09_v4:876666-877786:+	hypothetical protein, conserved (28G16.210)	GO:0044429:mitochondrial part	1.2232	3294	2.15804	1631	-1663
Tb927.3.3790	Tb927_03_v4:1054615-1055522:+	hypothetical protein, conserved	-1	1.38327	2837	2.62526	1175	-1662
Tb11.01.4320	Tb927_11_01_v4:3279077-3281185:+	kinetoplastid-specific phospho-protein phosphatase, putative	GO:0006470:protein dephosphorylation;GO:0005575:cellular_component;GO:0004722:protein serine/threonine phosphatase activity;GO:0016787:hydrolase activity	0.9236	4344	1.49717	2682	-1662
Tb927.10.2670	Tb927_10_v5:690642-691007:+	hypothetical protein, conserved	-1	0.69938	5356	1.11056	3694	-1662
Tb11.01.5920	Tb927_11_01_v4:3747664-3748314:+	hypothetical protein, conserved	-1	1.46353	2654	2.87973	995	-1659
Tb927.7.4390	Tb927_07_v4:1164231-1166293:-	threonine synthase, putative	GO:0008152:metabolic process;GO:0009088:threonine biosynthetic process;GO:0005575:cellular_component;GO:0003824:catalytic activity;GO:0004795:threonine synthase activity;GO:0030170:pyridoxal phosphate binding	1.46004	2661	2.8745	1003	-1658
Tb927.7.2120	Tb927_07_v4:539581-540828:-	hypothetical protein, conserved	-1	1.25865	3173	2.26382	1517	-1656
Tb927.10.12990	Tb927_10_v5:3155477-3156367:-	hypothetical protein, conserved,predicted ankyrin repeat family protein	GO:0008150:biological_process;GO:0005575:cellular_component;GO:0003674:molecular_function	0.39981	6724	0.74694	5068	-1656
Tb927.10.5980	Tb927_10_v5:1501680-1502960:-	hypothetical protein, conserved,leucine-rich repeat protein (LRRP), putative	GO:0008150:biological_process;GO:0005575:cellular_component;GO:0003674:molecular_function;GO:0005515:protein binding	1.62457	2337	3.46588	682	-1655
Tb11.01.3260	Tb927_11_01_v4:3001228-3005160:+	cullin 1, putative	GO:0006511:ubiquitin-dependent protein catabolic process;GO:0008283:cell proliferation;GO:0005575:cellular_component;GO:0031461:cullin-RING ubiquitin ligase complex;GO:0005515:protein binding;GO:0031625:ubiquitin protein ligase binding	1.31339	3013	2.42426	1361	-1652
Tb11.02.1730	Tb927_11_01_v4:1216935-1217671:-	hypothetical protein, conserved	-1	0.38027	6828	0.71335	5176	-1652
Tb927.2.5030	Tb927_02_v4:890406-892562:-	transcription initiation protein, putative (30M24.65)	GO:0006355:regulation of transcription, DNA-dependent;GO:0005840:ribosome;GO:0003735:structural constituent of ribosome	0.77993	4982	1.22749	3331	-1651
Tb11.55.0020	Tb927_11_01_v4:476876-478030:-	tatD related deoxyribonuclease, putative	GO:0008152:metabolic process;GO:0005575:cellular_component;GO:0004536:deoxyribonuclease activity	0.53118	6113	0.8984	4462	-1651
Tb09.160.2440	Tb927_09_v4:705264-705752:+	hypothetical protein, conserved (1L12.90)	-1	0.23566	7387	0.58361	5736	-1651
Tb09.160.3760	Tb927_09_v4:871266-874178:+	mismatch repair protein MSH3, putative,mismatch repair protein (MSH3)	GO:0006298:mismatch repair;GO:0005524:ATP binding;GO:0030983:mismatched DNA binding	0.50724	6222	0.86925	4573	-1649
Tb927.10.2880	Tb927_10_v5:737081-745162:+	calcium channel protein, putative	GO:0006811:ion transport;GO:0016020:membrane;GO:0005216:ion channel activity	0.65972	5521	1.05396	3873	-1648
Tb927.5.4030	Tb927_05_v4:1243191-1243501:-	U6 snRNA-associated Sm-like protein LSm7p (TbLSm7)	GO:0000398:nuclear mRNA splicing, via spliceosome;GO:0005634:nucleus;GO:0030629:U6 snRNA 3'-end binding	0.44589	6508	0.79832	4863	-1645
Tb927.7.2020	Tb927_07_v4:504809-506872:-	retrotransposon hot spot protein 7 (RHS7), putative	-1	1.84514	1868	2.89983	983	-885
Tb927.8.5650	Tb927_08_v4:1677293-1680133:+	hypothetical protein, conserved	-1	0.28569	7219	0.61826	5574	-1645
Tb927.3.5440	Tb927_03_v4:1521236-1525891:+	SNF2 DNA repair protein, putative	GO:0003676:nucleic acid binding;GO:0003677:DNA binding;GO:0004386:helicase activity;GO:0005524:ATP binding	0.35201	6938	0.68626	5294	-1644
Tb927.2.5130	Tb927_02_v4:906367-907778:+	hypothetical protein, conserved (30J2.15)	-1	0.66668	5491	1.06068	3848	-1643
Tb927.8.6640	Tb927_08_v4:1917871-1919704:-	hypothetical protein, conserved	GO:0008152:metabolic process;GO:0044429:mitochondrial part;GO:0003824:catalytic activity;GO:0005488:binding	1.48835	2598	2.93903	956	-1642
Tb927.8.8310	Tb927_08_v4:2460075-2461534:+	chaperone protein DNAj, putative	GO:0006457:protein folding;GO:0005575:cellular_component;GO:0005515:protein binding;GO:0031072:heat shock protein binding;GO:0051082:unfolded protein binding	0.92111	4354	1.48219	2712	-1642
Tb927.7.1950	Tb927_07_v4:465663-467735:-	retrotransposon hot spot protein 7 (RHS7), putative	-1	1.14203	3550	2.89419	989	-2561
Tb927.3.4620	Tb927_03_v4:1303395-1308274:-	hypothetical protein, conserved	GO:0003676:nucleic acid binding;GO:0008270:zinc ion binding	0.25141	7338	0.59134	5696	-1642
Tb11.01.0980	Tb927_11_01_v4:2478882-2484592:+	hypothetical protein, conserved (pseudogene)	-1	0.38409	6806	0.7164	5167	-1639
Tb927.10.6230	Tb927_10_v5:1579930-1582002:-	hypothetical protein, conserved,MORN repeat containing protein	GO:0008150:biological_process;GO:0005575:cellular_component;GO:0003674:molecular_function	0.77307	5005	1.21714	3367	-1638
Tb927.6.3230	Tb927_06_v4:957088-958578:+	RNA pseudouridylate synthase, putative	GO:0001522:pseudouridine synthesis;GO:0009451:RNA modification;GO:0003723:RNA binding;GO:0009982:pseudouridine synthase activity	0.35717	6921	0.68953	5285	-1636
Tb11.01.7170	Tb927_11_01_v4:4065107-4066510:-	C-14 sterol reductase, putative	GO:0006696:ergosterol biosynthetic process;GO:0016020:membrane;GO:0016021:integral to membrane;GO:0050613:delta14-sterol reductase activity	1.80443	1945	4.55219	310	-1635
Tb11.02.3010	Tb927_11_01_v4:1496841-1499185:+	protein kinase, putative	GO:0006468:protein phosphorylation;GO:0005575:cellular_component;GO:0004672:protein kinase activity;GO:0004674:protein serine/threonine kinase activity;GO:0004713:protein tyrosine kinase activity;GO:0005524:ATP binding	0.6769	5449	1.07213	3815	-1634
Tb927.4.2830	Tb927_04_v4:749373-750148:+	hypothetical protein, conserved	-1	0.43612	6558	0.78268	4924	-1634
Tb927.10.2950	Tb927_10_v5:766784-772387:+	hypothetical protein, conserved	-1	0.61636	5714	1.00236	4081	-1633
Tb927.3.1570	Tb927_03_v4:410684-412552:-	protein kinase, putative	GO:0006468:protein phosphorylation;GO:0005575:cellular_component;GO:0004672:protein kinase activity;GO:0004674:protein serine/threonine kinase activity;GO:0004713:protein tyrosine kinase activity;GO:0005524:ATP binding	1.11376	3667	1.86558	2037	-1630
Tb11.03.0840	Tb927_11_01_v4:67855-68798:-	hypothetical protein, conserved	-1	0.93193	4313	1.49702	2683	-1630
Tb927.3.750	Tb927_03_v4:182419-183423:-	hypothetical protein, conserved	GO:0005743:mitochondrial inner membrane;GO:0044429:mitochondrial part	0.89574	4462	1.42933	2833	-1629
Tb11.02.2450	Tb927_11_01_v4:1365219-1366480:+	hypothetical protein, conserved	-1	1.14113	3556	1.93355	1928	-1628
Tb11.01.3690	Tb927_11_01_v4:3107656-3111126:+	splicing factor 3B subunit 1, putative	GO:0005488:binding	0.65263	5550	1.04175	3922	-1628
Tb11.02.0358	Tb927_11_01_v4:809072-812182:-	hypothetical protein, conserved	-1	0.80321	4869	1.26428	3242	-1627
Tb927.1.2985	Tb927_01_v4:662952-663269:+	hypothetical protein, conserved	-1	0.7921	4920	1.24587	3293	-1627
Tb927.10.8270	Tb927_10_v5:2048610-2050832:-	eukaryotic translation initiation factor 3 subunit 8, putative	GO:0006413:translational initiation;GO:0005737:cytoplasm;GO:0005852:eukaryotic translation initiation factor 3 complex;GO:0003743:translation initiation factor activity;GO:0043024:ribosomal small subunit binding	1.1176	3653	1.86912	2027	-1626
Tb927.10.3310	Tb927_10_v5:852096-854936:+	hypothetical protein, conserved	GO:0001539:ciliary or flagellar motility	0.76387	5048	1.19959	3423	-1625
Tb09.211.0900	Tb927_09_v4:1422290-1422840:-	hypothetical protein, conserved	-1	0.36093	6905	0.6906	5280	-1625
Tb09.211.4100	Tb927_09_v4:2039539-2040163:-	hypothetical protein, conserved	-1	1.43417	2729	2.70237	1105	-1624
Tb927.10.9240	Tb927_10_v5:2289348-2290445:+	hypothetical protein, conserved	GO:0009405:pathogenesis;GO:0050708:regulation of protein secretion;GO:0005737:cytoplasm	1.08997	3728	1.82901	2104	-1624
Tb927.10.1510	Tb927_10_v5:406644-413624:-	NOT1 (NOT1)	-1	1.50851	2555	2.96893	933	-1622
Tb11.01.7340	Tb927_11_01_v4:4099310-4099950:-	hypothetical protein, conserved	GO:0044429:mitochondrial part	0.71289	5284	1.1195	3662	-1622
Tb927.10.8770	Tb927_10_v5:2163164-2164420:+	GTPase activating protein, putative	GO:0008150:biological_process;GO:0032313:regulation of Rab GTPase activity;GO:0005575:cellular_component;GO:0005622:intracellular;GO:0004672:protein kinase activity;GO:0005097:Rab GTPase activator activity	0.83275	4744	1.3132	3125	-1619
Tb927.7.5590	Tb927_07_v4:1504668-1509634:+	hypothetical protein, conserved	-1	0.16952	7556	0.54196	5937	-1619
Tb09.160.1280	Tb927_09_v4:568680-570719:-	hypothetical protein, conserved	GO:0044429:mitochondrial part	0.50396	6237	0.85762	4620	-1617
Tb927.8.2410	Tb927_08_v4:724816-725529:+	amidase, putative	GO:0019342:trypanothione biosynthetic process;GO:0046206:trypanothione metabolic process;GO:0005575:cellular_component	0.20185	7484	0.55747	5867	-1617
Tb927.6.1520	Tb927_06_v4:532496-533737:-	aquaporin 3, putative (AQP1)	GO:0006810:transport;GO:0016020:membrane;GO:0016021:integral to membrane;GO:0005215:transporter activity	1.38797	2828	2.58831	1212	-1616
Tb927.10.3890	Tb927_10_v5:1028040-1030565:-	phosphatidylinositol-4-phosphate 5-kinase, putative (PIP5KII-alpha)	GO:0008150:biological_process;GO:0046488:phosphatidylinositol metabolic process;GO:0005575:cellular_component;GO:0003674:molecular_function;GO:0016307:phosphatidylinositol phosphate kinase activity	0.43401	6579	0.77106	4963	-1616
Tb927.10.12540	Tb927_10_v5:3042095-3043006:-	electron transfer protein, putative,ferredoxin, putative	GO:0055114:oxidation-reduction process;GO:0044429:mitochondrial part;GO:0004362:glutathione-disulfide reductase activity;GO:0009055:electron carrier activity;GO:0051536:iron-sulfur cluster binding	1.17055	3462	1.98739	1847	-1615
Tb927.3.1920	Tb927_03_v4:505714-507794:-	NOT5 protein (NOT5)	GO:0045449:regulation of transcription;GO:0005634:nucleus;GO:0030528:transcription regulator activity	1.59877	2379	3.24656	766	-1613
Tb927.8.960	Tb927_08_v4:299328-307451:-	hypothetical protein, conserved	-1	1.10376	3694	1.844	2082	-1612
Tb927.10.650	Tb927_10_v5:173390-174052:+	TAX-2,flagellar protein	GO:0001539:ciliary or flagellar motility;GO:0020037:heme binding	0.92398	4343	1.47109	2734	-1609
Tb927.8.4460	Tb927_08_v4:1321193-1324222:-	hypothetical protein, conserved	-1	0.59342	5827	0.96801	4218	-1609
Tb927.10.980	Tb927_10_v5:268160-270103:+	hypothetical protein, conserved	-1	0.21285	7441	0.56288	5832	-1609
Tb927.3.2040	Tb927_03_v4:529310-532980:-	kinesin, putative	GO:0007017:microtubule-based process;GO:0007018:microtubule-based movement;GO:0005875:microtubule associated complex;GO:0003774:motor activity;GO:0003777:microtubule motor activity;GO:0005524:ATP binding	0.60007	5790	0.97617	4183	-1607
Tb927.10.9860	Tb927_10_v5:2437270-2438532:+	hypothetical protein, conserved	GO:0006479:protein methylation;GO:0044429:mitochondrial part;GO:0008168:methyltransferase activity;GO:0008276:protein methyltransferase activity	0.33044	7035	0.65341	5429	-1606
Tb11.01.6520	Tb927_11_01_v4:3893714-3895660:-	hypothetical protein, conserved	GO:0006260:DNA replication;GO:0005634:nucleus;GO:0003677:DNA binding;GO:0003887:DNA-directed DNA polymerase activity	0.36598	6886	0.68984	5284	-1602
Tb927.6.2080	Tb927_06_v4:674607-675925:-	hypothetical protein, conserved	GO:0044429:mitochondrial part	0.83539	4732	1.31144	3131	-1601
Tb11.02.5160	Tb927_11_01_v4:2025396-2027023:+	hypothetical protein, conserved	GO:0044429:mitochondrial part	1.56429	2462	3.07815	862	-1600
Tb927.8.4870	Tb927_08_v4:1433426-1437153:-	DIGIT,flagellar component	GO:0001539:ciliary or flagellar motility	0.85506	4645	1.33789	3046	-1599
Tb927.6.3250	Tb927_06_v4:961648-962628:+	hypothetical protein, conserved	GO:0008150:biological_process;GO:0005575:cellular_component;GO:0005622:intracellular;GO:0008270:zinc ion binding	1.02855	3954	1.66388	2357	-1597
Tb09.211.3730	Tb927_09_v4:1961951-1965388:+	hypothetical protein, conserved	GO:0006464:protein modification process;GO:0005575:cellular_component;GO:0003880:protein C-terminal carboxyl O-methyltransferase activity;GO:0008168:methyltransferase activity	0.30473	7145	0.62366	5548	-1597
Tb927.5.2400	Tb927_05_v4:760946-764723:+	ubiquitin carboxyl-terminal hydrolase, putative,cysteine peptidase, Clan CA, family C19, putative	GO:0006511:ubiquitin-dependent protein catabolic process;GO:0004221:ubiquitin thiolesterase activity	1.21205	3335	2.07155	1739	-1596
Tb927.10.9690	Tb927_10_v5:2391217-2396730:+	hypothetical protein, conserved,predicted C2 domain protein	GO:0008150:biological_process;GO:0005575:cellular_component;GO:0003674:molecular_function	0.12235	7664	0.51333	6069	-1595
Tb11.02.3990	Tb927_11_01_v4:1706317-1707198:-	S-phase kinase-associated protein, putative,Skp1 family protein, putative,Cyclin A/CDK2-associated protein,Cyclin A/CDK2- associated protein	GO:0006511:ubiquitin-dependent protein catabolic process;GO:0005575:cellular_component;GO:0003674:molecular_function;GO:0005515:protein binding	1.97213	1679	6.56276	86	-1593
Tb09.160.0530	Tb927_09_v4:370016-370805:-	CDP-diacylglycerol--inositol 3-phosphatidyltransferase, putative	GO:0008654:phospholipid biosynthetic process;GO:0005783:endoplasmic reticulum;GO:0005794:Golgi apparatus;GO:0016020:membrane;GO:0003881:CDP-diacylglycerol-inositol 3-phosphatidyltransferase activity;GO:0008526:phosphatidylinositol transporter activity	1.4797	2622	2.83911	1029	-1593
Tb11.01.4290	Tb927_11_01_v4:3265660-3268011:+	hypothetical protein, conserved	GO:0008150:biological_process;GO:0005575:cellular_component;GO:0003674:molecular_function	0.4139	6674	0.74249	5082	-1592
Tb927.7.3030	Tb927_07_v4:762013-764387:+	hypothetical protein, conserved	-1	0.65834	5528	1.03897	3937	-1591
Tb09.211.3210	Tb927_09_v4:1847755-1848621:+	transport protein particle (TRAPP) subunit, putative	GO:0006888:ER to Golgi vesicle-mediated transport;GO:0016020:membrane;GO:0030008:TRAPP complex;GO:0003674:molecular_function	1.04994	3879	1.70355	2289	-1590
Tb927.4.1250	Tb927_04_v4:331823-334613:-	peroxisome biogenesis factor 1, putative	GO:0007031:peroxisome organization;GO:0045046:protein import into peroxisome membrane;GO:0005737:cytoplasm;GO:0005777:peroxisome;GO:0000166:nucleotide binding;GO:0005488:binding;GO:0005515:protein binding;GO:0005524:ATP binding;GO:0017111:nucleoside-triphosphatase activity	0.55836	5982	0.91786	4392	-1590
Tb927.6.3680	Tb927_06_v4:1100712-1101506:-	hypothetical protein, conserved	-1	0.8174	4811	1.2707	3225	-1586
Tb927.2.2920	Tb927_02_v4:556476-558328:+	hypothetical protein, conserved (10C8.260)	-1	0.47031	6392	0.81303	4806	-1586
Tb927.7.7500	Tb927_07_v4:2173833-2174795:+	thymine-7-hydroxylase, putative (TLP7)	GO:0008152:metabolic process;GO:0005506:iron ion binding;GO:0008198:ferrous iron binding;GO:0016491:oxidoreductase activity	1.64124	2296	3.39777	711	-1585
Tb927.6.270	Tb927_06_v4:121349-124942:-	receptor-type adenylate cyclase GRESAG 4, pseudogene, putative,receptor-type adenylate cyclase GRESAG 4, degenerate	-1	0.36661	6884	0.68484	5300	-1584
Tb927.10.1550	Tb927_10_v5:426281-427729:-	proteasome regulatory non-ATP-ase subunit 5,19S proteasome regulatory subunit (RPN5)	GO:0006511:ubiquitin-dependent protein catabolic process;GO:0005838:proteasome regulatory particle;GO:0004175:endopeptidase activity	1.23097	3266	2.11446	1683	-1583
Tb11.03.0850	Tb927_11_01_v4:66666-67480:-	phosphatase and tensin homologue, putative	GO:0006470:protein dephosphorylation;GO:0016311:dephosphorylation;GO:0008138:protein tyrosine/serine/threonine phosphatase activity;GO:0016791:phosphatase activity	0.67658	5450	1.05474	3867	-1583
Tb11.02.1630	Tb927_11_01_v4:1189068-1192775:-	hypothetical protein, conserved,predicted C2 domain protein	GO:0008150:biological_process;GO:0005575:cellular_component;GO:0003674:molecular_function	0.48834	6305	0.82996	4722	-1583
Tb927.3.5410	Tb927_03_v4:1514197-1515076:+	hypothetical protein, conserved	-1	0.31871	7084	0.63738	5501	-1583
Tb927.7.1970	Tb927_07_v4:476850-478910:-	retrotransposon hot spot protein 7 (RHS7), putative	-1	0.93737	4288	2.79696	1048	-3240
Tb11.02.3360	Tb927_11_01_v4:1572418-1574521:+	replication factor C, subunit 1, putative,replication factor C large subunit, putative	GO:0006260:DNA replication;GO:0006508:proteolysis;GO:0005634:nucleus;GO:0005663:DNA replication factor C complex;GO:0000166:nucleotide binding;GO:0003677:DNA binding;GO:0003689:DNA clamp loader activity;GO:0004176:ATP-dependent peptidase activity;GO:0004252:serine-type endopeptidase activity;GO:0005524:ATP binding;GO:0017111:nucleoside-triphosphatase activity	0.6197	5698	0.99285	4119	-1579
Tb11.01.7080	Tb927_11_01_v4:4037978-4040983:-	U5 small nuclear ribonucleoprotein component, putative,U5 snrnp-specific protein, putative	GO:0006412:translation;GO:0005634:nucleus;GO:0003924:GTPase activity;GO:0005515:protein binding;GO:0005525:GTP binding	0.64959	5565	1.0263	3987	-1578
Tb927.10.8290	Tb927_10_v5:2052254-2054476:-	eukaryotic translation initiation factor 3 subunit 8, putative	GO:0006413:translational initiation;GO:0005737:cytoplasm;GO:0005852:eukaryotic translation initiation factor 3 complex;GO:0003743:translation initiation factor activity;GO:0043024:ribosomal small subunit binding	1.13736	3570	1.88947	1993	-1577
Tb927.8.810	Tb927_08_v4:231908-233135:-	radial spoke protein RSP9, putative	-1	1.06746	3806	1.73955	2230	-1576
Tb927.8.4250	Tb927_08_v4:1263323-1264876:-	hypothetical protein, conserved	GO:0044429:mitochondrial part	0.28937	7200	0.60601	5627	-1573
Tb09.211.3030	Tb927_09_v4:1810993-1812449:+	hypothetical protein, conserved	GO:0006979:response to oxidative stress;GO:0055114:oxidation-reduction process;GO:0044429:mitochondrial part;GO:0004601:peroxidase activity;GO:0020037:heme binding	0.73774	5162	1.1374	3590	-1572
Tb927.6.3150	Tb927_06_v4:927480-941045:+	Hydin,flagellar component	-1	0.6225	5680	0.9958	4108	-1572
Tb927.10.11650	Tb927_10_v5:2848232-2848717:+	hypothetical protein, conserved	GO:0006499:N-terminal protein myristoylation	1.41361	2776	2.59131	1209	-1567
Tb11.01.5930	Tb927_11_01_v4:3749121-3753950:+	hypothetical protein, conserved	GO:0006464:protein modification process;GO:0005622:intracellular;GO:0005488:binding;GO:0008270:zinc ion binding;GO:0016881:acid-amino acid ligase activity	1.44492	2711	2.6553	1145	-1566
Tb927.4.4650	Tb927_04_v4:1279421-1280242:-	diphthine synthase, putative	GO:0008152:metabolic process;GO:0017183:peptidyl-diphthamide biosynthetic process from peptidyl-histidine;GO:0004164:diphthine synthase activity;GO:0008168:methyltransferase activity	0.79676	4898	1.22698	3332	-1566
Tb927.6.5080	Tb927_06_v4:1386177-1388335:+	hypothetical protein, conserved	GO:0006811:ion transport;GO:0016020:membrane	1.4896	2596	2.82803	1031	-1565
Tb927.10.1120	Tb927_10_v5:301439-303280:-	hypothetical protein, conserved	-1	1.27218	3144	2.20733	1581	-1563
Tb927.4.2770	Tb927_04_v4:734160-735339:+	hypothetical protein, conserved	-1	0.96441	4197	1.51579	2635	-1562
Tb11.02.4180	Tb927_11_01_v4:1748892-1751552:-	hypothetical protein, conserved	-1	0.37234	6860	0.68538	5298	-1562
Tb927.1.2580	Tb927_01_v4:607378-608595:+	RNasePH-like protein,exosome-associated protein 1,Rrp42 homologue (TbEAP1)	GO:0006396:RNA processing;GO:0000175:3'-5'-exoribonuclease activity;GO:0003723:RNA binding	0.868	4580	1.34614	3021	-1559
Tb927.10.15860	Tb927_10_v5:3914105-3914575:+	hypothetical protein, conserved	-1	0.4796	6341	0.81992	4782	-1559
Tb927.5.4310	Tb927_05_v4:1287692-1290326:-	GTP-binding protein, putative	GO:0005622:intracellular;GO:0005525:GTP binding	0.50805	6217	0.84764	4659	-1558
Tb11.02.5105	Tb927_11_01_v4:2006283-2006726:+	hypothetical protein, conserved	-1	1.29	3088	2.24688	1534	-1554
Tb927.6.4030	Tb927_06_v4:1177461-1178316:-	superoxide dismutase, putative	GO:0006801:superoxide metabolic process;GO:0055114:oxidation-reduction process;GO:0044429:mitochondrial part;GO:0004784:superoxide dismutase activity;GO:0046872:metal ion binding	1.23071	3267	2.09448	1713	-1554
Tb11.01.5850	Tb927_11_01_v4:3730242-3733427:+	hypothetical protein, conserved	GO:0008150:biological_process;GO:0005575:cellular_component;GO:0003674:molecular_function	0.31934	7083	0.62987	5530	-1553
Tb11.02.3920	Tb927_11_01_v4:1694323-1695396:-	tatD related deoxyribonuclease, putative	GO:0008152:metabolic process;GO:0005575:cellular_component;GO:0004536:deoxyribonuclease activity	1.31335	3014	2.31714	1462	-1552
Tb927.5.2410	Tb927_05_v4:767188-771953:+	kinesin, putative	GO:0006508:proteolysis;GO:0007018:microtubule-based movement;GO:0005622:intracellular;GO:0003777:microtubule motor activity;GO:0004198:calcium-dependent cysteine-type endopeptidase activity;GO:0005488:binding;GO:0005524:ATP binding	1.23631	3246	2.10389	1697	-1549
Tb927.7.7270	Tb927_07_v4:2098061-2100567:-	hypothetical protein, conserved	-1	0.31451	7102	0.62207	5553	-1549
Tb11.03.0860	Tb927_11_01_v4:64133-66100:-	hypothetical protein, conserved	-1	0.75269	5096	1.15618	3550	-1546
Tb11.01.5060	Tb927_11_01_v4:3543740-3545394:-	hypothetical protein, conserved	GO:0008150:biological_process;GO:0005575:cellular_component;GO:0003674:molecular_function	1.03284	3935	1.64528	2390	-1545
Tb927.4.4180	Tb927_04_v4:1105995-1108610:-	hypothetical protein, conserved	-1	0.64946	5566	1.01564	4023	-1543
Tb11.02.4020	Tb927_11_01_v4:1708496-1709788:-	hypothetical protein, conserved	GO:0051205:protein insertion into membrane;GO:0016021:integral to membrane;GO:0044429:mitochondrial part	0.64184	5598	1.00878	4056	-1542
Tb11.01.1330	Tb927_11_01_v4:2554603-2555519:-	hypothetical protein, conserved	-1	0.41674	6657	0.73233	5115	-1542
Tb927.8.3450	Tb927_08_v4:1027645-1028213:+	hypothetical protein, conserved	-1	0.96615	4194	1.5079	2653	-1541
Tb09.160.0520	Tb927_09_v4:364404-369221:-	hypothetical protein, conserved	-1	0.83812	4718	1.28965	3179	-1539
Tb927.3.3850	Tb927_03_v4:1066556-1070719:+	hypothetical protein, conserved	-1	0.91651	4367	1.43239	2830	-1537
Tb927.6.1220	Tb927_06_v4:463493-465245:-	hypothetical protein, conserved	-1	0.52299	6151	0.85896	4614	-1537
Tb927.10.250	Tb927_10_v5:79978-82149:+	hypothetical protein, conserved	-1	0.35293	6935	0.66218	5399	-1536
Tb09.160.3340	Tb927_09_v4:819596-819742:+	hypothetical protein, unlikely (1L12.560)	-1	0.79676	4885	2.73527	1082	-3803
Tb927.4.380	Tb927_04_v4:112862-113903:-	hypothetical protein, conserved	GO:0008150:biological_process;GO:0005575:cellular_component;GO:0003674:molecular_function	1.02203	3979	1.62017	2444	-1535
Tb11.02.0130	Tb927_11_01_v4:724898-727537:-	hypothetical protein, conserved	GO:0044429:mitochondrial part	0.78356	4968	1.19447	3433	-1535
Tb927.5.2310	Tb927_05_v4:721343-723478:+	hypothetical protein, conserved	-1	0.47536	6364	0.80678	4829	-1535
Tb927.8.2640	Tb927_08_v4:778840-782385:+	ubiquitin-activating enzyme e1, putative (UBA1)	GO:0006464:protein modification process;GO:0005575:cellular_component;GO:0003824:catalytic activity;GO:0004839:ubiquitin activating enzyme activity;GO:0004842:ubiquitin-protein ligase activity;GO:0005524:ATP binding;GO:0008641:small protein activating enzyme activity	1.33302	2967	2.3481	1434	-1533
Tb927.3.3230	Tb927_03_v4:833221-835050:-	hypothetical protein, conserved	-1	0.52288	6152	0.85774	4619	-1533
Tb927.2.2020	Tb927_02_v4:387550-388705:-	expression site-associated gene (ESAG) protein, putative,expression site-associated gene 3 (ESAG3) protein, putative (25N14.255)	GO:0008150:biological_process;GO:0005886:plasma membrane;GO:0003674:molecular_function	0.4327	6586	0.75011	5053	-1533
Tb927.10.9050	Tb927_10_v5:2244421-2246457:+	hypothetical protein, conserved	GO:0001522:pseudouridine synthesis;GO:0009451:RNA modification;GO:0003723:RNA binding;GO:0009982:pseudouridine synthase activity	0.31397	7106	0.61826	5573	-1533
Tb09.160.4840	Tb927_09_v4:1036039-1036759:+	hypothetical protein, conserved	GO:0044429:mitochondrial part	1.17523	3445	1.93939	1913	-1532
Tb927.7.910	Tb927_07_v4:213070-215492:-	hypothetical protein, conserved	GO:0055114:oxidation-reduction process;GO:0044429:mitochondrial part;GO:0016491:oxidoreductase activity	0.36423	6895	0.66815	5365	-1530
Tb927.7.6830	Tb927_07_v4:1895981-1897411:-	trans-sialidase, putative	GO:0009405:pathogenesis;GO:0004308:exo-alpha-sialidase activity	0.3396	6995	2.7204	1092	-5903
Tb11.01.3960	Tb927_11_01_v4:3181533-3183808:+	flagellar protein essential for flagellar pocket biogenesis (BILBO1)	GO:0005509:calcium ion binding	1.62738	2325	3.18765	796	-1529
Tb927.10.16110	Tb927_10_v5:3963160-3964320:+	hypothetical protein, conserved	GO:0001539:ciliary or flagellar motility	1.13531	3576	1.8578	2047	-1529
Tb11.52.0003	Tb927_11_01_v4:3380618-3382920:-	oligopeptidase b,serine peptidase, clan SC, family S9A-like protein (OPB)	GO:0006508:proteolysis;GO:0005575:cellular_component;GO:0004252:serine-type endopeptidase activity;GO:0008236:serine-type peptidase activity	1.94751	1712	5.37836	184	-1528
Tb927.10.10220	Tb927_10_v5:2512930-2514186:-	procyclin-associated gene 2 (PAG2) protein (PAG2)	GO:0008150:biological_process;GO:0020012:evasion or tolerance of host immune response;GO:0005575:cellular_component;GO:0003674:molecular_function	0.36216	6903	0.66664	5375	-1528
Tb927.10.14130	Tb927_10_v5:3432891-3433349:-	hypothetical protein, conserved	GO:0006614:SRP-dependent cotranslational protein targeting to membrane;GO:0048500:signal recognition particle;GO:0008312:7S RNA binding	1.81311	1925	4.27174	398	-1527
Tb927.7.3410	Tb927_07_v4:886750-888439:-	centrin, putative	GO:0008150:biological_process;GO:0005932:microtubule basal body;GO:0005509:calcium ion binding	0.75342	5092	1.14744	3565	-1527
Tb927.6.320	Tb927_06_v4:155850-159443:+	receptor-type adenylate cyclase GRESAG 4, pseudogene, putative,receptor-type adenylate cyclase GRESAG 4, degenerate	GO:0009190:cyclic nucleotide biosynthetic process;GO:0023034:intracellular signaling pathway;GO:0016849:phosphorus-oxygen lyase activity	0.53322	6102	0.8688	4575	-1527
Tb927.6.2880	Tb927_06_v4:863803-867060:+	kinesin, putative	GO:0007017:microtubule-based process;GO:0007018:microtubule-based movement;GO:0005875:microtubule associated complex;GO:0003774:motor activity;GO:0003777:microtubule motor activity;GO:0005524:ATP binding	0.63488	5621	0.99889	4095	-1526
Tb11.02.1190	Tb927_11_01_v4:1069038-1071727:+	hypothetical protein, conserved	-1	1.2188	3310	2.03082	1785	-1525
Tb927.4.4970	Tb927_04_v4:1364481-1365677:-	myosin heavy chain kinase A, putative	GO:0006468:protein phosphorylation;GO:0004674:protein serine/threonine kinase activity;GO:0005524:ATP binding	1.21487	3323	2.02179	1798	-1525
Tb927.10.7720	Tb927_10_v5:1942472-1942867:-	hypothetical protein, conserved	GO:0044429:mitochondrial part	0.58251	5869	0.93216	4344	-1525
Tb927.7.3080	Tb927_07_v4:779167-780456:+	hypothetical protein, conserved	-1	0.89136	4484	1.37892	2960	-1524
Tb927.10.2970	Tb927_10_v5:776124-776471:+	hypothetical protein, conserved	-1	1.72883	2109	3.66872	587	-1522
Tb927.3.640	Tb927_03_v4:160524-161414:-	hypothetical protein, conserved	-1	0.78838	4942	1.20066	3420	-1522
Tb927.3.3070	Tb927_03_v4:787225-790021:-	3', 5'-cyclic nucleotide phosphodiesterase, putative (PDEC)	GO:0007165:signal transduction;GO:0004114:3',5'-cyclic-nucleotide phosphodiesterase activity;GO:0008270:zinc ion binding	0.76329	5051	1.16065	3530	-1521
Tb09.160.2290	Tb927_09_v4:684359-688600:+	hypothetical protein, conserved (1L12.20)	-1	0.71075	5293	1.08675	3773	-1520
Tb927.6.3160	Tb927_06_v4:942064-943779:+	splicing factor 3a, putative	GO:0005634:nucleus;GO:0003676:nucleic acid binding;GO:0008270:zinc ion binding	1.07353	3787	1.71399	2270	-1517
Tb927.7.7210	Tb927_07_v4:2076515-2079519:-	hypothetical protein, conserved	-1	0.59757	5810	0.94544	4296	-1514
Tb09.160.2960	Tb927_09_v4:763080-766288:+	hypothetical protein, conserved (1L12.380)	-1	0.35816	6918	0.65911	5404	-1514
Tb927.4.4930	Tb927_04_v4:1348450-1352981:-	hypothetical protein, conserved	-1	0.35737	6920	0.65888	5407	-1513
Tb11.18.0012	Tb927_11_01_v4:587227-590568:+	hypothetical protein, conserved	GO:0008150:biological_process;GO:0005575:cellular_component;GO:0003674:molecular_function	0.80185	4874	1.21806	3362	-1512
Tb927.10.6190	Tb927_10_v5:1569937-1571566:-	aldehyde dehydrogenase, putative (ALDH)	GO:0008152:metabolic process;GO:0009450:gamma-aminobutyric acid catabolic process;GO:0005575:cellular_component;GO:0004362:glutathione-disulfide reductase activity;GO:0009013:succinate-semialdehyde dehydrogenase [NAD(P)+] activity;GO:0016491:oxidoreductase activity	0.58566	5854	0.93221	4343	-1511
Tb927.7.2230	Tb927_07_v4:576578-577953:-	hypothetical protein, conserved	GO:0006810:transport;GO:0016020:membrane;GO:0016021:integral to membrane;GO:0005488:binding	0.3144	7103	0.61379	5592	-1511
Tb09.211.1950	Tb927_09_v4:1611882-1612989:-	hypothetical protein, conserved,predicted zinc finger protein	GO:0008270:zinc ion binding	0.69662	5371	1.05701	3861	-1510
Tb927.8.3580	Tb927_08_v4:1076641-1078261:-	ATP-dependent chaperone, putative,mitochondrial chaperone BCS1, putative	GO:0009060:aerobic respiration;GO:0005739:mitochondrion;GO:0044429:mitochondrial part;GO:0000166:nucleotide binding;GO:0005524:ATP binding;GO:0017111:nucleoside-triphosphatase activity	0.63501	5620	0.99534	4110	-1510
Tb927.10.3950	Tb927_10_v5:1045318-1046361:-	hypothetical protein, conserved	-1	0.27434	7259	0.58057	5749	-1510
Tb11.01.8110	Tb927_11_01_v4:4296369-4297262:-	hypothetical protein, conserved	GO:0044429:mitochondrial part	0.50635	6226	0.8313	4717	-1509
Tb927.3.1080	Tb927_03_v4:265283-266188:+	hypothetical protein, conserved	-1	0.87904	4537	1.34355	3029	-1508
Tb927.3.4710	Tb927_03_v4:1330991-1332832:-	hypothetical protein, conserved	-1	1.93062	1737	5.00392	230	-1507
Tb11.01.2885	Tb927_11_01_v4:2913733-2918152:+	Nucleoporin (TbNup140)	GO:0005643:nuclear pore	0.65523	5535	1.01317	4029	-1506
Tb11.01.4880	Tb927_11_01_v4:3505562-3506233:-	hypothetical protein, conserved	-1	1.69945	2164	3.52138	659	-1505
Tb927.8.7340	Tb927_08_v4:2106984-2109357:-	trans-sialidase, putative,neuraminidase, putative	GO:0009405:pathogenesis;GO:0005575:cellular_component;GO:0004308:exo-alpha-sialidase activity	0.07811	7732	2.68052	1124	-6608
Tb927.3.840	Tb927_03_v4:195485-196651:-	hypothetical protein, conserved	-1	0.77704	4990	1.17969	3485	-1505
Tb927.10.5430	Tb927_10_v5:1367462-1368307:+	hypothetical protein, conserved	-1	1.25455	3188	2.11399	1684	-1504
Tb11.01.0660	Tb927_11_01_v4:2395515-2396951:+	hypothetical protein, conserved	-1	0.2307	7393	0.55316	5891	-1502
Tb927.4.2780	Tb927_04_v4:735828-738352:+	hypothetical protein, conserved	-1	0.38504	6800	0.68502	5299	-1501
Tb927.7.750	Tb927_07_v4:169510-172171:-	hypothetical protein, conserved	-1	0.78505	4962	1.18614	3463	-1499
Tb927.4.560	Tb927_04_v4:151603-164577:-	dynein heavy chain, putative	GO:0007018:microtubule-based movement;GO:0030286:dynein complex;GO:0000166:nucleotide binding;GO:0003777:microtubule motor activity;GO:0005524:ATP binding;GO:0016887:ATPase activity;GO:0017111:nucleoside-triphosphatase activity	0.89946	4444	1.38336	2947	-1497
Tb927.4.3680	Tb927_04_v4:931755-932598:-	protein phosphatase 2C, putative	GO:0044429:mitochondrial part;GO:0003824:catalytic activity	0.35474	6928	0.65233	5432	-1496
Tb11.03.0780	Tb927_11_01_v4:82443-84872:-	hypothetical protein, conserved,ATP-binding protein, putative	-1	0.30341	7148	0.60228	5652	-1496
Tb927.8.5060	Tb927_08_v4:1495866-1496565:+	ADP-ribosylation factor, putative,small GTPase, putative	GO:0006886:intracellular protein transport;GO:0007264:small GTPase mediated signal transduction;GO:0005575:cellular_component;GO:0005622:intracellular;GO:0005525:GTP binding	0.9152	4374	1.40948	2880	-1494
Tb11.03.0650	Tb927_11_01_v4:111833-112312:-	hypothetical protein, conserved	-1	0.58991	5840	0.93171	4346	-1494
Tb927.7.3990	Tb927_07_v4:1050081-1056158:+	mitochondrial DNA polymerase I protein C (TbPOL1C)	GO:0006260:DNA replication;GO:0006281:DNA repair;GO:0006310:DNA recombination;GO:0009379:Holliday junction helicase complex;GO:0044429:mitochondrial part;GO:0003677:DNA binding;GO:0003887:DNA-directed DNA polymerase activity;GO:0005524:ATP binding;GO:0009378:four-way junction helicase activity	0.17514	7542	0.51859	6048	-1494
Tb927.10.10190	Tb927_10_v5:2505242-2507782:+	hypothetical protein, conserved (GU1)	GO:0008150:biological_process;GO:0005575:cellular_component;GO:0003674:molecular_function;GO:0005515:protein binding	0.72693	5215	1.10308	3722	-1493
Tb927.8.3280	Tb927_08_v4:984411-985758:+	hypothetical protein, conserved	-1	0.58309	5866	0.92251	4373	-1493
Tb927.4.5290	Tb927_04_v4:1434071-1435275:-	UDP-Gal or UDP-GlcNAc-dependent glycosyltransferase, putative	GO:0006486:protein glycosylation;GO:0006506:GPI anchor biosynthetic process;GO:0016020:membrane;GO:0016021:integral to membrane;GO:0008194:UDP-glycosyltransferase activity;GO:0008378:galactosyltransferase activity	0.94616	4261	1.45254	2770	-1491
Tb927.8.5090	Tb927_08_v4:1502444-1508078:+	DNA-directed RNA polymerase I largest subunit (RPA190)	GO:0006350:transcription;GO:0005634:nucleus;GO:0003677:DNA binding;GO:0003899:DNA-directed RNA polymerase activity;GO:0008270:zinc ion binding	0.64465	5589	0.99759	4099	-1490
Tb11.01.5240	Tb927_11_01_v4:3580688-3585595:-	hypothetical protein, conserved	GO:0008150:biological_process;GO:0005575:cellular_component;GO:0003674:molecular_function	0.54614	6038	0.87601	4549	-1489
Tb927.1.4800	Tb927_01_v4:982326-983948:+	hypothetical protein, conserved	-1	0.60386	5774	0.94739	4286	-1488
Tb927.8.7240	Tb927_08_v4:2077889-2079013:+	hypothetical protein, conserved	-1	0.37985	6832	0.67255	5344	-1488
Tb927.7.2750	Tb927_07_v4:717696-718683:+	protein kinase, putative	GO:0006468:protein phosphorylation;GO:0005575:cellular_component;GO:0004672:protein kinase activity;GO:0004674:protein serine/threonine kinase activity;GO:0004713:protein tyrosine kinase activity;GO:0005524:ATP binding	0.96312	4198	1.48283	2711	-1487
Tb927.10.7940	Tb927_10_v5:1983216-1984328:-	methyltransferase, putative	GO:0001510:RNA methylation;GO:0032259:methylation;GO:0005575:cellular_component;GO:0003676:nucleic acid binding;GO:0008168:methyltransferase activity;GO:0008649:rRNA methyltransferase activity	0.28736	7211	0.58454	5724	-1487
Tb927.3.2650	Tb927_03_v4:674715-674967:-	cytochrome c oxidase copper chaperone, putative	GO:0006825:copper ion transport;GO:0005758:mitochondrial intermembrane space;GO:0005507:copper ion binding;GO:0016531:copper chaperone activity	1.26714	3154	2.12468	1668	-1486
Tb927.7.2380	Tb927_07_v4:612382-612873:-	hypothetical protein, conserved	-1	0.8189	4799	1.23613	3313	-1486
Tb11.02.4610	Tb927_11_01_v4:1889135-1890863:-	chromatin binding protein, putative,regulator of chromatin condensation, putative (RCC1)	GO:0051276:chromosome organization;GO:0005634:nucleus;GO:0003682:chromatin binding;GO:0008536:Ran GTPase binding	0.70303	5340	1.05912	3854	-1486
Tb927.8.4220	Tb927_08_v4:1251195-1251983:-	hypothetical protein, conserved	-1	1.67769	2218	3.32413	734	-1484
Tb927.8.3960	Tb927_08_v4:1184116-1185383:-	hypothetical protein, conserved	GO:0044429:mitochondrial part	0.8905	4494	1.35421	3010	-1484
Tb927.4.2480	Tb927_04_v4:650671-652173:+	8-oxoguanine DNA glycosylase, putative	GO:0006281:DNA repair;GO:0006284:base-excision repair;GO:0006289:nucleotide-excision repair;GO:0005622:intracellular;GO:0044429:mitochondrial part;GO:0003677:DNA binding;GO:0003684:damaged DNA binding;GO:0003824:catalytic activity;GO:0008534:oxidized purine base lesion DNA N-glycosylase activity	0.90794	4407	1.39379	2924	-1483
Tb927.2.4560	Tb927_02_v4:812051-814041:-	hypothetical protein, conserved (30M24.300)	GO:0008150:biological_process;GO:0032313:regulation of Rab GTPase activity;GO:0005575:cellular_component;GO:0005622:intracellular;GO:0003674:molecular_function;GO:0005097:Rab GTPase activator activity	0.4471	6502	0.75545	5019	-1483
Tb927.8.7620	Tb927_08_v4:2198893-2200783:+	amino acid transporter 1, putative (AATP1)	GO:0006865:amino acid transport;GO:0016020:membrane;GO:0005275:amine transmembrane transporter activity	1.69378	2185	3.41848	703	-1482
Tb927.10.750	Tb927_10_v5:195904-196284:+	hypothetical protein, conserved	-1	0.59195	5831	0.92905	4351	-1480
Tb927.5.1680	Tb927_05_v4:528937-534192:+	hypothetical protein, conserved	-1	0.52775	6127	0.85119	4647	-1480
Tb11.03.0260	Tb927_11_01_v4:222591-223467:+	hypothetical protein, conserved	GO:0006412:translation;GO:0005622:intracellular;GO:0005840:ribosome;GO:0044429:mitochondrial part;GO:0003735:structural constituent of ribosome	1.21974	3305	2.00298	1826	-1479
Tb927.1.1270	Tb927_01_v4:334231-335988:+	homocysteine S-methyltransferase, putative	GO:0000096:sulfur amino acid metabolic process;GO:0005575:cellular_component;GO:0008898:homocysteine S-methyltransferase activity	1.3799	2844	2.41721	1368	-1476
Tb09.211.0610	Tb927_09_v4:1371136-1374304:-	hypothetical protein, conserved	-1	0.8992	4447	1.37285	2971	-1476
Tb11.01.3670	Tb927_11_01_v4:3101037-3104576:+	hypothetical protein, conserved	GO:0005488:binding	0.43068	6593	0.73147	5117	-1476
Tb927.1.1420	Tb927_01_v4:359496-362252:+	hypothetical protein, conserved	-1	1.35524	2897	2.35717	1422	-1475
Tb09.211.3440	Tb927_09_v4:1894970-1896242:+	class I transcription factor A, subunit 2 (CITFA-2)	-1	1.17782	3438	1.90939	1964	-1474
Tb11.01.1690	Tb927_11_01_v4:2624683-2625563:+	hypothetical protein, conserved	GO:0044429:mitochondrial part	1.13132	3592	1.81098	2118	-1474
Tb927.3.5190	Tb927_03_v4:1456977-1458053:+	hypothetical protein, conserved	-1	1.34936	2915	2.33591	1443	-1472
Tb927.4.1660	Tb927_04_v4:425933-427751:-	mitochondrial carrier protein, putative	GO:0006810:transport;GO:0005743:mitochondrial inner membrane;GO:0016020:membrane;GO:0031966:mitochondrial membrane;GO:0044429:mitochondrial part;GO:0005488:binding	1.01838	3993	1.57768	2521	-1472
Tb09.211.3750	Tb927_09_v4:1969946-1973332:+	hypothetical protein, conserved	GO:0007165:signal transduction;GO:0005634:nucleus;GO:0003700:sequence-specific DNA binding transcription factor activity;GO:0004871:signal transducer activity	0.69455	5378	1.04678	3906	-1472
Tb927.5.1040	Tb927_05_v4:338726-339323:+	hypothetical protein	-1	1.26545	3158	2.11382	1687	-1471
Tb927.6.1430	Tb927_06_v4:509159-511523:-	hypothetical protein, conserved	-1	1.23664	3243	2.04091	1772	-1471
Tb11.02.0630	Tb927_11_01_v4:871181-873344:-	ABC transporter, putative,adrenoleukodystrophy protein homolog (ABCD1)	GO:0006810:transport;GO:0016020:membrane;GO:0016021:integral to membrane;GO:0043190:ATP-binding cassette (ABC) transporter complex;GO:0000166:nucleotide binding;GO:0005524:ATP binding;GO:0016887:ATPase activity;GO:0017111:nucleoside-triphosphatase activity;GO:0042626:ATPase activity, coupled to transmembrane movement of substances	1.04729	3884	1.63596	2413	-1471
Tb927.5.840	Tb927_05_v4:287544-290760:+	hypothetical protein, conserved	-1	0.36938	6875	0.65907	5405	-1470
Tb927.4.5020	Tb927_04_v4:1373829-1379322:-	RNA polymerase IIA largest subunit (RPB1)	GO:0006350:transcription;GO:0003677:DNA binding;GO:0003899:DNA-directed RNA polymerase activity	0.62114	5693	0.96609	4225	-1468
Tb927.7.7250	Tb927_07_v4:2088432-2092829:-	hypothetical protein, conserved	GO:0008150:biological_process;GO:0005575:cellular_component;GO:0003674:molecular_function	0.39169	6759	0.68725	5291	-1468
Tb927.6.280	Tb927_06_v4:126013-130891:-	receptor-type adenylate cyclase GRESAG 4, putative	GO:0009190:cyclic nucleotide biosynthetic process;GO:0023034:intracellular signaling pathway;GO:0016021:integral to membrane;GO:0004016:adenylate cyclase activity;GO:0016849:phosphorus-oxygen lyase activity	0.37049	6868	0.66209	5400	-1468
Tb09.211.3980	Tb927_09_v4:2020760-2022179:+	hypothetical protein, conserved	-1	1.02855	3953	1.59825	2486	-1467
Tb11.01.6470	Tb927_11_01_v4:3882574-3883850:-	chromosomal passenger protein (CTC2)	GO:0000281:cytokinesis after mitosis;GO:0007059:chromosome segregation;GO:0033047:regulation of mitotic sister chromatid segregation;GO:0051225:spindle assembly;GO:0005876:spindle microtubule;GO:0032133:chromosome passenger complex;GO:0005515:protein binding	0.38158	6818	0.67187	5351	-1467
Tb927.7.5040	Tb927_07_v4:1328119-1330140:+	kinesin, putative (KIN-B)	GO:0000910:cytokinesis;GO:0007059:chromosome segregation;GO:0005634:nucleus;GO:0032133:chromosome passenger complex;GO:0051233:spindle midzone;GO:0005515:protein binding	0.57311	5906	0.9049	4441	-1465
Tb11.50.0001	Tb927_11_01_v4:174146-175001:-	hypothetical protein, conserved	-1	1.41111	2786	2.46533	1324	-1462
Tb09.160.4020	Tb927_09_v4:903326-907451:+	ubiquitin carboxyl-terminal hydrolase, putative,cysteine peptidase, Clan CA, family C19, putative (28G16.310)	GO:0006511:ubiquitin-dependent protein catabolic process;GO:0016579:protein deubiquitination;GO:0004197:cysteine-type endopeptidase activity;GO:0004221:ubiquitin thiolesterase activity;GO:0004843:ubiquitin-specific protease activity	1.52335	2530	2.75923	1069	-1461
Tb927.8.7020	Tb927_08_v4:2017999-2021228:+	peptidase, putative,metallo-peptidase, Clan ME, Family M16	GO:0006508:proteolysis;GO:0005575:cellular_component;GO:0003824:catalytic activity;GO:0004222:metalloendopeptidase activity;GO:0008270:zinc ion binding;GO:0046872:metal ion binding	1.1492	3524	1.85213	2063	-1461
Tb09.160.4950	Tb927_09_v4:1060592-1061470:+	hypothetical protein, conserved	-1	3.36411	477	2.62422	1178	701
Tb09.160.1210	Tb927_09_v4:552786-556194:-	hypothetical protein, conserved	-1	0.4582	6447	0.76628	4986	-1461
Tb11.02.0540	Tb927_11_01_v4:855915-856307:-	hypothetical protein	GO:0044429:mitochondrial part	1.76843	2020	3.72785	560	-1460
Tb927.7.5050	Tb927_07_v4:1330859-1334092:+	hypothetical protein, conserved	-1	1.00427	4049	1.54105	2589	-1460
Tb927.10.12110	Tb927_10_v5:2947190-2947543:+	hypothetical protein, conserved	GO:0005515:protein binding	1.66221	2247	3.20175	788	-1459
Tb09.244.1970	Tb927_09_v4:2498805-2499284:+	leucine-rich repeat protein (pseudogene), putative,leucine-rich repeat protein, fragment	-1	1.83868	1880	2.61599	1183	-697
Tb927.3.1670	Tb927_03_v4:439329-442412:-	hypothetical protein, conserved	GO:0008150:biological_process;GO:0005575:cellular_component;GO:0003674:molecular_function	0.95745	4221	1.45925	2762	-1459
Tb11.01.1980	Tb927_11_01_v4:2680725-2681212:+	hypothetical protein, conserved	-1	0.48691	6308	0.80092	4849	-1459
Tb927.5.990	Tb927_05_v4:326337-326969:+	hypothetical protein, conserved	-1	0.3455	6976	0.63355	5517	-1459
Tb927.1.5000	Tb927_01_v4:1004241-1005123:+	hypothetical protein, conserved	GO:0044429:mitochondrial part	1.80904	1935	3.96425	477	-1458
Tb927.7.4460	Tb927_07_v4:1185462-1188332:-	hypothetical protein, conserved	-1	1.18111	3425	1.90621	1967	-1458
Tb927.10.6220	Tb927_10_v5:1576395-1578800:-	5'-3' exoribonuclease XRND, putative,5'-3' exoribonuclease 2, putative (XRND)	GO:0006396:RNA processing;GO:0005622:intracellular;GO:0005634:nucleus;GO:0003676:nucleic acid binding;GO:0004527:exonuclease activity	1.00644	4038	1.54756	2580	-1458
Tb927.10.15530	Tb927_10_v5:3810513-3812321:+	ABC transporter, putative	GO:0006810:transport;GO:0009898:internal side of plasma membrane;GO:0016021:integral to membrane;GO:0000166:nucleotide binding;GO:0005524:ATP binding;GO:0016887:ATPase activity;GO:0017111:nucleoside-triphosphatase activity;GO:0042626:ATPase activity, coupled to transmembrane movement of substances	1.57069	2442	2.8976	987	-1455
Tb927.7.5260	Tb927_07_v4:1392631-1393238:+	hypothetical protein, conserved	GO:0044429:mitochondrial part	0.41236	6680	0.70268	5225	-1455
Tb11.02.3510	Tb927_11_01_v4:1608110-1609215:+	hypothetical protein, conserved	GO:0044429:mitochondrial part	0.62473	5675	0.96692	4221	-1454
Tb927.3.5650	Tb927_03_v4:1576075-1578864:+	protein kinase, putative,serine/threonine protein kinase, putative	GO:0006468:protein phosphorylation;GO:0009190:cyclic nucleotide biosynthetic process;GO:0023034:intracellular signaling pathway;GO:0016021:integral to membrane;GO:0004672:protein kinase activity;GO:0004674:protein serine/threonine kinase activity;GO:0004713:protein tyrosine kinase activity;GO:0005524:ATP binding;GO:0016849:phosphorus-oxygen lyase activity	0.31636	7093	0.6038	5639	-1454
Tb11.01.5700	Tb927_11_01_v4:3680130-3682420:+	TFIIH basal transcription factor subunit (TSP2)	GO:0005634:nucleus;GO:0003700:sequence-specific DNA binding transcription factor activity	0.70458	5329	1.05338	3877	-1452
Tb927.7.6400	Tb927_07_v4:1736571-1737085:-	hypothetical protein, conserved	-1	0.32638	7054	0.61241	5602	-1452
Tb927.5.790	Tb927_05_v4:268498-270291:+	casein kinase I isoform 1 (CK1.1)	GO:0006468:protein phosphorylation;GO:0005575:cellular_component;GO:0004672:protein kinase activity;GO:0004674:protein serine/threonine kinase activity;GO:0004713:protein tyrosine kinase activity;GO:0005524:ATP binding	1.4463	2707	2.53998	1256	-1451
Tb927.5.3230	Tb927_05_v4:1001201-1007773:-	hypothetical protein, conserved	GO:0005488:binding	0.5443	6045	0.86396	4594	-1451
Tb927.1.4410	Tb927_01_v4:909535-911871:+	hypothetical protein, conserved	GO:0003824:catalytic activity	0.36774	6876	0.65434	5425	-1451
Tb11.57.0003	Tb927_11_01_v4:599631-600097:+	hypothetical protein, conserved	-1	1.48363	2613	2.63394	1164	-1449
Tb09.211.3130	Tb927_09_v4:1826444-1828208:+	hypothetical protein, conserved	GO:0006370:mRNA capping;GO:0006397:mRNA processing;GO:0004483:mRNA (nucleoside-2'-O-)-methyltransferase activity	0.86605	4593	1.30594	3145	-1448
Tb09.160.5260	Tb927_09_v4:1117826-1119369:+	oxidoreductase, putative	GO:0008152:metabolic process;GO:0044429:mitochondrial part;GO:0003824:catalytic activity;GO:0004024:alcohol dehydrogenase activity, zinc-dependent;GO:0005488:binding;GO:0008270:zinc ion binding;GO:0016491:oxidoreductase activity	1.33063	2970	2.26093	1523	-1447
Tb927.8.4450	Tb927_08_v4:1319509-1320885:-	RNA-binding protein, putative (RBP11)	GO:0006396:RNA processing;GO:0003676:nucleic acid binding;GO:0003723:RNA binding	1.20675	3349	1.94617	1902	-1447
Tb927.1.1240	Tb927_01_v4:329511-332058:+	cytidine triphosphate synthase, putative	GO:0006221:pyrimidine nucleotide biosynthetic process;GO:0006241:CTP biosynthetic process;GO:0005829:cytosol;GO:0003824:catalytic activity;GO:0003883:CTP synthase activity	1.47486	2626	2.61902	1181	-1445
Tb11.02.2090	Tb927_11_01_v4:1280669-1286084:+	hypothetical protein, conserved	GO:0005488:binding	0.25109	7340	0.5518	5896	-1444
Tb927.10.11970	Tb927_10_v5:2914957-2916246:+	kynurenine aminotransferase, putative	GO:0009058:biosynthetic process;GO:0005575:cellular_component;GO:0008483:transaminase activity;GO:0016847:1-aminocyclopropane-1-carboxylate synthase activity;GO:0030170:pyridoxal phosphate binding	2.1247	1443	16.4327	1	-1442
Tb09.v2.0030	Tb927_09_v4:996354-997809:+	hypothetical protein, conserved	GO:0008150:biological_process;GO:0005575:cellular_component;GO:0003674:molecular_function	1.23455	3251	2.01186	1809	-1442
Tb11.01.4760	Tb927_11_01_v4:3481398-3483111:-	hypothetical protein, conserved	GO:0016020:membrane	1.36276	2880	2.34054	1439	-1441
Tb927.1.3260	Tb927_01_v4:702989-708786:+	hypothetical protein, conserved	GO:0005488:binding	0.92611	4334	1.40474	2895	-1439
Tb927.7.2110	Tb927_07_v4:536243-537302:-	hypothetical protein, conserved	-1	1.55785	2478	2.80349	1040	-1438
Tb11.01.1250	Tb927_11_01_v4:2537949-2539009:-	hypothetical protein, conserved	-1	0.26483	7292	0.55957	5855	-1437
Tb09.211.1600	Tb927_09_v4:1539177-1540124:-	hypothetical protein, conserved	GO:0044429:mitochondrial part	0.53343	6100	0.84653	4664	-1436
Tb11.01.6940	Tb927_11_01_v4:3995031-3995855:-	hypothetical protein, conserved	-1	0.50186	6245	0.81268	4809	-1436
Tb927.8.890	Tb927_08_v4:266112-267367:-	small GTP-binding protein Rab1, putative	GO:0006886:intracellular protein transport;GO:0006913:nucleocytoplasmic transport;GO:0007165:signal transduction;GO:0007264:small GTPase mediated signal transduction;GO:0015031:protein transport;GO:0005575:cellular_component;GO:0005622:intracellular;GO:0003924:GTPase activity;GO:0005515:protein binding;GO:0005525:GTP binding	1.33327	2966	2.25331	1531	-1435
Tb927.10.1450	Tb927_10_v5:377887-386505:-	hypothetical protein, conserved	-1	0.38878	6777	0.67266	5342	-1435
Tb09.160.1660	Tb927_09_v4:617243-617543:-	hypothetical protein, conserved (3C4.305)	GO:0007165:signal transduction;GO:0008150:biological_process;GO:0005575:cellular_component;GO:0003674:molecular_function;GO:0008603:cAMP-dependent protein kinase regulator activity	1.32095	2994	2.22779	1560	-1434
Tb927.10.7350	Tb927_10_v5:1852143-1857527:-	hypothetical protein, conserved	-1	0.50893	6214	0.82051	4780	-1434
Tb927.6.3490	Tb927_06_v4:1037004-1037637:-	zinc finger protein (ZFP1)	GO:0008150:biological_process;GO:0005575:cellular_component;GO:0003676:nucleic acid binding;GO:0003723:RNA binding;GO:0008270:zinc ion binding;GO:0019904:protein domain specific binding	1.46004	2660	2.56467	1227	-1433
Tb09.211.2260	Tb927_09_v4:1667131-1670346:-	protein kinase, putative	GO:0006468:protein phosphorylation;GO:0005575:cellular_component;GO:0005622:intracellular;GO:0004672:protein kinase activity;GO:0004674:protein serine/threonine kinase activity;GO:0004713:protein tyrosine kinase activity;GO:0005524:ATP binding;GO:0008270:zinc ion binding	0.47481	6367	0.7805	4935	-1432
Tb11.55.0025	Tb927_11_01_v4:464839-466438:-	hypothetical protein, conserved	-1	0.43384	6580	0.72293	5148	-1432
Tb927.1.540	Tb927_01_v4:204418-207807:-	DNA-directed RNA polymerase III, putative,RNA polymerase subunit, putative (RPC128)	GO:0006350:transcription;GO:0006383:transcription from RNA polymerase III promoter;GO:0005666:DNA-directed RNA polymerase III complex;GO:0003677:DNA binding;GO:0003899:DNA-directed RNA polymerase activity;GO:0032549:ribonucleoside binding	0.67045	5477	1.00967	4047	-1430
Tb927.1.1920	Tb927_01_v4:498098-499519:+	hypothetical protein, conserved	-1	1.01328	4021	1.53998	2592	-1429
Tb927.4.2400	Tb927_04_v4:619314-623600:+	hypothetical protein, conserved	-1	0.42494	6625	0.70903	5196	-1429
Tb09.211.3955	Tb927_09_v4:2018104-2018564:+	hypothetical protein, conserved,predicted heat shock factor binding protein	-1	1.82583	1904	3.96433	476	-1428
Tb11.01.8740	Tb927_11_01_v4:4466685-4467638:-	protein phosphatase 4, putative	GO:0006796:phosphate metabolic process;GO:0000159:protein phosphatase type 2A complex;GO:0004722:protein serine/threonine phosphatase activity;GO:0016787:hydrolase activity;GO:0042578:phosphoric ester hydrolase activity	1.65953	2252	3.13965	824	-1428
Tb09.v1.0490	Tb927_09_v4:1254805-1255077:-	hypothetical protein, conserved	-1	2.0583	1549	6.16708	122	-1427
Tb927.8.7400	Tb927_08_v4:2128849-2134342:+	RNA polymerase IIA largest subunit (RPB1)	GO:0006350:transcription;GO:0005634:nucleus;GO:0003677:DNA binding;GO:0003899:DNA-directed RNA polymerase activity	0.62183	5687	0.95414	4260	-1427
Tb927.5.4520	Tb927_05_v4:1327861-1330656:-	hypothetical protein, conserved	-1	0.73238	5185	1.09055	3760	-1425
Tb927.8.4780	Tb927_08_v4:1404852-1417416:-	hypothetical protein, conserved	-1	0.53052	6119	0.83879	4694	-1425
Tb927.4.910	Tb927_04_v4:257666-259079:-	hypothetical protein, conserved	-1	0.62232	5685	0.95382	4262	-1423
Tb11.02.0120	Tb927_11_01_v4:722616-724560:-	UDP-N-acetylglucosamine pyrophosphorylase, putative	GO:0006011:UDP-glucose metabolic process;GO:0008152:metabolic process;GO:0005575:cellular_component;GO:0016779:nucleotidyltransferase activity	1.06621	3816	1.64373	2396	-1420
Tb09.211.3310	Tb927_09_v4:1860870-1862282:+	replication factor C, subunit 3, putative	GO:0006260:DNA replication;GO:0005634:nucleus;GO:0005663:DNA replication factor C complex;GO:0000166:nucleotide binding;GO:0003677:DNA binding;GO:0003689:DNA clamp loader activity;GO:0005524:ATP binding;GO:0017111:nucleoside-triphosphatase activity	0.79473	4907	1.17878	3488	-1419
Tb927.6.1440	Tb927_06_v4:511792-512700:-	hypothetical protein, conserved	GO:0044429:mitochondrial part	0.72918	5200	1.08362	3781	-1419
Tb927.10.4310	Tb927_10_v5:1121153-1122040:+	prohibitin 2, putative (PHB2)	GO:0001302:replicative cell aging;GO:0006508:proteolysis;GO:0070129:regulation of mitochondrial translation;GO:0005739:mitochondrion;GO:0016020:membrane;GO:0003674:molecular_function	1.41757	2769	2.42952	1352	-1417
Tb11.02.4290	Tb927_11_01_v4:1789106-1793549:-	hypothetical protein, conserved	-1	1.01779	3998	1.54711	2581	-1417
Tb927.4.5250	Tb927_04_v4:1427035-1428239:-	UDP-Gal or UDP-GlcNAc-dependent glycosyltransferase, putative	GO:0006486:protein glycosylation;GO:0006506:GPI anchor biosynthetic process;GO:0016020:membrane;GO:0016021:integral to membrane;GO:0008194:UDP-glycosyltransferase activity;GO:0008378:galactosyltransferase activity	0.79018	4929	1.16751	3512	-1417
Tb11.02.5390	Tb927_11_01_v4:2078541-2081832:+	mRNA processing protein, putative	GO:0000963:mitochondrial RNA processing;GO:0005739:mitochondrion;GO:0044429:mitochondrial part;GO:0003729:mRNA binding	0.39974	6726	0.68228	5309	-1417
Tb09.160.2770	Tb927_09_v4:739701-742022:+	fatty acyl CoA syntetase 1 (ACS1)	GO:0006631:fatty acid metabolic process;GO:0008152:metabolic process;GO:0016020:membrane;GO:0003824:catalytic activity;GO:0004321:fatty-acyl-CoA synthase activity	1.47182	2635	2.57644	1219	-1416
Tb927.10.13000	Tb927_10_v5:3156746-3158608:-	cAMP phosphodiesterase A, putative;with=GeneDB:LinJ18_V3.1100 (PDEA)	GO:0007165:signal transduction;GO:0010671:negative regulation of oxygen and reactive oxygen species metabolic process;GO:0005575:cellular_component;GO:0005829:cytosol;GO:0003824:catalytic activity;GO:0004114:3',5'-cyclic-nucleotide phosphodiesterase activity;GO:0004115:3',5'-cyclic-AMP phosphodiesterase activity	0.68247	5426	1.01865	4010	-1416
Tb927.8.7990	Tb927_08_v4:2355308-2370721:+	hypothetical protein, conserved	GO:0005622:intracellular;GO:0008270:zinc ion binding	0.53325	6101	0.84142	4685	-1416
Tb927.4.4820	Tb927_04_v4:1319221-1320693:-	amino acid transporter 10, putative (AATP10)	GO:0006865:amino acid transport;GO:0016020:membrane;GO:0005275:amine transmembrane transporter activity	1.13118	3594	1.76945	2180	-1414
Tb927.2.3720	Tb927_02_v4:664928-665683:-	ubiquitin-conjugating enzyme, putative (28H13.210)	GO:0006464:protein modification process;GO:0043687:post-translational protein modification;GO:0051246:regulation of protein metabolic process;GO:0005634:nucleus;GO:0004842:ubiquitin-protein ligase activity;GO:0019787:small conjugating protein ligase activity	1.81977	1913	3.8899	500	-1413
Tb927.3.2900	Tb927_03_v4:746906-748191:-	elongation initiation factor 2 alpha subunit, putative	GO:0006412:translation;GO:0005850:eukaryotic translation initiation factor 2 complex;GO:0003723:RNA binding;GO:0003743:translation initiation factor activity	1.77317	2012	3.64514	599	-1413
Tb927.8.3250	Tb927_08_v4:966984-981409:+	dynein heavy chain, putative	GO:0007018:microtubule-based movement;GO:0030286:dynein complex;GO:0000166:nucleotide binding;GO:0003777:microtubule motor activity;GO:0005524:ATP binding;GO:0016887:ATPase activity;GO:0017111:nucleoside-triphosphatase activity	0.54078	6058	0.85136	4645	-1413
Tb927.6.3110	Tb927_06_v4:919888-921295:+	protein kinase, putative,cdc2-related kinase, putative (CRK11)	GO:0006468:protein phosphorylation;GO:0005575:cellular_component;GO:0004672:protein kinase activity;GO:0004674:protein serine/threonine kinase activity;GO:0004713:protein tyrosine kinase activity;GO:0005524:ATP binding	0.94951	4250	1.42591	2839	-1411
Tb927.5.2720	Tb927_05_v4:861421-862856:+	zinc-finger protein ZPR1, putative	GO:0005515:protein binding;GO:0008270:zinc ion binding	1.35951	2889	2.29659	1479	-1410
Tb09.211.1610	Tb927_09_v4:1540267-1541462:-	phosphatidylserine decarboxylase, putative	GO:0006660:phosphatidylserine catabolic process;GO:0008654:phospholipid biosynthetic process;GO:0044429:mitochondrial part;GO:0004609:phosphatidylserine decarboxylase activity	0.30523	7141	0.58396	5732	-1409
Tb927.8.7350	Tb927_08_v4:2109703-2112076:-	trans-sialidase, putative,neuraminidase, putative	GO:0009405:pathogenesis;GO:0005575:cellular_component;GO:0004308:exo-alpha-sialidase activity	0.07811	7733	2.54504	1247	-6486
Tb927.5.4450	Tb927_05_v4:1315375-1316156:-	hypothetical protein, conserved	-1	1.08018	3766	1.66351	2358	-1408
Tb927.4.3810	Tb927_04_v4:994756-998441:-	DNA-directed RNA polymerase II subunit 2, putative,RNA polymerase subunit, putative (RPB2)	GO:0006350:transcription;GO:0003677:DNA binding;GO:0003899:DNA-directed RNA polymerase activity;GO:0032549:ribonucleoside binding	1.07488	3785	1.65356	2377	-1408
Tb11.01.0470	Tb927_11_01_v4:2206520-2207218:+	hypothetical protein, conserved	-1	0.55902	5977	0.86982	4569	-1408
Tb927.10.14400	Tb927_10_v5:3502401-3505742:-	hypothetical protein, conserved	-1	0.42115	6640	0.70133	5232	-1408
Tb927.5.3430	Tb927_05_v4:1081762-1084170:-	ubiquitin-activating enzyme e1, putative	GO:0006464:protein modification process;GO:0003824:catalytic activity;GO:0005524:ATP binding;GO:0008641:small protein activating enzyme activity	0.47697	6355	0.7755	4949	-1406
Tb927.4.3560	Tb927_04_v4:913574-914813:-	protein phoshatase 1, putative	GO:0006470:protein dephosphorylation;GO:0005575:cellular_component;GO:0004722:protein serine/threonine phosphatase activity;GO:0016787:hydrolase activity	0.69848	5364	1.0334	3959	-1405
Tb11.01.6320	Tb927_11_01_v4:3850040-3852312:-	hypothetical protein, conserved	GO:0044429:mitochondrial part;GO:0005515:protein binding	0.40105	6719	0.68045	5314	-1405
Tb927.6.700	Tb927_06_v4:293742-296695:-	alanyl-tRNA synthetase, putative	GO:0006412:translation;GO:0006419:alanyl-tRNA aminoacylation;GO:0043039:tRNA aminoacylation;GO:0005737:cytoplasm;GO:0000166:nucleotide binding;GO:0003676:nucleic acid binding;GO:0004813:alanine-tRNA ligase activity;GO:0005524:ATP binding	1.55603	2482	2.74086	1078	-1404
Tb927.3.5420	Tb927_03_v4:1515376-1518439:+	protein transport protein Sec24 (SEC24.2)	GO:0006886:intracellular protein transport;GO:0006888:ER to Golgi vesicle-mediated transport;GO:0030127:COPII vesicle coat;GO:0005515:protein binding;GO:0008270:zinc ion binding	1.5015	2570	2.63303	1166	-1404
Tb927.3.4690	Tb927_03_v4:1325946-1327439:-	hypothetical protein, conserved	-1	0.31237	7110	0.58903	5706	-1404
Tb927.8.4010	Tb927_08_v4:1196773-1198570:-	flagellum-adhesion glycoprotein (fla1)	GO:0008150:biological_process;GO:0016021:integral to membrane;GO:0019861:flagellum;GO:0020016:flagellar pocket;GO:0003674:molecular_function	1.83868	1881	3.94293	481	-1400
Tb927.3.4980	Tb927_03_v4:1399310-1400962:+	hypothetical protein, conserved (pseudogene),hypothetical protein, conserved, frameshift	-1	1.74476	2072	3.48688	674	-1398
Tb927.8.5380	Tb927_08_v4:1595368-1595795:-	hypothetical protein, conserved	-1	0.8652	4600	1.27741	3202	-1398
Tb927.1.3250	Tb927_01_v4:697025-702331:+	hypothetical protein, conserved	-1	0.43377	6581	0.71145	5185	-1396
Tb927.6.790	Tb927_06_v4:330321-334096:+	receptor-type adenylate cyclase GRESAG 4, putative	GO:0009190:cyclic nucleotide biosynthetic process;GO:0023034:intracellular signaling pathway;GO:0016021:integral to membrane;GO:0004016:adenylate cyclase activity;GO:0016849:phosphorus-oxygen lyase activity	0.28622	7217	0.56572	5821	-1396
Tb927.8.4380	Tb927_08_v4:1306377-1306784:-	hypothetical protein, conserved	GO:0044429:mitochondrial part	1.82223	1910	3.83214	516	-1394
Tb11.01.5910	Tb927_11_01_v4:3744003-3745954:+	dynein intermediate chain IC70, putative	GO:0030286:dynein complex;GO:0003774:motor activity;GO:0003777:microtubule motor activity	1.74837	2056	3.51497	663	-1393
Tb11.02.5290	Tb927_11_01_v4:2057292-2058290:+	hypothetical protein, conserved	GO:0044429:mitochondrial part	2.05731	1551	5.6506	162	-1389
Tb927.4.1680	Tb927_04_v4:429633-431074:-	hypothetical protein, conserved,ZFP family member, putative (ZC3H10)	-1	1.42461	2752	2.42204	1363	-1389
Tb11.01.4190	Tb927_11_01_v4:3235951-3237362:+	hypothetical protein, conserved	-1	0.27672	7250	0.5581	5862	-1388
Tb11.01.3150	Tb927_11_01_v4:2973278-2975677:+	gamma-tubulin complex subunit, putative,spindle pole body component alp6, putative	GO:0000226:microtubule cytoskeleton organization;GO:0000922:spindle pole;GO:0005815:microtubule organizing center;GO:0016021:integral to membrane;GO:0003674:molecular_function	0.83382	4738	1.22046	3351	-1387
Tb11.01.6880	Tb927_11_01_v4:3983916-3985039:-	cytosolic coat protein, putative	GO:0006810:transport;GO:0006888:ER to Golgi vesicle-mediated transport;GO:0012507:ER to Golgi transport vesicle membrane;GO:0016021:integral to membrane;GO:0008320:protein transmembrane transporter activity	1.45164	2690	2.48994	1306	-1384
Tb927.5.800	Tb927_05_v4:272012-273388:+	casein kinase I, isoform 2 (CK1.2)	GO:0006468:protein phosphorylation;GO:0005575:cellular_component;GO:0004672:protein kinase activity;GO:0004674:protein serine/threonine kinase activity;GO:0004713:protein tyrosine kinase activity;GO:0005524:ATP binding	1.40014	2807	2.35476	1426	-1381
Tb927.4.1360	Tb927_04_v4:356652-357680:-	hypothetical protein, conserved	GO:0005975:carbohydrate metabolic process;GO:0003824:catalytic activity;GO:0016853:isomerase activity;GO:0030246:carbohydrate binding	1.7309	2105	3.33949	725	-1380
Tb927.3.5470	Tb927_03_v4:1531656-1532348:+	hypothetical protein, conserved	-1	1.15567	3501	1.80408	2122	-1379
Tb09.244.2400	Tb927_09_v4:2391080-2392269:+	BARP protein (BARP)	GO:0008150:biological_process;GO:0009986:cell surface;GO:0045121:membrane raft;GO:0003674:molecular_function	0.22053	7422	0.51956	6043	-1379
Tb927.4.1850	Tb927_04_v4:462615-464483:-	hypothetical protein, conserved	-1	1.40801	2789	2.36515	1411	-1378
Tb927.8.7780	Tb927_08_v4:2261587-2264055:+	hypothetical protein, conserved	GO:0008150:biological_process;GO:0005575:cellular_component;GO:0003674:molecular_function	0.86773	4583	1.27539	3205	-1378
Tb11.02.5260	Tb927_11_01_v4:2048818-2049738:+	hypothetical protein, conserved,predicted zinc finger protein	GO:0008150:biological_process;GO:0016021:integral to membrane;GO:0008270:zinc ion binding;GO:0046872:metal ion binding	0.79676	4891	1.16716	3513	-1378
Tb927.6.660	Tb927_06_v4:279233-281302:-	hypothetical protein, conserved	-1	0.69717	5369	1.02446	3992	-1377
Tb11.01.4120	Tb927_11_01_v4:3221423-3222029:+	hypothetical protein, conserved	-1	0.47617	6358	0.76739	4981	-1377
Tb927.1.3880	Tb927_01_v4:826497-832221:+	hypothetical protein, conserved	GO:0008150:biological_process;GO:0005575:cellular_component;GO:0003674:molecular_function	0.39261	6753	0.66597	5376	-1377
Tb927.5.4300	Tb927_05_v4:1284278-1287364:-	prolyl oligopeptidase, putative,Serine peptidase, Clan SC, Family S9A	GO:0006508:proteolysis;GO:0004252:serine-type endopeptidase activity;GO:0008236:serine-type peptidase activity	0.2173	7430	0.51668	6054	-1376
Tb927.5.4440	Tb927_05_v4:1314268-1314684:-	dynein light chain, putative	GO:0007017:microtubule-based process;GO:0005875:microtubule associated complex;GO:0003777:microtubule motor activity	0.75692	5076	1.10868	3701	-1375
Tb927.10.720	Tb927_10_v5:183174-186425:+	hypothetical protein, conserved	-1	0.80533	4861	1.17958	3487	-1374
Tb927.7.2260	Tb927_07_v4:584389-585581:-	hypothetical protein, conserved	-1	1.43251	2739	2.41834	1366	-1373
Tb927.5.2070	Tb927_05_v4:653289-655590:-	hypothetical protein, conserved	GO:0044429:mitochondrial part	0.4486	6494	0.73015	5122	-1372
Tb11.01.8030	Tb927_11_01_v4:4275153-4278689:-	hypothetical protein, conserved	GO:0000059:protein import into nucleus, docking;GO:0006886:intracellular protein transport;GO:0008150:biological_process;GO:0005575:cellular_component;GO:0005634:nucleus;GO:0005643:nuclear pore;GO:0005737:cytoplasm;GO:0003674:molecular_function;GO:0005488:binding;GO:0008565:protein transporter activity	0.62247	5681	0.94099	4312	-1369
Tb927.8.6140	Tb927_08_v4:1790740-1792741:+	hypothetical protein, conserved	GO:0008150:biological_process;GO:0005575:cellular_component;GO:0003674:molecular_function	1.03926	3913	1.56388	2545	-1368
Tb927.1.1530	Tb927_01_v4:385002-390938:+	protein kinase, putative	GO:0006355:regulation of transcription, DNA-dependent;GO:0006468:protein phosphorylation;GO:0007165:signal transduction;GO:0005575:cellular_component;GO:0004672:protein kinase activity;GO:0004674:protein serine/threonine kinase activity;GO:0004713:protein tyrosine kinase activity;GO:0004871:signal transducer activity;GO:0005524:ATP binding	0.88372	4514	1.30565	3146	-1368
Tb927.8.5970	Tb927_08_v4:1748458-1750724:+	cullin, putative	GO:0006511:ubiquitin-dependent protein catabolic process;GO:0007049:cell cycle;GO:0005575:cellular_component;GO:0031461:cullin-RING ubiquitin ligase complex;GO:0005515:protein binding;GO:0031625:ubiquitin protein ligase binding	0.89367	4475	1.3175	3108	-1367
Tb927.10.1420	Tb927_10_v5:371916-373307:-	methionine aminopeptidase 2, putative,metallo- peptidase, Clan MG, Family M24 (MetAP2)	GO:0006508:proteolysis;GO:0009987:cellular process;GO:0005575:cellular_component;GO:0004177:aminopeptidase activity;GO:0008235:metalloexopeptidase activity;GO:0008237:metallopeptidase activity	1.69686	2169	3.17947	803	-1366
Tb927.10.10030	Tb927_10_v5:2472584-2472886:+	hypothetical protein, conserved	-1	1.54926	2496	2.67288	1131	-1365
Tb09.211.1580	Tb927_09_v4:1535896-1537175:-	hypothetical protein, conserved	GO:0051205:protein insertion into membrane;GO:0016021:integral to membrane	0.79676	4886	1.16345	3523	-1363
Tb11.02.0660	Tb927_11_01_v4:877852-879059:-	hypothetical protein, conserved	-1	0.79327	4912	1.15719	3549	-1363
Tb927.10.6950	Tb927_10_v5:1752628-1753707:+	sterol 24-c-methyltransferase, putative	GO:0006694:steroid biosynthetic process;GO:0008152:metabolic process;GO:0008168:methyltransferase activity	1.76218	2029	3.50511	667	-1362
Tb927.10.9810	Tb927_10_v5:2428401-2429306:+	hypothetical protein, conserved	GO:0044429:mitochondrial part	0.96997	4174	1.43691	2812	-1362
Tb927.5.2060	Tb927_05_v4:650651-652873:-	cell division control protein, putative	GO:0003677:DNA binding	0.73263	5184	1.06857	3822	-1362
Tb927.8.3650	Tb927_08_v4:1093216-1095640:-	folate transporter, putative,expression site-associated gene 10 (ESAG10) protein, putative	GO:0015877:biopterin transport;GO:0016021:integral to membrane;GO:0015224:biopterin transporter activity	1.1969	3379	1.87511	2018	-1361
Tb927.10.8720	Tb927_10_v5:2153077-2154744:+	hypothetical protein, conserved	-1	1.56209	2469	2.69885	1109	-1360
Tb11.01.8010	Tb927_11_01_v4:4271151-4274006:-	hypothetical protein, conserved	-1	0.38906	6773	0.6566	5413	-1360
Tb927.10.1800	Tb927_10_v5:476009-477034:+	hypothetical protein, conserved	GO:0008168:methyltransferase activity	0.70681	5320	1.03329	3961	-1359
Tb927.10.470	Tb927_10_v5:123321-124898:+	choline dehydrogenase, putative	GO:0016117:carotenoid biosynthetic process;GO:0019285:glycine betaine biosynthetic process from choline;GO:0005739:mitochondrion;GO:0044429:mitochondrial part;GO:0008812:choline dehydrogenase activity;GO:0016705:oxidoreductase activity, acting on paired donors, with incorporation or reduction of molecular oxygen	1.4995	2578	2.57527	1220	-1358
Tb927.10.5660	Tb927_10_v5:1411256-1412263:+	heat shock protein, putative	GO:0006457:protein folding;GO:0008150:biological_process;GO:0005575:cellular_component;GO:0044429:mitochondrial part;GO:0003674:molecular_function;GO:0005515:protein binding;GO:0031072:heat shock protein binding	1.37763	2849	2.28387	1491	-1358
Tb927.3.1680	Tb927_03_v4:443374-444658:-	hypothetical protein, conserved	-1	1.8704	1831	3.96563	475	-1356
Tb927.6.4090	Tb927_06_v4:1185133-1186958:-	chaperonin HSP60, mitochondrial precursor, putative (HSP60)	GO:0044267:cellular protein metabolic process;GO:0005515:protein binding;GO:0005524:ATP binding	1.0551	3856	1.5903	2500	-1356
Tb11.02.4140	Tb927_11_01_v4:1741216-1743014:-	inositol-1,4,5-trisphosphate (IP3) 5-phosphatase, putative	GO:0023034:intracellular signaling pathway;GO:0005575:cellular_component;GO:0004437:inositol or phosphatidylinositol phosphatase activity;GO:0004445:inositol-polyphosphate 5-phosphatase activity	0.82936	4759	1.20452	3403	-1356
Tb09.244.2710	Tb927_09_v4:2310226-2312291:+	hypothetical protein, conserved	-1	0.54867	6023	0.84614	4667	-1356
Tb09.160.4630	Tb927_09_v4:992341-993796:+	hypothetical protein, conserved	-1	1.10029	3702	1.67042	2347	-1355
Tb11.02.0360	Tb927_11_01_v4:813199-813954:-	hypothetical protein, conserved	-1	1.58036	2412	2.77572	1058	-1354
Tb927.8.730	Tb927_08_v4:204635-205432:-	nucleolar RNA-binding protein, putative	GO:0016070:RNA metabolic process;GO:0005730:nucleolus;GO:0003723:RNA binding	1.64309	2290	2.96198	939	-1351
Tb09.211.0190	Tb927_09_v4:1297682-1298812:-	metalloprotease-like protein,peptide deformylase, putative	GO:0006412:translation;GO:0044429:mitochondrial part;GO:0005506:iron ion binding;GO:0042586:peptide deformylase activity	0.61289	5730	0.92126	4379	-1351
Tb927.4.330	Tb927_04_v4:102940-104119:-	hypothetical protein, conserved	GO:0044429:mitochondrial part	0.54325	6051	0.83654	4701	-1350
Tb927.6.2070	Tb927_06_v4:673449-674087:-	hypothetical protein, conserved	GO:0044429:mitochondrial part	1.27965	3119	2.04142	1771	-1348
Tb927.1.370	Tb927_01_v4:140214-144560:-	leucine-rich repeat protein (LRRP), putative	GO:0008150:biological_process;GO:0005575:cellular_component;GO:0003674:molecular_function;GO:0005515:protein binding	1.25039	3202	1.97933	1855	-1347
Tb927.3.5580	Tb927_03_v4:1561668-1563040:+	tryptophanyl-tRNA synthetase, putative	GO:0006412:translation;GO:0006418:tRNA aminoacylation for protein translation;GO:0006436:tryptophanyl-tRNA aminoacylation;GO:0005737:cytoplasm;GO:0005829:cytosol;GO:0000166:nucleotide binding;GO:0004812:aminoacyl-tRNA ligase activity;GO:0004830:tryptophan-tRNA ligase activity;GO:0005524:ATP binding	0.9347	4298	1.3829	2951	-1347
Tb927.3.3610	Tb927_03_v4:1014647-1015931:+	peroxisomal targeting signal type 2 receptor, putative,peroxin 7	GO:0005737:cytoplasm;GO:0005777:peroxisome;GO:0005053:peroxisome matrix targeting signal-2 binding	1.52944	2519	2.62811	1173	-1346
Tb927.5.2090	Tb927_05_v4:659615-663107:-	kinesin, putative	GO:0007017:microtubule-based process;GO:0007018:microtubule-based movement;GO:0005875:microtubule associated complex;GO:0003774:motor activity;GO:0003777:microtubule motor activity;GO:0005524:ATP binding	1.14668	3536	1.76301	2190	-1346
Tb927.7.2160	Tb927_07_v4:557952-559190:-	hypothetical protein, conserved	-1	1.48397	2612	2.52841	1267	-1345
Tb11.03.0570	Tb927_11_01_v4:128881-130141:-	hypothetical protein, conserved	-1	1.25009	3203	1.97433	1858	-1345
Tb927.1.4040	Tb927_01_v4:852809-854428:+	hypothetical protein, conserved	GO:0008150:biological_process;GO:0005575:cellular_component;GO:0003674:molecular_function	0.60361	5775	0.90923	4432	-1343
Tb927.10.5780	Tb927_10_v5:1434640-1436370:-	amino acid tansporter, putative	GO:0006865:amino acid transport;GO:0016020:membrane;GO:0005275:amine transmembrane transporter activity	0.76612	5037	1.10959	3697	-1340
Tb927.5.570	Tb927_05_v4:175655-182098:-	hypothetical protein, conserved	-1	0.38617	6793	0.64752	5453	-1340
Tb927.2.2970	Tb927_02_v4:564271-565248:+	mitochondrial carrier protein, putative (10C8.285)	GO:0006810:transport;GO:0005743:mitochondrial inner membrane;GO:0016020:membrane;GO:0044429:mitochondrial part;GO:0005488:binding	2.15505	1399	7.08266	60	-1339
Tb11.03.0140	Tb927_11_01_v4:249724-254412:+	Nucleoporin (TbNup158)	GO:0006810:transport;GO:0008150:biological_process;GO:0051260:protein homooligomerization;GO:0005575:cellular_component;GO:0005643:nuclear pore;GO:0016020:membrane;GO:0003674:molecular_function;GO:0009055:electron carrier activity;GO:0016491:oxidoreductase activity;GO:0046872:metal ion binding	1.09197	3720	1.64893	2382	-1338
Tb927.6.2780	Tb927_06_v4:834908-835816:+	U3 small nuclear ribonucleoprotein (snRNP), putative	-1	0.98307	4129	1.44535	2792	-1337
Tb927.5.2660	Tb927_05_v4:848661-851243:+	hypothetical protein, conserved	GO:0019079:viral genome replication;GO:0019034:viral replication complex;GO:0003723:RNA binding;GO:0005488:binding	0.76318	5052	1.10542	3715	-1337
Tb927.10.14300	Tb927_10_v5:3473435-3476686:-	protein kinase, putative,serine/threonine protein kinase, putative	GO:0006468:protein phosphorylation;GO:0005575:cellular_component;GO:0004672:protein kinase activity;GO:0004674:protein serine/threonine kinase activity;GO:0004713:protein tyrosine kinase activity;GO:0005524:ATP binding	0.72853	5207	1.05447	3871	-1336
Tb927.10.11850	Tb927_10_v5:2892761-2896075:+	hypothetical protein, conserved	GO:0008150:biological_process;GO:0005575:cellular_component;GO:0003674:molecular_function	0.57601	5895	0.87013	4565	-1330
Tb09.211.3640	Tb927_09_v4:1943247-1943984:+	prenyl protein specific carboxyl methyltransferase	GO:0006481:C-terminal protein methylation;GO:0016021:integral to membrane;GO:0004671:protein C-terminal S-isoprenylcysteine carboxyl O-methyltransferase activity	0.88015	4529	1.27819	3200	-1329
Tb927.7.3110	Tb927_07_v4:788382-790342:+	transporter protein, putative	-1	0.43119	6592	0.69331	5264	-1328
Tb927.8.7090	Tb927_08_v4:2037677-2040594:+	hypothetical protein, conserved	-1	0.37699	6843	0.63386	5515	-1328
Tb927.10.14980	Tb927_10_v5:3658942-3660909:+	intraflagellar transport protein IFT52, putative (IFT52)	GO:0042073:intraflagellar transport;GO:0043064:flagellum organization;GO:0019861:flagellum;GO:0003674:molecular_function	1.25009	3205	1.95927	1878	-1327
Tb927.5.3850	Tb927_05_v4:1197572-1200388:+	hypothetical protein, conserved	-1	0.40709	6698	0.66732	5371	-1327
Tb927.4.4110	Tb927_04_v4:1088379-1089947:-	hypothetical protein, conserved	-1	0.53118	6115	0.81858	4789	-1326
Tb11.22.0007	Tb927_11_01_v4:649497-651124:+	hypothetical protein, conserved	GO:0008150:biological_process;GO:0005575:cellular_component;GO:0003674:molecular_function	1.8197	1915	3.66115	590	-1325
Tb927.6.3540	Tb927_06_v4:1052145-1053245:-	zinc-finger protein, conserved	GO:0008150:biological_process;GO:0005575:cellular_component;GO:0005622:intracellular;GO:0008270:zinc ion binding	1.35842	2890	2.22318	1565	-1325
Tb927.7.3620	Tb927_07_v4:940744-943545:-	tyrosyl-tRNA synthetase, putative	GO:0006412:translation;GO:0006418:tRNA aminoacylation for protein translation;GO:0006437:tyrosyl-tRNA aminoacylation;GO:0005737:cytoplasm;GO:0005829:cytosol;GO:0000166:nucleotide binding;GO:0004812:aminoacyl-tRNA ligase activity;GO:0004831:tyrosine-tRNA ligase activity;GO:0005524:ATP binding	1.22851	3272	1.92187	1947	-1325
Tb927.5.1630	Tb927_05_v4:513489-514120:+	hypothetical protein, conserved	GO:0020037:heme binding	0.86464	4603	1.25343	3278	-1325
Tb927.3.1350	Tb927_03_v4:338139-340581:+	hypothetical protein, conserved	-1	0.83073	4750	1.19921	3425	-1325
Tb927.2.4400	Tb927_02_v4:777988-782008:-	hypothetical protein, conserved (30M24.380)	GO:0044429:mitochondrial part	0.82491	4775	1.18903	3450	-1325
Tb927.3.5640	Tb927_03_v4:1573986-1575623:+	nuclear transcription factor, putative	GO:0006355:regulation of transcription, DNA-dependent;GO:0005634:nucleus;GO:0003700:sequence-specific DNA binding transcription factor activity;GO:0008270:zinc ion binding	0.64373	5594	0.9523	4269	-1325
Tb927.8.6290	Tb927_08_v4:1826002-1827320:+	hypothetical protein, conserved	GO:0032957:inositol trisphosphate metabolic process;GO:0005622:intracellular;GO:0000287:magnesium ion binding;GO:0005524:ATP binding;GO:0035300:inositol-1,3,4-trisphosphate 5/6-kinase activity;GO:0047325:inositol tetrakisphosphate 1-kinase activity	0.34694	6969	0.60298	5645	-1324
Tb927.10.10850	Tb927_10_v5:2635529-2638240:-	argonaute-like protein (AGO1)	GO:0016246:RNA interference;GO:0030422:production of siRNA involved in RNA interference;GO:0005737:cytoplasm;GO:0003674:molecular_function;GO:0043022:ribosome binding	1.70147	2162	3.11055	840	-1322
Tb09.160.4300	Tb927_09_v4:942255-943692:+	solanesyl-diphosphate synthase, putative (28G16.440)	GO:0006743:ubiquinone metabolic process;GO:0008299:isoprenoid biosynthetic process;GO:0005739:mitochondrion;GO:0020015:glycosome;GO:0044429:mitochondrial part;GO:0000010:trans-hexaprenyltranstransferase activity;GO:0050347:trans-octaprenyltranstransferase activity	1.08931	3732	1.63671	2410	-1322
Tb927.7.1790	Tb927_07_v4:438182-438966:+	Adenine phosphoribosyltransferase, putative	GO:0006166:purine ribonucleoside salvage;GO:0009116:nucleoside metabolic process;GO:0005575:cellular_component;GO:0003999:adenine phosphoribosyltransferase activity	1.94464	1716	4.28837	396	-1320
Tb927.10.13190	Tb927_10_v5:3208873-3210138:-	actin related protein 2/3 complex, putative,ARP2/3 complex subunit, putative	GO:0030036:actin cytoskeleton organization;GO:0005885:Arp2/3 protein complex;GO:0005198:structural molecule activity	0.66047	5518	0.97353	4198	-1320
Tb927.7.7360	Tb927_07_v4:2120947-2122326:-	cell division control protein 2 homolog 2,cdc2-related kinase (CRK2)	GO:0006468:protein phosphorylation;GO:0007049:cell cycle;GO:0005575:cellular_component;GO:0044429:mitochondrial part;GO:0004672:protein kinase activity;GO:0004674:protein serine/threonine kinase activity;GO:0004713:protein tyrosine kinase activity;GO:0005524:ATP binding	1.14703	3533	1.74777	2214	-1319
Tb927.7.1980	Tb927_07_v4:482414-484495:-	retrotransposon hot spot protein 7 (RHS7), putative	-1	1.04575	3888	2.43265	1346	-2542
Tb11.01.3510	Tb927_11_01_v4:3058842-3061591:+	minichromosome maintenance (MCM) complex subunit, putative	GO:0006260:DNA replication;GO:0006270:DNA-dependent DNA replication initiation;GO:0005575:cellular_component;GO:0005634:nucleus;GO:0003677:DNA binding;GO:0005524:ATP binding	0.14131	7629	0.45446	6310	-1319
Tb927.4.4120	Tb927_04_v4:1090113-1090609:-	hypothetical protein, conserved	-1	0.79676	4897	1.14165	3579	-1318
Tb09.211.2070	Tb927_09_v4:1637042-1637576:-	hypothetical protein, conserved	-1	0.66501	5500	0.97606	4184	-1316
Tb927.2.2720	Tb927_02_v4:533630-538135:+	protein kinase, putative (10C8.160)	GO:0006468:protein phosphorylation;GO:0005634:nucleus;GO:0016021:integral to membrane;GO:0004672:protein kinase activity;GO:0004674:protein serine/threonine kinase activity;GO:0004713:protein tyrosine kinase activity;GO:0005524:ATP binding	0.28283	7232	0.54774	5917	-1315
Tb11.01.1970	Tb927_11_01_v4:2677028-2680093:+	hypothetical protein, conserved	-1	0.3215	7073	0.57884	5759	-1314
Tb927.10.1070	Tb927_10_v5:288355-289260:-	cell division protein kinase 2 homolog 1,cdc2- like protein kinase (CRK1)	GO:0006468:protein phosphorylation;GO:0007049:cell cycle;GO:0005575:cellular_component;GO:0005829:cytosol;GO:0004672:protein kinase activity;GO:0004674:protein serine/threonine kinase activity;GO:0004713:protein tyrosine kinase activity;GO:0005524:ATP binding	1.44598	2708	2.38906	1395	-1313
Tb927.10.240	Tb927_10_v5:78627-79727:+	peroxin 14, putative (PEX14)	GO:0006623:protein targeting to vacuole;GO:0005777:peroxisome;GO:0016020:membrane;GO:0046860:glycosome membrane;GO:0005515:protein binding	1.20116	3366	1.8561	2053	-1313
Tb927.7.6610	Tb927_07_v4:1805099-1808274:-	hypothetical protein, conserved	-1	0.75974	5064	1.09258	3751	-1313
Tb927.8.5580	Tb927_08_v4:1643234-1658481:+	hypothetical protein, conserved	GO:0016021:integral to membrane	0.30195	7151	0.562	5839	-1312
Tb927.8.7520	Tb927_08_v4:2165802-2167802:+	aminopeptidase, putative	GO:0006508:proteolysis;GO:0005575:cellular_component;GO:0008235:metalloexopeptidase activity;GO:0008237:metallopeptidase activity;GO:0008270:zinc ion binding	0.2271	7406	0.5087	6094	-1312
Tb927.10.6310	Tb927_10_v5:1595162-1597750:-	major vault protein, putative (MVP)	GO:0009628:response to abiotic stimulus;GO:0005575:cellular_component;GO:0030529:ribonucleoprotein complex;GO:0003674:molecular_function	0.96861	4182	1.41168	2871	-1311
Tb09.211.0180	Tb927_09_v4:1295440-1297439:-	hypothetical protein, conserved	GO:0008283:cell proliferation;GO:0005622:intracellular;GO:0005730:nucleolus	1.7393	2082	3.23606	772	-1310
Tb11.02.0220	Tb927_11_01_v4:749433-751596:-	hypothetical protein, conserved	-1	1.51642	2541	2.55344	1236	-1305
Tb11.02.5240	Tb927_11_01_v4:2044584-2046458:+	hypothetical protein, conserved	GO:0008152:metabolic process	0.90034	4440	1.31064	3136	-1304
Tb927.5.2610	Tb927_05_v4:835332-836249:+	hypothetical protein, conserved	-1	0.88448	4511	1.27457	3207	-1304
Tb927.7.590	Tb927_07_v4:121221-122626:-	hypothetical protein, conserved	-1	0.55549	5995	0.83914	4691	-1304
Tb11.01.2290	Tb927_11_01_v4:2744596-2748907:+	protein kinase, putative,tyrosine kinase, putative	GO:0006468:protein phosphorylation;GO:0005575:cellular_component;GO:0004672:protein kinase activity;GO:0004674:protein serine/threonine kinase activity;GO:0004713:protein tyrosine kinase activity;GO:0005524:ATP binding	0.67843	5442	0.98682	4140	-1302
Tb927.6.4570	Tb927_06_v4:1277156-1277635:-	hypothetical protein, conserved	-1	0.63482	5622	0.93901	4320	-1302
Tb927.7.6350	Tb927_07_v4:1725859-1726995:-	NADH-ubiquinone oxidoreductase, mitochondrial, putative	GO:0044429:mitochondrial part;GO:0009055:electron carrier activity;GO:0016491:oxidoreductase activity;GO:0051287:NAD or NADH binding	1.27232	3143	1.99205	1842	-1301
Tb927.10.3850	Tb927_10_v5:1012798-1014708:-	hypothetical protein, conserved	-1	0.49675	6266	0.77029	4965	-1301
Tb927.8.3380	Tb927_08_v4:1009977-1010937:+	electron transfer protein, putative	GO:0006099:tricarboxylic acid cycle;GO:0055114:oxidation-reduction process;GO:0005575:cellular_component;GO:0009055:electron carrier activity;GO:0016491:oxidoreductase activity;GO:0051536:iron-sulfur cluster binding	2.04882	1564	4.81157	265	-1299
Tb927.7.720	Tb927_07_v4:158785-164163:-	hypothetical protein, conserved	GO:0005622:intracellular	0.14965	7602	0.45568	6304	-1298
Tb927.8.1290	Tb927_08_v4:414144-419149:-	hypothetical protein, conserved	-1	0.89251	4479	1.2888	3182	-1297
Tb09.211.2080	Tb927_09_v4:1638060-1639889:-	hypothetical protein, conserved	-1	0.53533	6084	0.81883	4787	-1297
Tb927.8.7610	Tb927_08_v4:2196340-2198288:+	amino acid transporter 1, putative (AATP1)	GO:0006865:amino acid transport;GO:0016020:membrane;GO:0005275:amine transmembrane transporter activity	1.74764	2060	3.25209	764	-1296
Tb927.8.1590	Tb927_08_v4:516038-529731:+	ubiquitin-protein ligase, putative (upl3)	GO:0006464:protein modification process;GO:0005622:intracellular;GO:0005739:mitochondrion;GO:0003723:RNA binding;GO:0004842:ubiquitin-protein ligase activity;GO:0008270:zinc ion binding;GO:0016881:acid-amino acid ligase activity	0.87315	4562	1.25667	3266	-1296
Tb927.8.5280	Tb927_08_v4:1573729-1574544:+	hypothetical protein, conserved	GO:0044429:mitochondrial part	0.85215	4656	1.21842	3360	-1296
Tb927.7.6980	Tb927_07_v4:1990060-1996850:-	hypothetical protein, conserved	-1	0.44588	6509	0.70492	5215	-1294
Tb927.3.1240	Tb927_03_v4:309482-310453:+	protein phosphatase 2A, putative	GO:0006470:protein dephosphorylation;GO:0005575:cellular_component;GO:0004722:protein serine/threonine phosphatase activity;GO:0016787:hydrolase activity	1.36369	2877	2.20527	1584	-1293
Tb927.4.4230	Tb927_04_v4:1121806-1124885:-	RNA-binding protein, putative (RBP31)	GO:0006396:RNA processing;GO:0005575:cellular_component;GO:0003676:nucleic acid binding;GO:0003723:RNA binding	0.49668	6267	0.76831	4974	-1293
Tb927.8.2490	Tb927_08_v4:739390-740707:+	hypothetical protein, conserved	-1	0.45015	6488	0.70912	5195	-1293
Tb927.3.1170	Tb927_03_v4:282350-283598:+	hypothetical protein, conserved	GO:0009607:response to biotic stimulus;GO:0009966:regulation of signal transduction	1.30052	3056	2.04646	1766	-1290
Tb927.4.3160	Tb927_04_v4:829432-833480:+	dihydroxyacetone phosphate acyltransferase, putative;with=GeneDB:LmjF34.1090 (DAT)	GO:0008152:metabolic process;GO:0008611:ether lipid biosynthetic process;GO:0020015:glycosome;GO:0008415:acyltransferase activity	1.18408	3415	1.80193	2125	-1290
Tb11.02.4280	Tb927_11_01_v4:1783600-1787768:-	hypothetical protein, conserved	GO:0005488:binding	1.00987	4030	1.46704	2740	-1290
Tb09.244.2800	Tb927_09_v4:2296259-2297682:+	trypanin-related protein, putative	-1	0.60858	5749	0.89886	4461	-1288
Tb927.8.4320	Tb927_08_v4:1279760-1285816:-	hypothetical protein, conserved	GO:0008150:biological_process;GO:0045449:regulation of transcription;GO:0005575:cellular_component;GO:0003674:molecular_function;GO:0003700:sequence-specific DNA binding transcription factor activity	0.41999	6645	0.6695	5357	-1288
Tb09.211.1510	Tb927_09_v4:1527677-1529115:-	Small nuclear RNA gene activation protein (SNAP) 50 (SNAP50)	GO:0009301:snRNA transcription;GO:0042795:snRNA transcription from RNA polymerase II promoter;GO:0005634:nucleus;GO:0003677:DNA binding	0.34761	6963	0.59664	5675	-1288
Tb927.3.5790	Tb927_03_v4:1621079-1622149:+	expression site-associated gene (ESAG, pseudogene), putative,expression site-associated gene 9 (ESAG9), point mutation	-1	2.24542	1293	9.21354	8	-1285
Tb11.46.0006	Tb927_11_01_v4:562701-564027:+	hypothetical protein, conserved	GO:0044429:mitochondrial part	0.59997	5791	0.8871	4506	-1285
Tb927.8.1750	Tb927_08_v4:576442-577010:-	hypothetical protein, conserved	-1	0.92023	4356	1.32555	3073	-1283
Tb09.211.5010	Tb927_09_v4:2236821-2240171:+	SLACS retrotransposable element (part), putative	-1	0.11529	7687	0.43871	6404	-1283
Tb11.02.1070	Tb927_11_01_v4:1036957-1039658:+	aminopeptidase, putative,metallo-peptidase, Clan MA(E) Family M1	GO:0006508:proteolysis;GO:0005575:cellular_component;GO:0008235:metalloexopeptidase activity;GO:0008237:metallopeptidase activity;GO:0008270:zinc ion binding	1.81723	1920	3.56024	638	-1282
Tb927.10.2080	Tb927_10_v5:544144-544893:+	hypothetical protein, conserved	-1	0.8347	4734	1.18881	3452	-1282
Tb11.02.5320	Tb927_11_01_v4:2066515-2067513:+	phosphoadenosine phosphosulfate reductase-like protein	GO:0008152:metabolic process;GO:0005575:cellular_component;GO:0016740:transferase activity	0.82166	4786	1.1726	3504	-1282
Tb11.01.3290	Tb927_11_01_v4:3011885-3013776:+	hypothetical protein, conserved	GO:0044429:mitochondrial part	2.05933	1547	4.80798	266	-1281
Tb927.3.4040	Tb927_03_v4:1140259-1142118:-	hypothetical protein, conserved	-1	1.21195	3338	1.85534	2057	-1281
Tb927.6.1270	Tb927_06_v4:470831-471502:-	hypothetical protein, conserved	-1	0.66892	5484	0.97167	4203	-1281
Tb927.7.4600	Tb927_07_v4:1221082-1223913:-	hypothetical protein, conserved	-1	0.26692	7281	0.52884	6000	-1281
Tb09.211.1320	Tb927_09_v4:1498069-1502441:-	AMP deaminase, putative	GO:0009168:purine ribonucleoside monophosphate biosynthetic process;GO:0005739:mitochondrion;GO:0044429:mitochondrial part;GO:0003876:AMP deaminase activity;GO:0019239:deaminase activity	0.49701	6262	0.76684	4982	-1280
Tb11.52.0001	Tb927_11_01_v4:3364324-3366729:-	acyl-CoA binding protein, putative	GO:0006631:fatty acid metabolic process;GO:0005575:cellular_component;GO:0000062:acyl-CoA binding	0.48384	6323	0.75238	5043	-1280
Tb927.10.770	Tb927_10_v5:199198-201096:+	hypothetical protein, conserved	GO:0044429:mitochondrial part	0.68664	5409	0.99076	4130	-1279
Tb927.10.5060	Tb927_10_v5:1249872-1250438:+	hypothetical protein, conserved	GO:0044429:mitochondrial part	0.9609	4207	1.39176	2931	-1276
Tb927.10.13020	Tb927_10_v5:3162115-3164862:-	vacuolar protein sorting complex subunit, putative,Vps16, putative	GO:0006886:intracellular protein transport;GO:0005737:cytoplasm;GO:0003674:molecular_function	0.43425	6572	0.68566	5296	-1276
Tb927.5.930	Tb927_05_v4:308995-312795:+	NADH-dependent fumarate reductase (FRDg)	GO:0008152:metabolic process;GO:0009228:thiamin biosynthetic process;GO:0020015:glycosome;GO:0000104:succinate dehydrogenase activity;GO:0009055:electron carrier activity;GO:0016156:fumarate reductase (NADH) activity;GO:0016491:oxidoreductase activity	2.15813	1395	6.18823	120	-1275
Tb927.7.3590	Tb927_07_v4:936438-936982:-	hypothetical protein, conserved	GO:0044429:mitochondrial part	1.62144	2343	2.76433	1068	-1275
Tb09.211.3780	Tb927_09_v4:1977012-1978772:+	hypothetical protein, conserved	-1	1.43026	2742	2.30974	1467	-1275
Tb927.10.7060	Tb927_10_v5:1776795-1779446:+	nucleoporin interacting component (NUP93), putative	GO:0006810:transport;GO:0008150:biological_process;GO:0005575:cellular_component;GO:0005643:nuclear pore;GO:0003674:molecular_function	1.06661	3812	1.56706	2538	-1274
Tb927.8.2620	Tb927_08_v4:770953-773457:+	hypothetical protein, conserved	-1	1.19688	3380	1.82444	2107	-1273
Tb927.4.2170	Tb927_04_v4:559014-559446:+	hypothetical protein, conserved	-1	1.99915	1638	4.38366	366	-1272
Tb927.8.6040	Tb927_08_v4:1762422-1764895:+	hypothetical protein, conserved	GO:0044429:mitochondrial part	0.15467	7587	0.45398	6315	-1272
Tb927.7.5940	Tb927_07_v4:1592849-1594797:+	Protein Associated with Differentiation (TbPAD2)	-1	1.97094	1683	4.22017	413	-1270
Tb09.211.4820	Tb927_09_v4:2188758-2190199:-	hypothetical protein, conserved	-1	1.65386	2264	2.8804	994	-1270
Tb927.3.3340	Tb927_03_v4:855193-857434:-	3', 5'-cyclic nucleotide phosphodiesterase, putative (PDED)	GO:0007165:signal transduction;GO:0004114:3',5'-cyclic-nucleotide phosphodiesterase activity	0.82712	4768	1.17408	3498	-1270
Tb11.02.3880	Tb927_11_01_v4:1684171-1689294:-	hypothetical protein, conserved	-1	0.61368	5727	0.90031	4457	-1270
Tb927.10.640	Tb927_10_v5:170420-172774:+	arginine N-methyltransferase, type II (PRMT5)	GO:0019918:peptidyl-arginine methylation, to symmetrical-dimethyl arginine;GO:0005737:cytoplasm;GO:0008168:methyltransferase activity;GO:0008469:histone-arginine N-methyltransferase activity;GO:0016273:arginine N-methyltransferase activity	0.51452	6190	0.78322	4920	-1270
Tb11.01.1830	Tb927_11_01_v4:2648498-2649244:+	hypothetical protein, conserved	GO:0008150:biological_process;GO:0005575:cellular_component;GO:0003674:molecular_function	1.37623	2851	2.20702	1582	-1269
Tb927.8.8240	Tb927_08_v4:2439092-2440847:+	amino acid transporter, putative	GO:0006865:amino acid transport;GO:0016021:integral to membrane;GO:0005275:amine transmembrane transporter activity	1.05464	3859	1.54097	2590	-1269
Tb927.10.14610	Tb927_10_v5:3576468-3579779:-	hypothetical protein, conserved,leucine-rich repeat protein (LRRP), putative	GO:0008150:biological_process;GO:0005575:cellular_component;GO:0003674:molecular_function	0.78093	4979	1.10661	3710	-1269
Tb09.211.4770	Tb927_09_v4:2175424-2176144:-	hypothetical protein, conserved	-1	1.33391	2963	2.1049	1695	-1268
Tb09.160.1790	Tb927_09_v4:630945-632645:-	hypothetical protein, conserved (3C4.240)	-1	0.62179	5688	0.91186	4421	-1267
Tb11.02.4760	Tb927_11_01_v4:1926942-1931984:-	hypothetical protein, conserved	-1	0.59241	5829	0.8706	4563	-1266
Tb11.03.0540	Tb927_11_01_v4:135445-138516:-	ABC transporter, putative (ABCB10)	GO:0006810:transport;GO:0005743:mitochondrial inner membrane;GO:0016021:integral to membrane;GO:0043190:ATP-binding cassette (ABC) transporter complex;GO:0000166:nucleotide binding;GO:0005524:ATP binding;GO:0016887:ATPase activity;GO:0017111:nucleoside-triphosphatase activity;GO:0042626:ATPase activity, coupled to transmembrane movement of substances	1.32918	2975	2.09588	1710	-1265
Tb927.3.2370	Tb927_03_v4:603846-604260:+	hypothetical protein, conserved	GO:0044429:mitochondrial part	1.04138	3907	1.51341	2643	-1264
Tb927.10.1340	Tb927_10_v5:354997-356622:-	hypothetical protein, conserved	GO:0005622:intracellular;GO:0008270:zinc ion binding	0.25019	7345	0.51141	6082	-1263
Tb927.10.12130	Tb927_10_v5:2956367-2958718:+	hypothetical protein, conserved	GO:0009229:thiamin diphosphate biosynthetic process;GO:0004788:thiamin diphosphokinase activity;GO:0005524:ATP binding	1.42843	2747	2.29188	1485	-1262
Tb927.10.7210	Tb927_10_v5:1814997-1815744:-	hypothetical protein, conserved	-1	1.21804	3313	1.8563	2051	-1262
Tb11.02.0890	Tb927_11_01_v4:986694-987767:+	hypothetical protein, conserved	-1	1.62198	2342	2.73793	1081	-1261
Tb927.4.2440	Tb927_04_v4:634720-635965:+	hypothetical protein, conserved	GO:0044429:mitochondrial part	0.91266	4390	1.31215	3129	-1261
Tb927.7.2790	Tb927_07_v4:723539-725663:+	hypothetical protein, conserved	GO:0001539:ciliary or flagellar motility	0.48834	6306	0.75226	5045	-1261
Tb927.4.5350	Tb927_04_v4:1456393-1458429:-	3-methylcrotonyl-CoA carboxylase, pseudogene, putative,3-methylcrotonyl-CoA carboxylase, point mutation	GO:0008152:metabolic process;GO:0003824:catalytic activity;GO:0005524:ATP binding;GO:0009374:biotin binding;GO:0016874:ligase activity	0.19315	7506	0.47178	6245	-1261
Tb927.5.2290	Tb927_05_v4:709236-716068:+	ATP-dependent RNA helicase, putative	GO:0003676:nucleic acid binding;GO:0004386:helicase activity;GO:0005524:ATP binding;GO:0008026:ATP-dependent helicase activity	0.38754	6784	0.63128	5527	-1257
Tb11.01.1500	Tb927_11_01_v4:2582752-2584803:-	hypothetical protein, conserved	GO:0044429:mitochondrial part	0.34111	6990	0.58389	5733	-1257
Tb927.10.11450	Tb927_10_v5:2794186-2796375:+	TFIIF-stimulated CTD phosphatase, putative	GO:0008150:biological_process;GO:0005575:cellular_component	0.99805	4070	1.43557	2818	-1252
Tb927.10.8400	Tb927_10_v5:2080709-2081601:+	legume-like lectin, putative	GO:0009306:protein secretion;GO:0016020:membrane;GO:0005537:mannose binding	0.76962	5015	1.08809	3763	-1252
Tb927.6.4930	Tb927_06_v4:1362900-1363664:+	hypothetical protein, conserved	GO:0044429:mitochondrial part	0.7193	5260	1.01887	4008	-1252
Tb927.10.4430	Tb927_10_v5:1141343-1143061:-	pumillo RNA binding protein PUF1 (PUF1)	GO:0016049:cell growth;GO:0016071:mRNA metabolic process;GO:0005737:cytoplasm;GO:0003723:RNA binding;GO:0005488:binding	1.30527	3035	2.03185	1784	-1251
Tb927.10.4870	Tb927_10_v5:1215995-1217302:-	tRNA-dihydrouridine synthase 2, putative	GO:0006400:tRNA modification;GO:0008033:tRNA processing;GO:0055114:oxidation-reduction process;GO:0005575:cellular_component;GO:0017150:tRNA dihydrouridine synthase activity;GO:0050660:FAD or FADH2 binding	0.7364	5169	1.04235	3919	-1250
Tb927.4.1960	Tb927_04_v4:495944-497068:-	hypothetical protein, conserved	-1	0.38784	6782	0.62947	5532	-1250
Tb927.8.8050	Tb927_08_v4:2384408-2386723:+	Nucleoporin (TbNup75)	GO:0005643:nuclear pore	1.00323	4053	1.43861	2805	-1248
Tb927.7.7240	Tb927_07_v4:2085380-2087863:-	hypothetical protein, conserved,leucine-rich repeat protein (LRRP), putative	GO:0008150:biological_process;GO:0005575:cellular_component;GO:0003674:molecular_function	0.99295	4091	1.42345	2844	-1247
Tb927.7.6360	Tb927_07_v4:1729044-1729717:-	histone H2A variant (h2aZ)	GO:0006325:chromatin organization;GO:0006334:nucleosome assembly;GO:0006367:transcription initiation from RNA polymerase II promoter;GO:0051276:chromosome organization;GO:0000786:nucleosome;GO:0005634:nucleus;GO:0003677:DNA binding	2.17242	1373	6.08464	127	-1246
Tb927.8.5300	Tb927_08_v4:1577686-1579639:+	hypothetical protein, conserved	-1	1.72323	2123	3.04971	877	-1246
Tb927.8.2570	Tb927_08_v4:756297-757827:+	hypothetical protein, conserved	-1	0.62761	5654	0.91485	4408	-1246
Tb11.01.4620	Tb927_11_01_v4:3348951-3356232:-	ubiquitin ligase, putative	GO:0004842:ubiquitin-protein ligase activity;GO:0008270:zinc ion binding	0.3998	6725	0.64252	5479	-1246
Tb927.2.1740	Tb927_02_v4:322758-323380:+	hypothetical protein, conserved (27H14.70)	-1	1.9153	1767	3.81636	522	-1245
Tb927.6.3420	Tb927_06_v4:1008864-1010295:-	hypothetical protein, conserved	GO:0044429:mitochondrial part	0.99824	4069	1.43406	2825	-1244
Tb927.3.4650	Tb927_03_v4:1317239-1318041:-	C-8 sterol isomerase, putative	GO:0006696:ergosterol biosynthetic process;GO:0005783:endoplasmic reticulum;GO:0000247:C-8 sterol isomerase activity	1.50409	2565	2.4691	1322	-1243
Tb927.10.3670	Tb927_10_v5:954962-956428:-	hypothetical protein, conserved	-1	1.11773	3652	1.63691	2409	-1243
Tb927.7.3940	Tb927_07_v4:1032285-1033466:+	mitochondrial carrier protein, putative,ADP/ATP mitochondrial translocase, putative,adenine nucleotide mitochondrial translocator, putative	GO:0006810:transport;GO:0005743:mitochondrial inner membrane;GO:0016020:membrane;GO:0044429:mitochondrial part;GO:0005488:binding	0.89774	4454	1.27432	3211	-1243
Tb11.01.3600	Tb927_11_01_v4:3081365-3082922:+	MRP protein, putative	GO:0008150:biological_process;GO:0005575:cellular_component;GO:0000166:nucleotide binding	0.30521	7143	0.55117	5901	-1242
Tb927.8.5550	Tb927_08_v4:1637072-1637605:+	hypothetical protein, conserved	-1	1.71802	2134	3.03091	893	-1241
Tb11.01.8650	Tb927_11_01_v4:4438541-4445050:-	hypothetical protein, conserved	GO:0008150:biological_process;GO:0005575:cellular_component;GO:0003674:molecular_function	0.69053	5395	0.98394	4154	-1241
Tb09.160.0840	Tb927_09_v4:449747-451740:-	membrane protein YIP1, putative	GO:0016192:vesicle-mediated transport;GO:0005794:Golgi apparatus;GO:0016021:integral to membrane;GO:0003674:molecular_function	0.87872	4541	1.24198	3301	-1240
Tb927.10.9410	Tb927_10_v5:2325600-2326781:+	selenophosphate synthetase, putative	GO:0006418:tRNA aminoacylation for protein translation;GO:0005575:cellular_component;GO:0003824:catalytic activity;GO:0004756:selenide, water dikinase activity;GO:0005524:ATP binding	0.55103	6012	0.82195	4773	-1239
Tb927.10.14630	Tb927_10_v5:3582443-3583129:-	fibrillarin, putative	GO:0006364:rRNA processing;GO:0005634:nucleus;GO:0003723:RNA binding	1.02741	3958	1.47893	2720	-1238
Tb927.1.560	Tb927_01_v4:208703-210085:-	hypothetical protein, conserved	GO:0008150:biological_process;GO:0005575:cellular_component;GO:0003674:molecular_function	0.39145	6760	0.63204	5522	-1238
Tb11.01.7490	Tb927_11_01_v4:4128613-4134707:-	hypothetical protein, conserved	GO:0006396:RNA processing;GO:0003723:RNA binding;GO:0008173:RNA methyltransferase activity	0.10595	7699	0.42691	6461	-1238
Tb927.8.5860	Tb927_08_v4:1729268-1730177:+	50S ribosomal protein L17, putative	GO:0006412:translation;GO:0000315:organellar large ribosomal subunit;GO:0005622:intracellular;GO:0005739:mitochondrion;GO:0005840:ribosome;GO:0044429:mitochondrial part;GO:0003735:structural constituent of ribosome	0.87644	4553	1.23491	3316	-1237
Tb927.10.13970	Tb927_10_v5:3403540-3404433:-	uracil-DNA glycosylase, putative	GO:0006284:base-excision repair;GO:0005634:nucleus;GO:0004844:uracil DNA N-glycosylase activity	0.76402	5046	1.07437	3809	-1237
Tb11.01.4070	Tb927_11_01_v4:3208876-3211481:+	minichromosome maintenance (MCM) complex subunit, putative	GO:0006260:DNA replication;GO:0006270:DNA-dependent DNA replication initiation;GO:0005575:cellular_component;GO:0005634:nucleus;GO:0003677:DNA binding;GO:0005524:ATP binding	0.26663	7284	0.51891	6047	-1237
Tb09.211.4180	Tb927_09_v4:2050709-2054398:-	hypothetical protein, conserved	GO:0005488:binding	0.73585	5171	1.03936	3935	-1236
Tb927.8.5200	Tb927_08_v4:1549691-1555057:+	hypothetical protein, conserved	GO:0044429:mitochondrial part	0.51095	6208	0.76888	4972	-1236
Tb927.8.3850	Tb927_08_v4:1148943-1150324:-	hypothetical protein, conserved	-1	1.91042	1777	3.77036	542	-1235
Tb927.10.820	Tb927_10_v5:212506-213543:+	hypothetical protein, conserved	GO:0005515:protein binding	1.74131	2078	3.10464	843	-1235
Tb11.01.3770	Tb927_11_01_v4:3129807-3130992:+	protein phosphatase 2A, putative	GO:0016787:hydrolase activity	0.79444	4908	1.11682	3674	-1234
Tb927.10.3130	Tb927_10_v5:816824-819178:+	hypothetical protein, conserved	-1	0.90251	4436	1.2769	3203	-1233
Tb09.244.2420	Tb927_09_v4:2387507-2388678:+	BARP protein (BARP)	GO:0008150:biological_process;GO:0009986:cell surface;GO:0045121:membrane raft;GO:0003674:molecular_function	0.60495	5767	0.8814	4534	-1233
Tb927.8.4170	Tb927_08_v4:1227486-1231148:-	RNA-binding protein, putative (MRD1)	GO:0006396:RNA processing;GO:0005575:cellular_component;GO:0003676:nucleic acid binding;GO:0003723:RNA binding	0.59828	5799	0.8701	4567	-1232
Tb927.10.6200	Tb927_10_v5:1572553-1572867:-	hypothetical protein, conserved	GO:0044429:mitochondrial part	2.29371	1238	10.0471	7	-1231
Tb927.8.1840	Tb927_08_v4:597457-603777:-	hypothetical protein, conserved	GO:0032012:regulation of ARF protein signal transduction;GO:0005622:intracellular;GO:0005086:ARF guanyl-nucleotide exchange factor activity	0.70899	5307	1.00412	4076	-1231
Tb927.2.1720	Tb927_02_v4:319893-321655:+	hypothetical protein, conserved (27H14.80)	GO:0008150:biological_process;GO:0005575:cellular_component;GO:0003674:molecular_function	0.5019	6244	0.75848	5014	-1230
Tb927.10.13920	Tb927_10_v5:3395477-3395848:-	hypothetical protein, conserved	GO:0044429:mitochondrial part	0.365	6890	0.60025	5661	-1229
Tb11.01.2740	Tb927_11_01_v4:2876500-2878555:+	hypothetical protein, conserved	GO:0044429:mitochondrial part	0.94903	4252	1.34539	3026	-1226
Tb927.10.2000	Tb927_10_v5:524725-526401:+	actin-like protein, putative	GO:0007010:cytoskeleton organization;GO:0005575:cellular_component;GO:0044429:mitochondrial part;GO:0005200:structural constituent of cytoskeleton;GO:0005515:protein binding	0.45784	6453	0.70206	5227	-1226
Tb927.4.3410	Tb927_04_v4:889449-891819:-	selenoprotein, putative (SelTryp)	-1	0.58323	5864	0.85302	4639	-1225
Tb927.10.9140	Tb927_10_v5:2264622-2266556:+	hypothetical protein, conserved	GO:0044429:mitochondrial part;GO:0016491:oxidoreductase activity	0.53437	6093	0.7976	4868	-1225
Tb927.8.6430	Tb927_08_v4:1862239-1862762:+	hypothetical protein, conserved	-1	1.30259	3047	2.00352	1824	-1223
Tb927.8.3860	Tb927_08_v4:1150494-1151768:-	hypothetical protein, conserved,WD-repeat containing protein	GO:0008150:biological_process;GO:0005575:cellular_component;GO:0003674:molecular_function	0.39838	6734	0.6347	5512	-1222
Tb11.02.0920	Tb927_11_01_v4:994796-995413:+	hypothetical protein, conserved	-1	0.97888	4140	1.39693	2919	-1221
Tb927.5.3520	Tb927_05_v4:1106302-1109139:+	queuine tRNA-ribosyltransferase, putative	GO:0006400:tRNA modification;GO:0008616:queuosine biosynthetic process;GO:0008479:queuine tRNA-ribosyltransferase activity	0.63647	5611	0.91806	4390	-1221
Tb11.02.5360	Tb927_11_01_v4:2072095-2073170:+	hypothetical protein, conserved	-1	0.7139	5279	1.00817	4059	-1220
Tb927.10.15750	Tb927_10_v5:3889322-3894568:+	hypothetical protein, conserved	GO:0005515:protein binding;GO:0008270:zinc ion binding	0.16814	7559	0.44972	6339	-1220
Tb927.6.4380	Tb927_06_v4:1232008-1233642:-	hypothetical protein, conserved	-1	0.95549	4227	1.35491	3008	-1219
Tb927.8.4190	Tb927_08_v4:1234854-1236109:-	hypothetical protein, conserved	-1	0.8366	4727	1.16794	3510	-1217
Tb11.02.3180	Tb927_11_01_v4:1538461-1540946:+	hypothetical protein, conserved	GO:0044429:mitochondrial part	0.6513	5556	0.93329	4339	-1217
Tb927.10.1330	Tb927_10_v5:352678-354486:-	hypothetical protein, conserved	-1	0.32013	7080	0.55793	5863	-1217
Tb927.10.2340	Tb927_10_v5:603573-603866:+	hypothetical protein, conserved	-1	1.9148	1768	3.74815	552	-1216
Tb11.02.5400	Tb927_11_01_v4:2082400-2083588:+	cystathionine beta-synthase, putative	GO:0008152:metabolic process;GO:0019344:cysteine biosynthetic process;GO:0005575:cellular_component;GO:0003824:catalytic activity;GO:0004122:cystathionine beta-synthase activity;GO:0030170:pyridoxal phosphate binding	2.02706	1592	4.35099	377	-1215
Tb11.02.2270	Tb927_11_01_v4:1324280-1324609:+	hypothetical protein, conserved	-1	0.6255	5667	0.90265	4452	-1215
Tb09.211.4170	Tb927_09_v4:2048649-2050281:-	hypothetical protein, conserved	-1	0.55564	5994	0.82093	4779	-1215
Tb11.03.0900	Tb927_11_01_v4:52719-56027:-	hypothetical protein, conserved	GO:0044429:mitochondrial part	0.43934	6543	0.67588	5328	-1215
Tb927.5.3820	Tb927_05_v4:1191451-1192654:+	aspartate carbamoyltransferase, putative	GO:0006207:'de novo' pyrimidine base biosynthetic process;GO:0006520:cellular amino acid metabolic process;GO:0004070:aspartate carbamoyltransferase activity;GO:0016597:amino acid binding;GO:0016743:carboxyl- or carbamoyltransferase activity	1.62569	2332	2.68734	1118	-1214
Tb927.4.4130	Tb927_04_v4:1091295-1093865:-	hypothetical protein, conserved	-1	0.93707	4291	1.32458	3078	-1213
Tb927.6.4470	Tb927_06_v4:1255609-1256656:-	prozyme,S-adenosylmethionine decarboxylaseregulator	GO:0006597:spermine biosynthetic process;GO:0008295:spermidine biosynthetic process;GO:0004014:adenosylmethionine decarboxylase activity	2.02008	1606	4.29184	394	-1212
Tb927.10.2040	Tb927_10_v5:534252-536873:+	protein kinase, putative	GO:0006468:protein phosphorylation;GO:0005575:cellular_component;GO:0004672:protein kinase activity;GO:0004674:protein serine/threonine kinase activity;GO:0004713:protein tyrosine kinase activity;GO:0005524:ATP binding	1.14082	3560	1.66943	2349	-1211
Tb927.5.2190	Tb927_05_v4:694775-696130:+	hypothetical protein, conserved	-1	0.91582	4371	1.29796	3161	-1210
Tb11.02.5720	Tb927_11_01_v4:2161942-2164785:-	ribonucleoside-diphosphate reductase large chain (RNR1)	GO:0006260:DNA replication;GO:0055114:oxidation-reduction process;GO:0005634:nucleus;GO:0005971:ribonucleoside-diphosphate reductase complex;GO:0004748:ribonucleoside-diphosphate reductase activity;GO:0005515:protein binding;GO:0005524:ATP binding	2.06378	1542	4.48222	334	-1208
Tb11.46.0007	Tb927_11_01_v4:560804-562466:+	hypothetical protein, conserved	GO:0044429:mitochondrial part	0.41261	6679	0.64339	5471	-1208
Tb927.4.2800	Tb927_04_v4:740935-742477:+	hypothetical protein, conserved	-1	1.2609	3167	1.91263	1961	-1206
Tb927.3.1960	Tb927_03_v4:515152-515827:-	hypothetical protein, conserved	-1	1.71507	2138	2.96799	934	-1204
Tb927.3.1580	Tb927_03_v4:412885-414525:-	hypothetical protein, conserved	-1	0.46059	6434	0.70147	5230	-1204
Tb927.3.2760	Tb927_03_v4:706555-711329:-	hypothetical protein, conserved	-1	0.11462	7688	0.42184	6485	-1203
Tb927.5.1460	Tb927_05_v4:464502-465519:-	hypothetical protein, conserved	-1	2.213	1336	6.01454	134	-1202
Tb927.10.8060	Tb927_10_v5:2009343-2010716:-	hypothetical protein, conserved	GO:0008150:biological_process;GO:0005575:cellular_component;GO:0003674:molecular_function	0.91934	4359	1.30135	3157	-1202
Tb927.10.13470	Tb927_10_v5:3288206-3290854:-	hypothetical protein, conserved,hypothetical protein	GO:0007050:cell cycle arrest;GO:0005634:nucleus	0.91283	4388	1.28723	3186	-1202
Tb927.8.5040	Tb927_08_v4:1489391-1490534:+	hypothetical protein, conserved	GO:0005634:nucleus	0.65272	5547	0.93191	4345	-1202
Tb927.8.4700	Tb927_08_v4:1380123-1381721:-	amino acid transporter, putative (AATP6)	GO:0006865:amino acid transport;GO:0016021:integral to membrane;GO:0005275:amine transmembrane transporter activity	1.38234	2839	2.1536	1638	-1201
Tb927.7.7100	Tb927_07_v4:2028561-2032468:-	hypothetical protein	-1	1.07694	3776	1.55179	2575	-1201
Tb11.22.0008	Tb927_11_01_v4:647559-649076:+	molybdopterin synthase sulphurylase protein, putative	GO:0008150:biological_process;GO:0016021:integral to membrane;GO:0003824:catalytic activity	0.37376	6853	0.6016	5655	-1198
Tb927.10.3230	Tb927_10_v5:837649-838770:+	protein kinase, putative	GO:0006468:protein phosphorylation;GO:0004672:protein kinase activity;GO:0004674:protein serine/threonine kinase activity;GO:0004713:protein tyrosine kinase activity;GO:0005524:ATP binding	1.07563	3780	1.5453	2584	-1196
Tb11.01.4200	Tb927_11_01_v4:3237572-3238920:+	hypothetical protein, conserved	-1	0.52611	6134	0.77889	4938	-1196
Tb11.02.4270	Tb927_11_01_v4:1778440-1782966:-	hypothetical protein, conserved	GO:0005488:binding	0.3851	6799	0.61234	5603	-1196
Tb09.v2.0020	Tb927_09_v4:994359-995787:+	hypothetical protein, conserved	GO:0008150:biological_process;GO:0005575:cellular_component;GO:0003674:molecular_function	1.19929	3372	1.77138	2177	-1195
Tb927.5.3250	Tb927_05_v4:1012509-1017195:-	hypothetical protein, conserved	GO:0005515:protein binding	1.19678	3381	1.76515	2186	-1195
Tb11.01.0640	Tb927_11_01_v4:2392052-2392748:+	NADH dehydrogenase subunit NB6M, putative	GO:0006735:NADH regeneration;GO:0030964:NADH dehydrogenase complex;GO:0031966:mitochondrial membrane;GO:0044429:mitochondrial part;GO:0003954:NADH dehydrogenase activity;GO:0008137:NADH dehydrogenase (ubiquinone) activity	1.5784	2419	2.56775	1225	-1194
Tb927.10.5910	Tb927_10_v5:1480224-1482494:-	hypothetical protein, conserved	-1	1.45052	2697	2.27492	1504	-1193
Tb927.8.7490	Tb927_08_v4:2157459-2162007:+	hypothetical protein, conserved	-1	0.32132	7076	0.55411	5883	-1193
Tb11.01.3730	Tb927_11_01_v4:3117459-3120086:+	hypothetical protein, conserved	GO:0008150:biological_process;GO:0005575:cellular_component;GO:0003674:molecular_function	0.13849	7635	0.42914	6445	-1190
Tb09.211.0620	Tb927_09_v4:1374554-1375739:-	actin A	GO:0007010:cytoskeleton organization;GO:0005737:cytoplasm;GO:0015629:actin cytoskeleton;GO:0005200:structural constituent of cytoskeleton;GO:0005515:protein binding	1.46316	2655	2.31271	1466	-1189
Tb927.4.470	Tb927_04_v4:137456-138177:-	snoRNP protein GAR1, putative	GO:0006364:rRNA processing;GO:0005732:small nucleolar ribonucleoprotein complex;GO:0019843:rRNA binding	1.44396	2713	2.25709	1524	-1189
Tb927.10.2770	Tb927_10_v5:708691-709839:+	eukaryotic translation initiation factor 5, putative	GO:0006413:translational initiation;GO:0005737:cytoplasm;GO:0003743:translation initiation factor activity;GO:0005488:binding	2.10308	1476	4.66373	289	-1187
Tb11.v4.0004	Tb927_11_01_v4:3356953-3358215:-	ribonucleoside-diphosphate reductase small chain (RNR2)	GO:0009186:deoxyribonucleoside diphosphate metabolic process;GO:0004748:ribonucleoside-diphosphate reductase activity;GO:0016491:oxidoreductase activity;GO:0046914:transition metal ion binding	1.75288	2047	3.08021	860	-1187
Tb927.5.1900	Tb927_05_v4:589028-591076:+	hypothetical protein, conserved	-1	1.42987	2744	2.22909	1557	-1187
Tb927.6.3030	Tb927_06_v4:900273-902759:+	hypothetical protein, conserved	GO:0000166:nucleotide binding;GO:0017111:nucleoside-triphosphatase activity	1.0114	4025	1.42708	2838	-1187
Tb11.02.0760	Tb927_11_01_v4:906939-920984:+	dynein heavy chain, putative	GO:0007018:microtubule-based movement;GO:0008218:bioluminescence;GO:0018298:protein-chromophore linkage;GO:0030286:dynein complex;GO:0000166:nucleotide binding;GO:0003777:microtubule motor activity;GO:0005524:ATP binding;GO:0016887:ATPase activity;GO:0017111:nucleoside-triphosphatase activity	1.31531	3005	2.00512	1820	-1185
Tb11.01.0360	Tb927_11_01_v4:2244315-2246558:+	RAD51 protein (RAD51)	GO:0006259:DNA metabolic process;GO:0006281:DNA repair;GO:0000166:nucleotide binding;GO:0003677:DNA binding;GO:0003684:damaged DNA binding;GO:0005515:protein binding;GO:0005524:ATP binding;GO:0008094:DNA-dependent ATPase activity;GO:0017111:nucleoside-triphosphatase activity	1.6279	2324	2.66021	1140	-1184
Tb11.01.5225	Tb927_11_01_v4:3579165-3579612:-	cytochrome b5, putative (CYB5)	GO:0055114:oxidation-reduction process;GO:0016021:integral to membrane;GO:0004362:glutathione-disulfide reductase activity;GO:0020037:heme binding	1.12045	3641	1.6127	2457	-1184
Tb927.2.1850	Tb927_02_v4:344878-346475:+	hypothetical protein, conserved (27H14.15)	GO:0008150:biological_process;GO:0005575:cellular_component;GO:0003674:molecular_function	0.86106	4622	1.19337	3438	-1184
Tb11.01.1210	Tb927_11_01_v4:2531271-2532964:-	hypothetical protein, conserved	GO:0001539:ciliary or flagellar motility;GO:0016020:membrane	1.4538	2682	2.27836	1499	-1183
Tb927.6.2980	Tb927_06_v4:887705-890821:+	protein kinase, putative	GO:0006468:protein phosphorylation;GO:0005575:cellular_component;GO:0004672:protein kinase activity;GO:0004674:protein serine/threonine kinase activity;GO:0005524:ATP binding	0.30051	7155	0.53432	5972	-1183
Tb927.6.4530	Tb927_06_v4:1268108-1268654:-	RNA-binding protein, putative (RBP17)	GO:0006396:RNA processing;GO:0003676:nucleic acid binding;GO:0003723:RNA binding	1.6774	2220	2.80665	1038	-1182
Tb927.4.830	Tb927_04_v4:232773-233255:-	hypothetical protein, conserved	GO:0044429:mitochondrial part	1.08649	3743	1.55767	2563	-1180
Tb927.3.5570	Tb927_03_v4:1560358-1561183:+	syntaxin, putative	GO:0016192:vesicle-mediated transport;GO:0016020:membrane;GO:0005515:protein binding	0.94374	4270	1.32187	3090	-1180
Tb09.211.4580	Tb927_09_v4:2141236-2142810:-	hypothetical protein, conserved	GO:0044429:mitochondrial part	0.44317	6521	0.67286	5341	-1180
Tb927.10.9120	Tb927_10_v5:2260288-2261001:+	hypothetical protein, conserved	GO:0044429:mitochondrial part	1.46432	2652	2.30339	1473	-1179
Tb927.10.10740	Tb927_10_v5:2611259-2613193:-	hypothetical protein, conserved	GO:0044429:mitochondrial part;GO:0005515:protein binding;GO:0016989:sigma factor antagonist activity	0.46977	6396	0.70424	5219	-1177
Tb927.4.2200	Tb927_04_v4:566453-571468:+	hypothetical protein, conserved	GO:0032012:regulation of ARF protein signal transduction;GO:0005622:intracellular;GO:0005086:ARF guanyl-nucleotide exchange factor activity	0.22891	7397	0.47848	6220	-1177
Tb927.4.1500	Tb927_04_v4:381487-388002:-	RNA editing associated helicase 2 (REH2)	GO:0016556:mRNA modification;GO:0005622:intracellular;GO:0005739:mitochondrion;GO:0031019:mitochondrial mRNA editing complex;GO:0044429:mitochondrial part;GO:0003676:nucleic acid binding;GO:0003725:double-stranded RNA binding;GO:0003729:mRNA binding;GO:0004386:helicase activity;GO:0005524:ATP binding;GO:0034458:3'-5' RNA helicase activity	0.40968	6686	0.63514	5510	-1176
Tb927.4.760	Tb927_04_v4:208684-211289:-	gamma-adaptin 1, putative,AP-1 adapter complex gamma subunit, putative	GO:0006886:intracellular protein transport;GO:0015031:protein transport;GO:0016192:vesicle-mediated transport;GO:0005794:Golgi apparatus;GO:0030117:membrane coat;GO:0030131:clathrin adaptor complex;GO:0044431:Golgi apparatus part;GO:0005488:binding;GO:0005515:protein binding;GO:0008565:protein transporter activity	1.6732	2224	2.79561	1049	-1175
Tb927.8.6580	Tb927_08_v4:1902208-1904276:-	succinate dehydrogenase flavoprotein, putative	GO:0006099:tricarboxylic acid cycle;GO:0022900:electron transport chain;GO:0055114:oxidation-reduction process;GO:0005575:cellular_component;GO:0044429:mitochondrial part;GO:0000104:succinate dehydrogenase activity;GO:0009055:electron carrier activity;GO:0016491:oxidoreductase activity;GO:0050660:FAD or FADH2 binding	2.05795	1550	4.35262	376	-1174
Tb927.7.3440	Tb927_07_v4:891472-892259:-	I/6 autoantigen	GO:0008150:biological_process;GO:0015630:microtubule cytoskeleton;GO:0005200:structural constituent of cytoskeleton;GO:0005509:calcium ion binding	1.22579	3282	1.81924	2108	-1174
Tb927.10.15430	Tb927_10_v5:3790337-3792001:+	hypothetical protein, conserved	GO:0008150:biological_process;GO:0005575:cellular_component;GO:0003674:molecular_function	0.87549	4557	1.21152	3383	-1174
Tb11.02.1890	Tb927_11_01_v4:1234407-1237184:-	hypothetical protein, conserved	-1	0.16015	7574	0.4395	6400	-1174
Tb11.02.4520	Tb927_11_01_v4:1862451-1864042:-	amino acid permease/transporter, putative	GO:0006810:transport;GO:0006865:amino acid transport;GO:0016020:membrane;GO:0016021:integral to membrane;GO:0005275:amine transmembrane transporter activity;GO:0015171:amino acid transmembrane transporter activity	1.21745	3316	1.79032	2143	-1173
Tb11.01.2050	Tb927_11_01_v4:2690449-2694895:+	zinc carboxypeptidase, putative,metallo- peptidase, Clan MC, Family M14	GO:0006508:proteolysis;GO:0005575:cellular_component;GO:0004181:metallocarboxypeptidase activity;GO:0008270:zinc ion binding	0.69743	5367	0.97404	4195	-1172
Tb927.10.15310	Tb927_10_v5:3745784-3747139:+	hypothetical protein, conserved	-1	1.88212	1813	3.5538	642	-1171
Tb11.02.2700	Tb927_11_01_v4:1417391-1419222:+	fumarate hydratase, class I (FHm)	GO:0006091:generation of precursor metabolites and energy;GO:0006099:tricarboxylic acid cycle;GO:0006106:fumarate metabolic process;GO:0005739:mitochondrion;GO:0044429:mitochondrial part;GO:0004333:fumarate hydratase activity;GO:0016829:lyase activity;GO:0016836:hydro-lyase activity	2.03689	1580	4.23563	410	-1170
Tb927.4.730	Tb927_04_v4:203661-205158:-	hypothetical protein, conserved	-1	0.42779	6609	0.6505	5439	-1170
Tb927.7.5130	Tb927_07_v4:1352648-1353461:+	hypothetical protein, conserved	GO:0044429:mitochondrial part	1.14622	3539	1.65768	2370	-1169
Tb11.02.3800	Tb927_11_01_v4:1673682-1675538:-	hypothetical protein, conserved	GO:0001522:pseudouridine synthesis;GO:0009451:RNA modification;GO:0044429:mitochondrial part;GO:0003723:RNA binding;GO:0009982:pseudouridine synthase activity	0.83077	4749	1.14161	3580	-1169
Tb927.10.2150	Tb927_10_v5:557250-557894:+	hypothetical protein, conserved	-1	0.30645	7137	0.53613	5968	-1169
Tb927.3.4020	Tb927_03_v4:1127210-1134550:-	phosphatidylinositol 4-kinase alpha, putative	GO:0046854:phosphoinositide phosphorylation;GO:0048015:phosphoinositide-mediated signaling;GO:0005829:cytosol;GO:0004430:1-phosphatidylinositol 4-kinase activity;GO:0005488:binding;GO:0016773:phosphotransferase activity, alcohol group as acceptor	0.21998	7424	0.46927	6255	-1169
Tb927.10.14730	Tb927_10_v5:3594939-3596270:-	chaperone protein DNAj, putative	GO:0006457:protein folding;GO:0005575:cellular_component;GO:0005515:protein binding;GO:0031072:heat shock protein binding;GO:0051082:unfolded protein binding	1.40042	2804	2.15568	1636	-1168
Tb927.1.2730	Tb927_01_v4:628874-629938:+	hypothetical protein, conserved	GO:0044429:mitochondrial part	0.78254	4970	1.07706	3802	-1168
Tb927.10.14110	Tb927_10_v5:3431651-3432024:-	hypothetical protein, conserved	-1	0.66721	5489	0.93894	4321	-1168
Tb927.10.7920	Tb927_10_v5:1979005-1979697:-	hypothetical protein, conserved	-1	1.60361	2369	2.59689	1202	-1167
Tb927.7.2800	Tb927_07_v4:726181-727473:+	hypothetical protein, conserved	GO:0008380:RNA splicing;GO:0005681:spliceosomal complex	0.31689	7090	0.54602	5923	-1167
Tb927.8.4580	Tb927_08_v4:1357391-1359085:-	hypothetical protein, conserved	-1	1.59782	2381	2.58245	1217	-1164
Tb927.10.2270	Tb927_10_v5:587863-590664:+	vacuolar protein sorting-associated protein 35, putative	GO:0042147:retrograde transport, endosome to Golgi;GO:0005737:cytoplasm;GO:0016020:membrane;GO:0003674:molecular_function	0.89925	4446	1.25251	3282	-1164
Tb927.10.13840	Tb927_10_v5:3379246-3380274:-	hypothetical protein, conserved	-1	1.29729	3067	1.94537	1904	-1163
Tb11.01.1960	Tb927_11_01_v4:2674925-2676533:+	hypothetical protein, conserved	-1	0.93448	4299	1.30989	3137	-1162
Tb927.4.460	Tb927_04_v4:135156-137115:-	Alkylated DNA repair protein (alkB homolog), putative	-1	0.58456	5859	0.83798	4697	-1162
Tb11.01.5110	Tb927_11_01_v4:3553848-3554437:-	hypothetical protein, conserved	GO:0044429:mitochondrial part	2.02812	1588	4.15114	427	-1161
Tb927.10.6990	Tb927_10_v5:1762557-1763003:+	hypothetical protein, conserved	GO:0008270:zinc ion binding	0.95223	4238	1.32462	3077	-1161
Tb927.10.6910	Tb927_10_v5:1738418-1739497:+	Sterol methyltransferase, putative	GO:0006694:steroid biosynthetic process;GO:0008152:metabolic process;GO:0008168:methyltransferase activity	1.94247	1722	3.72405	562	-1160
Tb927.10.13650	Tb927_10_v5:3335048-3335431:-	hypothetical protein, conserved	-1	1.10418	3693	1.56944	2534	-1159
Tb927.10.15140	Tb927_10_v5:3694308-3694682:+	hypothetical protein, conserved	-1	1.68388	2205	2.79708	1047	-1158
Tb927.10.14810	Tb927_10_v5:3611256-3611738:-	hypothetical protein, conserved	GO:0003677:DNA binding;GO:0043565:sequence-specific DNA binding	1.11462	3666	1.58475	2508	-1158
Tb927.10.7560	Tb927_10_v5:1901794-1902648:-	hypothetical protein, conserved	GO:0008152:metabolic process;GO:0008168:methyltransferase activity	0.34955	6954	0.57106	5796	-1158
Tb11.01.2520	Tb927_11_01_v4:2819956-2821733:+	Pre-mRNA-splicing factor CWC22, putative (TbCWC22)	GO:0006412:translation;GO:0016070:RNA metabolic process;GO:0005575:cellular_component;GO:0003723:RNA binding;GO:0005488:binding;GO:0005515:protein binding	0.66784	5488	0.93626	4331	-1157
Tb927.6.1400	Tb927_06_v4:505874-506724:-	cyclophilin-type peptidyl-prolyl cis-trans isomerase, putative (PPIase)	GO:0006457:protein folding;GO:0005575:cellular_component;GO:0003755:peptidyl-prolyl cis-trans isomerase activity	3.98382	296	2.22112	1567	1271
Tb927.7.2420	Tb927_07_v4:626238-627743:-	glycogen synthase kinase-3 alpha, putative	GO:0006468:protein phosphorylation;GO:0005575:cellular_component;GO:0004672:protein kinase activity;GO:0004674:protein serine/threonine kinase activity;GO:0004713:protein tyrosine kinase activity;GO:0005524:ATP binding	0.86316	4609	1.18789	3455	-1154
Tb11.02.1580	Tb927_11_01_v4:1180234-1181466:+	leucine-rich repeat protein (LRRP), putative	GO:0008150:biological_process;GO:0005575:cellular_component;GO:0003674:molecular_function	0.88229	4520	2.22111	1569	-2951
Tb927.4.2600	Tb927_04_v4:686352-691960:+	hypothetical protein, conserved	-1	1.14548	3540	1.646	2388	-1152
Tb11.01.7750	Tb927_11_01_v4:4198987-4200945:-	outer dynein arm docking complex, putative;with=GeneDB:Linj32_V3.3050 (DC2)	GO:0007155:cell adhesion;GO:0070286:axonemal dynein complex assembly;GO:0005858:axonemal dynein complex;GO:0015629:actin cytoskeleton;GO:0005198:structural molecule activity	1.40396	2798	2.14507	1647	-1151
Tb11.01.3930	Tb927_11_01_v4:3167338-3171277:+	RNA helicase, putative	GO:0006139:nucleobase, nucleoside, nucleotide and nucleic acid metabolic process;GO:0006810:transport;GO:0005622:intracellular;GO:0005634:nucleus;GO:0003676:nucleic acid binding;GO:0004386:helicase activity;GO:0005524:ATP binding;GO:0008026:ATP-dependent helicase activity;GO:0008270:zinc ion binding	0.34584	6974	0.56542	5823	-1151
Tb927.2.4370	Tb927_02_v4:771007-772983:-	trypanothione synthetase (TRYS)	GO:0019342:trypanothione biosynthetic process;GO:0005829:cytosol;GO:0015042:trypanothione-disulfide reductase activity	2.34151	1174	7.80679	25	-1149
Tb927.3.3680	Tb927_03_v4:1029417-1029920:+	hypothetical protein, conserved	GO:0044429:mitochondrial part	1.95925	1698	3.75058	549	-1149
Tb927.10.12450	Tb927_10_v5:3016483-3017100:-	hypothetical protein, conserved	GO:0006810:transport;GO:0016192:vesicle-mediated transport;GO:0016021:integral to membrane	0.57612	5894	0.82594	4745	-1149
Tb11.01.8680	Tb927_11_01_v4:4447667-4451140:-	hypothetical protein, conserved	GO:0005622:intracellular;GO:0005525:GTP binding	0.35314	6933	0.57391	5784	-1149
Tb927.6.840	Tb927_06_v4:357614-359132:-	hypothetical protein, conserved	-1	1.43806	2721	2.21699	1573	-1148
Tb11.01.0710	Tb927_11_01_v4:2409754-2412228:+	elongation factor G2-like protein	GO:0044429:mitochondrial part;GO:0003924:GTPase activity;GO:0005525:GTP binding	0.50618	6227	0.7429	5079	-1148
Tb09.160.0630	Tb927_09_v4:384831-387026:-	hypothetical protein, conserved	-1	0.39277	6752	0.6122	5604	-1148
Tb09.211.0630	Tb927_09_v4:1376068-1378183:-	actin A	GO:0007010:cytoskeleton organization;GO:0005737:cytoplasm;GO:0015629:actin cytoskeleton;GO:0005200:structural constituent of cytoskeleton;GO:0005515:protein binding	1.4949	2590	2.33313	1444	-1146
Tb927.5.2220	Tb927_05_v4:698957-700312:+	hypothetical protein, conserved	-1	0.87286	4564	1.20142	3418	-1146
Tb11.01.7910	Tb927_11_01_v4:4235021-4238017:-	hypothetical protein, conserved	-1	0.32411	7059	0.54873	5913	-1146
Tb09.244.2620	Tb927_09_v4:2332822-2334173:+	NADH-ubiquinone oxidoreductase complex I subunit, putative,NDUFA9 subunit, putative	GO:0008152:metabolic process;GO:0044429:mitochondrial part;GO:0003824:catalytic activity;GO:0005488:binding	2.01565	1614	3.97682	469	-1145
Tb927.2.5810	Tb927_02_v4:1047938-1052850:+	hypothetical protein, conserved (1F7.275)	-1	0.65215	5551	0.91504	4406	-1145
Tb927.10.10670	Tb927_10_v5:2593723-2594322:-	kinetoplastid-specific dual specificity phosphatase, putative	GO:0006470:protein dephosphorylation;GO:0016311:dephosphorylation;GO:0005575:cellular_component;GO:0008138:protein tyrosine/serine/threonine phosphatase activity;GO:0016791:phosphatase activity	1.52109	2533	2.39229	1390	-1143
Tb927.6.820	Tb927_06_v4:350722-354274:-	pumilio RNA binding protein, putative (PUF4)	GO:0003723:RNA binding;GO:0005488:binding	1.65619	2256	2.69149	1114	-1142
Tb927.7.1100	Tb927_07_v4:285302-287604:+	hypothetical protein, conserved	-1	0.36217	6902	0.57804	5761	-1141
Tb927.8.3010	Tb927_08_v4:903367-905676:+	hypothetical protein, conserved	-1	1.22734	3275	1.79388	2137	-1138
Tb11.01.3790	Tb927_11_01_v4:3133357-3134335:+	hypothetical protein, conserved	-1	1.48286	2615	2.29785	1478	-1137
Tb927.3.5180	Tb927_03_v4:1453785-1454316:+	cofilin/actin depolymerizing factor, putative	GO:0030042:actin filament depolymerization;GO:0032054:microtubule basal body duplication;GO:0046907:intracellular transport;GO:0051301:cell division;GO:0005622:intracellular;GO:0003779:actin binding	2.20304	1346	5.17565	210	-1136
Tb927.10.5070	Tb927_10_v5:1250898-1251878:+	ribonuclease H, putative	GO:0006401:RNA catabolic process;GO:0016070:RNA metabolic process;GO:0005634:nucleus;GO:0003676:nucleic acid binding;GO:0003723:RNA binding;GO:0004523:ribonuclease H activity	1.05233	3869	1.47109	2733	-1136
Tb927.10.810	Tb927_10_v5:208873-210684:+	hypothetical protein, conserved	GO:0008150:biological_process;GO:0005575:cellular_component;GO:0003674:molecular_function	1.02042	3984	1.42225	2848	-1136
Tb11.01.8140	Tb927_11_01_v4:4299567-4300122:-	hypothetical protein, conserved	-1	0.9901	4105	1.37328	2970	-1135
Tb927.8.2520	Tb927_08_v4:743167-745416:+	acetyl-CoA synthetase, putative	GO:0008152:metabolic process;GO:0016021:integral to membrane;GO:0003824:catalytic activity;GO:0003987:acetate-CoA ligase activity;GO:0016208:AMP binding	2.14087	1413	4.70441	280	-1133
Tb927.2.3180	Tb927_02_v4:587669-590709:+	hypothetical protein, conserved (10C8.390)	GO:0008150:biological_process;GO:0005575:cellular_component;GO:0044429:mitochondrial part;GO:0003674:molecular_function	0.90425	4425	1.24637	3292	-1133
Tb927.7.4900	Tb927_07_v4:1288490-1294223:-	5'-3' exonuclease XRNA, putative,exoribonuclease 1, putative (XRNA)	GO:0005622:intracellular;GO:0003676:nucleic acid binding;GO:0004527:exonuclease activity	1.49505	2589	2.3246	1457	-1132
Tb927.10.8950	Tb927_10_v5:2223081-2223484:+	kinetoplast DNA-associated protein, putative	GO:0006323:DNA packaging;GO:0020023:kinetoplast;GO:0003677:DNA binding	1.96475	1691	3.72431	561	-1130
Tb09.211.4290	Tb927_09_v4:2082591-2083406:-	hypothetical protein, conserved	-1	0.60296	5777	0.85111	4648	-1129
Tb927.2.5210	Tb927_02_v4:917429-918184:+	3-oxoacyl-ACP reductase, putative (30J2.55)	GO:0008152:metabolic process;GO:0005575:cellular_component;GO:0044429:mitochondrial part;GO:0003824:catalytic activity;GO:0004316:3-oxoacyl-[acyl-carrier-protein] reductase activity;GO:0005488:binding;GO:0016491:oxidoreductase activity;GO:0031377:mitochondrial type II fatty acid synthase complex	0.15661	7582	0.42829	6453	-1129
Tb927.6.1340	Tb927_06_v4:494252-494945:-	cyclophilin-type peptidyl-prolyl cis-trans isomerase, putative (PPIase)	GO:0006457:protein folding;GO:0005575:cellular_component;GO:0003755:peptidyl-prolyl cis-trans isomerase activity	2.08384	1513	2.18283	1600	87
Tb927.8.760	Tb927_08_v4:208921-211143:-	nucleolar RNA-binding protein (Nopp44/46)	GO:0016070:RNA metabolic process;GO:0005730:nucleolus;GO:0003676:nucleic acid binding;GO:0003723:RNA binding;GO:0004712:protein serine/threonine/tyrosine kinase activity;GO:0005515:protein binding	2.09922	1486	4.39135	359	-1127
Tb927.10.13780	Tb927_10_v5:3364646-3365704:-	glycogen synthase kinase 3 (GSK3)	GO:0006468:protein phosphorylation;GO:0005575:cellular_component;GO:0004672:protein kinase activity;GO:0004674:protein serine/threonine kinase activity;GO:0004713:protein tyrosine kinase activity;GO:0005524:ATP binding	2.15393	1400	4.76055	276	-1124
Tb11.01.0200	Tb927_11_01_v4:2284653-2286332:+	katanin, putative,serine peptidase, Clan SJ, family S16, putative	GO:0016197:endosome transport;GO:0008352:katanin complex;GO:0000166:nucleotide binding;GO:0005524:ATP binding;GO:0017111:nucleoside-triphosphatase activity	0.97955	4137	1.35209	3013	-1124
Tb927.7.5800	Tb927_07_v4:1568770-1569432:+	hypothetical protein	-1	0.24516	7360	0.4746	6236	-1124
Tb927.10.1140	Tb927_10_v5:305185-306648:-	epsilon tubulin (TUBE1)	GO:0007017:microtubule-based process;GO:0007018:microtubule-based movement;GO:0046785:microtubule polymerization;GO:0051258:protein polymerization;GO:0005874:microtubule;GO:0043234:protein complex;GO:0003924:GTPase activity;GO:0005198:structural molecule activity;GO:0005525:GTP binding	0.7705	5013	1.04985	3891	-1122
Tb11.55.0016	Tb927_11_01_v4:482829-485441:-	hypothetical protein, conserved	GO:0044429:mitochondrial part	0.40052	6722	0.61247	5601	-1121
Tb11.39.0006	Tb927_11_01_v4:520579-522523:-	translation initiation factor eIF2B delta subunit, putative,eIF-2B GDP-GTP exchange factor,guanine nucleotide exchange factor subunit GCD2	GO:0006413:translational initiation;GO:0006417:regulation of translation;GO:0044237:cellular metabolic process;GO:0005851:eukaryotic translation initiation factor 2B complex;GO:0003743:translation initiation factor activity;GO:0005525:GTP binding	0.76942	5019	1.04852	3899	-1120
Tb927.1.4970	Tb927_01_v4:1001582-1002058:+	hypothetical protein	GO:0044429:mitochondrial part	2.88827	715	2.17758	1608	893
Tb927.6.2010	Tb927_06_v4:653933-655615:-	hypothetical protein, conserved	GO:0008152:metabolic process;GO:0044429:mitochondrial part;GO:0003824:catalytic activity	1.42133	2761	2.14938	1642	-1119
Tb927.8.6330	Tb927_08_v4:1832463-1835271:+	hypothetical protein, conserved	GO:0008150:biological_process;GO:0005575:cellular_component;GO:0003674:molecular_function	0.98046	4134	1.35099	3015	-1119
Tb927.7.2550	Tb927_07_v4:653351-655148:-	proteasome regulatory ATPase subunit 5 (RPT5)	GO:0030163:protein catabolic process;GO:0005634:nucleus;GO:0005737:cytoplasm;GO:0000166:nucleotide binding;GO:0005524:ATP binding;GO:0016787:hydrolase activity;GO:0017111:nucleoside-triphosphatase activity	1.52713	2523	2.3757	1405	-1118
Tb927.5.4420	Tb927_05_v4:1309993-1312150:-	nucleolar RNA helicase II, putative,nucleolar RNA helicase Gu, putative	GO:0006139:nucleobase, nucleoside, nucleotide and nucleic acid metabolic process;GO:0005634:nucleus;GO:0005730:nucleolus;GO:0003676:nucleic acid binding;GO:0003723:RNA binding;GO:0004386:helicase activity;GO:0005524:ATP binding;GO:0008026:ATP-dependent helicase activity	1.49768	2582	2.31628	1464	-1118
Tb927.10.12300	Tb927_10_v5:2987093-2987494:-	hypothetical protein, conserved	GO:0044429:mitochondrial part	1.25416	3190	1.84708	2072	-1118
Tb927.6.1080	Tb927_06_v4:428110-429346:-	glyoxalase II (glxII)	GO:0016787:hydrolase activity	1.69836	2167	2.79532	1050	-1117
Tb09.160.3270	Tb927_09_v4:813674-814934:+	ATP-dependent DEAD box helicase, putative (1L12.525)	GO:0006139:nucleobase, nucleoside, nucleotide and nucleic acid metabolic process;GO:0006412:translation;GO:0005575:cellular_component;GO:0005829:cytosol;GO:0003676:nucleic acid binding;GO:0004386:helicase activity;GO:0005524:ATP binding;GO:0008026:ATP-dependent helicase activity	2.20817	1339	5.03315	224	-1115
Tb11.01.3300	Tb927_11_01_v4:3014711-3015600:+	hypothetical protein, conserved	GO:0044429:mitochondrial part	1.01357	4019	1.4009	2906	-1113
Tb927.8.3060	Tb927_08_v4:919791-921969:+	cytosolic leucyl aminopeptidase, putative,metallo-peptidase, Clan MF, Family M17	GO:0006508:proteolysis;GO:0019538:protein metabolic process;GO:0005622:intracellular;GO:0005737:cytoplasm;GO:0004177:aminopeptidase activity;GO:0008235:metalloexopeptidase activity;GO:0030145:manganese ion binding	1.38454	2833	2.08673	1721	-1112
Tb11.01.5535	Tb927_11_01_v4:3643916-3644299:+	U6 snRNA-associated Sm-like protein LSm4p (TbLSm4)	GO:0000398:nuclear mRNA splicing, via spliceosome;GO:0006397:mRNA processing;GO:0005634:nucleus;GO:0030629:U6 snRNA 3'-end binding	1.15208	3514	1.6417	2403	-1111
Tb927.10.14420	Tb927_10_v5:3512066-3516586:-	protein kinase, putative,serine/threonine- protein kinase nek1, putative	GO:0006468:protein phosphorylation;GO:0005575:cellular_component;GO:0004672:protein kinase activity;GO:0004674:protein serine/threonine kinase activity;GO:0004713:protein tyrosine kinase activity;GO:0005524:ATP binding	0.41521	6665	0.6218	5554	-1111
Tb927.10.11030	Tb927_10_v5:2693312-2693614:-	hypothetical protein, conserved	GO:0044429:mitochondrial part	1.48081	2619	2.27209	1509	-1110
Tb11.01.2800	Tb927_11_01_v4:2885753-2886907:+	hypothetical protein, conserved	-1	2.13725	1421	4.53683	312	-1109
Tb927.7.1210	Tb927_07_v4:308964-311609:+	regulator of chromosome condensation, putative	-1	0.25475	7327	0.47851	6219	-1108
Tb927.5.740	Tb927_05_v4:254992-255796:+	hypothetical protein, conserved	GO:0044429:mitochondrial part	0.72265	5240	0.98987	4133	-1107
Tb09.v1.0525	Tb927_09_v4:1260563-1260835:-	hypothetical protein, conserved	-1	2.37086	1142	7.53088	36	-1106
Tb927.1.870	Tb927_01_v4:262552-263802:-	deoxyhypusine synthase, putative	GO:0008612:peptidyl-lysine modification to hypusine;GO:0050983:spermidine catabolic process to deoxyhypusine, using deoxyhypusine synthase	0.34	6992	0.55381	5886	-1106
Tb927.4.5230	Tb927_04_v4:1422971-1424608:-	hypothetical protein, conserved	-1	0.91382	4382	1.25368	3277	-1105
Tb11.02.0350	Tb927_11_01_v4:786967-788530:-	hypothetical protein, conserved	GO:0008150:biological_process;GO:0005575:cellular_component;GO:0003674:molecular_function	0.72964	5199	0.99889	4094	-1105
Tb927.6.4540	Tb927_06_v4:1270202-1272028:-	3-hydroxy-3-methylglutaryl-CoA reductase, putative	GO:0008299:isoprenoid biosynthetic process;GO:0010142:farnesyl diphosphate biosynthetic process, mevalonate pathway;GO:0015936:coenzyme A metabolic process;GO:0055114:oxidation-reduction process;GO:0005739:mitochondrion;GO:0005743:mitochondrial inner membrane;GO:0016021:integral to membrane;GO:0044429:mitochondrial part;GO:0004420:hydroxymethylglutaryl-CoA reductase (NADPH) activity;GO:0050661:NA…	1.9989	1639	3.78631	535	-1104
Tb927.2.2130	Tb927_02_v4:407314-408492:-	small GTP-binding protein RAB6, putative (25N14.200)	GO:0006886:intracellular protein transport;GO:0006913:nucleocytoplasmic transport;GO:0007067:mitosis;GO:0007165:signal transduction;GO:0007264:small GTPase mediated signal transduction;GO:0015031:protein transport;GO:0016191:synaptic vesicle uncoating;GO:0016192:vesicle-mediated transport;GO:0005622:intracellular;GO:0005886:plasma membrane;GO:0003924:GTPase activity;GO:0005515:protein binding;GO:…	0.89424	4471	1.21633	3368	-1103
Tb927.10.3870	Tb927_10_v5:1017930-1024385:-	hypothetical protein, conserved	GO:0008150:biological_process;GO:0005575:cellular_component;GO:0003674:molecular_function	0.28272	7233	0.49941	6130	-1103
Tb927.2.4710	Tb927_02_v4:834116-835963:-	RNA-binding protein, putative (TRRM1)	GO:0006396:RNA processing;GO:0016607:nuclear speck;GO:0003674:molecular_function;GO:0003676:nucleic acid binding;GO:0008270:zinc ion binding	1.78002	1997	3.02988	896	-1101
Tb927.3.5750	Tb927_03_v4:1603691-1604365:-	retrotransposon hot spot protein (RHS, pseudogene), putative,retrotransposon hot spot protein (RHS), degenerate	-1	0.38106	6822	2.15766	1632	-5190
Tb11.02.3610	Tb927_11_01_v4:1632669-1634173:+	RNA-binding protein, putative (RBP38)	GO:0008150:biological_process;GO:0005829:cytosol;GO:0003723:RNA binding	1.04901	3881	1.44864	2780	-1101
Tb927.8.5560	Tb927_08_v4:1638632-1640353:+	hypothetical protein, conserved	GO:0044429:mitochondrial part	0.52321	6150	0.75086	5049	-1101
Tb09.160.2980	Tb927_09_v4:768435-772881:+	GTPase activating protein, putative (1L12.390)	GO:0008150:biological_process;GO:0032313:regulation of Rab GTPase activity;GO:0005575:cellular_component;GO:0005622:intracellular;GO:0004672:protein kinase activity;GO:0005097:Rab GTPase activator activity	0.43494	6566	0.64467	5465	-1101
Tb11.47.0005	Tb927_11_01_v4:417832-418485:+	hypothetical protein, conserved	-1	1.19514	3385	1.70603	2285	-1100
Tb11.02.0030	Tb927_11_01_v4:684586-698018:-	dynein heavy chain, putative (DHC1b)	GO:0007018:microtubule-based movement;GO:0030286:dynein complex;GO:0000166:nucleotide binding;GO:0003777:microtubule motor activity;GO:0005524:ATP binding;GO:0016887:ATPase activity	0.72422	5228	0.99085	4128	-1100
Tb927.10.13800	Tb927_10_v5:3372730-3373701:-	hypothetical protein, conserved	-1	1.92788	1743	3.55135	644	-1099
Tb927.8.6090	Tb927_08_v4:1776786-1778818:+	ubiquitin-conjugating enzyme e2, putative,ubiquitin-protein ligase, putative,ubiquitin carrier protein, putative	GO:0006464:protein modification process;GO:0043687:post-translational protein modification;GO:0051246:regulation of protein metabolic process;GO:0005737:cytoplasm;GO:0004842:ubiquitin-protein ligase activity;GO:0019787:small conjugating protein ligase activity	2.21955	1326	5.00727	228	-1098
Tb927.6.2460	Tb927_06_v4:751571-754702:+	ubiquitin fusion degradation protein 2, putative,ubiquitin conjugation factor E4 B, putative	GO:0006511:ubiquitin-dependent protein catabolic process;GO:0016567:protein ubiquitination;GO:0045454:cell redox homeostasis;GO:0000151:ubiquitin ligase complex;GO:0005515:protein binding;GO:0034450:ubiquitin-ubiquitin ligase activity	1.62282	2340	2.54941	1242	-1098
Tb927.3.5520	Tb927_03_v4:1542625-1545648:+	26S proteasome regulatory non-ATPase subunit (RPN1)	GO:0042176:regulation of protein catabolic process;GO:0000502:proteasome complex;GO:0005488:binding;GO:0030234:enzyme regulator activity	1.3002	3059	1.91111	1962	-1097
Tb927.2.4160	Tb927_02_v4:730705-733487:-	hypothetical protein, conserved (28H13.430)	-1	0.76468	5044	1.0372	3947	-1097
Tb927.10.4950	Tb927_10_v5:1230434-1230829:-	small nuclear ribonucleoprotein, putative	-1	0.75642	5077	1.02763	3981	-1096
Tb927.4.980	Tb927_04_v4:268584-269702:-	actin, putative	GO:0005515:protein binding	0.55999	5975	0.79368	4879	-1096
Tb11.01.4960	Tb927_11_01_v4:3526600-3532937:-	regulator of nonsense transcripts 1, putative,nonsense mRNA reducing factor 1, putative	GO:0000166:nucleotide binding;GO:0017111:nucleoside-triphosphatase activity	0.46542	6413	0.6782	5318	-1095
Tb09.160.4460	Tb927_09_v4:958459-960405:+	TFIIF-stimulated CTD phosphatase, putative	GO:0020015:glycosome;GO:0044429:mitochondrial part;GO:0004725:protein tyrosine phosphatase activity	2.10962	1466	4.35864	372	-1094
Tb927.5.1220	Tb927_05_v4:407242-407808:+	hypothetical protein, conserved	-1	0.70999	5298	0.97141	4204	-1094
Tb927.5.2800	Tb927_05_v4:885520-888663:-	hypothetical protein, conserved	-1	0.17172	7552	0.42764	6458	-1094
Tb927.10.4370	Tb927_10_v5:1133224-1134576:-	expression site-associated gene (ESAG) protein, putative,expression site-associated gene 3 (ESAG3) protein, putative	GO:0008150:biological_process;GO:0016021:integral to membrane;GO:0003674:molecular_function	0.36714	6878	0.57379	5785	-1093
Tb927.8.5940	Tb927_08_v4:1742397-1743847:+	hypothetical protein, conserved	-1	1.67992	2213	2.68323	1121	-1092
Tb927.6.3510	Tb927_06_v4:1045691-1047329:-	tRNA modification enzyme, putative	GO:0003824:catalytic activity;GO:0051536:iron-sulfur cluster binding	1.03312	3934	1.42443	2842	-1092
Tb927.4.1160	Tb927_04_v4:306804-309530:-	hypothetical protein, conserved	-1	0.79276	4915	1.06848	3824	-1091
Tb11.02.2210	Tb927_11_01_v4:1302384-1304373:+	protein kinase A regulatory subunit (PKA-R)	GO:0001932:regulation of protein phosphorylation;GO:0006468:protein phosphorylation;GO:0023034:intracellular signaling pathway;GO:0005952:cAMP-dependent protein kinase complex;GO:0008603:cAMP-dependent protein kinase regulator activity	1.77739	2004	2.99996	914	-1090
Tb927.7.4020	Tb927_07_v4:1061469-1064629:+	protein phosphatase 2C, putative	GO:0016311:dephosphorylation;GO:0005575:cellular_component;GO:0003824:catalytic activity;GO:0016791:phosphatase activity	1.41313	2778	2.11321	1688	-1090
Tb09.v1.0190	Tb927_09_v4:820456-820692:+	hypothetical protein, unlikely	-1	0.56912	5933	2.13731	1655	-4278
Tb09.211.4070	Tb927_09_v4:2035524-2036137:-	hypothetical protein	-1	0.19695	7496	2.13638	1656	-5840
Tb11.47.0017	Tb927_11_01_v4:376483-377419:+	NADH-ubiquinone oxidoreductase 20 kDa subunit, mitochondrial precursor,NDUFS7 subunit (NDHK)	GO:0006120:mitochondrial electron transport, NADH to ubiquinone;GO:0005739:mitochondrion;GO:0044429:mitochondrial part;GO:0008137:NADH dehydrogenase (ubiquinone) activity;GO:0048038:quinone binding	2.03118	1585	3.89226	499	-1086
Tb927.10.13680	Tb927_10_v5:3342317-3344407:-	lipase domain protein, putative,hypothetical protein	GO:0006629:lipid metabolic process;GO:0005575:cellular_component;GO:0004806:triglyceride lipase activity	0.38991	6770	0.59392	5686	-1084
Tb11.01.6390	Tb927_11_01_v4:3864846-3867866:-	hypothetical protein, conserved	-1	0.8397	4708	1.12794	3625	-1083
Tb09.211.4360	Tb927_09_v4:2094420-2097239:-	hypothetical protein, conserved	GO:0005488:binding	1.03733	3918	1.42834	2836	-1082
Tb927.5.2840	Tb927_05_v4:895735-896265:-	hypothetical protein, conserved	-1	0.41432	6671	0.61481	5589	-1082
Tb11.18.0013	Tb927_11_01_v4:585233-586457:+	proteasome regulatory non-ATP-ase subunit 3 (RPN3)	GO:0006511:ubiquitin-dependent protein catabolic process;GO:0042176:regulation of protein catabolic process;GO:0000502:proteasome complex;GO:0005838:proteasome regulatory particle;GO:0004175:endopeptidase activity;GO:0030234:enzyme regulator activity	2.10293	1478	4.28241	397	-1081
Tb11.02.5380	Tb927_11_01_v4:2075286-2078204:+	exosome complex exonuclease RRP44p homologue (RRP44)	GO:0006364:rRNA processing;GO:0000178:exosome (RNase complex);GO:0005739:mitochondrion;GO:0003723:RNA binding;GO:0004540:ribonuclease activity;GO:0005085:guanyl-nucleotide exchange factor activity	0.77151	5010	1.04075	3929	-1081
Tb927.6.2700	Tb927_06_v4:810911-811333:+	small nuclear ribonucleoprotein Sm-E (Sm-E)	GO:0000375:RNA splicing, via transesterification reactions;GO:0008380:RNA splicing;GO:0045291:nuclear mRNA trans splicing, SL addition;GO:0005634:nucleus;GO:0005732:small nucleolar ribonucleoprotein complex	1.50389	2566	2.29	1486	-1080
Tb927.10.840	Tb927_10_v5:218290-223449:+	hypothetical protein, conserved	GO:0008150:biological_process;GO:0005575:cellular_component;GO:0003674:molecular_function	0.53806	6070	0.76571	4990	-1080
Tb11.01.7390	Tb927_11_01_v4:4109788-4114104:-	AMP deaminase, putative	GO:0006091:generation of precursor metabolites and energy;GO:0009168:purine ribonucleoside monophosphate biosynthetic process;GO:0005575:cellular_component;GO:0003876:AMP deaminase activity;GO:0019239:deaminase activity	0.34363	6984	0.55086	5904	-1080
Tb927.10.5210	Tb927_10_v5:1290964-1292466:+	TFIIH basal transcription factor subunit (p52)	GO:0006281:DNA repair;GO:0006355:regulation of transcription, DNA-dependent;GO:0005634:nucleus;GO:0003700:sequence-specific DNA binding transcription factor activity;GO:0003702:RNA polymerase II transcription factor activity	0.29198	7189	0.50405	6111	-1078
Tb11.01.8300	Tb927_11_01_v4:4344274-4346049:-	hypothetical protein, conserved	-1	0.26213	7301	0.4776	6223	-1078
Tb09.160.4810	Tb927_09_v4:1032367-1032744:+	hypothetical protein, unlikely	-1	1.56346	2464	2.3942	1387	-1077
Tb927.10.15380	Tb927_10_v5:3771950-3772990:+	U3 snoRNA-associated protein UTP11, putative	GO:0006364:rRNA processing;GO:0030529:ribonucleoprotein complex;GO:0032040:small-subunit processome;GO:0003674:molecular_function	1.49808	2580	2.27458	1505	-1075
Tb927.1.1330	Tb927_01_v4:341283-342519:+	Mitochondrial Editosome-like Complex TUTase (MEAT1)	GO:0006350:transcription;GO:0005739:mitochondrion;GO:0044429:mitochondrial part;GO:0050265:RNA uridylyltransferase activity	0.65698	5531	0.90041	4456	-1075
Tb927.4.2190	Tb927_04_v4:563499-565371:+	GTP-binding protein, putative	-1	0.67708	5448	0.9225	4374	-1074
Tb11.02.1930	Tb927_11_01_v4:1242841-1249431:-	ATP-dependent RNA helicase, putative,DEAD/DEAH box RNA helicase, putative	GO:0008380:RNA splicing;GO:0005634:nucleus;GO:0046540:U4/U6 x U5 tri-snRNP complex;GO:0000166:nucleotide binding;GO:0003676:nucleic acid binding;GO:0004004:ATP-dependent RNA helicase activity;GO:0004386:helicase activity;GO:0005524:ATP binding;GO:0008026:ATP-dependent helicase activity;GO:0017111:nucleoside-triphosphatase activity	0.30454	7146	0.51314	6072	-1074
Tb11.03.0210	Tb927_11_01_v4:233012-236683:+	hypothetical protein, conserved	GO:0005488:binding	0.26263	7298	0.47747	6224	-1074
Tb09.160.5310	Tb927_09_v4:1124472-1125365:+	hypothetical protein, conserved	-1	1.79272	1973	3.02548	900	-1073
Tb11.47.0033	Tb927_11_01_v4:330822-334373:+	hypothetical protein, conserved	GO:0005488:binding	0.38897	6774	0.58949	5703	-1071
Tb927.1.1710	Tb927_01_v4:430810-436303:+	hypothetical protein, conserved	-1	0.54603	6039	0.76969	4970	-1069
Tb11.52.0005	Tb927_11_01_v4:3386310-3388694:-	hypothetical protein, conserved	-1	1.01641	4003	1.38942	2935	-1068
Tb927.4.3620	Tb927_04_v4:921728-922778:-	protein phosphatase 1, putative	GO:0006470:protein dephosphorylation;GO:0005575:cellular_component;GO:0004722:protein serine/threonine phosphatase activity;GO:0016787:hydrolase activity	1.88752	1808	3.30909	741	-1067
Tb09.211.4830	Tb927_09_v4:2190411-2192497:-	hypothetical protein, conserved	-1	0.3068	7134	0.51373	6067	-1067
Tb927.1.4700	Tb927_01_v4:965981-966996:+	hypothetical protein, conserved	-1	0.67345	5464	0.91606	4398	-1066
Tb927.6.3670	Tb927_06_v4:1090477-1100145:-	paraflagellar rod component, putative (PFC8)	-1	0.53254	6106	0.75241	5042	-1064
Tb927.3.1030	Tb927_03_v4:253111-254291:+	RNA-binding protein (RPB28)	GO:0003676:nucleic acid binding	1.79865	1961	3.0256	899	-1062
Tb927.10.15180	Tb927_10_v5:3702340-3703440:+	nucleosome assembly protein, putative	GO:0006334:nucleosome assembly;GO:0005634:nucleus;GO:0042393:histone binding	1.62435	2339	2.51897	1277	-1062
Tb927.6.2850	Tb927_06_v4:851185-853349:+	ESAG8-associated protein, putative (PIE8)	GO:0005730:nucleolus	1.36114	2884	2.00387	1822	-1062
Tb927.8.5400	Tb927_08_v4:1599150-1603731:-	hypothetical protein, conserved	GO:0000166:nucleotide binding	0.43822	6549	0.64055	5487	-1062
Tb927.8.8350	Tb927_08_v4:2473227-2475533:+	mitotic centromere-associated kinesin (MCAK), putative	GO:0007017:microtubule-based process;GO:0007018:microtubule-based movement;GO:0005875:microtubule associated complex;GO:0003774:motor activity;GO:0003777:microtubule motor activity;GO:0005524:ATP binding	1.14374	3545	1.60016	2485	-1060
Tb927.7.1580	Tb927_07_v4:395718-398620:+	hypothetical protein, conserved	-1	0.46812	6405	0.67244	5346	-1059
Tb927.6.2180	Tb927_06_v4:695576-696316:+	hypothetical protein, conserved	GO:0044429:mitochondrial part	2.16596	1378	4.5196	320	-1058
Tb11.02.1540	Tb927_11_01_v4:1157285-1163063:+	hypothetical protein, conserved	-1	0.89664	4457	1.20464	3402	-1055
Tb927.10.660	Tb927_10_v5:174738-175988:+	2-oxoisovalerate dehydrogenase alpha subunit, putative	GO:0008152:metabolic process;GO:0005739:mitochondrion;GO:0044429:mitochondrial part;GO:0016624:oxidoreductase activity, acting on the aldehyde or oxo group of donors, disulfide as acceptor;GO:0047101:2-oxoisovalerate dehydrogenase (acylating) activity	0.8618	4619	1.14754	3564	-1055
Tb927.10.9510	Tb927_10_v5:2350182-2350784:+	hypothetical protein	-1	2.19679	1349	2.10722	1692	343
Tb927.8.700	Tb927_08_v4:191287-195097:-	DNA repair and recombination helicase protein PIF1, putative,DNA repair and recombination protein, mitochondrial precursor, putative (TbPIF7)	GO:0000723:telomere maintenance;GO:0006310:DNA recombination;GO:0019079:viral genome replication;GO:0051276:chromosome organization;GO:0005634:nucleus;GO:0005739:mitochondrion;GO:0000166:nucleotide binding;GO:0003678:DNA helicase activity;GO:0004386:helicase activity;GO:0005524:ATP binding;GO:0017111:nucleoside-triphosphatase activity	0.71992	5255	0.97211	4200	-1055
Tb11.01.6980	Tb927_11_01_v4:4004787-4008269:-	phosphatidylinositol 3-kinase catalytic subunit, putative	GO:0051726:regulation of cell cycle;GO:0016021:integral to membrane;GO:0008270:zinc ion binding;GO:0016773:phosphotransferase activity, alcohol group as acceptor	0.8605	4624	1.14367	3570	-1054
Tb927.6.3520	Tb927_06_v4:1047814-1049833:-	hypothetical protein, conserved	-1	0.54697	6032	0.7678	4978	-1054
Tb927.10.9100	Tb927_10_v5:2256505-2258748:+	hypothetical protein, conserved	-1	0.30889	7125	0.51319	6071	-1054
Tb927.4.3320	Tb927_04_v4:869336-870178:-	uracil phosphoribosyltransferase, putative	GO:0009116:nucleoside metabolic process	1.23541	3248	1.76001	2195	-1053
Tb927.8.4660	Tb927_08_v4:1368846-1372047:-	hypothetical protein, conserved	-1	0.1827	7524	0.42517	6471	-1053
Tb927.4.4690	Tb927_04_v4:1292329-1293256:-	hypothetical protein, conserved	-1	1.69783	2168	2.68792	1116	-1052
Tb927.7.4950	Tb927_07_v4:1305128-1306480:-	NAD(p)-dependent steroid dehydrogenase-like protein	GO:0006694:steroid biosynthetic process;GO:0008152:metabolic process;GO:0003824:catalytic activity;GO:0003854:3-beta-hydroxy-delta5-steroid dehydrogenase activity;GO:0005488:binding	1.04274	3899	1.42269	2847	-1052
Tb927.10.9350	Tb927_10_v5:2313978-2316545:+	hypothetical protein, conserved	-1	0.82211	4784	1.09975	3732	-1052
Tb927.10.7280	Tb927_10_v5:1833351-1836539:-	pre-mRNA splicing factor ATP-dependent RNA helicase, putative,RNA helicase, putative	GO:0000375:RNA splicing, via transesterification reactions;GO:0008380:RNA splicing;GO:0005634:nucleus;GO:0005681:spliceosomal complex;GO:0003676:nucleic acid binding;GO:0004004:ATP-dependent RNA helicase activity;GO:0004386:helicase activity;GO:0005524:ATP binding	0.20664	7467	0.43576	6416	-1051
Tb927.8.3630	Tb927_08_v4:1088840-1090738:-	folate transporter, putative,expression site-associated gene 10 (ESAG10) protein, putative	GO:0015877:biopterin transport;GO:0016021:integral to membrane;GO:0015224:biopterin transporter activity	1.31891	2999	1.91971	1949	-1050
Tb09.211.1550	Tb927_09_v4:1532608-1534286:-	chaperone protein DNAj, putative	GO:0006457:protein folding;GO:0005575:cellular_component;GO:0005743:mitochondrial inner membrane;GO:0016021:integral to membrane;GO:0005515:protein binding;GO:0031072:heat shock protein binding;GO:0051082:unfolded protein binding	2.02091	1605	3.73338	556	-1049
Tb11.01.1190	Tb927_11_01_v4:2527502-2529082:-	ATP synthase, putative	GO:0015986:ATP synthesis coupled proton transport;GO:0033178:proton-transporting two-sector ATPase complex, catalytic domain;GO:0046961:proton-transporting ATPase activity, rotational mechanism	1.6867	2199	2.65168	1150	-1049
Tb927.8.5320	Tb927_08_v4:1583658-1584062:+	hypothetical protein, conserved	-1	0.47014	6394	0.67251	5345	-1049
Tb927.2.1780	Tb927_02_v4:328953-330346:+	UDP-GlcNAc:PI a1-6 GlcNAc-transferase (TbGPI3)	GO:0006506:GPI anchor biosynthetic process;GO:0009058:biosynthetic process;GO:0005575:cellular_component;GO:0016757:transferase activity, transferring glycosyl groups	0.26209	7303	0.46933	6254	-1049
Tb927.10.6330	Tb927_10_v5:1601387-1606171:-	hypothetical protein, conserved	-1	1.03056	3942	1.40483	2894	-1048
Tb11.01.6710	Tb927_11_01_v4:3946572-3949802:-	hypothetical protein, conserved	GO:0044429:mitochondrial part;GO:0005515:protein binding	0.47329	6376	0.6754	5329	-1047
Tb11.01.2370	Tb927_11_01_v4:2768974-2770323:+	hypothetical protein, conserved	GO:0044429:mitochondrial part	0.34706	6967	0.54687	5920	-1047
Tb927.10.910	Tb927_10_v5:249357-251747:+	DNA repair and recombination helicase protein PIF1, putative,DNA repair and recombination protein, mitochondrial precursor, putative (TbPIF6)	GO:0000723:telomere maintenance;GO:0006310:DNA recombination;GO:0051276:chromosome organization;GO:0005634:nucleus;GO:0005739:mitochondrion;GO:0000166:nucleotide binding;GO:0003678:DNA helicase activity;GO:0017111:nucleoside-triphosphatase activity	0.44554	6512	0.64455	5466	-1046
Tb927.10.14460	Tb927_10_v5:3526771-3529809:-	hypothetical protein, conserved,leucine-rich repeat protein (LRRP), putative	GO:0008150:biological_process;GO:0005575:cellular_component;GO:0003674:molecular_function;GO:0005515:protein binding	0.32534	7058	0.52638	6012	-1046
Tb11.01.8380	Tb927_11_01_v4:4362985-4365035:-	hypothetical protein, conserved	-1	0.65733	5530	0.89238	4486	-1044
Tb927.6.1680	Tb927_06_v4:567711-569384:-	zinc finger protein, putative	GO:0008150:biological_process;GO:0005575:cellular_component;GO:0005622:intracellular;GO:0044429:mitochondrial part;GO:0008270:zinc ion binding	0.92343	4347	1.24091	3304	-1043
Tb927.10.4630	Tb927_10_v5:1176795-1177436:-	hypothetical protein, conserved	-1	0.91885	4361	1.23396	3318	-1043
Tb927.10.2290	Tb927_10_v5:594549-595799:+	chaperone protein DNAj, putative	GO:0006457:protein folding;GO:0005575:cellular_component;GO:0031072:heat shock protein binding;GO:0051082:unfolded protein binding;GO:0051087:chaperone binding	2.13077	1435	4.29516	393	-1042
Tb11.01.8040	Tb927_11_01_v4:4280054-4280691:-	hypothetical protein, conserved	-1	2.02748	1591	3.74964	551	-1040
Tb927.2.4810	Tb927_02_v4:853040-857212:-	hypothetical protein, conserved (30M24.175)	GO:0001539:ciliary or flagellar motility	1.17994	3431	1.64459	2391	-1040
Tb927.8.6500	Tb927_08_v4:1879137-1881957:+	cell division cycle protein, putative	GO:0007049:cell cycle;GO:0005575:cellular_component;GO:0003674:molecular_function	0.98909	4110	1.32693	3070	-1040
Tb927.3.4850	Tb927_03_v4:1365572-1368094:-	enoyl-CoA hydratase, mitochondrial precursor, putative	GO:0008152:metabolic process;GO:0003824:catalytic activity	0.82043	4790	1.09314	3750	-1040
Tb927.6.4010	Tb927_06_v4:1175620-1176287:-	hypothetical protein, conserved	-1	1.82117	1911	3.06066	872	-1039
Tb927.7.5320	Tb927_07_v4:1412504-1415285:+	hypothetical protein, conserved	-1	0.86998	4573	1.15981	3535	-1038
Tb11.01.7600	Tb927_11_01_v4:4163955-4166499:-	amino acid transporter, putative	GO:0006865:amino acid transport;GO:0016021:integral to membrane;GO:0005275:amine transmembrane transporter activity	2.38305	1129	6.4459	92	-1037
Tb11.v4.0006	Tb927_11_01_v4:3360560-3361822:-	ribonucleoside-diphosphate reductase small chain (RNR2)	GO:0009186:deoxyribonucleoside diphosphate metabolic process;GO:0004748:ribonucleoside-diphosphate reductase activity;GO:0016491:oxidoreductase activity;GO:0046914:transition metal ion binding	1.90566	1782	3.30121	745	-1037
Tb11.01.7880	Tb927_11_01_v4:4229908-4230562:-	microtubule-associated protein,corset-associated protein 17 (CAP17)	GO:0007010:cytoskeleton organization;GO:0015630:microtubule cytoskeleton;GO:0003674:molecular_function	1.89705	1792	3.27017	755	-1037
Tb11.01.6700	Tb927_11_01_v4:3945127-3946258:-	hypothetical protein, conserved	GO:0005622:intracellular;GO:0003677:DNA binding;GO:0043565:sequence-specific DNA binding	0.36395	6896	0.55836	5860	-1036
Tb927.10.7110	Tb927_10_v5:1790686-1792272:+	inositol-3-phosphate synthase, putative	GO:0006021:inositol biosynthetic process;GO:0008152:metabolic process;GO:0008654:phospholipid biosynthetic process;GO:0005575:cellular_component;GO:0003824:catalytic activity;GO:0004512:inositol-3-phosphate synthase activity;GO:0005488:binding	1.77015	2017	2.90247	982	-1035
Tb927.10.3530	Tb927_10_v5:912844-913992:+	hypothetical protein, conserved	-1	1.24494	3219	1.76551	2184	-1035
Tb927.5.4040	Tb927_05_v4:1243989-1246513:-	hypothetical protein, conserved	GO:0016998:cell wall macromolecule catabolic process;GO:0044429:mitochondrial part	0.45859	6444	0.65798	5410	-1034
Tb927.2.2390	Tb927_02_v4:469406-469914:-	hypothetical protein, conserved (25N14.70)	GO:0006614:SRP-dependent cotranslational protein targeting to membrane;GO:0008150:biological_process;GO:0045900:negative regulation of translational elongation;GO:0005575:cellular_component;GO:0048500:signal recognition particle;GO:0003674:molecular_function;GO:0005515:protein binding;GO:0008312:7S RNA binding	1.816	1921	3.03326	888	-1033
Tb09.160.5560	Tb927_09_v4:1192064-1193577:-	adenylosuccinate lyase, putative	GO:0006144:purine base metabolic process;GO:0006188:IMP biosynthetic process;GO:0009152:purine ribonucleotide biosynthetic process;GO:0005575:cellular_component;GO:0003824:catalytic activity;GO:0004018:N6-(1,2-dicarboxyethyl)AMP AMP-lyase (fumarate-forming) activity	2.35323	1162	6.06974	130	-1032
Tb927.4.480	Tb927_04_v4:138428-139307:-	hypothetical protein, conserved	GO:0044429:mitochondrial part	0.72173	5243	0.96963	4211	-1032
Tb927.7.3100	Tb927_07_v4:786181-788016:+	hypothetical protein, conserved	GO:0044429:mitochondrial part	0.54635	6036	0.7602	5004	-1032
Tb927.5.2670	Tb927_05_v4:851573-852147:+	hypothetical protein, conserved	-1	0.49399	6278	0.69779	5246	-1032
Tb927.10.10310	Tb927_10_v5:2535475-2536920:-	hypothetical protein, conserved	GO:0044429:mitochondrial part	0.27887	7244	0.47951	6212	-1032
Tb927.4.2750	Tb927_04_v4:726114-727320:+	hypothetical protein, conserved	-1	1.01611	4005	1.37091	2974	-1031
Tb11.03.0050	Tb927_11_01_v4:269398-270591:+	RNA processing factor 1, putative,ribosome biogenesis protein	GO:0006396:RNA processing;GO:0005730:nucleolus;GO:0042134:rRNA primary transcript binding	0.6621	5511	0.89385	4480	-1031
Tb927.8.7600	Tb927_08_v4:2192932-2195722:+	amino acid transporter, putative	GO:0006865:amino acid transport;GO:0005743:mitochondrial inner membrane;GO:0016020:membrane;GO:0005275:amine transmembrane transporter activity	2.04882	1565	3.78218	536	-1029
Tb11.01.0680	Tb927_11_01_v4:2400231-2402553:+	leucine rich repeat (TbLRRP1)	-1	1.55817	2477	2.3289	1448	-1029
Tb927.8.1180	Tb927_08_v4:375582-379041:-	vacuolar-type Ca2 -ATPase 1 (TbA1)	GO:0006754:ATP biosynthetic process;GO:0006812:cation transport;GO:0006816:calcium ion transport;GO:0006874:cellular calcium ion homeostasis;GO:0008152:metabolic process;GO:0016049:cell growth;GO:0016020:membrane;GO:0016021:integral to membrane;GO:0020022:acidocalcisome;GO:0003824:catalytic activity;GO:0005388:calcium-transporting ATPase activity;GO:0005524:ATP binding;GO:0015085:calcium ion tran…	1.06631	3814	1.4473	2785	-1029
Tb11.01.1880	Tb927_11_01_v4:2656530-2659127:+	hypothetical protein, conserved	GO:0008150:biological_process;GO:0005575:cellular_component;GO:0003674:molecular_function	0.98948	4108	1.32406	3080	-1028
Tb927.3.2000	Tb927_03_v4:521498-522203:-	RNA-binding protein, putative (RBP21)	-1	0.43959	6541	0.63404	5513	-1028
Tb927.6.640	Tb927_06_v4:267496-270266:-	kinetoplastid-specific phospho-protein phosphatase, putative	GO:0006470:protein dephosphorylation;GO:0005575:cellular_component;GO:0004722:protein serine/threonine phosphatase activity;GO:0016787:hydrolase activity	1.51269	2548	2.26195	1521	-1027
Tb09.211.4190	Tb927_09_v4:2054950-2056247:-	hypothetical protein, conserved	-1	0.91587	4370	1.22194	3347	-1023
Tb09.211.0040	Tb927_09_v4:1272057-1272580:-	hypothetical protein, conserved	GO:0008150:biological_process;GO:0005739:mitochondrion;GO:0044429:mitochondrial part;GO:0003674:molecular_function	2.25563	1282	4.82881	260	-1022
Tb927.8.2030	Tb927_08_v4:638651-640119:+	hypothetical protein, conserved	-1	1.72845	2110	2.72444	1088	-1022
Tb927.10.1410	Tb927_10_v5:369755-370489:-	hypothetical protein, conserved	GO:0044429:mitochondrial part	0.75071	5106	1.00168	4084	-1022
Tb927.2.2240	Tb927_02_v4:427699-431815:-	tRNA exportin, putative,exportin-T, putative (25N14.145)	GO:0006810:transport;GO:0005634:nucleus;GO:0000049:tRNA binding;GO:0005488:binding	0.67455	5460	0.90578	4439	-1021
Tb927.6.1910	Tb927_06_v4:630981-632952:-	hypothetical protein, conserved	-1	0.84144	4700	1.11398	3681	-1019
Tb927.10.5040	Tb927_10_v5:1247618-1248490:+	chaperone protein DNAj, putative	GO:0006457:protein folding;GO:0005575:cellular_component;GO:0005515:protein binding;GO:0031072:heat shock protein binding;GO:0051082:unfolded protein binding	1.2737	3138	1.8087	2120	-1018
Tb927.4.4550	Tb927_04_v4:1250242-1254141:-	hypothetical protein, conserved	-1	1.22476	3287	1.71419	2269	-1018
Tb927.3.4970	Tb927_03_v4:1394819-1398573:+	hypothetical protein, conserved	-1	1.01427	4016	1.35949	2998	-1018
Tb927.10.4510	Tb927_10_v5:1158100-1159176:-	hypothetical protein, conserved	-1	0.97785	4148	1.31175	3130	-1018
Tb927.7.1080	Tb927_07_v4:275207-276490:+	hypothetical protein, conserved	GO:0044429:mitochondrial part	0.91582	4372	1.22007	3354	-1018
Tb927.10.3550	Tb927_10_v5:918007-921177:+	DNA repair helicase, putative	GO:0006281:DNA repair;GO:0005634:nucleus;GO:0003676:nucleic acid binding;GO:0003677:DNA binding;GO:0003678:DNA helicase activity;GO:0004003:ATP-dependent DNA helicase activity;GO:0005524:ATP binding;GO:0008026:ATP-dependent helicase activity	0.49001	6299	0.69055	5281	-1018
Tb927.4.1200	Tb927_04_v4:319468-320463:+	expression site-associated gene (ESAG) protein, putative,expression site-associated gene 1 (ESAG1) protein, putative	-1	0.24764	7355	0.45003	6337	-1018
Tb927.7.4870	Tb927_07_v4:1279341-1280358:-	hypothetical protein, conserved	-1	1.01406	4018	1.35735	3001	-1017
Tb927.4.2110	Tb927_04_v4:546438-547823:+	protein phosphatase 2C, putative	GO:0016311:dephosphorylation;GO:0005575:cellular_component;GO:0003824:catalytic activity;GO:0016791:phosphatase activity	1.70507	2154	2.66259	1138	-1016
Tb11.02.4790	Tb927_11_01_v4:1935506-1937276:-	ATG16/SAP18/CVT11/APG16, putative (ATG16)	GO:0008150:biological_process;GO:0005575:cellular_component;GO:0003674:molecular_function	0.70699	5315	0.94512	4299	-1016
Tb927.3.2480	Tb927_03_v4:623714-625898:+	hypothetical protein, conserved	-1	0.38106	6821	0.57011	5805	-1016
Tb927.3.1120	Tb927_03_v4:273335-274243:+	GTP-binding nuclear protein rtb2, putative (rtb2)	GO:0006886:intracellular protein transport;GO:0006913:nucleocytoplasmic transport;GO:0007165:signal transduction;GO:0007264:small GTPase mediated signal transduction;GO:0015031:protein transport;GO:0005622:intracellular;GO:0003924:GTPase activity;GO:0005515:protein binding;GO:0005525:GTP binding	2.01025	1620	3.62598	606	-1014
Tb927.3.5540	Tb927_03_v4:1555909-1557705:+	dynein intermediate chain WDRD34, putative	GO:0001539:ciliary or flagellar motility	1.56813	2452	2.34059	1438	-1014
Tb09.160.0465	Tb927_09_v4:351554-351927:-	hypothetical protein, conserved	-1	2.41126	1097	6.58485	84	-1013
Tb927.6.2020	Tb927_06_v4:655862-658396:-	FG-GAP repeat protein, putative,intergrin alpha chain protein, putative	-1	0.38609	6794	0.57415	5781	-1013
Tb927.10.11810	Tb927_10_v5:2885074-2886990:+	hypothetical protein, conserved	GO:0005506:iron ion binding;GO:0009055:electron carrier activity;GO:0020037:heme binding	0.60964	5746	0.82797	4734	-1012
Tb927.10.11770	Tb927_10_v5:2877260-2877649:+	hypothetical protein, conserved	GO:0005743:mitochondrial inner membrane;GO:0044429:mitochondrial part	1.14869	3529	1.58107	2518	-1011
Tb927.10.10410	Tb927_10_v5:2565451-2567586:-	minichromosome maintenance (MCM) complex subunit, putative,minichromosome maintenance protein-like protein	GO:0006260:DNA replication;GO:0006270:DNA-dependent DNA replication initiation;GO:0005575:cellular_component;GO:0003677:DNA binding;GO:0005524:ATP binding	0.58846	5845	0.80479	4835	-1010
Tb09.211.4860	Tb927_09_v4:2197122-2198312:-	hypothetical protein,leucine-rich repeat protein (LRRP), putative	GO:0006508:proteolysis;GO:0008150:biological_process;GO:0005575:cellular_component;GO:0003674:molecular_function;GO:0004197:cysteine-type endopeptidase activity;GO:0005515:protein binding	0.79676	4888	1.05236	3879	-1009
Tb927.4.4560	Tb927_04_v4:1255045-1258312:-	hypothetical protein, conserved	-1	0.28028	7240	0.476	6233	-1007
Tb927.10.8540	Tb927_10_v5:2118253-2119263:+	chaperone protein DNAj, putative (DNAJ)	GO:0006457:protein folding;GO:0006986:response to unfolded protein;GO:0042026:protein refolding;GO:0005575:cellular_component;GO:0031072:heat shock protein binding;GO:0051082:unfolded protein binding	1.84436	1869	3.07801	863	-1006
Tb11.02.0800	Tb927_11_01_v4:935888-940400:+	hypothetical protein, conserved (p166)	GO:0022900:electron transport chain;GO:0020023:kinetoplast;GO:0005506:iron ion binding;GO:0009055:electron carrier activity;GO:0020037:heme binding	0.41549	6662	0.60127	5657	-1005
Tb927.1.1670	Tb927_01_v4:419908-423280:+	hypothetical protein, conserved	GO:0005488:binding	1.64975	2274	2.52691	1270	-1004
Tb927.3.1460	Tb927_03_v4:371597-373349:+	hypothetical protein	-1	1.6303	2320	2.47706	1317	-1003
Tb927.4.900	Tb927_04_v4:256506-257278:-	hypothetical protein, conserved	-1	0.53553	6083	0.74284	5080	-1003
Tb927.10.6380	Tb927_10_v5:1613708-1614367:-	hypothetical protein, conserved,ring finger containing protein	GO:0008150:biological_process;GO:0005575:cellular_component;GO:0005515:protein binding;GO:0008270:zinc ion binding	1.72273	2125	2.68125	1123	-1002
Tb927.3.950	Tb927_03_v4:235135-236397:+	hypothetical protein, conserved	GO:0044429:mitochondrial part;GO:0016491:oxidoreductase activity	1.18002	3430	1.62811	2428	-1002
Tb11.01.0390	Tb927_11_01_v4:2225109-2237665:+	dynein heavy chain, putative	GO:0007018:microtubule-based movement;GO:0030286:dynein complex;GO:0003777:microtubule motor activity;GO:0005524:ATP binding;GO:0016887:ATPase activity	0.5722	5913	0.78429	4913	-1000
Tb11.02.1450	Tb927_11_01_v4:1135471-1136388:+	hypothetical protein, conserved	-1	0.48419	6320	0.67784	5320	-1000
Tb927.10.8140	Tb927_10_v5:2024787-2025272:-	hypothetical protein, conserved	-1	0.34147	6989	0.53075	5990	-999
Tb927.3.4440	Tb927_03_v4:1245829-1247011:-	hypothetical protein, conserved	-1	0.14368	7618	0.39179	6619	-999
Tb927.4.1590	Tb927_04_v4:408940-410236:-	hypothetical protein, conserved	-1	0.34425	6981	0.53141	5983	-998
Tb927.8.6310	Tb927_08_v4:1830043-1830499:+	hypothetical protein, conserved	GO:0031072:heat shock protein binding	1.74729	2062	2.76552	1065	-997
Tb11.02.2890	Tb927_11_01_v4:1466934-1467766:+	hypothetical protein, conserved	-1	1.0537	3862	1.41501	2865	-997
Tb11.01.7590	Tb927_11_01_v4:4161365-4163023:-	amino acid transporter, putative	GO:0006865:amino acid transport;GO:0016021:integral to membrane;GO:0005275:amine transmembrane transporter activity	2.45124	1054	7.11678	59	-995
Tb927.10.10160	Tb927_10_v5:2500846-2502012:+	hypothetical protein, conserved	GO:0008150:biological_process;GO:0005575:cellular_component;GO:0044429:mitochondrial part;GO:0003674:molecular_function	1.03609	3923	1.39255	2929	-994
Tb09.211.2580	Tb927_09_v4:1731074-1732240:+	30S Ribosomal protein S17, putative	GO:0006412:translation;GO:0000314:organellar small ribosomal subunit;GO:0005622:intracellular;GO:0005840:ribosome;GO:0044429:mitochondrial part;GO:0003735:structural constituent of ribosome	0.78934	4935	1.03774	3942	-993
Tb927.10.8910	Tb927_10_v5:2208411-2213405:+	hypothetical protein, conserved	-1	0.48524	6314	0.67777	5321	-993
Tb11.01.1540	Tb927_11_01_v4:2590112-2593374:-	hypothetical protein, conserved	-1	0.35929	6911	0.54698	5919	-992
Tb927.7.2640	Tb927_07_v4:676956-678494:-	hypothetical protein, conserved	GO:0006412:translation	2.33827	1179	5.30631	190	-989
Tb09.160.4540	Tb927_09_v4:969249-971624:+	protein phosphatase 2A regulatory subunit, putative	GO:0005488:binding	0.57716	5890	0.78774	4901	-989
Tb11.01.4040	Tb927_11_01_v4:3200083-3202530:+	hypothetical protein, conserved	-1	1.13281	3589	1.53045	2602	-987
Tb927.5.1250	Tb927_05_v4:412577-414540:+	hypothetical protein, conserved	-1	0.97446	4160	1.29425	3174	-986
Tb927.3.5550	Tb927_03_v4:1558248-1558862:+	small GTP-binding protein, putative (TbRX1)	GO:0007264:small GTPase mediated signal transduction;GO:0015031:protein transport;GO:0005622:intracellular;GO:0003924:GTPase activity;GO:0005525:GTP binding	1.75605	2040	2.78221	1055	-985
Tb927.8.1410	Tb927_08_v4:464007-466366:+	hypothetical protein, conserved	GO:0042254:ribosome biogenesis;GO:0005634:nucleus	1.12202	3634	1.50843	2651	-983
Tb09.244.2830	Tb927_09_v4:2291203-2293183:+	hypothetical protein, conserved	-1	1.56078	2472	2.28401	1490	-982
Tb09.211.0485	Tb927_09_v4:1345814-1347459:-	hypothetical protein, conserved	-1	1.81083	1930	2.95201	949	-981
Tb927.3.990	Tb927_03_v4:243207-244818:+	hypothetical protein, conserved	-1	0.36127	6904	0.54591	5925	-979
Tb927.4.4530	Tb927_04_v4:1243245-1247033:-	hypothetical protein, conserved	-1	0.36676	6881	0.55089	5903	-978
Tb927.10.8430	Tb927_10_v5:2092016-2092444:+	40S ribosomal protein S12, putative (RPS12)	GO:0006412:translation;GO:0005622:intracellular;GO:0005840:ribosome;GO:0003735:structural constituent of ribosome	0.78773	4947	1.02972	3970	-977
Tb11.01.4520	Tb927_11_01_v4:3329422-3329924:+	prefoldin subunit 2, putative	GO:0006457:protein folding;GO:0016272:prefoldin complex;GO:0005515:protein binding;GO:0051082:unfolded protein binding	1.28423	3107	1.79849	2131	-976
Tb927.2.6280	Tb927_02_v4:1148935-1150374:+	adenosine transporter 2, putative (TbNT7)	GO:0006166:purine ribonucleoside salvage;GO:0006810:transport;GO:0016020:membrane;GO:0016021:integral to membrane;GO:0005337:nucleoside transmembrane transporter activity;GO:0015211:purine nucleoside transmembrane transporter activity	2.16897	1376	2.01923	1801	425
Tb11.02.5220	Tb927_11_01_v4:2041085-2042477:+	dual specificity phopshatase, putative	GO:0006470:protein dephosphorylation;GO:0016311:dephosphorylation;GO:0005575:cellular_component;GO:0005515:protein binding;GO:0008138:protein tyrosine/serine/threonine phosphatase activity;GO:0016791:phosphatase activity	1.60219	2371	2.38707	1397	-974
Tb09.160.4290	Tb927_09_v4:940090-942036:+	hypothetical protein, conserved (28G16.435)	-1	0.41503	6668	0.59167	5694	-974
Tb927.4.1520	Tb927_04_v4:392499-393095:-	hypothetical protein, conserved	GO:0016032:viral reproduction;GO:0019082:viral protein processing	0.33198	7028	0.51659	6055	-973
Tb927.10.2900	Tb927_10_v5:748683-751283:+	importin beta-1 subunit, putative	GO:0000059:protein import into nucleus, docking;GO:0006886:intracellular protein transport;GO:0051170:nuclear import;GO:0005634:nucleus;GO:0005643:nuclear pore;GO:0005737:cytoplasm;GO:0005488:binding;GO:0008565:protein transporter activity	1.63349	2308	2.4429	1337	-971
Tb927.8.5350	Tb927_08_v4:1590541-1591053:-	hypothetical protein, conserved	-1	1.69312	2190	2.01546	1806	-384
Tb927.3.910	Tb927_03_v4:211151-212683:+	gamma-tubulin,tubulin gamma chain	GO:0007017:microtubule-based process;GO:0007020:microtubule nucleation;GO:0016049:cell growth;GO:0051258:protein polymerization;GO:0000922:spindle pole;GO:0005815:microtubule organizing center;GO:0005874:microtubule;GO:0005932:microtubule basal body;GO:0020025:subpellicular microtubule;GO:0043025:neuronal cell body;GO:0043234:protein complex;GO:0003924:GTPase activity;GO:0005525:GTP binding;GO:00…	1.34224	2936	1.90749	1965	-971
Tb927.5.1150	Tb927_05_v4:391909-395265:+	RNA helicase Prp43	GO:0008380:RNA splicing;GO:0000166:nucleotide binding;GO:0003676:nucleic acid binding;GO:0004386:helicase activity;GO:0005524:ATP binding;GO:0017111:nucleoside-triphosphatase activity	0.51647	6180	0.70548	5210	-970
Tb927.1.3450	Tb927_01_v4:737757-740175:-	hypothetical protein, conserved	GO:0008150:biological_process;GO:0005575:cellular_component;GO:0003674:molecular_function	1.78038	1996	2.84132	1027	-969
Tb927.10.5670	Tb927_10_v5:1413412-1415547:+	N-acetyltransferase subunit Nat1, putative (NAT1)	GO:0006464:protein modification process;GO:0005575:cellular_component;GO:0008080:N-acetyltransferase activity	1.43561	2727	2.0537	1758	-969
Tb927.7.5340	Tb927_07_v4:1418660-1420822:+	hypothetical protein, conserved	-1	1.99191	1649	3.47324	681	-968
Tb927.4.3120	Tb927_04_v4:820240-823275:+	hypothetical protein, conserved	-1	0.55848	5981	0.75848	5013	-968
Tb11.18.0011	Tb927_11_01_v4:591662-593283:+	hypothetical protein, conserved	-1	0.67013	5478	0.88633	4511	-967
Tb11.01.6230	Tb927_11_01_v4:3821406-3822872:+	expression site-associated gene 2 (ESAG2) protein, putative	GO:0008150:biological_process;GO:0016021:integral to membrane;GO:0003674:molecular_function	1.52145	2532	2.00958	1814	-718
Tb11.02.4310	Tb927_11_01_v4:1799449-1800774:-	hypothetical protein, conserved	GO:0016020:membrane	1.31676	3002	1.86561	2036	-966
Tb927.1.330	Tb927_01_v4:131092-131944:-	retrotransposon hot spot protein (RHS, pseudogene), putative	-1	1.12271	3632	1.50265	2666	-966
Tb927.3.5430	Tb927_03_v4:1519471-1520580:+	hypothetical protein, conserved	-1	1.78865	1984	2.84956	1019	-965
Tb927.7.6640	Tb927_07_v4:1817377-1822347:-	hypothetical protein, conserved	-1	1.24512	3216	1.72488	2251	-965
Tb09.211.4890	Tb927_09_v4:2202142-2203191:-	casein kinase II, putative	GO:0006468:protein phosphorylation;GO:0005730:nucleolus;GO:0004672:protein kinase activity;GO:0004674:protein serine/threonine kinase activity;GO:0004713:protein tyrosine kinase activity;GO:0005524:ATP binding	1.22155	3300	1.67679	2335	-965
Tb927.3.2430	Tb927_03_v4:610796-613624:+	hypothetical protein, conserved	GO:0008150:biological_process;GO:0005575:cellular_component;GO:0003674:molecular_function	0.29932	7161	0.48229	6198	-963
Tb11.01.3420	Tb927_11_01_v4:3044138-3045948:+	eukaryotic translation initiation factor, putative	GO:0006413:translational initiation;GO:0005852:eukaryotic translation initiation factor 3 complex;GO:0003743:translation initiation factor activity	1.95123	1706	3.30219	744	-962
Tb927.3.2710	Tb927_03_v4:689701-693116:-	6-phosphofructo-2-kinase/fructose-2,6-bisphosphatase	GO:0006000:fructose metabolic process;GO:0006003:fructose 2,6-bisphosphate metabolic process;GO:0005575:cellular_component;GO:0003824:catalytic activity;GO:0003873:6-phosphofructo-2-kinase activity;GO:0005524:ATP binding	0.68042	5433	0.89493	4471	-962
Tb11.18.0015	Tb927_11_01_v4:580650-581564:+	hypothetical protein, conserved	GO:0008150:biological_process;GO:0015031:protein transport;GO:0005575:cellular_component;GO:0003674:molecular_function	0.89944	4445	1.1806	3484	-961
Tb927.10.3140	Tb927_10_v5:819673-821565:+	hypothetical protein, conserved,leucine-rich repeat protein (LRRP), putative	GO:0008150:biological_process;GO:0005575:cellular_component;GO:0003674:molecular_function	0.63624	5612	0.85012	4651	-961
Tb09.211.0230	Tb927_09_v4:1304901-1305583:-	hypothetical protein, conserved	GO:0006412:translation;GO:0005840:ribosome;GO:0044429:mitochondrial part;GO:0003735:structural constituent of ribosome	1.00567	4043	1.32349	3084	-959
Tb927.6.950	Tb927_06_v4:402054-404515:-	cysteinyl-tRNA synthetase, putative	GO:0006412:translation;GO:0006418:tRNA aminoacylation for protein translation;GO:0006423:cysteinyl-tRNA aminoacylation;GO:0005737:cytoplasm;GO:0000166:nucleotide binding;GO:0004812:aminoacyl-tRNA ligase activity;GO:0004817:cysteine-tRNA ligase activity;GO:0005524:ATP binding	2.16775	1377	4.19529	419	-958
Tb11.01.1650	Tb927_11_01_v4:2614941-2616689:+	signal recognition particle receptor alpha subunit, putative	GO:0006613:cotranslational protein targeting to membrane;GO:0006614:SRP-dependent cotranslational protein targeting to membrane;GO:0005785:signal recognition particle receptor complex;GO:0000166:nucleotide binding;GO:0005047:signal recognition particle binding;GO:0005515:protein binding;GO:0005525:GTP binding;GO:0017111:nucleoside-triphosphatase activity	1.21027	3343	1.64672	2385	-958
Tb927.10.13220	Tb927_10_v5:3215586-3218327:-	cyclophilin type peptidyl-prolyl cis-trans isomerase, putative (PPIase)	GO:0006457:protein folding;GO:0005575:cellular_component;GO:0003755:peptidyl-prolyl cis-trans isomerase activity	0.17624	7540	0.4008	6582	-958
Tb927.7.1770	Tb927_07_v4:434534-436363:+	hypothetical protein, conserved	-1	0.52125	6158	0.70789	5202	-956
Tb927.8.7140	Tb927_08_v4:2057458-2058650:+	UDP-Gal or UDP-GlcNAc-dependent glycosyltransferase, putative	GO:0006506:GPI anchor biosynthetic process;GO:0016021:integral to membrane;GO:0008194:UDP-glycosyltransferase activity	0.33198	7029	0.51269	6073	-956
Tb09.160.4660	Tb927_09_v4:999804-1001816:+	hypothetical protein, conserved	GO:0044429:mitochondrial part	0.39838	6730	0.57496	5775	-955
Tb11.01.2880	Tb927_11_01_v4:2908459-2913605:+	Nucleoporin (TbNup149)	GO:0006950:response to stress;GO:0005576:extracellular region;GO:0005643:nuclear pore;GO:0005179:hormone activity	1.137	3572	1.52271	2618	-954
Tb927.10.12870	Tb927_10_v5:3126455-3129718:-	hypothetical protein, conserved	-1	0.70776	5313	0.92518	4360	-953
Tb11.01.8340	Tb927_11_01_v4:4353602-4355435:-	hypothetical protein, conserved	-1	0.33133	7031	0.51228	6078	-953
Tb927.10.11170	Tb927_10_v5:2731370-2736793:-	hypothetical protein, conserved	-1	0.31424	7105	0.49388	6152	-953
Tb927.3.1390	Tb927_03_v4:347223-348928:+	hypothetical protein, conserved	-1	1.81557	1923	2.92196	971	-952
Tb927.3.2830	Tb927_03_v4:734433-735634:-	hypothetical protein, conserved	-1	1.22412	3290	1.67466	2338	-952
Tb927.5.3680	Tb927_05_v4:1155023-1156084:+	hypothetical protein, conserved	-1	0.67268	5469	0.88453	4517	-952
Tb927.8.6940	Tb927_08_v4:2000856-2005238:+	hypothetical protein, conserved	-1	0.79476	4906	1.03428	3955	-951
Tb927.10.960	Tb927_10_v5:260318-262147:+	U4/U6-specific protein PRP4	GO:0008380:RNA splicing;GO:0005634:nucleus;GO:0005737:cytoplasm;GO:0030627:pre-mRNA 5'-splice site binding	0.38376	6810	0.55855	5859	-951
Tb11.02.5440	Tb927_11_01_v4:2091574-2093289:-	hypothetical protein, conserved	-1	0.2983	7166	0.47883	6216	-950
Tb11.02.3520	Tb927_11_01_v4:1609856-1615948:+	hypothetical protein, conserved	-1	0.24837	7351	0.43945	6401	-950
Tb927.4.540	Tb927_04_v4:148745-150343:-	hypothetical protein, conserved	-1	1.02505	3969	1.34636	3020	-949
Tb11.01.1140	Tb927_11_01_v4:2517432-2519294:+	hypothetical protein, conserved	-1	0.64938	5567	0.85779	4618	-949
Tb927.7.1330	Tb927_07_v4:342129-343296:+	hypothetical protein, conserved	-1	0.4341	6577	0.60585	5628	-949
Tb927.10.3430	Tb927_10_v5:888226-890079:+	hypothetical protein, conserved	-1	0.99121	4098	1.30283	3150	-948
Tb927.10.2800	Tb927_10_v5:720303-720785:+	hypothetical protein, conserved	GO:0044429:mitochondrial part	1.2232	3295	1.66957	2348	-947
Tb927.3.4520	Tb927_03_v4:1265164-1266018:-	hypothetical protein, conserved	-1	0.66622	5495	0.87659	4548	-947
Tb927.10.3250	Tb927_10_v5:839977-840900:+	hypothetical protein, conserved	GO:0044429:mitochondrial part	0.45967	6439	0.6391	5493	-946
Tb09.211.1770	Tb927_09_v4:1573808-1574703:-	hypothetical protein, conserved	GO:0015031:protein transport;GO:0016192:vesicle-mediated transport;GO:0005575:cellular_component;GO:0003674:molecular_function	1.66383	2245	2.50051	1300	-945
Tb11.47.0022	Tb927_11_01_v4:363495-364103:+	hypothetical protein, conserved	GO:0005743:mitochondrial inner membrane;GO:0044429:mitochondrial part	1.63147	2315	2.41181	1370	-945
Tb927.10.160	Tb927_10_v5:69390-70517:+	RNA polymerase II	GO:0006378:mRNA polyadenylation;GO:0005739:mitochondrion;GO:0004652:polynucleotide adenylyltransferase activity	0.544	6047	0.73698	5102	-945
Tb927.3.3490	Tb927_03_v4:985461-986436:+	high mobility group protein, putative (TDP1)	GO:0005634:nucleus;GO:0003677:DNA binding	2.3299	1192	4.89284	249	-943
Tb927.8.5460	Tb927_08_v4:1616737-1618616:+	flagellar calcium-binding protein,44 kDa calflagin,44 kDa calcimedin (Tb-44)	GO:0001539:ciliary or flagellar motility;GO:0006816:calcium ion transport;GO:0009288:bacterial-type flagellum;GO:0009434:microtubule-based flagellum;GO:0005509:calcium ion binding	2.21725	1332	4.3117	389	-943
Tb11.01.1900	Tb927_11_01_v4:2661011-2661828:+	hypothetical protein, conserved	GO:0005743:mitochondrial inner membrane;GO:0044429:mitochondrial part	1.79465	1968	2.84347	1025	-943
Tb09.211.4690	Tb927_09_v4:2157623-2158753:-	hypothetical protein, conserved	-1	0.69284	5380	0.90709	4438	-942
Tb927.10.4590	Tb927_10_v5:1171381-1172004:-	mitochondrial inner membrane signal peptidase, putative,serine peptidase clan SF, family S26B, putative	GO:0006465:signal peptide processing;GO:0006508:proteolysis;GO:0005739:mitochondrion;GO:0044429:mitochondrial part;GO:0008236:serine-type peptidase activity	0.16433	7567	0.38899	6626	-941
Tb927.6.2720	Tb927_06_v4:815953-817032:+	calcium-binding protein, putative	-1	1.30055	3055	1.81297	2115	-940
Tb927.7.1990	Tb927_07_v4:488002-490083:-	retrotransposon hot spot protein (RHS, pseudogene), putative,retrotransposon hot spot protein 7 (RHS7), point mutation	-1	1.2236	3292	1.9743	1859	-1433
Tb927.5.1520	Tb927_05_v4:480259-481968:-	heat shock protein HslVU, ATPase subunit HslU, putative	GO:0005737:cytoplasm;GO:0009376:HslUV protease complex;GO:0044429:mitochondrial part;GO:0000166:nucleotide binding;GO:0005515:protein binding;GO:0005524:ATP binding;GO:0016887:ATPase activity;GO:0017111:nucleoside-triphosphatase activity;GO:0070011:peptidase activity, acting on L-amino acid peptides	2.21931	1327	4.31446	388	-939
Tb927.4.4360	Tb927_04_v4:1148067-1150857:-	monoglyceride lipase, putative	-1	1.81139	1929	2.89316	990	-939
Tb927.2.2570	Tb927_02_v4:504177-506106:-	hypothetical protein, conserved (10C8.85)	-1	0.62603	5663	0.82982	4724	-939
Tb927.2.1140	Tb927_02_v4:197595-198616:-	retrotransposon hot spot protein (RHS, pseudogene), putative,retrotransposon hot spot protein 3 (RHS3), interrupted	-1	1.87625	1820	3.04071	882	-938
Tb11.01.8320	Tb927_11_01_v4:4348202-4349143:-	exosome-associated protein 2 (EAP2)	GO:0006364:rRNA processing;GO:0006396:RNA processing;GO:0000176:nuclear exosome (RNase complex);GO:0000177:cytoplasmic exosome (RNase complex);GO:0000175:3'-5'-exoribonuclease activity;GO:0003723:RNA binding	1.00099	4060	1.31434	3122	-938
Tb11.47.0007	Tb927_11_01_v4:409596-412178:+	hypothetical protein, conserved	GO:0008150:biological_process;GO:0005575:cellular_component;GO:0003674:molecular_function	1.76179	2030	2.71961	1093	-937
Tb11.01.1670	Tb927_11_01_v4:2620198-2621323:+	hypothetical protein, conserved	-1	0.93305	4306	1.21556	3370	-936
Tb927.10.8980	Tb927_10_v5:2227157-2227666:+	hypothetical protein, conserved	GO:0044429:mitochondrial part	1.72434	2118	2.60741	1190	-928
Tb11.02.3060	Tb927_11_01_v4:1509067-1509943:+	hypothetical protein, conserved	GO:0044429:mitochondrial part	0.33709	7005	0.51245	6077	-928
Tb927.6.3450	Tb927_06_v4:1015911-1018352:-	hypothetical protein, conserved	GO:0008150:biological_process;GO:0005575:cellular_component;GO:0003674:molecular_function	0.70615	5322	0.9167	4396	-926
Tb927.8.3980	Tb927_08_v4:1187664-1190098:-	hypothetical protein, conserved	-1	0.5129	6199	0.6922	5273	-926
Tb927.8.2140	Tb927_08_v4:665104-665812:+	hypothetical protein, conserved	-1	0.4664	6412	0.64071	5486	-926
Tb11.01.5310	Tb927_11_01_v4:3599516-3604283:+	receptor-type adenylate cyclase GRESAG 4, putative	GO:0009190:cyclic nucleotide biosynthetic process;GO:0023034:intracellular signaling pathway;GO:0016021:integral to membrane;GO:0004016:adenylate cyclase activity;GO:0016849:phosphorus-oxygen lyase activity	1.45542	2677	2.0562	1753	-924
Tb927.10.3520	Tb927_10_v5:909983-911182:+	protease regulatory ATPase subunit 4,serine peptidase, Clan SJ, family S16, putative (RPT4)	GO:0006511:ubiquitin-dependent protein catabolic process;GO:0030163:protein catabolic process;GO:0005634:nucleus;GO:0005737:cytoplasm;GO:0005838:proteasome regulatory particle;GO:0000166:nucleotide binding;GO:0005524:ATP binding;GO:0016787:hydrolase activity;GO:0016887:ATPase activity;GO:0017111:nucleoside-triphosphatase activity	1.51486	2545	2.16551	1623	-922
Tb927.10.2720	Tb927_10_v5:699526-700731:+	hypothetical protein, conserved	GO:0001522:pseudouridine synthesis;GO:0009451:RNA modification;GO:0003723:RNA binding;GO:0009982:pseudouridine synthase activity	0.40643	6701	0.57427	5779	-922
Tb09.211.2110	Tb927_09_v4:1644555-1646472:-	elongation factor 1-alpha, putative,hsp70 subfamily B suppressor 1	GO:0006414:translational elongation;GO:0005853:eukaryotic translation elongation factor 1 complex;GO:0003746:translation elongation factor activity;GO:0003924:GTPase activity;GO:0005525:GTP binding	0.78655	4954	1.01137	4034	-920
Tb927.10.11370	Tb927_10_v5:2775042-2775482:+	hypothetical protein, conserved	GO:0044429:mitochondrial part	0.60487	5768	0.80163	4848	-920
Tb927.7.6170	Tb927_07_v4:1669989-1670852:-	hypothetical protein, conserved	-1	0.51483	6188	0.69253	5268	-920
Tb927.10.8000	Tb927_10_v5:1991925-1995914:-	hypothetical protein, conserved	GO:0004017:adenylate kinase activity	0.342	6987	0.51333	6068	-919
Tb927.4.190	Tb927_04_v4:27790-28422:+	retrotransposon hot spot protein (RHS, pseudogene), putative,retrotransposon hot spot protein (RHS), degenerate	-1	0.67872	5440	1.9576	1879	-3561
Tb927.10.5140	Tb927_10_v5:1261399-1262727:+	protein kinase, putative,mitogen-activated protein kinase 2, putative	GO:0006468:protein phosphorylation;GO:0005575:cellular_component;GO:0004672:protein kinase activity;GO:0004674:protein serine/threonine kinase activity;GO:0004713:protein tyrosine kinase activity;GO:0005524:ATP binding	2.02536	1595	3.47875	677	-918
Tb927.5.2640	Tb927_05_v4:845000-846064:+	hypothetical protein, conserved	GO:0009058:biosynthetic process;GO:0016779:nucleotidyltransferase activity	1.19897	3374	1.61304	2456	-918
Tb927.4.4080	Tb927_04_v4:1083687-1084427:-	C-5 sterol desaturase, putative	GO:0006633:fatty acid biosynthetic process;GO:0055114:oxidation-reduction process;GO:0005783:endoplasmic reticulum;GO:0005506:iron ion binding;GO:0016491:oxidoreductase activity	1.12087	3639	1.47878	2721	-918
Tb09.211.2990	Tb927_09_v4:1801620-1803411:+	zinc finger protein, putative,predicted zinc finger protein	GO:0008150:biological_process;GO:0005575:cellular_component;GO:0008270:zinc ion binding	0.83539	4731	1.07392	3813	-918
Tb927.4.5340	Tb927_04_v4:1453048-1455930:-	hypothetical protein, conserved	-1	0.70168	5346	0.91059	4428	-918
Tb927.7.2760	Tb927_07_v4:719390-720280:+	hypothetical protein, conserved	GO:0006412:translation;GO:0005622:intracellular;GO:0005840:ribosome;GO:0044429:mitochondrial part;GO:0003735:structural constituent of ribosome	1.06069	3835	1.39687	2920	-915
Tb927.7.7400	Tb927_07_v4:2123779-2130372:-	hypothetical protein, conserved	-1	0.26246	7300	0.44222	6385	-915
Tb09.160.2020	Tb927_09_v4:649472-649989:+	thioredoxin (trx)	GO:0006467:protein thiol-disulfide exchange;GO:0045454:cell redox homeostasis;GO:0005575:cellular_component;GO:0015036:disulfide oxidoreductase activity	1.1244	3623	1.48382	2709	-914
Tb927.10.1580	Tb927_10_v5:433322-433666:-	hypothetical protein, conserved	-1	0.77367	5003	1.00038	4089	-914
Tb927.10.2030	Tb927_10_v5:531767-533608:+	hypothetical protein, conserved	GO:0044429:mitochondrial part	0.54657	6035	0.73018	5121	-914
Tb927.10.8010	Tb927_10_v5:1996177-1996911:-	hypothetical protein, conserved	GO:0044429:mitochondrial part	0.22972	7395	0.42319	6481	-914
Tb927.4.4240	Tb927_04_v4:1125479-1126480:-	hypothetical protein, conserved	-1	0.88015	4531	1.13057	3618	-913
Tb927.7.5190	Tb927_07_v4:1364953-1368912:+	hypothetical protein, conserved	-1	0.77294	5006	0.99946	4093	-913
Tb927.10.2330	Tb927_10_v5:601411-602241:+	hypothetical protein, conserved	-1	1.73189	2100	2.60943	1188	-912
Tb11.02.1230	Tb927_11_01_v4:1084581-1085735:+	NADH-cytochrome b5 reductase, putative (B5R)	GO:0055114:oxidation-reduction process;GO:0016021:integral to membrane;GO:0004128:cytochrome-b5 reductase activity;GO:0009055:electron carrier activity;GO:0016491:oxidoreductase activity	1.3219	2991	1.84547	2079	-912
Tb927.10.15080	Tb927_10_v5:3682966-3687870:+	hypothetical protein, conserved	GO:0008150:biological_process;GO:0005575:cellular_component;GO:0003674:molecular_function;GO:0005515:protein binding	0.45798	6450	0.62708	5538	-912
Tb927.5.2890	Tb927_05_v4:906488-913066:-	hypothetical protein, conserved	GO:0000166:nucleotide binding;GO:0005524:ATP binding;GO:0016887:ATPase activity;GO:0017111:nucleoside-triphosphatase activity	0.53451	6092	0.71183	5182	-910
Tb927.3.3040	Tb927_03_v4:777462-778415:-	hypothetical protein, conserved	-1	1.8901	1801	3.03116	892	-909
Tb927.6.3180	Tb927_06_v4:946315-948271:+	hypothetical protein, conserved	-1	1.11639	3659	1.46361	2750	-909
Tb09.211.2810	Tb927_09_v4:1770090-1770851:+	hypothetical protein, conserved	-1	1.02282	3976	1.32734	3067	-909
Tb11.01.6540	Tb927_11_01_v4:3899034-3900449:-	protein phosphatase 2C, putative	GO:0016311:dephosphorylation;GO:0016021:integral to membrane;GO:0003824:catalytic activity;GO:0016791:phosphatase activity	1.09122	3722	1.4363	2815	-907
Tb927.6.4640	Tb927_06_v4:1294888-1298415:+	hypothetical protein, conserved	-1	0.53842	6068	0.7183	5161	-907
Tb927.7.3740	Tb927_07_v4:978815-981654:-	hypothetical protein, conserved	GO:0005783:endoplasmic reticulum	1.45907	2665	2.05181	1759	-906
Tb11.02.5070	Tb927_11_01_v4:1997254-1998177:-	hypothetical protein, conserved	GO:0016740:transferase activity	0.96807	4188	1.25148	3283	-905
Tb927.8.5390	Tb927_08_v4:1596786-1598180:-	cell division control protein 2 homolog 4 (CRK4)	GO:0006468:protein phosphorylation;GO:0007049:cell cycle;GO:0005575:cellular_component;GO:0004672:protein kinase activity;GO:0004674:protein serine/threonine kinase activity;GO:0004713:protein tyrosine kinase activity;GO:0005524:ATP binding	0.79676	4903	1.02266	3998	-905
Tb927.6.3870	Tb927_06_v4:1144969-1145722:-	RNA-binding protein, putative (SGN1)	GO:0006396:RNA processing;GO:0005575:cellular_component;GO:0003676:nucleic acid binding;GO:0003723:RNA binding	1.34529	2925	1.87247	2022	-903
Tb927.10.390	Tb927_10_v5:104432-104881:+	hypothetical protein, conserved	-1	2.30578	1219	4.52381	317	-902
Tb927.10.10290	Tb927_10_v5:2532117-2532665:-	hypothetical protein, conserved	-1	0.62542	5668	0.82329	4766	-902
Tb927.3.2990	Tb927_03_v4:767838-768485:-	hypothetical protein, conserved	GO:0003824:catalytic activity	0.21687	7432	0.41065	6531	-901
Tb927.4.1040	Tb927_04_v4:280221-280775:-	hypothetical protein, conserved	-1	1.98479	1659	3.26313	759	-900
Tb927.7.3530	Tb927_07_v4:910069-912976:-	hypothetical protein, conserved	GO:0005488:binding	0.33266	7024	0.50133	6124	-900
Tb927.2.5000	Tb927_02_v4:884008-885297:-	hypothetical protein, conserved (30M24.80)	-1	1.2812	3114	1.74772	2215	-899
Tb11.42.0007	Tb927_11_01_v4:532603-532862:-	histone H1, putative	-1	1.1864	3409	1.58323	2511	-898
Tb927.6.1810	Tb927_06_v4:605394-606943:-	hypothetical protein, conserved	-1	1.84394	1870	2.91995	973	-897
Tb927.5.1230	Tb927_05_v4:408268-410201:+	hypothetical protein, conserved	-1	1.3545	2899	1.88153	2002	-897
Tb927.10.6730	Tb927_10_v5:1696774-1698246:+	hypothetical protein, conserved	GO:0008150:biological_process;GO:0005575:cellular_component;GO:0003674:molecular_function	1.98032	1666	3.23625	770	-896
Tb927.5.4180	Tb927_05_v4:1271725-1272061:-	histone H4, putative	GO:0006334:nucleosome assembly;GO:0000786:nucleosome;GO:0005634:nucleus;GO:0003677:DNA binding	1.18258	3423	1.57485	2527	-896
Tb927.4.3670	Tb927_04_v4:930042-931583:-	hypothetical protein, conserved	-1	1.04403	3893	1.35977	2997	-896
Tb927.10.9000	Tb927_10_v5:2229945-2234870:+	hypothetical protein, conserved	GO:0044429:mitochondrial part	0.21696	7431	0.4103	6535	-896
Tb927.1.1210	Tb927_01_v4:325360-325988:+	hypothetical protein, conserved	GO:0044429:mitochondrial part	0.78241	4972	1.00393	4077	-895
Tb927.10.14020	Tb927_10_v5:3416049-3417338:-	hypothetical protein, conserved	-1	0.45186	6479	0.6159	5584	-895
Tb11.02.3270	Tb927_11_01_v4:1554090-1556402:+	minichromosome maintenance (MCM) complex subunit, putative,DNA replication licensing factor, putative	GO:0006260:DNA replication;GO:0006270:DNA-dependent DNA replication initiation;GO:0005575:cellular_component;GO:0005634:nucleus;GO:0003677:DNA binding;GO:0005524:ATP binding	0.33995	6993	0.50747	6098	-895
Tb927.10.2550	Tb927_10_v5:661767-662840:+	malate dehydrogenase-related	GO:0005975:carbohydrate metabolic process;GO:0006096:glycolysis;GO:0006108:malate metabolic process;GO:0008152:metabolic process;GO:0044262:cellular carbohydrate metabolic process;GO:0055114:oxidation-reduction process;GO:0044429:mitochondrial part;GO:0003824:catalytic activity;GO:0005488:binding;GO:0016491:oxidoreductase activity;GO:0030060:L-malate dehydrogenase activity	0.68652	5410	0.88463	4516	-894
Tb11.02.2850	Tb927_11_01_v4:1454147-1459055:+	hypothetical protein, conserved,leucine-rich repeat protein (LRRP), putative	GO:0008150:biological_process;GO:0005575:cellular_component;GO:0003674:molecular_function;GO:0005515:protein binding	1.68241	2207	2.47921	1315	-892
Tb11.01.7140	Tb927_11_01_v4:4058831-4059770:-	hypothetical protein, conserved	GO:0044429:mitochondrial part	1.25206	3197	1.695	2305	-892
Tb927.4.1440	Tb927_04_v4:370664-371281:-	hypothetical protein, conserved	GO:0044429:mitochondrial part	0.1933	7505	0.39308	6613	-892
Tb927.3.1140	Tb927_03_v4:278070-279439:+	hypothetical protein, conserved	GO:0006396:RNA processing;GO:0003723:RNA binding	0.71816	5267	0.92222	4376	-891
Tb09.211.4780	Tb927_09_v4:2176843-2179228:-	Nucleoporin (Nup82)	GO:0005643:nuclear pore	0.97842	4146	1.25869	3257	-889
Tb11.02.3110	Tb927_11_01_v4:1518917-1522040:+	DNA repair and recombination protein RAD54, putative	GO:0006338:chromatin remodeling;GO:0005634:nucleus;GO:0003676:nucleic acid binding;GO:0003677:DNA binding;GO:0004386:helicase activity;GO:0005524:ATP binding;GO:0008094:DNA-dependent ATPase activity	0.88885	4495	1.13295	3606	-889
Tb927.6.4740	Tb927_06_v4:1317529-1320760:+	importin-alpha re-exporter protein, putative,cellular apoptosis susceptibility protein, putative	GO:0000059:protein import into nucleus, docking;GO:0006886:intracellular protein transport;GO:0008283:cell proliferation;GO:0005634:nucleus;GO:0005643:nuclear pore;GO:0005737:cytoplasm;GO:0005488:binding;GO:0008262:importin-alpha export receptor activity;GO:0008565:protein transporter activity	1.21412	3328	1.62107	2440	-888
Tb927.1.1130	Tb927_01_v4:313928-315833:+	glycerol-3-phosphate dehydrogenase (FAD-dependent), putative	GO:0006072:glycerol-3-phosphate metabolic process;GO:0009331:glycerol-3-phosphate dehydrogenase complex;GO:0044429:mitochondrial part;GO:0004368:glycerol-3-phosphate dehydrogenase activity;GO:0016491:oxidoreductase activity	0.42257	6635	0.58097	5747	-888
Tb927.8.8040	Tb927_08_v4:2381721-2383423:+	kinetoplastid-specific phospho-protein phosphatase, putative	GO:0006470:protein dephosphorylation;GO:0005575:cellular_component;GO:0004722:protein serine/threonine phosphatase activity;GO:0016787:hydrolase activity	1.36919	2860	1.90452	1973	-887
Tb927.3.4380	Tb927_03_v4:1226005-1227444:-	hypothetical protein, conserved	GO:0006461:protein complex assembly;GO:0043623:cellular protein complex assembly;GO:0005741:mitochondrial outer membrane;GO:0019867:outer membrane	0.65012	5563	0.84396	4676	-887
Tb927.10.11610	Tb927_10_v5:2833067-2833483:+	hypothetical protein, conserved	GO:0006511:ubiquitin-dependent protein catabolic process;GO:0008150:biological_process;GO:0005575:cellular_component;GO:0003674:molecular_function	0.59154	5833	0.77649	4946	-887
Tb11.02.0340	Tb927_11_01_v4:783815-786359:-	hypothetical protein, conserved	GO:0008270:zinc ion binding	0.69977	5353	0.89604	4468	-885
Tb927.7.2990	Tb927_07_v4:749919-751721:+	hypothetical protein, conserved	GO:0044429:mitochondrial part	0.74085	5156	0.95157	4273	-883
Tb11.01.1910	Tb927_11_01_v4:2662408-2666354:+	hypothetical protein, conserved	GO:0008152:metabolic process;GO:0044429:mitochondrial part;GO:0003824:catalytic activity	0.4002	6723	0.56193	5841	-882
Tb927.10.730	Tb927_10_v5:187414-188820:+	ATP synthase, putative	GO:0015986:ATP synthesis coupled proton transport;GO:0000221:vacuolar proton-transporting V-type ATPase, V1 domain;GO:0016469:proton-transporting two-sector ATPase complex;GO:0005488:binding;GO:0046961:proton-transporting ATPase activity, rotational mechanism	2.2345	1304	4.18778	423	-881
Tb11.03.0890	Tb927_11_01_v4:56565-57405:-	ubiquitin carboxyl-terminal hydrolase, putative,cysteine peptidase, Clan CA, family C12, putative	GO:0006511:ubiquitin-dependent protein catabolic process;GO:0006629:lipid metabolic process;GO:0023034:intracellular signaling pathway;GO:0005622:intracellular;GO:0005737:cytoplasm;GO:0004221:ubiquitin thiolesterase activity;GO:0004629:phospholipase C activity	1.65931	2253	2.40838	1372	-881
Tb09.160.0650	Tb927_09_v4:388394-402202:-	hypothetical protein, conserved	-1	0.73216	5186	0.94345	4305	-881
Tb927.10.14750	Tb927_10_v5:3598487-3599401:-	fibrillarin, putative	GO:0006364:rRNA processing;GO:0005634:nucleus;GO:0003723:RNA binding	1.29678	3069	1.76401	2189	-880
Tb09.211.3300	Tb927_09_v4:1859399-1860287:+	Peroxin 19	GO:0005777:peroxisome;GO:0020015:glycosome;GO:0005515:protein binding	0.86165	4620	1.09692	3740	-880
Tb927.10.4520	Tb927_10_v5:1159602-1161038:-	fructose- 2,6- bisphosphatase-like protein	GO:0006003:fructose 2,6-bisphosphate metabolic process;GO:0008152:metabolic process;GO:0005575:cellular_component;GO:0003824:catalytic activity;GO:0005524:ATP binding	0.29382	7184	0.4554	6305	-879
Tb09.244.2810	Tb927_09_v4:2295230-2296072:+	hypothetical protein, conserved	-1	0.81927	4794	1.04424	3916	-878
Tb927.10.7190	Tb927_10_v5:1809413-1809868:-	D-tyrosyl-tRNA deacylase, putative	GO:0019478:D-amino acid catabolic process;GO:0005737:cytoplasm;GO:0004045:aminoacyl-tRNA hydrolase activity	0.97226	4168	1.24831	3291	-877
Tb09.211.0840	Tb927_09_v4:1412602-1413644:-	hypothetical protein, conserved	-1	1.05028	3877	1.35698	3002	-875
Tb11.02.2040	Tb927_11_01_v4:1268515-1269016:+	hypothetical protein, conserved (ALBA1)	GO:0003676:nucleic acid binding	1.63166	2314	2.3391	1440	-874
Tb927.5.830	Tb927_05_v4:284899-286689:+	hypothetical protein, conserved	-1	0.3938	6747	0.55673	5873	-874
Tb11.01.7990	Tb927_11_01_v4:4265996-4269496:-	myosin, putative,myosin heavy chain, putative	GO:0006928:cellular component movement;GO:0016459:myosin complex;GO:0003774:motor activity;GO:0005524:ATP binding	0.2849	7220	0.44853	6346	-874
Tb927.7.5110	Tb927_07_v4:1348693-1350485:+	hypothetical protein, conserved	GO:0044429:mitochondrial part	0.46692	6408	0.62806	5535	-873
Tb927.8.7220	Tb927_08_v4:2072466-2074444:+	tousled-like kinase (TLK2)	GO:0006468:protein phosphorylation;GO:0043987:histone H3-S10 phosphorylation;GO:0005634:nucleus;GO:0004672:protein kinase activity;GO:0004674:protein serine/threonine kinase activity;GO:0004713:protein tyrosine kinase activity;GO:0005524:ATP binding	0.96904	4180	1.2387	3308	-872
Tb927.3.5630	Tb927_03_v4:1572749-1573698:+	3,2-trans-enoyl-CoA isomerase, mitochondrial precursor, putative	GO:0008152:metabolic process;GO:0044429:mitochondrial part;GO:0003824:catalytic activity	0.62095	5695	0.80768	4823	-872
Tb09.211.2370	Tb927_09_v4:1687317-1688316:-	mitochondrial carrier protein, putative	GO:0006810:transport;GO:0005743:mitochondrial inner membrane;GO:0016020:membrane;GO:0044429:mitochondrial part;GO:0005488:binding	0.21216	7443	0.40213	6571	-872
Tb09.160.1250	Tb927_09_v4:562427-566269:-	hypothetical protein, conserved	-1	0.9092	4398	1.16184	3527	-871
Tb927.2.4520	Tb927_02_v4:801493-805267:-	hypothetical protein, conserved (30M24.320)	GO:0008152:metabolic process;GO:0003824:catalytic activity;GO:0005488:binding	0.83903	4712	1.06311	3842	-870
Tb11.47.0011	Tb927_11_01_v4:391341-400337:+	hypothetical protein, conserved	-1	0.81467	4823	1.03491	3953	-870
Tb927.10.8810	Tb927_10_v5:2176298-2179027:+	hypothetical protein, conserved	-1	0.28329	7230	0.44556	6360	-870
Tb927.3.3660	Tb927_03_v4:1025461-1026312:+	hypothetical protein, conserved	GO:0044429:mitochondrial part	2.06473	1539	3.49515	671	-868
Tb927.4.2260	Tb927_04_v4:585008-585799:+	centrin, putative	GO:0008150:biological_process;GO:0005813:centrosome;GO:0044429:mitochondrial part;GO:0005509:calcium ion binding	1.62707	2328	2.31769	1460	-868
Tb11.02.2340	Tb927_11_01_v4:1336355-1337354:+	hypothetical protein, conserved	-1	0.76635	5036	0.98107	4168	-868
Tb11.02.2710	Tb927_11_01_v4:1420282-1423609:+	hypothetical protein, conserved	GO:0006412:translation;GO:0044429:mitochondrial part;GO:0008168:methyltransferase activity	0.34041	6991	0.50133	6123	-868
Tb09.211.1790	Tb927_09_v4:1576138-1577745:-	TAX-1,flagellar protein	-1	1.1645	3480	1.52605	2613	-867
[truncated: 5,821 more rows]
