# Supplementary material for: Comparative ribosome profiling reveals extensive translational complexity in different Trypanosoma brucei life cycle stages
Source: Nucleic Acids Res. 2014 Jan 17;42(6):3623–37. doi: 10.1093/nar/gkt1386 (PMC3973304; doi:10.1093/nar/gkt1386)
Supplement: Supplementary Data [file supp_gkt1386_nar-03295-h-2013-File010.xlsx]

## Sheet: rpkm of entire CDS or 5´UTR
definition of uORF: min 9 nt, containing an upstream start codon (uATG), an additional sense codon and a termination codon, whereby the termination codon may be located downstream of the start codon of the main CDS
definition of transcribed uORF: uORF with average footprint covererage ≥ 2-fold and ≥70% of uORF covered
5´ UTR annotations are based on genome version 4.2
non valid entries are marked by: -1
geneID	location	description	GO term	length of 5´UTR (nt)	length of CDS (nt)	number of uORF in 5´UTR	number of transcribed uORF	length of longest uORF (nt)	average uORF length (nt)	BF_RNA_CDS	BF_RNA_UTR5	BF_footprint_CDS	BF_footprint_UTR5	BF_TE	PF_RNA_CDS	PF_RNA_UTR5	PF_footprint_CDS	PF_footprint_UTR5	PF_TE
Tb927.4.170	Tb927_04_v4:24183-26354:+	hypothetical protein	-1	1997	173	30	6	227	73.5	30.3976	22.5297	0	5.42312	-1	6.10975	2.49077	0	0.64443	-1
Tb927.4.4660	Tb927_04_v4:1280363-1282661:-	hypothetical protein, conserved	-1	1752	545	29	2	341	70.3793	97.9209	31.2387	224.264	2.11937	2.29026	39.5871	19.1638	46.282	2.22812	1.16912
Tb09.211.2740	Tb927_09_v4:1755129-1757819:+	Gim5B protein,glycosomal membrane protein (gim5B)	GO:0008150:biological_process;GO:0046860:glycosome membrane;GO:0003674:molecular_function	1964	725	28	6	182	63.7143	264.081	33.3211	1879.61	7.79872	7.11757	640.024	39.6671	5024.92	5.80994	7.85114
Tb09.211.4980	Tb927_09_v4:2221755-2225549:+	leucine-rich repeat protein (LRRP), putative	-1	1961	1832	28	1	245	71.8571	19.2431	45.5886	39.4385	10.8087	2.04949	20.1257	16.4238	171.894	3.23754	8.54105
Tb927.8.4900	Tb927_08_v4:1450508-1455438:+	hypothetical protein, conserved	-1	1843	3086	28	6	308	64.8929	10.7294	31.7042	5.06355	13.5994	0.47193	10.376	33.6687	4.93474	14.1285	0.47559
Tb927.2.160	Tb927_02_v4:9690-11535:+	hypothetical protein, conserved (3B10.35)	GO:0008150:biological_process;GO:0005575:cellular_component;GO:0003674:molecular_function	1482	362	27	3	230	65.8889	10.7608	19.5821	2.56432	2.08791	0.2383	2.06107	3.02068	0	0.3184	-1
Tb927.4.3750	Tb927_04_v4:971540-977090:+	receptor-type adenylate cyclase GRESAG 4, putative	GO:0009190:cyclic nucleotide biosynthetic process;GO:0023034:intracellular signaling pathway;GO:0016021:integral to membrane;GO:0004016:adenylate cyclase activity;GO:0016849:phosphorus-oxygen lyase activity	1725	3824	27	2	188	68.7778	12.9371	12.533	1.82064	0.62782	0.14073	8.21097	14.742	0.80769	1.88997	0.09837
Tb927.6.200	Tb927_06_v4:83782-89469:+	receptor-type adenylate cyclase GRESAG 4, putative	GO:0009190:cyclic nucleotide biosynthetic process;GO:0023034:intracellular signaling pathway;GO:0016021:integral to membrane;GO:0004016:adenylate cyclase activity;GO:0016849:phosphorus-oxygen lyase activity	1922	3764	27	0	194	84.4444	8.33101	19.0513	4.19257	0.48298	0.50325	5.28593	11.0312	5.82375	0.13392	1.10175
Tb927.7.6960	Tb927_07_v4:1983312-1986180:-	ubiquitin-conjugating enzyme, putative,non-canonical ubiquiting-conjugating enzyme 1, putative	GO:0006464:protein modification process;GO:0043687:post-translational protein modification;GO:0051246:regulation of protein metabolic process;GO:0005737:cytoplasm;GO:0004842:ubiquitin-protein ligase activity;GO:0019787:small conjugating protein ligase activity	1935	932	27	2	173	65.3333	43.2589	35.8336	101.427	1.83898	2.34465	21.4813	37.1769	15.6033	1.33015	0.72636
Tb927.2.650	Tb927_02_v4:117357-119201:+	hypothetical protein (3B10.280)	GO:0008150:biological_process;GO:0005575:cellular_component;GO:0003674:molecular_function	1472	371	26	4	188	64.4231	65.0982	39.5626	13.7616	2.4174	0.2114	19.608	10.433	3.00629	1.25312	0.15332
Tb927.6.180	Tb927_06_v4:39810-45538:+	receptor-type adenylate cyclase GRESAG 4, putative	GO:0009190:cyclic nucleotide biosynthetic process;GO:0023034:intracellular signaling pathway;GO:0016021:integral to membrane;GO:0004016:adenylate cyclase activity;GO:0016849:phosphorus-oxygen lyase activity	1921	3806	26	0	299	85.5385	6.08975	16.2224	1.9512	0.72484	0.32041	2.45044	6.69983	1.93861	0.22331	0.79113
Tb927.6.300	Tb927_06_v4:137385-143136:-	receptor-type adenylate cyclase GRESAG 4, putative	GO:0009190:cyclic nucleotide biosynthetic process;GO:0023034:intracellular signaling pathway;GO:0016021:integral to membrane;GO:0004016:adenylate cyclase activity;GO:0016849:phosphorus-oxygen lyase activity	1929	3821	26	1	281	91.6538	10.1437	35.3392	3.15825	1.52388	0.31135	5.23962	23.0782	3.54766	0.35581	0.67708
Tb927.7.6810	Tb927_07_v4:1881848-1886611:-	hypothetical protein, conserved	GO:0008150:biological_process;GO:0005575:cellular_component;GO:0003674:molecular_function	1832	2930	26	14	221	71	13.0954	46.7788	7.33967	6.08046	0.56048	10.9497	61.5309	3.10384	11.6844	0.28346
Tb927.2.900	Tb927_02_v4:150870-152715:+	hypothetical protein (25N24.240)	GO:0008150:biological_process;GO:0005575:cellular_component;GO:0003674:molecular_function	1473	371	25	5	260	71.72	57.2234	39.2713	12.9276	4.30636	0.22591	17.9321	12.7053	4.27818	1.86384	0.23858
Tb927.4.120	Tb927_04_v4:10799-12638:+	hypothetical protein	-1	1467	371	25	3	218	69.68	54.0735	37.7059	7.50634	3.16388	0.13882	21.2839	13.4354	3.12192	1.69601	0.14668
Tb927.5.1990	Tb927_05_v4:613905-616805:+	hypothetical protein, conserved	-1	1895	1004	25	3	224	70.76	92.147	31.6565	345.949	2.69423	3.75431	11.0232	13.2226	19.9533	0.11319	1.81012
Tb927.6.1370	Tb927_06_v4:499317-501667:-	hypothetical protein, conserved	-1	1306	1043	25	1	131	50.6	0.9337	2.08788	0.29667	1.6585	0.31774	0.17884	0.6189	0	0.29562	-1
Tb927.6.1390	Tb927_06_v4:503203-505553:-	hypothetical protein, conserved	-1	1306	1043	25	0	131	50.6	0.9337	1.19308	0.59334	0.71078	0.63547	0.17884	0.47608	0	0.03285	-1
Tb11.01.7180	Tb927_11_01_v4:4066794-4068719:-	hypothetical protein, conserved	-1	1445	479	24	7	173	52.125	36.1889	24.6663	12.2737	1.39189	0.33916	49.455	30.7652	16.5679	7.83732	0.33501
Tb11.02.0740	Tb927_11_01_v4:902371-904666:+	60S ribosomal protein L44	GO:0006412:translation;GO:0005622:intracellular;GO:0005840:ribosome;GO:0003735:structural constituent of ribosome	1974	320	24	2	452	75.125	1247.74	22.6935	3878.48	0.94051	3.1084	1852.84	43.6553	2547.97	3.08583	1.37517
Tb927.4.4470	Tb927_04_v4:1196301-1201793:-	adenylyl cyclase (GRESAG 4.4)	GO:0009190:cyclic nucleotide biosynthetic process;GO:0023034:intracellular signaling pathway;GO:0016021:integral to membrane;GO:0004016:adenylate cyclase activity;GO:0005524:ATP binding;GO:0016849:phosphorus-oxygen lyase activity	1676	3815	24	0	125	48.625	20.2683	23.4746	34.7143	1.10774	1.71274	6.47019	8.82925	3.19341	0.38393	0.49356
Tb927.2.5440	Tb927_02_v4:968688-973529:-	hypothetical protein, conserved (1F7.90)	GO:0008150:biological_process;GO:0005575:cellular_component;GO:0003674:molecular_function	2198	2642	23	3	446	98	12.5325	31.1029	20.4372	1.47816	1.63074	10.0724	50.7476	12.3886	3.02507	1.22996
Tb927.3.4060	Tb927_03_v4:1143431-1147796:-	hypothetical protein, conserved	GO:0006529:asparagine biosynthetic process;GO:0004066:asparagine synthase (glutamine-hydrolyzing) activity	1794	2570	23	3	323	84.3043	26.2219	25.839	11.3778	42.8611	0.4339	31.8862	12.4074	11.4338	44.5234	0.35858
Tb927.6.1310	Tb927_06_v4:487653-490048:-	hypothetical protein, conserved	-1	1339	1055	23	0	209	59.5217	1.66154	3.05464	1.02654	1.0399	0.61782	0.1768	0.83582	0.04066	0.16018	0.22998
Tb927.6.1330	Tb927_06_v4:491582-493931:-	hypothetical protein, conserved	-1	1323	1025	23	1	149	49.8696	0.57006	2.35549	0.45282	3.74214	0.79434	0.12132	0.65794	0	0.38909	-1
Tb927.7.7440	Tb927_07_v4:2137235-2139442:-	hypothetical protein, conserved	GO:0044429:mitochondrial part	1835	371	23	6	269	69.5652	79.2728	45.2163	224.773	32.2918	2.83544	75.0801	50.4183	115.395	19.637	1.53696
Tb927.8.7860	Tb927_08_v4:2296959-2302259:+	receptor-type adenylate cyclase GRESAG 4, putative	GO:0009190:cyclic nucleotide biosynthetic process;GO:0023034:intracellular signaling pathway;GO:0016021:integral to membrane;GO:0004016:adenylate cyclase activity;GO:0016849:phosphorus-oxygen lyase activity	1403	3896	23	9	254	44	5.7991	66.6354	6.39346	13.1226	1.10249	1.29267	37.3143	0.56154	2.20144	0.4344
Tb11.27.0001	Tb927_11_01_v4:430655-436105:+	receptor-type adenylate cyclase GRESAG 4, putative	GO:0009190:cyclic nucleotide biosynthetic process;GO:0023034:intracellular signaling pathway;GO:0016021:integral to membrane;GO:0004016:adenylate cyclase activity;GO:0016849:phosphorus-oxygen lyase activity	1733	3716	22	2	266	74	10.5352	16.0716	4.12182	3.74956	0.39124	5.18689	5.20224	2.43578	2.17829	0.4696
Tb927.2.5600	Tb927_02_v4:998940-1006688:+	hypothetical protein, conserved (1F7.170)	GO:0008150:biological_process;GO:0005575:cellular_component;GO:0003674:molecular_function	1565	6182	22	3	362	81.5	8.28606	14.5611	0.72577	2.47147	0.08759	10.2486	16.0902	2.7687	1.20606	0.27015
Tb927.5.630	Tb927_05_v4:209175-212348:-	acidic phosphatase, putative	-1	1967	1205	22	7	215	71	186.365	53.6681	687.803	19.9783	3.69063	9.23606	35.7503	14.489	12.2128	1.56874
Tb927.6.750	Tb927_06_v4:307414-310089:-	kinetoplastid-specific phospho-protein phosphatase, putative	GO:0006470:protein dephosphorylation;GO:0005575:cellular_component;GO:0004722:protein serine/threonine phosphatase activity;GO:0016787:hydrolase activity	1550	1124	22	3	290	80.2727	67.0604	55.1638	47.4878	5.1904	0.70814	34.6834	40.2738	29.0436	6.64219	0.83739
Tb927.7.350	Tb927_07_v4:62823-65223:-	hypothetical protein	-1	1680	719	22	6	227	65.2727	27.9016	12.1731	2.15179	3.95994	0.07712	23.2618	9.4744	1.4319	7.14957	0.06156
Tb927.7.7520	Tb927_07_v4:2178830-2184126:+	receptor-type adenylate cyclase GRESAG 4, putative	GO:0009190:cyclic nucleotide biosynthetic process;GO:0023034:intracellular signaling pathway;GO:0016021:integral to membrane;GO:0004016:adenylate cyclase activity;GO:0016849:phosphorus-oxygen lyase activity	1564	3731	22	1	248	73.4545	46.6696	94.8942	61.3714	2.2752	1.31502	24.4803	40.8277	11.693	2.02967	0.47765
Tb927.8.7590	Tb927_08_v4:2186188-2191903:+	receptor-type adenylate cyclase GRESAG 4, putative	GO:0009190:cyclic nucleotide biosynthetic process;GO:0023034:intracellular signaling pathway;GO:0009507:chloroplast;GO:0016021:integral to membrane;GO:0004016:adenylate cyclase activity;GO:0016849:phosphorus-oxygen lyase activity;GO:0016853:isomerase activity	1911	3803	22	5	251	77.6818	9.93566	64.3117	7.11936	7.20541	0.71655	2.37062	32.7635	0.56399	4.08547	0.23791
Tb09.160.1980	Tb927_09_v4:643764-645516:+	hypothetical protein, conserved (3C4.160)	-1	1581	170	21	6	197	78.1429	143.213	42.6251	137.422	6.36079	0.95957	47.5461	43.9674	29.5235	9.71365	0.62094
Tb11.01.4702	Tb927_11_01_v4:3460070-3462164:-	cytochrome oxidase subunit X (COXX)	GO:0044429:mitochondrial part	1743	350	21	2	176	64.7143	123.54	31.2883	441.156	4.52691	3.57096	294.891	32.3185	1240.72	15.2344	4.20738
Tb11.02.4180	Tb927_11_01_v4:1748892-1751552:-	hypothetical protein, conserved	-1	1805	854	21	3	314	84.5714	73.2097	49.0971	28.6239	7.2857	0.39098	53.1479	19.8756	38.2259	1.87751	0.71924
Tb11.17.0002	Tb927_11_01_v4:4811871-4814476:+	expression site-associated gene (ESAG) protein, putative,expression site-associated gene 1 (ESAG1) protein, putative	GO:0008150:biological_process;GO:0016021:integral to membrane;GO:0003674:molecular_function	1600	1004	21	4	170	56.5714	1.93994	23.7376	2.00327	4.93151	1.03265	0.12386	0.23316	0.04273	0.29492	0.34499
Tb927.2.3160	Tb927_02_v4:583634-586865:+	hypothetical protein, conserved (10C8.380)	-1	1941	1289	21	3	245	74.8571	27.6516	29.2004	26.8859	10.2824	0.97231	38.3956	18.6431	30.8835	5.94509	0.80435
Tb927.2.5540	Tb927_02_v4:988011-995768:-	hypothetical protein, conserved (1F7.140)	GO:0008150:biological_process;GO:0005575:cellular_component;GO:0003674:molecular_function	1574	6182	21	3	362	85.2857	8.22305	17.6951	0.87593	2.16246	0.10652	12.5418	21.647	3.13647	1.4717	0.25008
Tb927.3.3410	Tb927_03_v4:871164-874336:-	aspartyl aminopeptidase, putative,metallo-peptidase, Clan MH, Family M20	GO:0006508:proteolysis;GO:0005773:vacuole;GO:0004177:aminopeptidase activity;GO:0008270:zinc ion binding	1816	1355	21	3	275	82.7143	44.4161	22.0939	246.515	5.87845	5.55012	41.9399	12.8734	223.288	6.7795	5.324
Tb927.4.2100	Tb927_04_v4:541988-544144:+	hypothetical protein	-1	1694	461	21	0	323	63.1429	17.7447	9.08312	0	1.09597	-1	9.57587	5.17519	0	3.54524	-1
Tb927.4.4520	Tb927_04_v4:1238955-1242343:-	hypothetical protein, conserved	GO:0006355:regulation of transcription, DNA-dependent;GO:0003677:DNA binding	1873	1514	21	2	275	80.5714	24.4427	22.0455	66.2184	1.40424	2.70913	8.74731	19.154	5.38343	0.50387	0.61544
Tb927.6.1780	Tb927_06_v4:594439-597340:-	mitogen-activated protein kinase, putative,protein kinase, putative	GO:0006468:protein phosphorylation;GO:0005575:cellular_component;GO:0004672:protein kinase activity;GO:0004674:protein serine/threonine kinase activity;GO:0004713:protein tyrosine kinase activity;GO:0005524:ATP binding	1665	1235	21	4	164	53.2857	15.4554	65.5081	11.7758	6.03988	0.76192	10.1696	9.82115	7.39851	0.41223	0.72751
Tb927.7.6450	Tb927_07_v4:1749150-1752721:+	tRNA-dihydrouridine synthase 3, putative	GO:0008033:tRNA processing;GO:0055114:oxidation-reduction process;GO:0017150:tRNA dihydrouridine synthase activity;GO:0050660:FAD or FADH2 binding	1984	1586	21	4	269	86	41.1399	29.6474	18.5344	2.96327	0.45052	49.6308	24.8202	22.72	14.9838	0.45778
Tb927.7.6860	Tb927_07_v4:1928354-1931230:+	expression site-associated gene (ESAG) protein, putative,expression site-associated gene 5 (ESAG5) protein, putative	GO:0008289:lipid binding	1433	1442	21	4	185	68.2857	118.05	123.549	569.931	18.462	4.82786	21.9469	65.777	41.767	7.06476	1.90309
Tb927.7.7530	Tb927_07_v4:2186218-2191514:+	receptor-type adenylate cyclase GRESAG 4, putative	GO:0009190:cyclic nucleotide biosynthetic process;GO:0023034:intracellular signaling pathway;GO:0016021:integral to membrane;GO:0004016:adenylate cyclase activity;GO:0016849:phosphorus-oxygen lyase activity	1564	3731	21	1	248	73.5714	48.7577	114.197	59.2565	2.07736	1.21533	22.1306	51.6011	12.4749	1.81025	0.56369
Tb927.8.760	Tb927_08_v4:208921-211143:-	nucleolar RNA-binding protein (Nopp44/46)	GO:0016070:RNA metabolic process;GO:0005730:nucleolus;GO:0003676:nucleic acid binding;GO:0003723:RNA binding;GO:0004712:protein serine/threonine/tyrosine kinase activity;GO:0005515:protein binding	1235	986	21	3	170	55.2857	152.497	101.564	323.864	0.62637	2.12374	261.819	136.535	1103.54	1.97988	4.21491
Tb11.01.8330	Tb927_11_01_v4:4349697-4353325:-	hypothetical protein, conserved	GO:0008150:biological_process;GO:0005575:cellular_component;GO:0005622:intracellular;GO:0008270:zinc ion binding	1777	1850	20	2	344	94.1	25.7938	40.1158	41.9818	21.0696	1.62759	20.9381	64.555	36.0802	23.2955	1.72319
Tb11.02.3680	Tb927_11_01_v4:1645479-1647454:+	hypothetical protein, conserved	-1	1315	659	20	1	155	58.1	31.6242	33.1775	30.0507	0.94123	0.95024	19.2471	28.6529	10.0246	1.33749	0.52084
Tb927.2.6150	Tb927_02_v4:1106145-1108869:+	adenosine transporter 2 (TbNT2/927)	GO:0006166:purine ribonucleoside salvage;GO:0006810:transport;GO:0016020:membrane;GO:0016021:integral to membrane;GO:0005337:nucleoside transmembrane transporter activity;GO:0015211:purine nucleoside transmembrane transporter activity	1335	1388	20	3	197	57.2	13.7517	19.404	58.5193	3.59261	4.25541	1.03029	1.21091	0.06181	0.03213	0.05999
Tb927.4.1190	Tb927_04_v4:312215-314305:-	hypothetical protein, conserved	-1	1478	611	20	4	296	75.5	104.557	16.8677	106.603	2.19824	1.01957	43.35	23.3474	48.6546	1.16096	1.12237
Tb927.4.4360	Tb927_04_v4:1148067-1150857:-	monoglyceride lipase, putative	-1	1857	932	20	0	239	68.75	27.7944	28.5285	67.5628	0.74983	2.43081	17.6787	33.4818	63.1955	1.66323	3.57466
Tb927.6.170	Tb927_06_v4:28159-33653:-	receptor-type adenylate cyclase GRESAG 4, putative	GO:0009190:cyclic nucleotide biosynthetic process;GO:0023034:intracellular signaling pathway;GO:0016021:integral to membrane;GO:0004016:adenylate cyclase activity;GO:0016849:phosphorus-oxygen lyase activity	1684	3809	20	1	137	57.8	6.49403	20.2403	3.04635	1.65371	0.4691	3.70541	14.8424	4.03184	0.28021	1.0881
Tb927.6.190	Tb927_06_v4:72196-77629:-	receptor-type adenylate cyclase GRESAG 4, putative	GO:0009190:cyclic nucleotide biosynthetic process;GO:0023034:intracellular signaling pathway;GO:0016021:integral to membrane;GO:0004016:adenylate cyclase activity;GO:0016849:phosphorus-oxygen lyase activity	1797	3635	20	3	287	69.5	15.2172	30.9984	22.1324	6.54327	1.45443	10.3484	24.9118	4.30745	1.40843	0.41624
Tb927.6.730	Tb927_06_v4:299469-302845:-	hypothetical protein, conserved	-1	1591	1784	20	4	173	57.35	30.3509	22.0355	22.1144	1.16692	0.72862	17.5653	20.595	12.4076	3.1007	0.70637
Tb927.7.7160	Tb927_07_v4:2051227-2055946:-	kinetoplastid-specific dual specificity phosphatase, putative	GO:0006470:protein dephosphorylation;GO:0016311:dephosphorylation;GO:0008138:protein tyrosine/serine/threonine phosphatase activity;GO:0016791:phosphatase activity	1818	2900	20	0	296	102.05	11.2832	23.3552	13.4441	0	1.19151	3.96638	8.44742	2.23363	0.11798	0.56314
Tb927.8.1780	Tb927_08_v4:584141-587851:-	protein kinase, putative	GO:0006468:protein phosphorylation;GO:0005575:cellular_component;GO:0004672:protein kinase activity;GO:0004674:protein serine/threonine kinase activity;GO:0004713:protein tyrosine kinase activity;GO:0005524:ATP binding	1370	2339	20	1	245	61.4	12.9069	93.6885	18.3884	2.93618	1.42469	8.00124	144.366	11.1875	1.12723	1.39821
Tb927.8.970	Tb927_08_v4:307950-310900:-	hypothetical protein	-1	1570	1379	20	7	338	91.7	28.3892	30.8902	111.071	3.94176	3.91244	6.94348	38.6123	10.9188	3.36076	1.57252
Tb11.02.1310	Tb927_11_01_v4:1098163-1100450:+	hypothetical protein, conserved	-1	1558	728	19	1	704	127.211	29.697	28.0028	49.0919	1.48954	1.65309	17.3375	23.5853	8.72091	1.45928	0.50301
Tb927.4.4220	Tb927_04_v4:1116457-1119429:-	small GTP-binding rab protein, putative (TbRX2)	GO:0007264:small GTPase mediated signal transduction;GO:0015031:protein transport;GO:0005622:intracellular;GO:0005525:GTP binding	1280	1691	19	5	212	70.8421	7.37153	57.0614	11.1621	9.66962	1.51422	7.83172	24.4817	9.38619	2.24541	1.19848
Tb927.5.330	Tb927_05_v4:85265-90165:-	receptor-type adenylate cyclase GRESAG 4, putative,adenylyl cyclase, putative,ATP pyrophosphate-lyase, putative	GO:0009190:cyclic nucleotide biosynthetic process;GO:0023034:intracellular signaling pathway;GO:0016021:integral to membrane;GO:0004016:adenylate cyclase activity;GO:0016849:phosphorus-oxygen lyase activity	1276	3623	19	1	173	61.5263	12.5797	56.3245	14.5618	1.21249	1.15757	25.7936	15.9337	77.6251	0.43704	3.00947
Tb927.8.4000	Tb927_08_v4:1192394-1196281:-	hypothetical protein, conserved	GO:0008150:biological_process;GO:0005575:cellular_component;GO:0044429:mitochondrial part;GO:0003674:molecular_function	1976	1910	19	3	293	93.2632	39.4638	21.2906	17.1724	0.78297	0.43514	34.4734	45.4676	10.9153	2.08409	0.31663
Tb927.8.7260	Tb927_08_v4:2081103-2086039:+	kinetoplast-associated protein, putative	GO:0000902:cell morphogenesis;GO:0020023:kinetoplast;GO:0044429:mitochondrial part;GO:0005198:structural molecule activity	1849	3086	19	9	359	101.947	16.7883	68.1536	5.31422	5.18781	0.31654	8.52247	70.9859	9.29954	8.72333	1.09118
Tb927.8.8140	Tb927_08_v4:2404148-2407917:+	small GTP-binding rab protein, putative	GO:0007264:small GTPase mediated signal transduction;GO:0015031:protein transport;GO:0005575:cellular_component;GO:0005622:intracellular;GO:0005525:GTP binding	1870	1898	19	0	335	108.263	10.8775	15.5191	26.9812	0	2.48045	2.06379	4.88761	0.79105	0.32116	0.3833
Tb09.160.1520	Tb927_09_v4:599652-602189:-	hypothetical protein, conserved (3C4.355)	GO:0008150:biological_process;GO:0005575:cellular_component;GO:0003674:molecular_function;GO:0005488:binding;GO:0016740:transferase activity	1250	1286	18	5	233	71.3333	93.5985	55.1588	39.5808	5.94101	0.42288	28.8638	33.4257	5.77081	5.83405	0.19993
Tb11.02.2410	Tb927_11_01_v4:1357222-1360465:+	clathrin coat assembly protein, putative	GO:0006898:receptor-mediated endocytosis;GO:0005737:cytoplasm;GO:0030132:clathrin coat of coated pit;GO:0005543:phospholipid binding;GO:0030276:clathrin binding	1764	1478	18	3	233	78.8333	26.2241	25.616	106.457	1.75413	4.05953	7.57215	22.3819	23.9158	1.04569	3.15838
Tb927.5.3500	Tb927_05_v4:1096816-1100220:-	hypothetical protein, conserved	-1	1643	1760	18	7	212	66.3333	9.84915	28.925	17.4053	8.38073	1.76719	7.9486	18.6187	10.1394	8.19829	1.27562
Tb927.6.1350	Tb927_06_v4:495467-497774:-	hypothetical protein, conserved	-1	1269	1037	18	0	299	72.8333	1.31474	1.22786	0.74597	0.36575	0.56739	0	0.14699	0.04137	0.16902	-1
Tb927.6.310	Tb927_06_v4:149294-154797:+	receptor-type adenylate cyclase GRESAG 4, putative	GO:0009190:cyclic nucleotide biosynthetic process;GO:0023034:intracellular signaling pathway;GO:0016021:integral to membrane;GO:0004016:adenylate cyclase activity;GO:0016849:phosphorus-oxygen lyase activity	1684	3818	18	2	137	62.6667	8.26419	28.4521	2.06663	8.8198	0.25007	3.28955	15.8024	2.24712	1.52841	0.68311
Tb927.8.980	Tb927_08_v4:311464-315128:-	phosphoacetylglucosamine mutase, putative,acetylglucosaminephosphomutase, putative,N-acetylglucosamine-phosphate mutase, putative	GO:0005975:carbohydrate metabolic process;GO:0006041:glucosamine metabolic process;GO:0005575:cellular_component;GO:0004610:phosphoacetylglucosamine mutase activity	1855	1808	18	2	257	79.3333	53.3247	101.532	115.094	2.08509	2.15837	71.5296	33.2163	251.026	3.51505	3.5094
Tb11.01.3270	Tb927_11_01_v4:3006300-3009335:+	A/G-specific adenine glycosylase, putative	GO:0006281:DNA repair;GO:0006284:base-excision repair;GO:0005634:nucleus;GO:0005739:mitochondrion;GO:0003677:DNA binding;GO:0003824:catalytic activity;GO:0004519:endonuclease activity;GO:0004844:uracil DNA N-glycosylase activity;GO:0016787:hydrolase activity;GO:0051539:4 iron, 4 sulfur cluster binding	1502	1532	17	6	302	117.941	32.4192	57.5751	39.2844	37.9059	1.21176	26.1365	33.1162	11.0604	17.9929	0.42318
Tb11.01.4820	Tb927_11_01_v4:3490987-3493132:-	RNA polymerase subunit, putative (RPC25)	GO:0006350:transcription;GO:0003899:DNA-directed RNA polymerase activity	1401	743	17	2	128	72.7647	76.2826	69.5109	31.859	6.405	0.41764	109.205	78.8181	26.7892	9.67566	0.24531
Tb11.01.7770	Tb927_11_01_v4:4205854-4209639:-	FG-GAP repeat protein, putative,intergrin alpha chain protein, putative	GO:0007160:cell-matrix adhesion;GO:0008305:integrin complex;GO:0016021:integral to membrane;GO:0003674:molecular_function	1673	2111	17	2	344	136.647	83.2223	38.5348	42.8743	2.86678	0.51518	75.4591	23.2276	58.1991	3.84615	0.77127
Tb11.02.4490	Tb927_11_01_v4:1851352-1853790:-	hypothetical protein	-1	1724	713	17	0	563	83.8824	9.83409	1.24273	1.51893	0	0.15446	3.48812	0.21639	0.12033	0	0.0345
Tb11.42.0002	Tb927_11_01_v4:538076-540434:-	cation transporter protein, putative	GO:0006812:cation transport;GO:0016020:membrane;GO:0016021:integral to membrane;GO:0008324:cation transmembrane transporter activity;GO:0015562:efflux transmembrane transporter activity	1389	968	17	2	113	52.6471	49.8997	36.8786	59.4562	1.22524	1.19151	27.1698	27.7978	22.7782	2.13097	0.83837
Tb927.1.2020	Tb927_01_v4:518621-520453:+	hypothetical protein	-1	1526	305	17	1	230	85.6471	0.63859	4.08429	0	0	-1	0	3.09656	0	0.05622	-1
Tb927.2.3580	Tb927_02_v4:641498-644505:-	transcription elongation factor s-II, putative (TFIIS2-1)	GO:0006350:transcription;GO:0006354:RNA elongation;GO:0006355:regulation of transcription, DNA-dependent;GO:0045449:regulation of transcription;GO:0005634:nucleus;GO:0003676:nucleic acid binding;GO:0003677:DNA binding;GO:0003700:sequence-specific DNA binding transcription factor activity;GO:0005515:protein binding;GO:0008270:zinc ion binding;GO:0030528:transcription regulator activity	1603	1403	17	1	152	59.3529	59.9719	34.1424	114.243	5.88743	1.90495	20.7843	15.9027	37.7608	6.26201	1.81679
Tb927.3.3440	Tb927_03_v4:976029-978925:+	hypothetical protein, conserved	GO:0008270:zinc ion binding	1858	1037	17	3	242	80.8824	30.4269	19.0786	42.8186	3.24749	1.40726	21.8844	8.33249	39.3399	2.4935	1.79762
Tb927.3.580	Tb927_03_v4:126588-129918:-	leucine-rich repeat protein (LRRP), putative	GO:0008150:biological_process;GO:0005575:cellular_component;GO:0003674:molecular_function;GO:0005515:protein binding	1587	1742	17	0	176	66.2353	25.3804	27.6138	0.88814	0.68242	0.03499	0.53538	1.56713	0.07388	0	0.138
Tb927.6.410	Tb927_06_v4:194137-198261:+	hypothetical protein, conserved	GO:0008150:biological_process;GO:0005575:cellular_component;GO:0003674:molecular_function;GO:0005515:protein binding	1547	2576	17	1	260	81.9412	11.417	27.6983	12.1321	1.1001	1.06263	10.6442	27.0487	9.29223	0.38821	0.87298
Tb927.8.3870	Tb927_08_v4:1152105-1157056:-	hypothetical protein, conserved	GO:0005199:structural constituent of cell wall	1333	3617	17	6	302	71.7059	34.3014	40.3274	26.2633	5.68716	0.76566	46.0345	26.1203	65.1586	1.54469	1.41543
Tb927.8.7730	Tb927_08_v4:2226574-2229251:+	dihydroceramide synthase, putative	GO:0046513:ceramide biosynthetic process;GO:0005829:cytosol;GO:0016021:integral to membrane;GO:0031957:very long-chain fatty acid-CoA ligase activity	1483	1193	17	6	194	73.4706	18.4484	21.1449	18.1559	2.9211	0.98414	30.1758	21.424	48.6866	3.84717	1.61343
Tb09.160.0360	Tb927_09_v4:331382-333616:-	hypothetical protein, conserved	GO:0044429:mitochondrial part	1619	614	16	5	263	76.4375	34.2592	26.3462	18.8983	18.73	0.55163	26.7335	20.3156	5.10018	10.5455	0.19078
Tb09.160.0670	Tb927_09_v4:403012-413740:-	hypothetical protein, conserved	GO:0006464:protein modification process;GO:0005622:intracellular;GO:0008270:zinc ion binding;GO:0016881:acid-amino acid ligase activity	1794	8933	16	8	173	70.25	16.636	30.616	8.57309	5.26062	0.51533	18.8831	20.9678	20.5387	6.36049	1.08768
Tb09.211.1370	Tb927_09_v4:1507141-1509494:-	glyceraldehyde-3-phosphate dehydrogenase, putative	GO:0006006:glucose metabolic process;GO:0006096:glycolysis;GO:0008152:metabolic process;GO:0005575:cellular_component;GO:0003824:catalytic activity;GO:0004365:glyceraldehyde-3-phosphate dehydrogenase (phosphorylating) activity;GO:0005488:binding;GO:0051287:NAD or NADH binding	1285	1067	16	2	155	44.5625	77.3968	32.1332	122.959	2.5284	1.58869	74.5293	21.0478	125.637	4.10614	1.68574
Tb09.244.2150	Tb927_09_v4:2458718-2460835:-	hypothetical protein	-1	1418	698	16	2	281	79.25	46.8787	56.5904	139.863	7.6375	2.98351	8.99678	36.3496	10.202	2.23865	1.13396
Tb11.01.0580	Tb927_11_01_v4:2380652-2383573:+	glycerophosphoryl diester phosphodiesterase, putative	GO:0006071:glycerol metabolic process;GO:0006629:lipid metabolic process;GO:0016021:integral to membrane;GO:0008081:phosphoric diester hydrolase activity;GO:0008889:glycerophosphodiester phosphodiesterase activity	1874	1046	16	0	197	91.625	31.8409	7.89888	31.8007	0	0.99874	14.0282	3.05238	10.8679	0.45782	0.77472
Tb11.01.3320	Tb927_11_01_v4:3015951-3019815:+	Trichohyalin, putative	-1	1887	1976	16	6	173	74	36.3715	240.701	47.9175	269.499	1.31745	16.0474	329.825	66.7125	210.122	4.15722
Tb11.02.3460	Tb927_11_01_v4:1595400-1599648:+	pre-mRNA splicing factor, putative,ATP- dependent RNA helicase, putative	GO:0000375:RNA splicing, via transesterification reactions;GO:0000398:nuclear mRNA splicing, via spliceosome;GO:0008380:RNA splicing;GO:0005634:nucleus;GO:0003676:nucleic acid binding;GO:0004004:ATP-dependent RNA helicase activity;GO:0004386:helicase activity;GO:0005524:ATP binding	1107	3140	16	1	194	67.625	18.0503	44.5138	5.17355	5.17111	0.28662	18.1775	17.4676	4.54932	2.13131	0.25027
Tb11.03.0965	Tb927_11_01_v4:37086-39262:-	hypothetical protein, conserved	-1	1816	359	16	3	230	106.062	66.7317	114.545	38.7862	130.689	0.58123	107.725	36.292	63.45	69.0233	0.589
Tb11.22.0004	Tb927_11_01_v4:658755-662072:+	hypothetical protein, conserved	GO:0008150:biological_process;GO:0005575:cellular_component;GO:0003674:molecular_function;GO:0003723:RNA binding	1763	1553	16	3	161	63.3125	68.4767	67.8324	58.3788	13.6022	0.85254	52.1267	43.6253	69.5254	11.1928	1.33378
Tb927.1.470	Tb927_01_v4:180201-181451:+	hypothetical protein, conserved	GO:0008150:biological_process;GO:0005575:cellular_component;GO:0003674:molecular_function	887	362	16	3	158	61.25	27.978	18.0058	0.42739	7.50022	0.01528	8.75957	2.45338	0	0.48362	-1
Tb927.2.4480	Tb927_02_v4:794858-796861:-	hypothetical protein, conserved (30M24.340)	-1	1412	590	16	0	245	81.875	34.3323	29.5189	118.264	0.43828	3.4447	17.4935	73.4924	89.2121	4.83052	5.09973
Tb927.3.4870	Tb927_03_v4:1369724-1371848:-	hypothetical protein, conserved	-1	1083	1040	16	0	227	57.5	26.9681	41.9034	23.9509	0.57143	0.88812	14.2287	28.0164	7.38331	3.52527	0.5189
Tb927.5.3520	Tb927_05_v4:1106302-1109139:+	queuine tRNA-ribosyltransferase, putative	GO:0006400:tRNA modification;GO:0008616:queuosine biosynthetic process;GO:0008479:queuine tRNA-ribosyltransferase activity	1829	1007	16	0	275	70.625	33.2675	13.9502	22.2776	0.16918	0.66965	26.9202	4.75921	24.2816	0.18763	0.90198
Tb927.5.4460	Tb927_05_v4:1316711-1320285:-	major vault protein, putative (MVP)	-1	1057	2516	16	4	203	80.75	39.79	52.1474	98.3872	13.3197	2.47266	23.7978	67.9404	81.6347	10.4301	3.43035
Tb927.7.4280	Tb927_07_v4:1137539-1139400:-	hypothetical protein, conserved	-1	1225	635	16	0	128	51.125	25.4581	33.5481	51.4089	1.26297	2.01935	12.7289	37.1024	27.2247	1.26066	2.13881
Tb927.7.6850	Tb927_07_v4:1916651-1920893:-	trans-sialidase (TbTS)	GO:0009405:pathogenesis;GO:0015739:sialic acid transport;GO:0009986:cell surface;GO:0004308:exo-alpha-sialidase activity;GO:0008373:sialyltransferase activity	1926	2315	16	3	251	88.8125	15.1441	31.2481	3.40838	1.44592	0.22506	118.631	59.3995	260.905	8.12958	2.19931
Tb927.8.4320	Tb927_08_v4:1279760-1285816:-	hypothetical protein, conserved	GO:0008150:biological_process;GO:0045449:regulation of transcription;GO:0005575:cellular_component;GO:0003674:molecular_function;GO:0003700:sequence-specific DNA binding transcription factor activity	1655	4400	16	0	218	96.5	20.4951	81.5561	8.54443	0.5609	0.4169	15.007	52.145	10.9291	1.0368	0.72827
Tb927.8.5120	Tb927_08_v4:1525373-1527404:+	cytochrome c	GO:0009060:aerobic respiration;GO:0005739:mitochondrion;GO:0044429:mitochondrial part;GO:0005506:iron ion binding;GO:0009055:electron carrier activity;GO:0020037:heme binding	1686	344	16	0	329	94.625	227.609	18.7145	467.74	3.02821	2.05502	326.242	13.0178	851.839	0.30532	2.61106
Tb927.8.530	Tb927_08_v4:148507-150681:-	leucine-rich repeat protein (LRRP, pseudogene), putative,leucine-rich repeat protein (LRRP), point mutation	-1	1439	734	16	3	341	97.8125	7.42991	26.3934	0	3.22545	-1	1.27062	19.2274	0	1.1328	-1
Tb927.8.6450	Tb927_08_v4:1865029-1867099:+	inhibitor of cysteine peptidase (ICP)	GO:0030162:regulation of proteolysis;GO:0005575:cellular_component;GO:0004866:endopeptidase inhibitor activity	1704	365	16	0	383	90.3125	260.404	124.703	1920.15	18.6129	7.37372	104.421	110.231	572.123	42.8219	5.47899
Tb927.8.8280	Tb927_08_v4:2450495-2452474:+	hypothetical protein, conserved	GO:0008150:biological_process;GO:0005575:cellular_component;GO:0003674:molecular_function	1190	788	16	3	194	58.4375	56.849	28.8063	95.42	12.3511	1.67848	6.39116	4.07538	13.1197	0.0721	2.05278
Tb09.160.4480	Tb927_09_v4:960797-963146:+	TFIIF-stimulated CTD phosphatase, putative	GO:0044429:mitochondrial part	1317	1031	15	2	164	60.4	123.549	147.889	318.131	11.9824	2.57493	102.219	195.403	452.94	11.8237	4.43108
Tb09.244.2380	Tb927_09_v4:2395226-2399885:+	expression site-associated gene 4 (ESAG4) protein, putative,receptor-type adenylate cyclase, putative	GO:0009190:cyclic nucleotide biosynthetic process;GO:0023034:intracellular signaling pathway;GO:0016021:integral to membrane;GO:0004016:adenylate cyclase activity;GO:0016849:phosphorus-oxygen lyase activity	930	3728	15	4	122	48	4.59757	34.3465	0.74701	14.1405	0.16248	2.21818	19.6556	0.42575	0.73802	0.19194
Tb11.01.1630	Tb927_11_01_v4:2609481-2612061:+	hypothetical protein, conserved	-1	1377	1202	15	0	134	85	46.991	31.8251	61.6539	1.23591	1.31204	17.5354	20.6801	17.059	3.58258	0.97283
Tb11.01.7010	Tb927_11_01_v4:4014062-4019114:-	hypothetical protein, conserved (TbKap123)	GO:0005488:binding	1833	3218	15	2	290	89.4	41.036	25.3955	105.819	10.635	2.57869	48.2065	11.906	205.649	5.49967	4.26601
Tb11.01.7510	Tb927_11_01_v4:4137411-4141266:-	hypothetical protein, conserved	GO:0044429:mitochondrial part	1590	2264	15	4	425	111	56.0049	81.8278	41.0019	36.8783	0.73211	46.2748	60.1814	68.4767	22.0962	1.47979
Tb11.01.8775	Tb927_11_01_v4:4477644-4479380:-	hypothetical protein, conserved	-1	1412	323	15	11	569	115.8	120.6	65.7968	120.227	28.3788	0.9969	122.812	59.0053	201.605	34.7858	1.64158
Tb11.02.1480	Tb927_11_01_v4:1143218-1145891:+	mitochondrial processing peptidase alpha subunit, putative,metallo-peptidase, Clan ME, Family M16	GO:0006508:proteolysis;GO:0005739:mitochondrion;GO:0044429:mitochondrial part;GO:0003824:catalytic activity;GO:0004222:metalloendopeptidase activity;GO:0008270:zinc ion binding;GO:0046872:metal ion binding	1116	1556	15	6	197	68.2	30.2919	85.8662	138.109	20.2403	4.55927	54.7035	99.5592	330.636	15.6829	6.04415
Tb11.02.3650	Tb927_11_01_v4:1639526-1642500:+	hypothetical protein, conserved	GO:0008152:metabolic process;GO:0005515:protein binding;GO:0008080:N-acetyltransferase activity;GO:0008270:zinc ion binding	1681	1292	15	3	248	79	15.3765	30.5885	39.6365	5.15406	2.57772	18.0945	18.8636	36.257	19.522	2.00376
Tb11.02.3740	Tb927_11_01_v4:1661760-1666632:-	receptor-type adenylate cyclase GRESAG 4, putative	GO:0009190:cyclic nucleotide biosynthetic process;GO:0023034:intracellular signaling pathway;GO:0016021:integral to membrane;GO:0004016:adenylate cyclase activity;GO:0016849:phosphorus-oxygen lyase activity	1137	3734	15	6	209	57	10.9538	40.4271	0.66294	8.57254	0.06052	14.6531	48.1219	1.27521	6.11204	0.08703
Tb927.1.380	Tb927_01_v4:144726-146041:-	hypothetical protein, conserved	GO:0008150:biological_process;GO:0005575:cellular_component;GO:0003674:molecular_function	889	425	15	4	170	63.4	94.406	50.3904	2.1842	10.964	0.02314	42.5721	8.60249	0	1.10983	-1
Tb927.2.1380	Tb927_02_v4:253643-257272:+	leucine-rich repeat protein (LRRP), putative (27H14.270)	GO:0008150:biological_process;GO:0005575:cellular_component;GO:0003674:molecular_function;GO:0005515:protein binding	1118	2510	15	0	98	44.8	0.15519	26.4803	0.67803	0.13838	4.36903	0.12386	5.67256	0.58108	0.07674	4.69143
Tb927.3.4110	Tb927_03_v4:1157502-1160560:-	hypothetical protein, conserved	-1	1270	1787	15	4	206	70.4	142.453	34.3531	376.266	23.7553	2.64133	38.8642	14.6872	62.6058	3.03998	1.61089
Tb927.3.4150	Tb927_03_v4:1167017-1170112:-	hypothetical protein, conserved	-1	1742	1352	15	0	137	63.8	26.219	28.9583	15.7918	0	0.6023	18.2112	21.9864	9.32829	0.0985	0.51223
Tb927.3.4850	Tb927_03_v4:1365572-1368094:-	enoyl-CoA hydratase, mitochondrial precursor, putative	GO:0008152:metabolic process;GO:0003824:catalytic activity	1718	803	15	4	215	85	50.6935	28.1158	47.3968	2.70164	0.93497	27.1003	18.5297	31.5721	1.29841	1.16501
Tb927.4.2070	Tb927_04_v4:517255-532093:-	antigenic protein, putative	GO:0006412:translation;GO:0006418:tRNA aminoacylation for protein translation;GO:0005737:cytoplasm;GO:0000166:nucleotide binding;GO:0004812:aminoacyl-tRNA ligase activity;GO:0005524:ATP binding	1470	13367	15	1	206	93.2	42.3869	39.4839	26.7251	19.4708	0.6305	23.2944	13.3657	17.3137	5.04847	0.74325
Tb927.4.3740	Tb927_04_v4:940044-947054:-	flagellar attachment zone protein (FAZ1)	GO:0000166:nucleotide binding	1931	5078	15	2	179	77	27.2325	25.9222	41.5881	4.5669	1.52715	18.0356	16.6789	30.3019	2.73246	1.68012
Tb927.4.5300	Tb927_04_v4:1435830-1438027:-	UDP-Gal or UDP-GlcNAc-dependent glycosyltransferase, putative	GO:0006486:protein glycosylation;GO:0006506:GPI anchor biosynthetic process;GO:0005575:cellular_component;GO:0016020:membrane;GO:0008194:UDP-glycosyltransferase activity;GO:0008378:galactosyltransferase activity	1186	1010	15	4	125	55.4	14.6559	28.575	13.7864	8.47926	0.94067	6.64849	11.0616	5.22414	1.15744	0.78576
Tb927.5.640	Tb927_05_v4:217176-221420:+	trans-sialidase, putative,neuraminidase, putative	GO:0009405:pathogenesis;GO:0004308:exo-alpha-sialidase activity	1793	2450	15	3	332	107	19.636	21.6169	9.97747	2.50234	0.50812	14.643	19.9392	6.16322	7.72776	0.4209
Tb927.6.4430	Tb927_06_v4:1244622-1246946:-	homoserine kinase, putative (HK)	GO:0006566:threonine metabolic process;GO:0016310:phosphorylation;GO:0004413:homoserine kinase activity;GO:0005524:ATP binding;GO:0016301:kinase activity	1316	1007	15	1	143	59.2	57.4445	97.6809	36.8732	1.64589	0.64189	93.171	151.423	99.7674	8.11661	1.0708
Tb927.7.3410	Tb927_07_v4:886750-888439:-	centrin, putative	GO:0008150:biological_process;GO:0005932:microtubule basal body;GO:0005509:calcium ion binding	1239	449	15	4	230	73.4	186.962	59.7357	195.718	2.74714	1.04684	290.8	84.2057	463.464	22.8509	1.59376
Tb927.7.5570	Tb927_07_v4:1500117-1501719:+	cell cycle associated protein MOB1-A (MOB1A)	GO:0051301:cell division;GO:0005829:cytosol;GO:0005515:protein binding	975	626	15	2	272	65.6	36.7138	32.961	65.9882	0.95209	1.79737	43.1059	58.4133	67.1557	0.70396	1.55793
Tb927.7.6980	Tb927_07_v4:1990060-1996850:-	hypothetical protein, conserved	-1	1285	5504	15	2	221	81.4	22.3645	13.793	11.1032	4.816	0.49646	23.9937	6.09661	16.4996	3.57201	0.68766
Tb927.8.5340	Tb927_08_v4:1585572-1587465:+	hypothetical protein	-1	1305	587	15	0	206	80.8	0.66361	3.28347	0	0.59277	-1	0.63553	1.00053	0.14616	0.09861	0.22998
Tb927.8.5400	Tb927_08_v4:1599150-1603731:-	hypothetical protein, conserved	GO:0000166:nucleotide binding	1755	2825	15	4	311	89.8	13.9269	30.0755	7.17434	9.08008	0.51514	9.97013	13.1437	6.80285	0.73329	0.68232
Tb927.8.5480	Tb927_08_v4:1621516-1623933:+	hypothetical protein, conserved	GO:0044429:mitochondrial part	1391	1025	15	2	233	91.8	41.2342	25.6239	56.1498	6.6735	1.36173	14.1943	33.658	11.7602	5.45855	0.82852
Tb927.8.5890	Tb927_08_v4:1733220-1734972:+	hypothetical protein, conserved	GO:0006333:chromatin assembly or disassembly;GO:0005634:nucleus	1077	674	15	1	332	76.6	57.5062	12.2974	90.4411	0.71826	1.57272	38.8368	6.58128	62.0549	0.43814	1.59784
Tb927.8.590	Tb927_08_v4:166539-169788:-	carnitine O-palmitoyltransferase, putative	GO:0006091:generation of precursor metabolites and energy;GO:0005739:mitochondrion;GO:0004092:carnitine O-acetyltransferase activity;GO:0008415:acyltransferase activity	1212	2036	15	5	272	83	18.2716	78.2614	27.0521	64.7194	1.48056	11.7877	34.4737	6.88972	19.1835	0.58448
Tb927.8.7270	Tb927_08_v4:2086635-2089416:+	hypothetical protein, conserved	-1	1563	1217	15	1	188	80.4	93.4638	28.2871	200.48	2.77159	2.145	22.888	25.1806	26.8946	2.03097	1.17505
Tb927.8.8300	Tb927_08_v4:2454903-2458032:+	amino acid transporter, putative	GO:0006865:amino acid transport;GO:0016021:integral to membrane;GO:0005275:amine transmembrane transporter activity	1713	1415	15	2	167	77.8	14.1776	94.4855	10.3872	1.26445	0.73265	39.1949	27.8393	68.5147	0.25042	1.74805
Tb09.160.1240	Tb927_09_v4:559859-562274:-	hypothetical protein, conserved	GO:0005488:binding	1461	953	14	2	212	85.1429	42.5101	48.5258	52.2748	0.95306	1.2297	43.2555	47.451	62.073	3.1417	1.43503
Tb09.160.5330	Tb927_09_v4:1127471-1129385:+	hypothetical protein	GO:0006486:protein glycosylation;GO:0008150:biological_process;GO:0005575:cellular_component;GO:0016020:membrane;GO:0003674:molecular_function;GO:0008378:galactosyltransferase activity	1533	380	14	0	326	95	13.3263	17.1519	1.22143	4.13781	0.09166	8.8355	6.44876	0	3.21801	-1
Tb09.244.2170	Tb927_09_v4:2451240-2453031:-	hypothetical protein, conserved	GO:0008150:biological_process;GO:0005575:cellular_component;GO:0003674:molecular_function	1296	494	14	4	245	71	17.3479	14.728	0.62637	3.93947	0.03611	2.39137	2.97446	0	0.6289	-1
Tb09.244.2560	Tb927_09_v4:2355042-2358867:+	kinesin, putative	GO:0007017:microtubule-based process;GO:0007018:microtubule-based movement;GO:0005875:microtubule associated complex;GO:0003774:motor activity;GO:0003777:microtubule motor activity;GO:0005524:ATP binding	1779	2045	14	3	299	90.7143	40.6683	57.3689	37.7517	2.43507	0.92828	19.8841	22.0533	43.0233	1.32623	2.16371
Tb11.01.2540	Tb927_11_01_v4:2824582-2827277:+	hypothetical protein, conserved	GO:0006886:intracellular protein transport	1318	1376	14	4	257	97.5714	42.0397	38.7175	70.7232	4.93019	1.6823	37.685	38.1168	75.5382	2.21322	2.00446
Tb11.01.4620	Tb927_11_01_v4:3348951-3356232:-	ubiquitin ligase, putative	GO:0004842:ubiquitin-protein ligase activity;GO:0008270:zinc ion binding	1785	5495	14	4	236	71.2143	19.8491	33.6073	8.16507	33.6297	0.41136	15.626	38.3156	10.3204	30.8573	0.66046
Tb11.01.4701	Tb927_11_01_v4:3457035-3459724:-	membrane-bound acid phosphatase 1 precursor (MBAP1)	GO:0008150:biological_process;GO:0005765:lysosomal membrane;GO:0016021:integral to membrane;GO:0003993:acid phosphatase activity	1114	1574	14	1	317	74.6429	88.228	65.914	252.811	7.36072	2.86543	40.2523	62.9571	20.9036	11.0517	0.51932
Tb11.01.8190	Tb927_11_01_v4:4306132-4309693:-	hypothetical protein, conserved	-1	1209	2351	14	3	221	99.0714	18.3917	36.4086	26.0599	17.2757	1.41694	8.83313	18.2053	25.0524	5.39323	2.83619
Tb11.01.8390	Tb927_11_01_v4:4365758-4373419:-	hypothetical protein, conserved	GO:0005488:binding	1253	6407	14	1	251	77.8571	11.1262	30.3113	5.09515	12.471	0.45794	14.3042	18.9058	11.8509	1.74603	0.82849
Tb11.02.2300	Tb927_11_01_v4:1326933-1332361:+	mitochondrial DNA polymerase I protein B (POLIB)	GO:0006260:DNA replication;GO:0006264:mitochondrial DNA replication;GO:0005622:intracellular;GO:0005739:mitochondrion;GO:0044429:mitochondrial part;GO:0003676:nucleic acid binding;GO:0003677:DNA binding;GO:0003887:DNA-directed DNA polymerase activity;GO:0004527:exonuclease activity;GO:0016797:exonuclease activity, active with either ribo- or deoxyribonucleic acids and producing 3'-phosphomonoeste…	1213	4214	14	0	299	90.7143	14.2819	17.8231	4.40571	2.04074	0.30848	17.3956	19.8368	4.27549	2.58163	0.24578
Tb11.03.0290	Tb927_11_01_v4:216944-218845:+	protein kinase, putative	GO:0006468:protein phosphorylation;GO:0005575:cellular_component;GO:0004672:protein kinase activity;GO:0005524:ATP binding	1160	740	14	1	134	53.8571	70.8014	45.6701	128.789	0.26675	1.81902	53.5215	42.5046	51.5349	1.5162	0.96288
Tb11.03.0410	Tb927_11_01_v4:183313-185050:+	eukaryotic translation initiation factor 5a, putative (eIF-5A)	GO:0006413:translational initiation;GO:0006452:translational frameshifting;GO:0008612:peptidyl-lysine modification to hypusine;GO:0045901:positive regulation of translational elongation;GO:0045905:positive regulation of translational termination;GO:0005737:cytoplasm;GO:0003723:RNA binding;GO:0003743:translation initiation factor activity;GO:0003746:translation elongation factor activity;GO:004302…	1236	500	14	2	128	68.2143	858.934	43.3347	1436.05	8.01108	1.6719	1725.5	18.7634	1958.18	4.09539	1.13485
Tb11.47.0021	Tb927_11_01_v4:364582-366710:+	hypothetical protein, conserved	-1	1318	809	14	1	104	58.5714	25.2791	20.0976	38.8219	10.7995	1.53573	3.22791	7.73659	0.26513	1.13916	0.08214
Tb927.2.2570	Tb927_02_v4:504177-506106:-	hypothetical protein, conserved (10C8.85)	-1	1428	500	14	3	164	84.7143	17.1397	25.7783	15.4714	5.30881	0.90266	20.2693	51.0729	20.7624	8.47134	1.02433
Tb927.2.3320	Tb927_02_v4:614655-617079:+	65 kDa invariant surface glycoprotein (10C8.460)	GO:0007009:plasma membrane organization;GO:0008150:biological_process;GO:0005886:plasma membrane	1110	1313	14	5	251	71.6429	63.1926	29.4787	232.365	8.5023	3.6771	0.33148	1.73644	2.71172	0.23188	8.18064
Tb927.3.4930	Tb927_03_v4:1381073-1383085:+	hypothetical protein, conserved	-1	1385	626	14	4	290	101.214	45.7366	18.2816	73.6497	7.70777	1.6103	30.6906	17.8671	26.5197	5.85388	0.8641
Tb927.3.5530	Tb927_03_v4:1546142-1554963:+	Tb-292 membrane associated protein (Tb-292)	GO:0005640:nuclear outer membrane;GO:0020018:flagellar pocket membrane;GO:0030139:endocytic vesicle	1429	7391	14	6	128	57.2857	14.4938	22.4891	13.0202	8.66138	0.89833	15.26	13.053	50.5878	4.41282	3.31505
Tb927.4.3610	Tb927_04_v4:918599-920941:-	protein phosphatase 1, putative	GO:0006470:protein dephosphorylation;GO:0005575:cellular_component;GO:0004722:protein serine/threonine phosphatase activity;GO:0016787:hydrolase activity	1712	629	14	1	245	102.5	52.9501	39.0222	20.6613	2.53037	0.3902	70.5779	37.5524	50.1266	4.48519	0.71023
Tb927.4.4390	Tb927_04_v4:1158483-1160428:-	hypothetical protein	-1	1390	554	14	1	239	68	29.8834	18.7764	0	2.44871	-1	27.7209	12.0773	0.15486	1.45049	0.00559
Tb927.4.4480	Tb927_04_v4:1203924-1208098:-	hypothetical protein, conserved	-1	1330	2843	14	2	263	82.7857	13.3592	54.4769	13.5504	5.69999	1.01431	9.22904	47.8706	7.34824	3.93495	0.79621
Tb927.4.4880	Tb927_04_v4:1332660-1336893:-	hypothetical protein, conserved	GO:0008150:biological_process;GO:0016021:integral to membrane;GO:0008270:zinc ion binding	1650	2582	14	0	371	86	25.4211	33.642	46.4381	5.53219	1.82675	20.9982	25.85	44.5422	5.0437	2.12124
Tb927.5.2510	Tb927_05_v4:807258-812506:+	hypothetical protein, conserved	-1	1048	4199	14	2	191	66.9286	17.5334	32.1519	7.55331	5.46223	0.43079	14.1854	5.22086	6.98782	9.41452	0.49261
Tb927.5.2760	Tb927_05_v4:869577-871765:+	UDP-Gal or UDP-GlcNAc-dependent glycosyltransferase, putative	GO:0006506:GPI anchor biosynthetic process;GO:0016021:integral to membrane;GO:0008194:UDP-glycosyltransferase activity	1033	1154	14	1	161	71.6429	41.5194	61.4665	76.6866	1.0484	1.84701	14.8166	31.1781	9.29321	0.87207	0.62722
Tb927.5.310	Tb927_05_v4:76126-78280:-	hypothetical protein	-1	930	1223	14	6	122	61.3571	69.5947	54.0329	311.705	9.31611	4.47886	8.49006	18.9201	15.3631	3.82848	1.80954
Tb927.5.4630	Tb927_05_v4:1379217-1381069:+	expression site-associated gene (ESAG) protein, putative,expression site-associated gene 1 (ESAG1) protein, putative	-1	877	974	14	0	173	60.0714	28.5955	5.55216	24.9385	0.17641	0.87211	4.34081	2.55225	0.79277	0.04891	0.18263
Tb927.7.2200	Tb927_07_v4:569781-571363:-	hypothetical protein, conserved	GO:0006626:protein targeting to mitochondrion;GO:0045039:protein import into mitochondrial inner membrane;GO:0042719:mitochondrial intermembrane space protein transporter complex;GO:0044429:mitochondrial part	1345	236	14	1	137	67.7857	82.5295	72.2603	160.614	3.33584	1.94614	72.9775	104.705	129.419	5.35819	1.77342
Tb927.8.5440	Tb927_08_v4:1611645-1613806:+	flagellar calcium-binding protein,24 kDa calflagin,24 kDa calcimedin (Tb-24)	GO:0001539:ciliary or flagellar motility;GO:0009288:bacterial-type flagellum;GO:0019861:flagellum;GO:0005509:calcium ion binding	1504	656	14	3	188	83	89.6653	19.4252	216.505	5.55489	2.41459	112.694	13.2702	386.862	8.92746	3.43287
Tb927.8.6040	Tb927_08_v4:1762422-1764895:+	hypothetical protein, conserved	GO:0044429:mitochondrial part	1753	719	14	10	290	80.8571	47.1348	594.642	7.96163	574.286	0.16891	76.1847	1074.76	40.3916	457.116	0.53018
Tb927.8.6090	Tb927_08_v4:1776786-1778818:+	ubiquitin-conjugating enzyme e2, putative,ubiquitin-protein ligase, putative,ubiquitin carrier protein, putative	GO:0006464:protein modification process;GO:0043687:post-translational protein modification;GO:0051246:regulation of protein metabolic process;GO:0005737:cytoplasm;GO:0004842:ubiquitin-protein ligase activity;GO:0019787:small conjugating protein ligase activity	1564	467	14	3	380	107	52.5503	48.0698	134.836	7.41915	2.56585	31.9533	12.5226	161.577	7.87185	5.05668
Tb927.8.7710	Tb927_08_v4:2219780-2221933:+	hypothetical protein, conserved	GO:0008150:biological_process;GO:0016021:integral to membrane;GO:0003674:molecular_function	1493	659	14	3	365	88.3571	15.0732	25.5692	23.2423	4.87043	1.54196	10.567	19.2399	4.03588	3.13183	0.38193
Tb927.8.8270	Tb927_08_v4:2445671-2449571:+	hypothetical protein, conserved	GO:0008150:biological_process;GO:0005575:cellular_component;GO:0003674:molecular_function	1113	2786	14	1	188	58.3571	16.0793	27.4743	9.49608	3.47516	0.59058	2.56648	7.42981	0.23096	0.19271	0.08999
Tb09.160.0460	Tb927_09_v4:348862-351150:-	hypothetical protein, conserved	GO:0003824:catalytic activity;GO:0005524:ATP binding	1139	1148	13	7	218	69.3846	18.1536	26.5051	12.6682	20.375	0.69783	12.4568	22.1627	17.301	13.0688	1.38888
Tb09.160.1260	Tb927_09_v4:566604-568264:-	hypothetical protein, conserved	GO:0006810:transport	970	689	13	5	308	92.2308	77.7383	34.9381	88.2476	7.01795	1.13519	61.0928	18.0117	69.2959	23.085	1.13427
Tb09.160.3320	Tb927_09_v4:816921-819096:+	hypothetical protein, conserved (1L12.550)	-1	1122	1052	13	2	161	66.6154	30.9188	35.0655	66.7682	4.13674	2.15947	25.8869	42.1709	31.7245	9.67295	1.22551
Tb09.211.1380	Tb927_09_v4:1509797-1511274:-	lipoic acid containing carrier protein, putative;with=GeneDB:LinJ35_V3.4790 (GCVH)	GO:0006546:glycine catabolic process;GO:0005739:mitochondrion;GO:0005960:glycine cleavage complex;GO:0044429:mitochondrial part;GO:0003674:molecular_function	1060	416	13	1	158	62.2308	198.515	47.59	331.742	0.72978	1.67112	218.213	59.8881	326.887	1.41643	1.49802
Tb11.01.5310	Tb927_11_01_v4:3599516-3604283:+	receptor-type adenylate cyclase GRESAG 4, putative	GO:0009190:cyclic nucleotide biosynthetic process;GO:0023034:intracellular signaling pathway;GO:0016021:integral to membrane;GO:0004016:adenylate cyclase activity;GO:0016849:phosphorus-oxygen lyase activity	1122	3644	13	2	179	68.4615	12.0261	26.9067	19.1057	5.23986	1.58869	21.4305	37.2389	41.6849	6.88194	1.94512
Tb11.01.8770	Tb927_11_01_v4:4472923-4477423:-	hypothetical protein, conserved,leucine-rich repeat protein (LRRP), putative	GO:0008150:biological_process;GO:0005575:cellular_component;GO:0003674:molecular_function;GO:0005515:protein binding;GO:0030246:carbohydrate binding	1485	3014	13	0	218	71.4615	90.2118	42.364	261.125	5.41759	2.89457	100.195	27.9267	585.093	6.00853	5.83955
Tb11.02.5200	Tb927_11_01_v4:2036145-2039107:+	hypothetical protein, conserved	GO:0006810:transport;GO:0016021:integral to membrane;GO:0005215:transporter activity	1423	1538	13	1	224	98.9231	49.3889	96.4952	43.8591	15.5475	0.88803	21.5068	119.283	28.3659	5.57697	1.31892
Tb927.1.2980	Tb927_01_v4:657743-662354:+	hypothetical protein, conserved	GO:0008150:biological_process;GO:0005575:cellular_component;GO:0003674:molecular_function	1194	3416	13	1	125	48.3846	19.8419	27.5679	9.05819	0.5183	0.45652	18.8566	19.4234	9.15464	1.11375	0.48549
Tb927.2.2770	Tb927_02_v4:540022-541723:+	hypothetical protein, conserved (10C8.185)	-1	1323	377	13	2	311	104.462	152.923	44.4599	279.47	15.4363	1.82753	75.2046	17.5765	135.292	0.84303	1.79898
Tb927.2.3280	Tb927_02_v4:600482-602904:+	65 kDa invariant surface glycoprotein (10C8.440)	GO:0007009:plasma membrane organization;GO:0008150:biological_process;GO:0005886:plasma membrane	1111	1310	13	3	257	73.0769	41.1841	34.7114	122.236	3.48141	2.96803	0.33224	1.90277	1.57181	0.42473	4.73095
Tb927.2.3290	Tb927_02_v4:604027-606450:+	65 kDa invariant surface glycoprotein (10C8.445)	GO:0007009:plasma membrane organization;GO:0005886:plasma membrane	1112	1310	13	4	251	78.3846	28.5464	31.8778	89.0491	6.2609	3.11945	0.52209	1.39784	0.65492	0.27004	1.25442
Tb927.3.1710	Tb927_03_v4:448615-450572:-	hypothetical protein, conserved	GO:0006412:translation;GO:0005622:intracellular;GO:0005840:ribosome;GO:0044429:mitochondrial part;GO:0003735:structural constituent of ribosome	820	1136	13	2	209	62.4615	40.8056	50.5926	31.5965	5.84894	0.77432	35.1928	49.4373	42.1044	4.28974	1.19639
Tb927.4.660	Tb927_04_v4:187983-191291:-	hypothetical protein, conserved	-1	1244	2063	13	3	413	77.6923	27.8512	45.4045	34.9475	1.11931	1.25479	24.3519	40.3343	28.9449	1.17244	1.18861
Tb927.5.2330	Tb927_05_v4:728071-743099:+	hypothetical protein, conserved	GO:0005488:binding	1774	13253	13	3	239	93.6154	12.389	42.1598	2.52156	18.1401	0.20353	12.8968	28.249	3.48281	17.0477	0.27005
Tb927.5.2900	Tb927_05_v4:913907-916607:-	histone deacetylase 4 (HDAC4)	GO:0007049:cell cycle;GO:0016575:histone deacetylation;GO:0005634:nucleus;GO:0005737:cytoplasm;GO:0004407:histone deacetylase activity	939	1760	13	4	152	49.7692	19.809	40.8622	29.4484	2.96576	1.48662	13.9542	33.5709	23.4474	3.472	1.68031
Tb927.5.4580	Tb927_05_v4:1362348-1366095:+	hypothetical protein, conserved	-1	1290	2456	13	3	344	99.8462	75.2591	68.0939	199.251	4.19766	2.64753	7.01249	74.6591	3.79021	6.71727	0.54049
Tb927.6.2130	Tb927_06_v4:680916-682210:-	nuclear movement protein, putative,NUDC-like protein	-1	766	527	13	4	239	74	63.1985	63.0586	90.421	2.62569	1.43075	40.7033	66.9647	16.1171	4.31215	0.39596
Tb927.6.3750	Tb927_06_v4:1115452-1118371:-	heat shock 70 kDa protein, mitochondrial precursor, putative	GO:0006457:protein folding;GO:0008150:biological_process;GO:0005575:cellular_component;GO:0003674:molecular_function;GO:0005524:ATP binding;GO:0051082:unfolded protein binding	945	1973	13	2	260	74.9231	89.0432	55.4424	494.724	25.5401	5.556	237.799	19.1462	799.875	18.657	3.36366
Tb927.7.3030	Tb927_07_v4:762013-764387:+	hypothetical protein, conserved	-1	1444	929	13	4	185	80.4615	50.5269	60.562	40.6353	18.4285	0.80423	41.4282	244.742	41.5583	26.5584	1.00314
Tb927.7.4890	Tb927_07_v4:1282113-1286086:-	hypothetical protein, conserved	-1	1411	2561	13	4	203	81.8462	44.0342	27.8834	44.04	5.81137	1.00013	53.9698	20.4902	13.8357	10.8536	0.25636
Tb927.7.5300	Tb927_07_v4:1405267-1408757:+	hypothetical protein, conserved	-1	1363	2126	13	2	344	104.692	22.5369	25.7216	29.8366	0.34053	1.3239	20.2378	32.981	27.8652	2.67519	1.37689
Tb927.7.690	Tb927_07_v4:149658-152605:-	zinc finger protein, putative	GO:0008270:zinc ion binding	1480	1466	13	6	116	53.6923	13.0201	28.1626	8.33724	8.57199	0.64034	9.75472	15.3759	0.52671	2.2898	0.054
Tb927.8.2890	Tb927_08_v4:877266-879448:+	hypothetical protein, conserved	-1	913	1268	13	1	137	51.1538	41.7803	20.053	32.2117	1.35565	0.77098	29.911	20.2258	17.9642	2.02036	0.60059
Tb927.8.3040	Tb927_08_v4:914425-916253:+	hypothetical protein, conserved	GO:0044429:mitochondrial part	1219	608	13	2	200	96.8462	21.4631	44.4184	24.1741	2.53837	1.12631	26.077	66.5112	28.0103	1.37244	1.07414
Tb927.8.3680	Tb927_08_v4:1100892-1103829:-	hypothetical protein, conserved	GO:0008150:biological_process;GO:0005575:cellular_component;GO:0005622:intracellular;GO:0003674:molecular_function	999	1937	13	0	161	72.3846	12.6696	38.408	22.3644	2.32303	1.76521	11.3309	53.0268	17.3627	0.85881	1.53233
Tb927.8.3880	Tb927_08_v4:1157696-1159616:-	hypothetical protein, conserved	GO:0008150:biological_process;GO:0016021:integral to membrane;GO:0003674:molecular_function	1008	911	13	5	365	86.9231	25.2281	31.109	63.0064	3.68366	2.49747	12.4215	21.0953	36.3051	3.6599	2.92276
Tb927.8.3890	Tb927_08_v4:1160256-1162242:-	hypothetical protein, conserved	GO:0008150:biological_process;GO:0009664:plant-type cell wall organization;GO:0016021:integral to membrane;GO:0003674:molecular_function;GO:0005199:structural constituent of cell wall	1008	977	13	5	365	86.9231	36.0832	29.37	85.0372	5.06504	2.3567	12.7279	24.4262	46.5418	3.10666	3.65667
Tb927.8.4170	Tb927_08_v4:1227486-1231148:-	RNA-binding protein, putative (MRD1)	GO:0006396:RNA processing;GO:0005575:cellular_component;GO:0003676:nucleic acid binding;GO:0003723:RNA binding	1088	2573	13	3	242	77.4615	21.4224	43.501	13.89	14.22	0.64839	19.3076	56.6325	16.4721	32.6068	0.85314
Tb927.8.4360	Tb927_08_v4:1296185-1301385:-	hypothetical protein, conserved	-1	1093	4106	13	0	293	78.3846	8.15889	18.7107	10.362	0.14155	1.27002	2.40768	16.2123	0.8358	0.11774	0.34714
Tb927.8.5470	Tb927_08_v4:1618949-1620711:+	flagellar calcium-binding protein,17 kDa calflagin,17 kDa calcimedin (Tb-17)	GO:0001539:ciliary or flagellar motility;GO:0006816:calcium ion transport;GO:0009288:bacterial-type flagellum;GO:0019861:flagellum;GO:0005509:calcium ion binding	1060	701	13	8	656	115.308	81.1309	90.5863	177.888	122.749	2.1926	114.063	105.523	356.581	241.521	3.12618
Tb927.8.6080	Tb927_08_v4:1773508-1775418:+	hypothetical protein, conserved	GO:0006071:glycerol metabolic process;GO:0006629:lipid metabolic process;GO:0009395:phospholipid catabolic process;GO:0005739:mitochondrion;GO:0044429:mitochondrial part;GO:0008081:phosphoric diester hydrolase activity;GO:0008889:glycerophosphodiester phosphodiesterase activity	908	1001	13	4	143	59	24.9056	42.0428	22.7202	3.4078	0.91225	24.597	27.0478	57.8108	4.6299	2.35032
Tb927.8.6630	Tb927_08_v4:1915539-1917315:-	hypothetical protein	-1	1221	554	13	0	227	63.3846	28.8287	33.0199	95.23	3.92804	3.3033	17.508	50.9729	49.9438	9.76699	2.85263
Tb927.8.7770	Tb927_08_v4:2255538-2258632:+	hypothetical protein, conserved	GO:0008152:metabolic process;GO:0044429:mitochondrial part;GO:0016491:oxidoreductase activity	1414	1679	13	1	473	112.538	16.8205	9.22883	3.04083	0.32825	0.18078	12.7388	5.7163	2.2739	0.21236	0.1785
Tb09.160.1090	Tb927_09_v4:506182-510028:-	serine/threonine protein kinase, putative	GO:0006468:protein phosphorylation;GO:0005575:cellular_component;GO:0004672:protein kinase activity;GO:0004674:protein serine/threonine kinase activity;GO:0004713:protein tyrosine kinase activity;GO:0005524:ATP binding	831	3014	12	3	125	72	33.2155	21.3286	6.82712	10.2398	0.20554	22.9394	11.8964	2.3911	24.1589	0.10424
Tb09.160.2050	Tb927_09_v4:651637-656281:+	endo-beta-N-acetylglucosaminidase, putative (3C4.125)	GO:0008150:biological_process;GO:0005575:cellular_component;GO:0005737:cytoplasm;GO:0016798:hydrolase activity, acting on glycosyl bonds;GO:0033925:mannosyl-glycoprotein endo-beta-N-acetylglucosaminidase activity	1488	3155	12	1	146	86.25	19.8782	43.4567	33.6399	7.59013	1.6923	18.6429	37.8152	31.9521	5.01623	1.71391
Tb09.160.4760	Tb927_09_v4:1020398-1024975:+	hypothetical protein	-1	1511	3065	12	3	245	123.75	30.5658	37.3813	37.0506	22.3214	1.21216	15.3563	30.8204	7.13791	18.851	0.46482
Tb09.160.4830	Tb927_09_v4:1032083-1035782:+	hypothetical protein, conserved	-1	1530	2168	12	2	377	118.5	12.8469	46.0828	8.99168	27.5047	0.69991	34.7014	26.5771	23.9023	12.0842	0.6888
Tb09.160.5200	Tb927_09_v4:1102147-1104165:+	hypothetical protein, conserved	-1	1130	887	12	0	308	87.5	107.156	41.5394	531.12	6.29809	4.9565	44.1609	24.7052	156.211	5.80824	3.5373
Tb09.211.0630	Tb927_09_v4:1376068-1378183:-	actin A	GO:0007010:cytoskeleton organization;GO:0005737:cytoplasm;GO:0015629:actin cytoskeleton;GO:0005200:structural constituent of cytoskeleton;GO:0005515:protein binding	984	1130	12	3	164	66	234.413	28.8988	382.267	8.64763	1.63074	209.527	16.1758	470.581	8.23945	2.24592
Tb09.211.3420	Tb927_09_v4:1891819-1893442:+	riboflavin kinase, putative	GO:0009231:riboflavin biosynthetic process;GO:0044429:mitochondrial part;GO:0008531:riboflavin kinase activity	1101	521	12	0	209	87.5	58.6926	10.968	176.392	2.24834	3.00535	43.6782	8.01903	150.923	1.98708	3.45535
Tb11.01.2010	Tb927_11_01_v4:2685014-2686523:+	hypothetical protein, conserved	GO:0008150:biological_process;GO:0055114:oxidation-reduction process;GO:0005575:cellular_component;GO:0003674:molecular_function;GO:0009055:electron carrier activity;GO:0016491:oxidoreductase activity;GO:0051537:2 iron, 2 sulfur cluster binding	882	626	12	2	146	58.75	35.4692	20.9786	33.3648	2.45578	0.94067	20.957	24.4614	8.97694	3.64774	0.42835
Tb11.01.3100	Tb927_11_01_v4:2968422-2970353:+	hypothetical protein, conserved	-1	1130	800	12	3	149	81.5	27.2678	29.9911	29.9758	1.91681	1.09931	14.689	38.5159	4.34337	9.3767	0.29569
Tb11.01.5530	Tb927_11_01_v4:3641713-3643664:+	hypothetical protein, conserved	-1	1135	815	12	3	152	70.25	51.8589	62.292	43.8514	6.54297	0.84559	31.3549	32.0465	24.1594	2.3433	0.77052
Tb11.01.6640	Tb927_11_01_v4:3931811-3933171:-	survival of motor neuron (SMN)-like protein (TbSMN)	GO:0005634:nucleus	886	473	12	6	149	51	43.2364	29.0176	42.1947	10.3026	0.97591	62.833	32.7019	71.919	5.47112	1.14461
Tb11.02.1280	Tb927_11_01_v4:1091311-1096601:+	subtilisin-like serine peptidase,serine peptidase, clan SB, family S8-like protein	GO:0006508:proteolysis;GO:0016021:integral to membrane;GO:0004252:serine-type endopeptidase activity;GO:0008236:serine-type peptidase activity	826	4463	12	1	452	79.25	19.6384	20.7503	1.76796	0	0.09003	20.8831	29.8835	3.41219	3.01217	0.16339
Tb11.02.2230	Tb927_11_01_v4:1308764-1311097:+	hypothetical protein, conserved	-1	1010	1322	12	2	161	69	24.604	40.3038	13.5755	3.98273	0.55176	42.0933	17.8524	21.9679	2.16611	0.52189
Tb11.03.0540	Tb927_11_01_v4:135445-138516:-	ABC transporter, putative (ABCB10)	GO:0006810:transport;GO:0005743:mitochondrial inner membrane;GO:0016021:integral to membrane;GO:0043190:ATP-binding cassette (ABC) transporter complex;GO:0000166:nucleotide binding;GO:0005524:ATP binding;GO:0016887:ATPase activity;GO:0017111:nucleoside-triphosphatase activity;GO:0042626:ATPase activity, coupled to transmembrane movement of substances	995	2075	12	0	221	65.25	20.0871	154.25	26.6182	1.71041	1.32514	21.9638	112.229	42.8974	0.12934	1.9531
Tb927.2.1720	Tb927_02_v4:319893-321655:+	hypothetical protein, conserved (27H14.80)	GO:0008150:biological_process;GO:0005575:cellular_component;GO:0003674:molecular_function	1393	368	12	1	308	73	75.1557	38.4506	55.4952	1.66598	0.7384	76.0301	66.5499	65.6284	1.41657	0.86319
Tb927.2.3270	Tb927_02_v4:596938-599360:+	65 kDa invariant surface glycoprotein (10C8.435)	GO:0007009:plasma membrane organization;GO:0008150:biological_process;GO:0005886:plasma membrane	1111	1310	12	6	257	78.25	39.9947	41.0226	121.409	5.15249	3.03563	0.33224	1.39909	0.91689	0.3475	2.75972
Tb927.3.1460	Tb927_03_v4:371597-373349:+	hypothetical protein	-1	1377	374	12	2	185	103	38.0165	17.6806	67.4288	1.57298	1.77367	13.6321	9.57244	33.9509	0.5919	2.49051
Tb927.3.2620	Tb927_03_v4:662834-669988:-	hypothetical protein, conserved	-1	1100	6053	12	1	425	104.75	17.9228	37.1833	6.08325	5.62596	0.33941	14.7607	32.1053	4.54275	2.57385	0.30776
Tb927.3.4840	Tb927_03_v4:1362003-1365220:-	ubiquitin hydrolase, putative,cysteine peptidase, Clan CA, family C19, putative	GO:0006511:ubiquitin-dependent protein catabolic process;GO:0004221:ubiquitin thiolesterase activity;GO:0008270:zinc ion binding	1021	2195	12	2	242	104	53.1513	78.2131	50.3966	2.57604	0.94817	18.5819	54.32	31.0542	6.21824	1.67121
Tb927.4.3880	Tb927_04_v4:1017589-1022559:-	receptor-type adenylate cyclase GRESAG 4, putative	GO:0009190:cyclic nucleotide biosynthetic process;GO:0023034:intracellular signaling pathway;GO:0016021:integral to membrane;GO:0004016:adenylate cyclase activity;GO:0016849:phosphorus-oxygen lyase activity	1265	3704	12	1	161	78.5	5.99453	25.5587	2.08847	0.61152	0.3484	3.84402	2.06433	0.20846	0	0.05423
Tb927.4.5190	Tb927_04_v4:1416711-1418211:-	hypothetical protein, conserved	-1	1050	449	12	2	188	77.5	21.6893	37.6555	2.7566	5.00978	0.1271	39.6041	36.6541	31.6237	2.85983	0.7985
Tb927.5.2530	Tb927_05_v4:816387-820585:+	hypothetical protein, conserved	-1	1078	3119	12	3	155	64.5	22.7304	24.9334	27.9765	8.46764	1.23079	21.9678	15.8035	57.3937	10.2269	2.61263
Tb927.5.2810	Tb927_05_v4:889286-890823:-	hypothetical protein, conserved	GO:0044429:mitochondrial part	1003	533	12	3	197	73.25	43.1197	32.6234	95.2086	2.62227	2.208	22.3973	10.6622	61.0866	2.30953	2.72741
Tb927.6.1650	Tb927_06_v4:558177-560046:-	single strand-specific nuclease, putative	GO:0006308:DNA catabolic process;GO:0003676:nucleic acid binding;GO:0004519:endonuclease activity	918	950	12	2	242	57.25	45.5146	34.1589	99.8312	2.19094	2.19339	24.2813	14.02	54.8636	0.37383	2.2595
Tb927.6.2370	Tb927_06_v4:728983-733196:+	ubiquitin-protein ligase, putative	GO:0006464:protein modification process;GO:0005622:intracellular;GO:0016881:acid-amino acid ligase activity	751	3461	12	1	182	64.5	12.9434	26.7127	24.005	0.61803	1.85462	11.0842	19.6214	11.5641	0.62832	1.04329
Tb927.6.2710	Tb927_06_v4:812157-815276:+	hypothetical protein, conserved	GO:0008150:biological_process;GO:0005622:intracellular;GO:0016021:integral to membrane;GO:0005515:protein binding;GO:0008270:zinc ion binding	833	2285	12	1	233	64.5	17.1329	10.9894	22.7501	3.52889	1.32786	13.714	3.88132	24.4994	4.06831	1.78645
Tb927.7.3220	Tb927_07_v4:828748-830861:+	hypothetical protein, conserved	-1	1492	620	12	4	524	129.75	60.9441	23.1061	48.4105	11.5102	0.79434	53.0499	52.341	24.9082	25.4165	0.46952
Tb927.7.4830	Tb927_07_v4:1271199-1273594:-	kinesin, putative	GO:0007017:microtubule-based process;GO:0007018:microtubule-based movement;GO:0005875:microtubule associated complex;GO:0003774:motor activity;GO:0003777:microtubule motor activity;GO:0005524:ATP binding	844	1550	12	2	170	70.5	19.477	32.3078	7.58597	10.9986	0.38948	30.2455	35.508	4.64953	17.281	0.15373
Tb927.7.6030	Tb927_07_v4:1624431-1626189:-	hypothetical protein	-1	1206	551	12	0	104	44.75	1.06045	4.84502	0	0.38486	-1	1.69262	5.41331	0	0.92482	-1
Tb927.7.6080	Tb927_07_v4:1653761-1658705:-	receptor-type adenylate cyclase GRESAG 4, putative	GO:0009190:cyclic nucleotide biosynthetic process;GO:0023034:intracellular signaling pathway;GO:0016021:integral to membrane;GO:0004016:adenylate cyclase activity;GO:0016849:phosphorus-oxygen lyase activity	1431	3512	12	1	233	70.5	15.6947	24.7716	18.5903	5.73014	1.1845	10.0381	7.82085	3.82315	1.55882	0.38087
Tb927.8.2780	Tb927_08_v4:827238-829518:+	RNA-binding protein RBP10, putative (RBP10)	GO:0006396:RNA processing;GO:0005575:cellular_component;GO:0003676:nucleic acid binding;GO:0003723:RNA binding	1359	920	12	3	398	79.5	22.8643	70.9426	109.813	17.532	4.80283	4.1901	63.9143	0.13988	4.13507	0.03338
Tb927.8.7440	Tb927_08_v4:2141630-2143653:+	lipase, putative	GO:0006629:lipid metabolic process;GO:0005575:cellular_component;GO:0004806:triglyceride lipase activity	916	1106	12	4	110	48.75	51.0698	86.1154	164.226	10.1341	3.21572	17.0899	94.0103	21.4875	7.91449	1.25732
Tb927.8.7600	Tb927_08_v4:2192932-2195722:+	amino acid transporter, putative	GO:0006865:amino acid transport;GO:0005743:mitochondrial inner membrane;GO:0016020:membrane;GO:0005275:amine transmembrane transporter activity	1170	1619	12	1	323	138.75	16.9627	30.9634	32.682	0.26447	1.9267	43.8571	28.0056	153.493	0.43997	3.49984
Tb927.8.8040	Tb927_08_v4:2381721-2383423:+	kinetoplastid-specific phospho-protein phosphatase, putative	GO:0006470:protein dephosphorylation;GO:0005575:cellular_component;GO:0004722:protein serine/threonine phosphatase activity;GO:0016787:hydrolase activity	943	758	12	0	149	68.5	27.4939	26.2309	38.5764	0.82033	1.40309	12.8781	8.17581	25.0707	1.50118	1.94677
Tb927.8.8170	Tb927_08_v4:2414936-2418882:+	hypothetical protein, conserved	GO:0008150:biological_process;GO:0005575:cellular_component;GO:0044429:mitochondrial part;GO:0003674:molecular_function	1228	2717	12	1	164	84.75	23.2261	34.4178	22.3216	3.2757	0.96106	15.0348	8.20234	13.3097	0.90825	0.88526
Tb927.8.8220	Tb927_08_v4:2430189-2432608:+	amino acid transporter, putative	GO:0006865:amino acid transport;GO:0016021:integral to membrane;GO:0005275:amine transmembrane transporter activity	1036	1382	12	3	191	63.75	38.1929	21.4322	47.4665	7.16821	1.24281	9.80775	8.46214	14.4647	4.80319	1.47482
Tb09.160.0850	Tb927_09_v4:452427-454270:-	hypothetical protein, conserved	GO:0005525:GTP binding	781	1061	11	0	284	93.6364	22.7629	29.4274	47.537	2.77336	2.08835	23.206	21.1764	42.5336	1.86749	1.83287
Tb09.160.1490	Tb927_09_v4:597431-598648:-	hypothetical protein, conserved (3C4.365)	GO:0006281:DNA repair;GO:0003824:catalytic activity	569	647	11	3	272	65.5455	24.3838	260.492	23.4343	25.2872	0.96106	12.4928	65.2353	3.64661	13.6458	0.2919
Tb09.160.5020	Tb927_09_v4:1074079-1075415:+	RNA-binding protein, putative (RBSR1)	GO:0006396:RNA processing;GO:0005575:cellular_component;GO:0003676:nucleic acid binding;GO:0003723:RNA binding	889	446	11	2	212	94.7273	56.3347	39.4359	159.917	20.3617	2.8387	66.6368	55.042	154.277	11.0983	2.31519
Tb09.211.1750	Tb927_09_v4:1568761-1570751:-	mitochondrial carrier protein, putative,mitochondrial phosphate transporter, putative	GO:0006810:transport;GO:0005743:mitochondrial inner membrane;GO:0016020:membrane;GO:0044429:mitochondrial part;GO:0005488:binding	1036	953	11	1	299	129.636	72.1445	36.8483	247.25	10.0056	3.42715	101.321	53.8936	591.382	7.82589	5.83671
Tb09.211.2990	Tb927_09_v4:1801620-1803411:+	zinc finger protein, putative,predicted zinc finger protein	GO:0008150:biological_process;GO:0005575:cellular_component;GO:0008270:zinc ion binding	933	857	11	3	179	86.8182	37.4994	38.6199	32.8564	3.31648	0.87618	21.3298	38.1185	23.2757	5.37942	1.09123
Tb09.244.2460	Tb927_09_v4:2379843-2381362:+	BARP protein (BARP)	GO:0008150:biological_process;GO:0009986:cell surface;GO:0045121:membrane raft;GO:0003674:molecular_function	751	767	11	1	128	62.8182	12.9508	13.7454	8.47195	0	0.65416	8.6738	11.5907	3.97095	0.34272	0.45781
Tb11.01.0730	Tb927_11_01_v4:2418870-2421069:+	cation transporter, putative	GO:0030001:metal ion transport;GO:0016020:membrane;GO:0016021:integral to membrane;GO:0046873:metal ion transmembrane transporter activity	1014	1184	11	0	380	128	47.8699	91.8145	99.0483	0.91547	2.06911	20.7953	28.6965	30.5065	1.6076	1.46699
Tb11.01.3260	Tb927_11_01_v4:3001228-3005160:+	cullin 1, putative	GO:0006511:ubiquitin-dependent protein catabolic process;GO:0008283:cell proliferation;GO:0005575:cellular_component;GO:0031461:cullin-RING ubiquitin ligase complex;GO:0005515:protein binding;GO:0031625:ubiquitin protein ligase binding	1514	2417	11	2	362	93.9091	17.7283	24.1854	24.7721	3.16785	1.39732	7.40861	41.7243	19.8603	4.67508	2.6807
Tb11.01.4910	Tb927_11_01_v4:3511656-3513004:-	hypothetical protein, conserved	GO:0006511:ubiquitin-dependent protein catabolic process	808	539	11	2	170	95.2727	62.8756	30.1315	42.7688	2.68069	0.68021	42.4502	22.7003	61.1229	1.96436	1.43987
Tb11.01.5260	Tb927_11_01_v4:3587258-3588759:-	radial spoke protein RSP11, putative	GO:0007165:signal transduction;GO:0008603:cAMP-dependent protein kinase regulator activity	910	590	11	5	134	63.0909	67.6742	55.6485	199.03	15.6414	2.94101	26.2403	48.9207	61.5106	81.7408	2.34413
Tb11.01.5365	Tb927_11_01_v4:3615297-3616612:+	hypothetical protein, conserved	-1	988	326	11	4	146	56.2727	107.542	39.2299	30.8479	1.25274	0.28685	93.0729	76.2723	30.923	5.60098	0.33225
Tb11.01.5700	Tb927_11_01_v4:3680130-3682420:+	TFIIH basal transcription factor subunit (TSP2)	GO:0005634:nucleus;GO:0003700:sequence-specific DNA binding transcription factor activity	979	1310	11	2	326	87.6364	18.1389	30.0411	13.818	1.89639	0.76179	17.656	25.0862	21.1867	0.70108	1.19997
Tb11.01.7600	Tb927_11_01_v4:4163955-4166499:-	amino acid transporter, putative	GO:0006865:amino acid transport;GO:0016021:integral to membrane;GO:0005275:amine transmembrane transporter activity	1059	1484	11	3	251	87.9091	14.5684	20.5989	38.2615	3.94455	2.62634	12.7368	11.8011	80.0714	10.532	6.28661
Tb11.02.1190	Tb927_11_01_v4:1069038-1071727:+	hypothetical protein, conserved	-1	1141	1547	11	3	236	92.5455	55.1449	111.638	69.3062	62.5093	1.2568	22.9894	64.3554	44.0898	49.7024	1.91784
Tb11.02.1200	Tb927_11_01_v4:1071943-1074516:+	hypothetical protein, conserved	GO:0005515:protein binding;GO:0008270:zinc ion binding	1190	1382	11	0	221	96.3636	26.0726	37.9719	111.054	3.51032	4.2594	15.4315	15.0998	44.9771	5.76772	2.91464
Tb11.02.4410	Tb927_11_01_v4:1820178-1822463:-	hypothetical protein, conserved	-1	1070	1214	11	2	284	79.1818	24.3863	28.5784	19.8809	1.73511	0.81525	18.7961	14.3527	11.5194	2.80637	0.61286
Tb11.02.4530	Tb927_11_01_v4:1864997-1867244:-	protein kinase, putative	GO:0006468:protein phosphorylation;GO:0005575:cellular_component;GO:0004672:protein kinase activity;GO:0004674:protein serine/threonine kinase activity;GO:0004713:protein tyrosine kinase activity;GO:0005524:ATP binding	1023	1223	11	3	128	63.9091	25.4809	44.7418	9.36127	5.59571	0.36738	14.5907	19.3881	1.7187	5.82869	0.11779
Tb11.03.0020	Tb927_11_01_v4:276116-278815:+	hypothetical protein, conserved	-1	1061	1637	11	4	251	105.091	41.167	60.5787	23.5331	13.1237	0.57165	43.9446	76.3572	26.0215	6.14553	0.59214
Tb11.55.0008	Tb927_11_01_v4:502227-503777:-	hypothetical protein, conserved	-1	905	644	11	1	278	80.5455	49.2973	45.8408	205.404	1.70955	4.16664	30.0259	49.878	86.9273	1.13761	2.89508
Tb11.57.0005	Tb927_11_01_v4:613775-616052:+	hypothetical protein, conserved	-1	1806	470	11	3	296	108.091	94.8984	110.866	49.3768	46.0886	0.52031	90.6178	57.9756	45.2705	26.5793	0.49958
Tb927.3.3500	Tb927_03_v4:986940-988804:+	hypothetical protein, conserved	-1	778	1085	11	1	221	70.4545	70.1889	92.6283	80.7079	0.19886	1.14987	34.0964	115.96	33.883	2.97746	0.99374
Tb927.3.4750	Tb927_03_v4:1339741-1343552:-	aminopeptidase, putative,metallo-peptidase, Clan MA(E) Family M1	GO:0006508:proteolysis;GO:0008237:metallopeptidase activity;GO:0008270:zinc ion binding	1195	2615	11	3	203	73.7273	54.8185	52.9708	56.7975	6.60285	1.0361	41.9656	12.227	92.4223	2.36923	2.20233
Tb927.3.4900	Tb927_03_v4:1375296-1377436:+	tRNA isopentenyltransferase, putative	GO:0008033:tRNA processing;GO:0005524:ATP binding;GO:0052381:tRNA dimethylallyltransferase activity	763	1376	11	5	143	45.0909	46.1446	21.6978	20.4636	2.63602	0.44347	37.2332	24.1206	9.04089	4.94754	0.24282
Tb927.3.5370	Tb927_03_v4:1503341-1505067:+	hypothetical protein, conserved	-1	784	941	11	2	254	61.7273	33.1171	64.0951	154.878	0.9867	4.67669	16.3203	37.0358	61.4514	1.58677	3.76533
Tb927.4.2510	Tb927_04_v4:660973-666420:+	multidrug resistance-associated protein, putative,p-glycoprotein (PGPA)	GO:0006810:transport;GO:0015691:cadmium ion transport;GO:0016021:integral to membrane;GO:0043190:ATP-binding cassette (ABC) transporter complex;GO:0000166:nucleotide binding;GO:0005524:ATP binding;GO:0016887:ATPase activity;GO:0017111:nucleoside-triphosphatase activity;GO:0042626:ATPase activity, coupled to transmembrane movement of substances	935	4511	11	0	185	40.7273	15.2413	14.5817	2.2636	0.49641	0.14852	13.3007	22.3434	2.23474	2.11046	0.16802
Tb927.4.2600	Tb927_04_v4:686352-691960:+	hypothetical protein, conserved	-1	721	4886	11	2	239	73.7273	14.4702	25.6631	18.0806	4.07707	1.2495	11.5291	15.6949	18.0247	0.83296	1.5634
Tb927.4.3780	Tb927_04_v4:989012-990255:-	hypothetical protein, conserved	-1	835	407	11	2	149	44.2727	21.5347	23.0924	40.6742	18.158	1.88877	9.62425	11.3182	22.45	2.72283	2.33265
Tb927.4.3960	Tb927_04_v4:1049445-1051019:-	hypothetical protein, conserved	GO:0044429:mitochondrial part	920	653	11	2	179	75.6364	32.2131	24.7696	28.1944	13.4534	0.87525	17.9957	23.0456	13.5984	2.23813	0.75565
Tb927.4.5320	Tb927_04_v4:1443966-1447986:-	hypothetical protein, conserved	-1	1353	2666	11	4	422	147.091	26.3005	23.4645	9.16909	4.00221	0.34863	23.7882	20.8631	10.3784	4.31194	0.43628
Tb927.5.1950	Tb927_05_v4:601089-603745:+	hypothetical protein, conserved	-1	820	1835	11	2	128	50.2727	20.3792	25.8901	48.2269	4.15086	2.36648	8.91129	26.0077	10.8705	1.8833	1.21985
Tb927.5.2440	Tb927_05_v4:779213-783501:+	hypothetical protein, conserved	GO:0001539:ciliary or flagellar motility;GO:0005515:protein binding	754	3533	11	3	53	31.7273	6.22954	29.9646	6.08696	13.1322	0.97711	4.98039	27.6245	4.48037	15.0767	0.8996
Tb927.5.3540	Tb927_05_v4:1110582-1115050:+	hypothetical protein, conserved	-1	1444	3023	11	0	320	106.727	29.9596	18.6137	8.23981	0.42857	0.27503	33.0109	11.7979	11.9483	0.59415	0.36195
Tb927.5.390	Tb927_05_v4:120020-122992:+	75 kDa invariant surface glycoprotein, putative	GO:0008150:biological_process;GO:0005886:plasma membrane;GO:0003674:molecular_function	1403	1568	11	4	158	63.6364	174.274	29.8471	527.389	5.8445	3.0262	16.4163	19.1446	24.6223	11.4658	1.49987
Tb927.5.820	Tb927_05_v4:282010-284008:+	hypothetical protein, conserved	-1	1371	626	11	0	215	76.7273	42.0031	54.9787	52.3951	28.4376	1.24741	24.2346	38.276	28.644	8.41679	1.18194
Tb927.6.5100	Tb927_06_v4:1393434-1396783:+	serine/threonine-protein kinase, putative	GO:0006468:protein phosphorylation;GO:0005575:cellular_component;GO:0004672:protein kinase activity;GO:0004674:protein serine/threonine kinase activity;GO:0004713:protein tyrosine kinase activity;GO:0005524:ATP binding;GO:0042801:polo kinase kinase activity	844	2504	11	5	218	83	14.7789	115.154	8.27942	98.4376	0.56022	14.0293	300.271	25.3205	255.809	1.80483
Tb927.7.2100	Tb927_07_v4:532663-535446:-	GMP synthase, putative,glutamine amidotransferase, putative	GO:0006164:purine nucleotide biosynthetic process;GO:0006177:GMP biosynthetic process;GO:0006541:glutamine metabolic process;GO:0009058:biosynthetic process;GO:0009152:purine ribonucleotide biosynthetic process;GO:0005575:cellular_component;GO:0003824:catalytic activity;GO:0003922:GMP synthase (glutamine-hydrolyzing) activity;GO:0005524:ATP binding	806	1976	11	4	245	77.5455	16.1651	39.3889	41.4189	16.5079	2.56224	25.4241	46.2847	83.4937	13.5185	3.28404
Tb927.7.3260	Tb927_07_v4:838888-841027:-	expression site-associated gene (ESAG) protein, putative,expression site-associated gene 7 (ESAG7) protein, putative	GO:0006810:transport;GO:0020012:evasion or tolerance of host immune response;GO:0005886:plasma membrane;GO:0004998:transferrin receptor activity	1119	1019	11	1	317	69.0909	163.041	20.0165	344.652	2.21217	2.1139	5.61351	8.50124	1.13663	1.49509	0.20248
Tb927.7.3290	Tb927_07_v4:847493-849567:-	hypothetical protein, conserved	GO:0008150:biological_process;GO:0005575:cellular_component;GO:0003674:molecular_function	952	1121	11	3	212	81.0909	32.3168	42.7593	30.3631	2.76275	0.93955	71.3829	31.4144	36.1242	7.97568	0.50606
Tb927.7.550	Tb927_07_v4:111466-113813:-	hypothetical protein, conserved	GO:0008150:biological_process;GO:0005575:cellular_component;GO:0003674:molecular_function	847	1499	11	0	134	45.6364	21.1791	32.1933	50.264	3.47056	2.37328	20.6976	26.4265	48.0486	2.38038	2.32146
Tb927.7.5770	Tb927_07_v4:1555531-1557662:+	Nuclear Dbf2-related kinase (PK53)	GO:0000910:cytokinesis;GO:0006468:protein phosphorylation;GO:0051726:regulation of cell cycle;GO:0005575:cellular_component;GO:0005634:nucleus;GO:0005737:cytoplasm;GO:0005829:cytosol;GO:0020023:kinetoplast;GO:0004672:protein kinase activity;GO:0004674:protein serine/threonine kinase activity;GO:0004713:protein tyrosine kinase activity;GO:0005524:ATP binding	736	1394	11	1	236	65.2727	28.2234	11.1146	69.255	1.05105	2.45381	25.3342	7.34958	81.2713	0.64113	3.20797
Tb927.7.6420	Tb927_07_v4:1742314-1743780:-	hypothetical protein, conserved	-1	1073	392	11	3	119	54.3636	189.801	127.426	634.248	27.9725	3.34165	193.823	90.8589	475.155	19.3898	2.45148
Tb927.7.6760	Tb927_07_v4:1867621-1872245:-	hypothetical protein, conserved	-1	913	3710	11	2	164	75.0909	17.902	60.7989	3.08594	7.96446	0.17238	32.4789	115.226	7.15728	6.48395	0.22037
Tb927.7.7260	Tb927_07_v4:2093414-2097337:-	kinesin, putative (TbKIF9B)	GO:0007017:microtubule-based process;GO:0007018:microtubule-based movement;GO:0005875:microtubule associated complex;GO:0003774:motor activity;GO:0003777:microtubule motor activity;GO:0005524:ATP binding	797	3125	11	0	80	56.2727	24.8682	12.2189	17.9221	2.13532	0.72068	18.7224	10.5317	9.0874	1.39941	0.48538
Tb927.8.3350	Tb927_08_v4:1002979-1007011:+	DNA polymerase theta (helicase domain only), putative	GO:0006139:nucleobase, nucleoside, nucleotide and nucleic acid metabolic process;GO:0005575:cellular_component;GO:0000166:nucleotide binding;GO:0003676:nucleic acid binding;GO:0004386:helicase activity;GO:0005515:protein binding;GO:0005524:ATP binding;GO:0008026:ATP-dependent helicase activity	858	3173	11	1	236	75.0909	12.5222	34.5046	7.85028	0.36064	0.62691	14.3633	48.7696	9.23383	2.19987	0.64288
Tb927.8.4760	Tb927_08_v4:1396417-1398072:-	hypothetical protein, conserved	-1	857	797	11	1	329	73.4545	42.7662	38.4085	32.8063	0.90265	0.76711	27.2263	43.6754	12.5409	2.85316	0.46062
Tb927.8.480	Tb927_08_v4:135693-137806:-	phosphatidic acid phosphatase protein, putative	GO:0006644:phospholipid metabolic process;GO:0016020:membrane;GO:0016021:integral to membrane;GO:0003824:catalytic activity;GO:0008195:phosphatidate phosphatase activity	1114	998	11	1	233	94.1818	1.17096	1.04903	7.7512	0	6.61953	6.60384	67.9245	1.33249	14.3633	0.20178
Tb927.8.5250	Tb927_08_v4:1568297-1570821:+	coatomer delta subunit, putative,delta-COP, putative,delta-coat protein, putative	GO:0006810:transport;GO:0006886:intracellular protein transport;GO:0016192:vesicle-mediated transport;GO:0005737:cytoplasm;GO:0030131:clathrin adaptor complex;GO:0005515:protein binding	928	1595	11	2	191	64.1818	81.327	39.6675	170.816	0.66687	2.10036	45.6475	50.9868	80.9	4.34522	1.77228
Tb927.8.700	Tb927_08_v4:191287-195097:-	DNA repair and recombination helicase protein PIF1, putative,DNA repair and recombination protein, mitochondrial precursor, putative (TbPIF7)	GO:0000723:telomere maintenance;GO:0006310:DNA recombination;GO:0019079:viral genome replication;GO:0051276:chromosome organization;GO:0005634:nucleus;GO:0005739:mitochondrion;GO:0000166:nucleotide binding;GO:0003678:DNA helicase activity;GO:0004386:helicase activity;GO:0005524:ATP binding;GO:0017111:nucleoside-triphosphatase activity	831	2978	11	3	176	74	13.0152	51.3292	9.40336	15.8251	0.72249	10.7106	20.426	11.279	6.9689	1.05306
Tb927.8.8360	Tb927_08_v4:2478923-2481188:+	receptor-type adenylate cyclase GRESAG 4, putative	GO:0023034:intracellular signaling pathway;GO:0016021:integral to membrane;GO:0044429:mitochondrial part;GO:0004016:adenylate cyclase activity	756	1508	11	3	296	75.6364	8.91188	31.4311	19.6983	7.36733	2.21034	2.43261	8.38879	2.04815	3.80176	0.84196
Tb09.211.0775	Tb927_09_v4:1401717-1402926:-	hypothetical protein, conserved	GO:0006355:regulation of transcription, DNA-dependent;GO:0005634:nucleus;GO:0003677:DNA binding	954	254	10	1	338	118.1	437.848	80.0311	621.292	33.57	1.41897	230.834	84.0089	301.802	44.0216	1.30744
Tb09.244.2160	Tb927_09_v4:2456599-2458292:-	hypothetical protein	-1	1006	686	10	1	278	105.2	76.6586	72.4094	69.4634	2.46066	0.90614	10.423	23.4859	0.81293	0.38377	0.07799
Tb09.v1.0130	Tb927_09_v4:714632-716629:+	hypothetical protein, conserved	-1	911	1085	10	3	206	81.2	24.9521	49.3873	43.491	5.43452	1.74298	14.8993	53.9857	17.9102	54.8108	1.20209
Tb09.v1.0150	Tb927_09_v4:721119-723116:+	hypothetical protein, conserved	-1	911	1085	10	5	206	81.2	24.7725	53.6632	49.4799	6.45349	1.99737	13.9251	55.4872	17.8311	51.7971	1.2805
Tb11.01.0500	Tb927_11_01_v4:2200639-2201968:+	hypothetical protein, conserved	GO:0044429:mitochondrial part	771	557	10	1	71	35.9	65.0398	66.439	59.9968	3.612	0.92246	61.2827	70.7239	77.4772	7.17739	1.26426
Tb11.01.4430	Tb927_11_01_v4:3306480-3308342:+	hypothetical protein, conserved	-1	1100	761	10	1	302	109.7	121.827	59.1392	85.1841	7.4544	0.69922	95.8372	36.9098	69.1094	4.60173	0.72111
Tb11.01.6020	Tb927_11_01_v4:3774958-3776887:+	hypothetical protein, conserved	-1	861	1067	10	1	233	61.4	26.1031	31.8961	36.2497	12.219	1.38871	18.9383	23.2527	13.0662	6.92537	0.68994
Tb11.01.8420	Tb927_11_01_v4:4378490-4382100:-	chloride channel protein, putative	GO:0006821:chloride transport;GO:0016020:membrane;GO:0005216:ion channel activity;GO:0005247:voltage-gated chloride channel activity	853	2756	10	0	137	71.6	34.5582	27.6285	15.3254	0	0.44347	27.4782	16.7648	15.6274	0.65377	0.56872
Tb11.02.2600	Tb927_11_01_v4:1390957-1392500:+	transcription elongation factor s-II, putative (TFIIS1)	GO:0006350:transcription;GO:0006354:RNA elongation;GO:0006355:regulation of transcription, DNA-dependent;GO:0045449:regulation of transcription;GO:0005634:nucleus;GO:0003676:nucleic acid binding;GO:0003677:DNA binding;GO:0003700:sequence-specific DNA binding transcription factor activity;GO:0008270:zinc ion binding;GO:0030528:transcription regulator activity	901	641	10	2	116	50.9	49.528	21.1847	30.8945	4.46455	0.62378	18.2356	10.9722	15.4591	5.2372	0.84774
Tb11.03.0660	Tb927_11_01_v4:108837-111081:-	hypothetical protein, conserved	GO:0005622:intracellular;GO:0044429:mitochondrial part;GO:0003723:RNA binding;GO:0005525:GTP binding	1095	1148	10	2	215	118.7	34.7803	38.4203	59.0285	18.5092	1.69718	29.084	26.2898	20.7761	8.38361	0.71435
Tb11.52.0018	Tb927_11_01_v4:3416094-3422788:-	phospholipid-transporting ATPase, putative	GO:0006754:ATP biosynthetic process;GO:0006812:cation transport;GO:0015914:phospholipid transport;GO:0016020:membrane;GO:0016021:integral to membrane;GO:0000287:magnesium ion binding;GO:0004012:phospholipid-translocating ATPase activity;GO:0005524:ATP binding;GO:0015662:ATPase activity, coupled to transmembrane movement of ions, phosphorylative mechanism	1984	4709	10	7	386	157.4	27.2156	493.698	19.3844	902.082	0.71225	13.7449	443.284	9.62892	724.24	0.70054
Tb11.v4.0007	Tb927_11_01_v4:3362373-3364120:-	ribonucleoside-diphosphate reductase small chain (RNR2)	GO:0009186:deoxyribonucleoside diphosphate metabolic process;GO:0004748:ribonucleoside-diphosphate reductase activity;GO:0016491:oxidoreductase activity;GO:0046914:transition metal ion binding	733	1013	10	2	125	59	28.456	24.4459	72.546	4.22139	2.54941	32.2847	25.4471	92.4434	2.22388	2.86338
Tb927.2.1250	Tb927_02_v4:229530-230408:+	hypothetical protein (25N24.65)	GO:0008150:biological_process;GO:0005575:cellular_component;GO:0003674:molecular_function	506	371	10	2	188	65.9	48.2987	41.1865	10.4255	0.91728	0.21585	22.457	16.8341	3.9313	1.526	0.17506
Tb927.2.1920	Tb927_02_v4:353951-356196:+	expression site-associated gene (ESAG) protein, putative,expression site-associated gene 5 (ESAG5) protein, putative (25N14.305)	GO:0008150:biological_process;GO:0005886:plasma membrane;GO:0003674:molecular_function;GO:0008289:lipid binding	778	1466	10	1	101	32.9	78.9176	46.5645	196.189	6.56242	2.486	24.514	18.4609	26.8036	4.68674	1.0934
Tb927.2.2520	Tb927_02_v4:495601-497305:-	voltage-dependent anion-selective channel (25N14.5)	GO:0006839:mitochondrial transport;GO:0031307:integral to mitochondrial outer membrane	891	812	10	2	203	86.6	73.1586	16.3948	346.391	2.95189	4.7348	282.624	25.9589	933.653	24.6985	3.30352
Tb927.2.2880	Tb927_02_v4:550108-552846:+	hypothetical protein, conserved (10C8.240)	GO:0008150:biological_process;GO:0005575:cellular_component;GO:0003674:molecular_function	1445	1292	10	2	170	99.2	16.8841	31.8101	44.9053	1.7131	2.65963	16.8433	31.1094	44.0263	3.41398	2.61388
Tb927.2.5290	Tb927_02_v4:941592-943763:+	hypothetical protein, conserved (30J2.95)	GO:0008150:biological_process;GO:0016021:integral to membrane;GO:0003674:molecular_function;GO:0005488:binding	1067	1103	10	0	227	87.8	7.7696	22.0873	11.081	0	1.42621	3.55129	15.3837	0.77783	0.48245	0.21903
Tb927.3.1210	Tb927_03_v4:299030-302776:+	protein transport protein Sec24 (SEC24.1)	GO:0006886:intracellular protein transport;GO:0006888:ER to Golgi vesicle-mediated transport;GO:0030127:COPII vesicle coat;GO:0005515:protein binding;GO:0008270:zinc ion binding	824	2921	10	2	179	69.5	31.8059	24.3462	63.983	1.8776	2.01167	25.8622	23.2404	48.948	0.20824	1.89265
Tb927.3.4480	Tb927_03_v4:1253025-1254091:-	hypothetical protein, conserved	-1	619	446	10	3	179	47.3	59.3917	44.0513	62.0937	9.49778	1.0455	32.4819	15.8704	15.5816	2.56414	0.4797
Tb927.3.4950	Tb927_03_v4:1385936-1388502:+	hypothetical protein, conserved	GO:0044429:mitochondrial part	1141	1424	10	3	257	94.4	66.063	35.1644	22.1641	1.22036	0.3355	59.2067	36.9458	24.1298	8.68476	0.40755
Tb927.3.850	Tb927_03_v4:198108-201065:-	hypothetical protein, conserved	-1	692	2264	10	6	164	77.9	4.30145	74.0237	2.87013	12.0731	0.66725	1.51045	85.8061	0.60632	13.142	0.40142
Tb927.4.2850	Tb927_04_v4:751681-754579:+	hypothetical protein, conserved	-1	852	2045	10	1	200	80.3	29.0488	10.9729	45.6198	7.44515	1.57045	22.9245	11.7492	25.1511	9.31459	1.09713
Tb927.4.5230	Tb927_04_v4:1422971-1424608:-	hypothetical protein, conserved	-1	941	695	10	6	161	61.7	61.934	34.7729	73.2387	5.91892	1.18253	35.1584	32.112	50.119	15.7731	1.42552
Tb927.5.1150	Tb927_05_v4:391909-395265:+	RNA helicase Prp43	GO:0008380:RNA splicing;GO:0000166:nucleotide binding;GO:0003676:nucleic acid binding;GO:0004386:helicase activity;GO:0005524:ATP binding;GO:0017111:nucleoside-triphosphatase activity	1148	2207	10	3	218	87.5	27.3578	39.3611	13.9502	11.1858	0.50992	41.3284	23.018	27.1535	9.04284	0.65702
Tb927.5.380	Tb927_05_v4:110903-114089:-	75 kDa invariant surface glycoprotein, putative (ISG75)	GO:0008150:biological_process;GO:0005886:plasma membrane;GO:0003674:molecular_function	1527	1658	10	3	212	84.5	2.46693	40.1784	8.58485	4.35671	3.47997	0.56251	33.877	2.94952	3.84869	5.2435
Tb927.5.600	Tb927_05_v4:184508-185751:-	hypothetical protein, conserved	-1	859	383	10	2	158	67.4	92.5537	31.9703	135.728	2.34142	1.46648	57.4679	27.2155	90.7231	6.84162	1.57867
Tb927.5.960	Tb927_05_v4:322019-324106:+	hypothetical protein, conserved	GO:0008150:biological_process;GO:0005575:cellular_component;GO:0000166:nucleotide binding;GO:0005524:ATP binding;GO:0017111:nucleoside-triphosphatase activity	1079	1007	10	3	281	89.9	83.3622	27.2569	122.296	1.43386	1.46705	50.9384	27.544	71.6945	2.06735	1.40748
Tb927.6.1460	Tb927_06_v4:514514-516818:-	cyclin 3,mitotic cyclin, putative (CYC3)	GO:0000082:G1/S transition of mitotic cell cycle;GO:0005575:cellular_component;GO:0003674:molecular_function	1059	1244	10	4	140	45.8	31.6266	100.236	46.7624	7.30472	1.47858	5.99766	105.681	2.13798	8.54708	0.35647
Tb927.6.1940	Tb927_06_v4:638688-641345:-	hypothetical protein, conserved,leucine-rich repeat protein (LRRP), putative	GO:0008150:biological_process;GO:0005575:cellular_component;GO:0003674:molecular_function	644	2012	10	2	314	85.4	22.4585	42.0388	10.6885	4.08406	0.47592	14.0915	76.2715	13.9012	1.66527	0.98649
Tb927.6.280	Tb927_06_v4:126013-130891:-	receptor-type adenylate cyclase GRESAG 4, putative	GO:0009190:cyclic nucleotide biosynthetic process;GO:0023034:intracellular signaling pathway;GO:0016021:integral to membrane;GO:0004016:adenylate cyclase activity;GO:0016849:phosphorus-oxygen lyase activity	1071	3806	10	3	251	114.2	10.286	17.8221	3.78045	1.30012	0.36753	5.4073	14.049	3.42639	0.84113	0.63366
Tb927.6.330	Tb927_06_v4:161278-166154:+	receptor-type adenylate cyclase GRESAG 4, putative	GO:0009190:cyclic nucleotide biosynthetic process;GO:0023034:intracellular signaling pathway;GO:0016021:integral to membrane;GO:0004016:adenylate cyclase activity;GO:0016849:phosphorus-oxygen lyase activity	1069	3806	10	1	212	80	5.47566	6.92353	1.66665	0.28946	0.30437	2.36876	1.91936	1.91607	0.36116	0.80889
Tb927.6.400	Tb927_06_v4:189646-192090:+	peptidase M20/M25/M40, putative	GO:0006508:proteolysis;GO:0008237:metallopeptidase activity	1016	1427	10	0	131	79.7	75.3419	29.9056	184.638	1.06594	2.45066	45.0959	15.7275	117.269	1.64665	2.60044
Tb927.7.1090	Tb927_07_v4:276814-282373:+	hypothetical protein, conserved	GO:0008150:biological_process;GO:0005575:cellular_component;GO:0003674:molecular_function;GO:0003676:nucleic acid binding;GO:0003677:DNA binding;GO:0004386:helicase activity;GO:0005515:protein binding;GO:0005524:ATP binding;GO:0008270:zinc ion binding	933	4625	10	4	251	110.9	6.94854	22.3369	4.91739	7.29626	0.70769	6.96368	24.3238	5.50015	4.64377	0.78983
Tb927.7.4180	Tb927_07_v4:1113820-1115615:+	fatty acid elongase, putative	GO:0042759:long-chain fatty acid biosynthetic process;GO:0016021:integral to membrane;GO:0030176:integral to endoplasmic reticulum membrane;GO:0009922:fatty acid elongase activity	877	917	10	0	236	68	169.919	34.8676	579.038	2.11695	3.40773	227.82	98.4745	926.108	2.05438	4.06509
Tb927.7.4410	Tb927_07_v4:1172804-1174811:-	hypothetical protein, conserved	-1	729	1277	10	2	125	50.9	13.4219	57.1752	23.3828	9.9747	1.74214	6.86514	45.4591	5.50915	21.4193	0.80248
Tb927.7.5690	Tb927_07_v4:1536625-1539416:+	hypothetical protein, conserved	GO:0016192:vesicle-mediated transport;GO:0016020:membrane;GO:0005515:protein binding	964	1826	10	1	143	50.6	12.0531	23.8411	16.7762	1.44442	1.39186	11.4409	23.4772	17.1261	3.02596	1.49692
Tb927.7.990	Tb927_07_v4:255960-259513:+	chaperone protein DNAj, putative	GO:0006457:protein folding;GO:0005575:cellular_component;GO:0031072:heat shock protein binding;GO:0051082:unfolded protein binding	1216	2336	10	3	128	50.3	24.2628	24.186	15.1667	1.52678	0.6251	43.9968	48.7793	53.4749	7.0555	1.21543
Tb927.8.2170	Tb927_08_v4:672824-673919:+	hypothetical protein, conserved	GO:0044429:mitochondrial part	780	314	10	1	98	53.9	55.2054	18.9776	38.9248	1.19011	0.70509	32.672	39.0591	47.1325	7.31456	1.4426
Tb927.8.2400	Tb927_08_v4:722512-724259:+	hypothetical protein, conserved	-1	961	785	10	3	251	96.5	34.2398	37.9	23.8476	11.4305	0.69649	28.9097	41.2133	19.5088	11.8292	0.67482
Tb927.8.5020	Tb927_08_v4:1485652-1487578:+	hypothetical protein, conserved	GO:0008150:biological_process;GO:0022900:electron transport chain;GO:0005575:cellular_component;GO:0003674:molecular_function;GO:0005506:iron ion binding;GO:0009055:electron carrier activity;GO:0020037:heme binding	594	1331	10	2	125	51.5	25.1693	7.54159	30.6871	0	1.21922	21.6751	5.65234	29.9412	0.72218	1.38136
Tb927.8.7230	Tb927_08_v4:2075038-2076879:+	hypothetical protein, conserved	-1	1016	824	10	1	218	112.4	41.8377	31.0558	26.2863	5.02516	0.62829	40.369	39.6554	43.2098	8.65549	1.07037
Tb927.8.7570	Tb927_08_v4:2180058-2182691:+	tRNA-dihydrouridine synthase 1, putative	GO:0006400:tRNA modification;GO:0008033:tRNA processing;GO:0055114:oxidation-reduction process;GO:0005575:cellular_component;GO:0017150:tRNA dihydrouridine synthase activity;GO:0050660:FAD or FADH2 binding	1070	1562	10	1	188	80.9	52.2462	18.9309	20.305	2.45807	0.38864	41.278	22.8365	20.6248	5.53257	0.49966
Tb927.8.7790	Tb927_08_v4:2264894-2266302:+	hypothetical protein, conserved	-1	1042	365	10	0	140	77.3	38.4203	12.8974	246.695	2.22717	6.42094	9.70964	2.7448	58.411	0.32935	6.01578
Tb927.8.820	Tb927_08_v4:233701-236825:-	hypothetical protein, conserved	-1	1462	1661	10	0	419	90.5	20.0515	22.5144	79.639	2.64559	3.97171	11.8287	10.4193	40.2115	2.69943	3.39948
Tb927.8.880	Tb927_08_v4:261157-265040:-	hypothetical protein	-1	1633	2249	10	0	398	119.9	10.9986	156.126	13.7585	3.6002	1.25093	9.2061	62.2138	13.3709	1.0245	1.45239
Tb927.8.900	Tb927_08_v4:270276-272155:-	splicing factor TSR1 (TSR1)	GO:0006396:RNA processing;GO:0005634:nucleus;GO:0003676:nucleic acid binding;GO:0003723:RNA binding	892	986	10	0	122	50.9	30.0253	28.1674	69.1976	4.85649	2.30464	37.0154	15.056	158.886	11.2053	4.29243
Tb927.8.940	Tb927_08_v4:288901-297023:-	hypothetical protein, conserved	-1	1537	6584	10	3	125	58.7	14.8207	21.1623	14.804	4.12705	0.99887	15.7706	12.6617	26.2897	2.45607	1.66701
Tb09.160.0860	Tb927_09_v4:454462-457630:-	hypothetical protein, conserved	-1	921	2246	9	2	212	83	37.896	44.833	29.2758	0.83992	0.77253	20.9836	47.7288	7.2769	3.35355	0.34679
Tb09.211.0080	Tb927_09_v4:1276769-1280437:-	hypothetical protein, conserved	-1	965	2702	9	2	167	103.667	21.6251	31.6879	5.03879	7.05431	0.23301	18.1097	21.6487	3.79441	7.51261	0.20952
Tb09.211.0485	Tb927_09_v4:1345814-1347459:-	hypothetical protein, conserved	-1	1339	305	9	2	227	109	39.5925	48.4379	107.539	21.6068	2.71614	17.1238	17.6915	84.5291	6.8559	4.93635
Tb09.211.1330	Tb927_09_v4:1502798-1504356:-	hypothetical protein, conserved,membrane- trafficking protein, putative	GO:0015031:protein transport;GO:0016021:integral to membrane	922	635	9	2	134	69.3333	79.4415	75.6264	106.472	29.8688	1.34026	47.1948	42.2148	56.476	33.4526	1.19666
Tb09.211.3470	Tb927_09_v4:1898451-1899606:+	hypothetical protein, conserved	GO:0007017:microtubule-based process;GO:0005875:microtubule associated complex;GO:0044429:mitochondrial part;GO:0003777:microtubule motor activity	687	467	9	3	176	68.6667	44.209	28.6343	114.959	6.53086	2.60035	37.9445	39.9119	94.0621	12.1761	2.47894
Tb09.211.4990	Tb927_09_v4:2230076-2232499:+	iron/ascorbate oxidoreductase family protein, putative	GO:0008152:metabolic process;GO:0005575:cellular_component;GO:0005506:iron ion binding;GO:0016491:oxidoreductase activity	1439	983	9	3	158	56.6667	0	28.559	0	11.1815	-1	0	17.8015	0	6.70738	-1
Tb09.244.2710	Tb927_09_v4:2310226-2312291:+	hypothetical protein, conserved	-1	808	1256	9	2	164	66.6667	26.2071	39.7735	16.6293	7.27615	0.63453	23.6624	35.0123	25.4106	19.2189	1.07388
Tb09.244.2830	Tb927_09_v4:2291203-2293183:+	hypothetical protein, conserved	-1	939	1040	9	1	233	67	29.2155	57.2486	42.5463	5.60199	1.4563	17.8157	34.1006	32.9568	5.34505	1.84987
Tb11.01.3380	Tb927_11_01_v4:3030507-3033340:+	histone acetyltransferase, putative (HAT2)	GO:0016573:histone acetylation;GO:0045449:regulation of transcription;GO:0005634:nucleus;GO:0004402:histone acetyltransferase activity	1018	1814	9	2	353	107.667	40.3712	45.1529	8.61417	7.14298	0.21337	30.231	49.594	6.83427	7.12148	0.22607
Tb11.01.4900	Tb927_11_01_v4:3508174-3511388:-	hypothetical protein, conserved	-1	1048	2165	9	1	308	88.3333	16.913	44.0462	11.2194	3.54307	0.66336	10.7982	31.9185	4.20058	2.0057	0.38901
Tb11.01.4930	Tb927_11_01_v4:3516947-3519394:-	hypothetical protein, conserved	-1	1181	1265	9	1	254	93	30.4857	59.8657	19.4462	5.1091	0.63788	29.2939	84.6559	15.2261	2.65158	0.51977
Tb11.01.6700	Tb927_11_01_v4:3945127-3946258:-	hypothetical protein, conserved	GO:0005622:intracellular;GO:0003677:DNA binding;GO:0043565:sequence-specific DNA binding	732	398	9	3	119	64.6667	40.6178	58.8034	14.3829	6.55209	0.3541	51.709	75.5112	28.1312	1.9925	0.54403
Tb11.01.7240	Tb927_11_01_v4:4078115-4080556:-	histone deacetylase 2 (HDAC2)	GO:0016575:histone deacetylation;GO:0005829:cytosol;GO:0003674:molecular_function;GO:0004407:histone deacetylase activity	740	1700	9	2	101	55	19.0187	12.6337	4.36839	6.27219	0.22969	17.4092	15.2079	5.3748	12.0577	0.30873
Tb11.02.0090	Tb927_11_01_v4:709701-715707:-	kinesin, putative,Unc104-like kinesin, putative	GO:0007018:microtubule-based movement;GO:0047496:vesicle transport along microtubule;GO:0005875:microtubule associated complex;GO:0003774:motor activity;GO:0003777:microtubule motor activity;GO:0005524:ATP binding	1287	4718	9	0	155	80	9.0821	24.3651	16.9536	2.88511	1.8667	9.67295	27.3921	12.3473	4.49973	1.27648
Tb11.02.0770	Tb927_11_01_v4:921548-927325:+	mitochondrial DNA polymerase I protein D, putative (POLID)	GO:0006260:DNA replication;GO:0005739:mitochondrion;GO:0044429:mitochondrial part;GO:0003676:nucleic acid binding;GO:0003677:DNA binding;GO:0003887:DNA-directed DNA polymerase activity	887	4889	9	3	116	57	20.6363	63.0202	14.7784	4.36059	0.71614	14.0274	55.6568	9.29196	1.5476	0.66242
Tb11.02.3590	Tb927_11_01_v4:1628641-1630238:+	hypothetical protein, conserved	GO:0045449:regulation of transcription;GO:0005634:nucleus;GO:0003677:DNA binding;GO:0003700:sequence-specific DNA binding transcription factor activity	865	731	9	1	251	70.6667	42.098	66.4244	12.9105	0.8943	0.30668	38.5303	113.138	51.9347	2.03329	1.34789
Tb11.02.4390	Tb927_11_01_v4:1814407-1816574:-	hypothetical protein, conserved	-1	514	1652	9	1	140	57.6667	54.3516	11.7468	32.7784	0.301	0.60308	38.0506	9.43523	17.4498	0.75112	0.45859
Tb11.02.5150	Tb927_11_01_v4:2022625-2025092:+	CMF70 (CMF70)	GO:0001539:ciliary or flagellar motility;GO:0060286:flagellar cell motility;GO:0005858:axonemal dynein complex;GO:0019861:flagellum	943	1523	9	1	278	124	44.1205	36.7646	34.5389	5.90636	0.78283	33.4353	30.923	27.7157	4.23061	0.82894
Tb11.02.5550	Tb927_11_01_v4:2114432-2117286:-	hypothetical protein, conserved,predicted WD40 repeat protein	GO:0001539:ciliary or flagellar motility	964	1889	9	2	173	100.333	34.7472	21.6186	124.983	7.54311	3.59694	35.1857	26.3795	148.154	11.0804	4.21063
Tb11.03.0300	Tb927_11_01_v4:212547-216523:+	hypothetical protein, conserved	GO:0006812:cation transport;GO:0016021:integral to membrane;GO:0015299:solute:hydrogen antiporter activity	1570	2405	9	5	251	147	25.5104	276.399	58.4117	2.66069	2.28972	23.1123	220.744	51.3521	1.99459	2.22185
Tb11.03.0970	Tb927_11_01_v4:31837-36859:-	receptor-type adenylate cyclase GRESAG 4, putative	GO:0009190:cyclic nucleotide biosynthetic process;GO:0023034:intracellular signaling pathway;GO:0016021:integral to membrane;GO:0004016:adenylate cyclase activity;GO:0016849:phosphorus-oxygen lyase activity	1287	3734	9	4	263	98.6667	4.6945	62.3505	7.62382	58.4234	1.62399	4.57909	84.2054	18.232	96.8276	3.98157
Tb927.1.1100	Tb927_01_v4:307531-311616:+	hypothetical protein, conserved	GO:0008150:biological_process;GO:0005575:cellular_component;GO:0003674:molecular_function	1172	2912	9	5	572	132	18.7279	46.1996	11.9011	17.8211	0.63547	14.2628	19.8941	7.70445	15.0068	0.54018
Tb927.2.3080	Tb927_02_v4:578242-580513:+	fatty acid desaturase, putative,oleate desaturase, putative (10C8.340)	GO:0006629:lipid metabolic process;GO:0006633:fatty acid biosynthetic process;GO:0008732:L-allo-threonine aldolase activity;GO:0016491:oxidoreductase activity	1044	1226	9	3	341	122.333	92.6189	36.3794	260.465	14.3748	2.81222	77.4915	44.4878	228.518	11.7105	2.94895
Tb927.2.6000	Tb927_02_v4:1087088-1089429:+	glycosylphosphatidylinositol-specific phospholipase C (GPI-PLC)	GO:0006507:GPI anchor release;GO:0006629:lipid metabolic process;GO:0006650:glycerophospholipid metabolic process;GO:0023034:intracellular signaling pathway;GO:0005886:plasma membrane;GO:0004629:phospholipase C activity;GO:0008081:phosphoric diester hydrolase activity;GO:0047396:glycosylphosphatidylinositol diacylglycerol-lyase activity	1264	1076	9	1	140	74	167.618	31.1262	333.296	0.3672	1.98843	7.74308	39.7452	3.34887	0.47513	0.4325
Tb927.3.1410	Tb927_03_v4:351929-353367:+	cytochrome oxidase subunit VII (COXVII)	GO:0044429:mitochondrial part	940	497	9	2	158	70	56.8242	19.2698	197.361	6.0898	3.4732	172.015	15.2794	728.739	13.6907	4.23647
Tb927.3.1540	Tb927_03_v4:401723-403335:-	CAAX prenyl protease 2, putative,peptidase with unknown catalytic mechanism (family U48)	GO:0016020:membrane	703	908	9	1	101	47.6667	22.9519	28.2596	6.81559	19.5868	0.29695	14.7222	38.7382	6.89761	6.95634	0.46852
Tb927.3.2120	Tb927_03_v4:558218-560058:-	hypothetical protein, conserved	-1	841	998	9	4	260	107.667	47.0336	38.4444	23.2536	6.07082	0.4944	37.0687	37.1132	13.024	18.1077	0.35135
Tb927.3.2480	Tb927_03_v4:623714-625898:+	hypothetical protein, conserved	-1	1425	758	9	2	356	115.333	43.6819	58.0892	18.9821	15.96	0.43455	24.5258	25.5248	19.5812	6.83349	0.79839
Tb927.3.2890	Tb927_03_v4:744287-746176:-	radial spoke protein RSP10, putative	GO:0008150:biological_process;GO:0005575:cellular_component;GO:0003674:molecular_function	920	968	9	1	338	79.6667	72.6362	25.4047	38.9981	6.22219	0.5369	43.8056	9.79944	68.9993	6.80764	1.57512
Tb927.3.4810	Tb927_03_v4:1354950-1356515:-	hypothetical protein, conserved	-1	713	851	9	2	344	107.333	39.8237	48.0778	69.6304	16.9252	1.74847	20.019	26.6841	13.1566	1.26346	0.6572
Tb927.3.710	Tb927_03_v4:172362-175339:-	hypothetical protein, conserved	GO:0008150:biological_process;GO:0016021:integral to membrane;GO:0008270:zinc ion binding	979	1997	9	4	188	94	17.263	82.3643	31.1442	6.7954	1.8041	18.6496	47.1875	18.9462	2.80433	1.0159
Tb927.4.1920	Tb927_04_v4:487281-490128:-	GPI transamidase, putative (TbGPI16)	GO:0005788:endoplasmic reticulum lumen;GO:0016021:integral to membrane;GO:0042765:GPI-anchor transamidase complex;GO:0003923:GPI-anchor transamidase activity	786	2060	9	1	218	80.6667	73.0859	26.7623	127.977	2.75572	1.75105	44.7605	17.7984	67.8654	3.11088	1.51619
Tb927.4.360	Tb927_04_v4:108154-110104:-	1,2-Dihydroxy-3-keto-5-methylthiopentene dioxygenase, putative;with=GeneDB:LmjF34.4600	GO:0019509:L-methionine salvage from methylthioadenosine;GO:0005829:cytosol;GO:0046872:metal ion binding;GO:0051213:dioxygenase activity	1107	842	9	2	95	48.6667	92.2959	42.7543	43.7315	8.94462	0.47382	46.0041	9.54822	120.846	4.37887	2.62686
Tb927.4.3940	Tb927_04_v4:1040745-1044253:-	calpain-like cysteine peptidase, putative,cysteine peptidase, Clan CA, family C2, putative (TbCALP2)	GO:0006508:proteolysis;GO:0005622:intracellular;GO:0004198:calcium-dependent cysteine-type endopeptidase activity	1129	2378	9	1	185	74	9.82858	14.8363	16.0699	6.16663	1.63502	14.5896	8.37087	63.0834	6.53531	4.32386
Tb927.4.4370	Tb927_04_v4:1151495-1153983:-	hypothetical protein, conserved	-1	715	1772	9	1	86	43.3333	10.4419	43.8572	38.3292	4.11128	3.6707	5.36845	57.393	25.201	10.6794	4.69429
Tb927.4.4900	Tb927_04_v4:1341284-1343634:-	hypothetical protein	-1	841	1508	9	1	245	64.6667	18.0821	31.0335	98.6968	6.80668	5.45827	6.88551	20.9224	13.4268	4.53968	1.95001
Tb927.4.530	Tb927_04_v4:145985-148368:-	hypothetical protein, conserved	-1	850	1532	9	0	134	56.3333	25.9354	21.5392	17.572	0.36403	0.67753	21.8752	26.187	26.1529	0.25234	1.19555
Tb927.4.5330	Tb927_04_v4:1448490-1452615:-	hypothetical protein	-1	1473	2651	9	4	293	133	13.8859	36.4945	18.7338	17.9607	1.34912	13.439	23.891	15.8418	7.54273	1.1788
Tb927.5.1450	Tb927_05_v4:459384-463926:-	receptor-type adenylate cyclase GRESAG 4, putative	GO:0009190:cyclic nucleotide biosynthetic process;GO:0023034:intracellular signaling pathway;GO:0016021:integral to membrane;GO:0004016:adenylate cyclase activity;GO:0016849:phosphorus-oxygen lyase activity	792	3749	9	0	125	60.6667	16.9365	83.3673	2.18721	0.78138	0.12914	8.93911	45.9253	0.44625	0.32498	0.04992
Tb927.5.1500	Tb927_05_v4:475300-477621:-	hypothetical protein, conserved	-1	773	1547	9	3	125	84	22.2846	54.4246	13.9012	6.60486	0.62381	15.5138	42.3085	8.15246	4.32859	0.5255
Tb927.5.2150	Tb927_05_v4:678505-680823:-	hypothetical protein, conserved	GO:0044429:mitochondrial part	728	1589	9	5	140	66.6667	31.5014	26.7541	70.0058	7.43817	2.22231	21.0905	13.8358	34.8255	3.2998	1.65124
Tb927.5.3750	Tb927_05_v4:1167126-1169816:+	RNA-binding protein, putative (PPCT1)	GO:0006396:RNA processing;GO:0005575:cellular_component;GO:0003676:nucleic acid binding;GO:0003723:RNA binding;GO:0003755:peptidyl-prolyl cis-trans isomerase activity	1127	1562	9	2	320	112.333	34.4151	74.3132	27.0403	42.5566	0.78571	23.9229	23.6676	14.2808	18.5369	0.59695
Tb927.6.1630	Tb927_06_v4:553856-555833:-	hypothetical protein, conserved	GO:0006810:transport;GO:0016020:membrane;GO:0005488:binding	927	1049	9	2	359	81.3333	35.4633	29.4151	31.7097	3.67174	0.89416	26.9092	23.0057	17.7069	1.01806	0.65803
Tb927.6.2060	Tb927_06_v4:670664-672974:-	histidyl-tRNA synthetase	GO:0006412:translation;GO:0006418:tRNA aminoacylation for protein translation;GO:0006427:histidyl-tRNA aminoacylation;GO:0005737:cytoplasm;GO:0000166:nucleotide binding;GO:0004812:aminoacyl-tRNA ligase activity;GO:0004821:histidine-tRNA ligase activity;GO:0005524:ATP binding	876	1433	9	0	179	79.3333	54.9106	20.8999	108.829	1.2363	1.98192	46.7728	45.4962	103.247	4.11345	2.20742
Tb927.6.2410	Tb927_06_v4:741630-742975:+	hypothetical protein, conserved	-1	730	614	9	5	158	65.3333	38.0657	44.8237	5.03954	20.3459	0.13239	17.0123	50.8478	19.9815	5.1712	1.17454
Tb927.6.3990	Tb927_06_v4:1169099-1172353:-	hypothetical protein, conserved	-1	1118	2135	9	5	227	86.3333	16.3296	22.2992	11.7394	8.44146	0.7189	9.8724	8.11955	17.5006	2.26382	1.77267
Tb927.6.4130	Tb927_06_v4:1192409-1193741:-	hypothetical protein, conserved	GO:0044429:mitochondrial part	1017	314	9	3	149	74.3333	132.741	59.9439	506.516	17.9511	3.81582	102.174	43.8348	620.92	10.8825	6.07708
Tb927.6.620	Tb927_06_v4:250035-259190:-	hypothetical protein, conserved	-1	968	8186	9	0	149	40.6667	20.4144	36.6199	6.93623	0.31966	0.33977	16.3149	25.8209	15.459	0.44316	0.94754
Tb927.7.2130	Tb927_07_v4:541724-543836:-	hypothetical protein, conserved	-1	729	1382	9	1	167	63.3333	38.1929	14.9617	14.1056	3.39564	0.36933	57.8117	20.4694	8.84643	4.35447	0.15302
Tb927.7.3530	Tb927_07_v4:910069-912976:-	hypothetical protein, conserved	GO:0005488:binding	831	2075	9	0	239	82.3333	27.9717	51.3292	10.7368	0.18618	0.38384	23.1923	62.4002	12.3421	0.56784	0.53216
Tb927.7.3630	Tb927_07_v4:944569-947690:-	TPR-repeat-containing chaperone protein DNAJ, putative	GO:0031072:heat shock protein binding	1534	1586	9	2	359	96.6667	111.753	48.7559	147.105	4.03426	1.31634	51.5518	38.4646	48.5504	6.54368	0.94178
Tb927.7.4490	Tb927_07_v4:1192649-1198635:-	hypothetical protein, conserved	-1	1054	4931	9	0	215	94.6667	16.2736	111.429	6.77717	0.29357	0.41645	19.7838	58.5183	7.30762	1.05819	0.36937
Tb927.7.4690	Tb927_07_v4:1247231-1249155:-	hypothetical protein	-1	964	959	9	1	491	133.333	48.1339	42.4291	76.7923	0.48147	1.59539	13.0965	33.6033	5.99401	0.93449	0.45768
Tb927.7.6090	Tb927_07_v4:1659004-1662400:-	hypothetical protein, conserved	-1	1107	2288	9	3	296	111.333	111.771	60.1728	107.989	19.0073	0.96616	125.955	34.6544	220.562	18.0968	1.75112
Tb927.7.7210	Tb927_07_v4:2076515-2079519:-	hypothetical protein, conserved	-1	913	2090	9	2	170	70.3333	15.097	29.0128	10.4376	18.6402	0.69137	16.8083	22.337	15.517	3.05404	0.92317
Tb927.7.7340	Tb927_07_v4:2117791-2119924:-	hypothetical protein, conserved	GO:0005198:structural molecule activity	786	1346	9	1	164	61.3333	23.5865	43.6125	31.7244	2.16521	1.34502	20.5559	45.0893	12.1745	0.98238	0.59226
Tb927.8.1910	Tb927_08_v4:617921-619799:-	acetylornithine deacetylase, putative,metallo-peptidase, Clan MH, Family M18 (ArgE)	GO:0006508:proteolysis;GO:0006526:arginine biosynthetic process;GO:0005575:cellular_component;GO:0005737:cytoplasm;GO:0008237:metallopeptidase activity;GO:0008270:zinc ion binding;GO:0008777:acetylornithine deacetylase activity;GO:0016787:hydrolase activity;GO:0046983:protein dimerization activity;GO:0050897:cobalt ion binding	693	1184	9	1	89	49.3333	26.3202	36.2558	34.2357	6.25107	1.30074	34.3962	26.8262	27.8254	6.62342	0.80897
Tb927.8.2530	Tb927_08_v4:747466-748763:+	hypothetical protein, conserved	GO:0006825:copper ion transport;GO:0005758:mitochondrial intermembrane space;GO:0044429:mitochondrial part;GO:0005507:copper ion binding;GO:0016531:copper chaperone activity	952	344	9	5	245	114.333	53.2219	129.301	106.141	32.9905	1.99431	38.6791	112.465	96.1452	27.2164	2.48571
Tb927.8.2830	Tb927_08_v4:847223-848813:+	hypothetical protein, conserved	-1	876	713	9	2	203	80.6667	25.6779	76.4849	27.9917	4.41535	1.09011	16.3942	60.5433	21.9601	7.19854	1.33951
Tb927.8.4920	Tb927_08_v4:1456263-1458620:+	hypothetical protein, conserved	GO:0044429:mitochondrial part	791	1565	9	2	110	62.6667	36.0915	41.1208	24.3193	3.91186	0.67382	39.6097	56.9879	23.7375	14.7511	0.59928
Tb927.8.680	Tb927_08_v4:188554-189777:-	KREPA5 (KREPA5)	GO:0031019:mitochondrial mRNA editing complex;GO:0044429:mitochondrial part	713	509	9	2	65	42	48.2141	13.9316	33.4352	14.5383	0.69347	57.6561	10.9004	31.1828	4.63268	0.54084
Tb927.8.7800	Tb927_08_v4:2267154-2272043:+	hypothetical protein, conserved	GO:0008150:biological_process;GO:0005575:cellular_component;GO:0003674:molecular_function	1286	3602	9	0	122	62.6667	14.9781	43.7702	7.21597	0.72184	0.48177	7.26707	15.8099	4.21591	1.43436	0.58014
Tb927.8.7950	Tb927_08_v4:2337600-2343381:+	hypothetical protein, conserved	GO:0005515:protein binding	537	5243	9	0	158	68.3333	23.0692	12.3318	17.4101	0.28811	0.75469	9.78352	4.28399	13.1728	0.63907	1.34643
Tb927.8.960	Tb927_08_v4:299328-307451:-	hypothetical protein, conserved	-1	1538	6584	9	3	125	63.6667	13.2824	16.8429	14.804	3.5208	1.11456	15.1284	11.9662	26.2375	2.39869	1.73432
Tb09.160.0840	Tb927_09_v4:449747-451740:-	membrane protein YIP1, putative	GO:0016192:vesicle-mediated transport;GO:0005794:Golgi apparatus;GO:0016021:integral to membrane;GO:0003674:molecular_function	913	1079	8	3	326	115.625	32.4917	66.5588	29.9677	47.2784	0.92232	23.2223	58.294	27.114	54.7847	1.16759
Tb09.160.2780	Tb927_09_v4:742325-745562:+	fatty acyl CoA synthetase 2 (ACS2)	GO:0006631:fatty acid metabolic process;GO:0008152:metabolic process;GO:0016020:membrane;GO:0003824:catalytic activity;GO:0004321:fatty-acyl-CoA synthase activity	1110	2126	8	1	164	104.375	61.3809	48.2537	307.536	5.57528	5.01029	34.802	48.1722	104.822	1.97096	3.01196
Tb09.160.3690	Tb927_09_v4:863329-865331:+	phosphomevalonate kinase protein, putative (28G16.155)	GO:0006696:ergosterol biosynthetic process;GO:0010142:farnesyl diphosphate biosynthetic process, mevalonate pathway;GO:0016310:phosphorylation;GO:0019287:isopentenyl diphosphate biosynthetic process, mevalonate pathway;GO:0031388:organic acid phosphorylation;GO:0005634:nucleus;GO:0005737:cytoplasm;GO:0004631:phosphomevalonate kinase activity;GO:0005524:ATP binding;GO:0016301:kinase activity	586	1415	8	3	110	43.625	37.8528	26.9221	34.9883	8.44854	0.92433	31.6811	25.1462	35.47	26.4266	1.1196
Tb09.160.4460	Tb927_09_v4:958459-960405:+	TFIIF-stimulated CTD phosphatase, putative	GO:0020015:glycosome;GO:0044429:mitochondrial part;GO:0004725:protein tyrosine phosphatase activity	914	1031	8	2	221	84.5	136.584	90.5658	308.527	14.388	2.25888	111.627	45.2373	474.285	14.7841	4.24884
Tb09.211.0600	Tb927_09_v4:1369244-1370562:-	hypothetical protein, conserved	-1	775	542	8	4	260	89.375	86.6042	113.092	67.6517	166.093	0.78116	95.6726	152.591	57.9353	226.443	0.60556
Tb09.211.4350	Tb927_09_v4:2091241-2093825:-	ribonuclease, putative	GO:0016481:negative regulation of transcription;GO:0005634:nucleus;GO:0003676:nucleic acid binding;GO:0016564:transcription repressor activity	712	1871	8	1	164	69.5	18.4256	13.6776	47.6297	2.17295	2.58498	13.7245	12.9242	57.3877	1.68698	4.1814
Tb09.v1.0350	Tb927_09_v4:1219345-1221101:-	lipid-like atypical dual specificity phosphatase, putative	GO:0008150:biological_process;GO:0016311:dephosphorylation;GO:0005575:cellular_component;GO:0003674:molecular_function;GO:0016791:phosphatase activity	790	965	8	3	335	81.5	27.0457	31.0645	23.4075	1.76256	0.86548	14.7547	41.7915	26.2275	6.62467	1.77757
Tb11.01.0110	Tb927_11_01_v4:2307002-2308563:+	hypothetical protein, conserved	-1	661	899	8	1	155	45.125	28.8147	45.6722	32.6982	0.93624	1.13478	20.6791	4.42097	25.3377	2.01183	1.22528
Tb11.01.0270	Tb927_11_01_v4:2267258-2268738:+	hypothetical protein, conserved	-1	646	833	8	2	188	66.5	49.1016	45.5267	13.7441	10.7773	0.27991	47.0983	57.6521	12.9774	10.8904	0.27554
Tb11.01.0360	Tb927_11_01_v4:2244315-2246558:+	RAD51 protein (RAD51)	GO:0006259:DNA metabolic process;GO:0006281:DNA repair;GO:0000166:nucleotide binding;GO:0003677:DNA binding;GO:0003684:damaged DNA binding;GO:0005515:protein binding;GO:0005524:ATP binding;GO:0008094:DNA-dependent ATPase activity;GO:0017111:nucleoside-triphosphatase activity	1121	1121	8	2	368	161.75	45.0003	34.7493	72.5955	11.4552	1.61322	30.45	23.2396	75.501	11.7863	2.47951
Tb11.01.1170	Tb927_11_01_v4:2523143-2526836:-	hypothetical protein, conserved	-1	1029	2663	8	4	536	164	32.6201	32.1777	57.9814	9.47228	1.77748	21.27	38.7919	70.4916	18.3846	3.31413
Tb11.01.1190	Tb927_11_01_v4:2527502-2529082:-	ATP synthase, putative	GO:0015986:ATP synthesis coupled proton transport;GO:0033178:proton-transporting two-sector ATPase complex, catalytic domain;GO:0046961:proton-transporting ATPase activity, rotational mechanism	929	650	8	3	356	146	133.342	64.7835	231.119	32.3084	1.73327	50.3145	50.0618	129.814	29.7373	2.58006
Tb11.01.2920	Tb927_11_01_v4:2921268-2922355:+	hypothetical protein, conserved	GO:0044429:mitochondrial part	577	509	8	0	80	53	68.4946	43.2071	75.0773	0	1.0961	52.0371	67.2403	58.4046	0.14869	1.12237
Tb11.01.2930	Tb927_11_01_v4:2922509-2926285:+	hypothetical protein	-1	797	2978	8	4	341	110.75	18.5744	96.7739	17.5599	20.7709	0.94538	10.7523	58.5092	15.7156	29.1186	1.4616
Tb11.01.3640	Tb927_11_01_v4:3092006-3094828:+	acyl-CoA dehydrogenase, putative	GO:0008152:metabolic process;GO:0055114:oxidation-reduction process;GO:0005575:cellular_component;GO:0016491:oxidoreductase activity	998	1823	8	0	191	69.875	14.3166	31.8111	28.6853	1.55024	2.00364	21.3505	43.9217	46.1448	4.12641	2.16129
Tb11.01.4290	Tb927_11_01_v4:3265660-3268011:+	hypothetical protein, conserved	GO:0008150:biological_process;GO:0005575:cellular_component;GO:0003674:molecular_function	644	1706	8	3	86	59.375	17.5818	38.4096	7.25505	0	0.41265	12.7559	78.9748	8.82591	2.73105	0.69191
Tb11.01.6100	Tb927_11_01_v4:3791447-3793809:+	hypothetical protein, conserved	GO:0006468:protein phosphorylation;GO:0008150:biological_process;GO:0005575:cellular_component;GO:0003674:molecular_function;GO:0004672:protein kinase activity;GO:0004674:protein serine/threonine kinase activity;GO:0005524:ATP binding	1081	1280	8	3	290	72.5	15.3686	36.3954	6.52699	28.338	0.4247	6.31472	58.3221	5.49624	38.4132	0.87039
Tb11.01.6390	Tb927_11_01_v4:3864846-3867866:-	hypothetical protein, conserved	-1	710	2309	8	1	182	67.25	14.2556	30.4499	12.4629	1.96116	0.87425	15.5372	28.6359	18.8942	2.47718	1.21606
Tb11.01.6720	Tb927_11_01_v4:3951022-3952982:-	hypothetical protein, conserved	-1	1108	851	8	1	272	99.875	23.116	45.7041	33.8153	11.5896	1.46285	17.4618	71.547	23.8935	19.9001	1.36833
Tb11.01.7940	Tb927_11_01_v4:4244682-4257963:-	hypothetical protein, conserved	GO:0006464:protein modification process;GO:0005622:intracellular;GO:0008270:zinc ion binding;GO:0016881:acid-amino acid ligase activity	894	12386	8	5	335	102.5	5.1578	305.662	0.12491	43.9567	0.02422	2.92657	369.229	0.09697	47.6958	0.03313
Tb11.01.8720	Tb927_11_01_v4:4461440-4465056:-	hypothetical protein, conserved	-1	1099	2516	8	1	386	182	28.1781	41.4705	14.2047	2.11165	0.5041	15.6675	36.4342	8.83183	0.7026	0.5637
Tb11.02.0060	Tb927_11_01_v4:702551-704449:-	hypothetical protein, conserved	-1	968	929	8	4	326	168.125	15.0952	47.284	16.1542	22.5358	1.07016	6.15734	42.4568	1.01587	36.1172	0.16499
Tb11.02.1690	Tb927_11_01_v4:1207811-1210757:-	hypothetical protein, conserved	GO:0016567:protein ubiquitination;GO:0000151:ubiquitin ligase complex;GO:0004842:ubiquitin-protein ligase activity;GO:0005488:binding	1053	1892	8	0	416	99.5	16.471	14.0574	89.1322	1.61619	5.41146	14.7224	7.43983	76.5443	3.70719	5.19918
Tb11.02.1990	Tb927_11_01_v4:1259653-1263043:-	ferric reductase, putative,ferric reductase transmembrane component, putative	GO:0055114:oxidation-reduction process;GO:0016021:integral to membrane;GO:0005506:iron ion binding;GO:0009055:electron carrier activity;GO:0016491:oxidoreductase activity;GO:0050660:FAD or FADH2 binding	1050	2339	8	2	182	77.75	12.5739	23.0014	29.2362	2.50489	2.32516	8.74554	13.3234	17.4598	0.8988	1.99642
Tb11.02.3140	Tb927_11_01_v4:1528125-1529726:+	hypothetical protein, conserved	-1	938	662	8	1	158	69.125	32.6578	76.4128	38.0942	1.31952	1.16647	25.4526	24.6582	23.9111	0.4116	0.93944
Tb11.02.5280	Tb927_11_01_v4:2052905-2055445:+	glycerol-3-phosphate dehydrogenase (FAD-dependent), mitochondrial	GO:0006072:glycerol-3-phosphate metabolic process;GO:0019563:glycerol catabolic process;GO:0005739:mitochondrion;GO:0009331:glycerol-3-phosphate dehydrogenase complex;GO:0044429:mitochondrial part;GO:0004368:glycerol-3-phosphate dehydrogenase activity;GO:0016491:oxidoreductase activity;GO:0050660:FAD or FADH2 binding	728	1811	8	4	137	81.875	74.746	39.596	422.623	9.56336	5.65412	28.3928	25.7927	69.6402	7.12993	2.45274
Tb11.02.5500	Tb927_11_01_v4:2101890-2104598:-	glucose-regulated protein 78, putative,luminal binding protein 1 (BiP), putative	GO:0006457:protein folding;GO:0006614:SRP-dependent cotranslational protein targeting to membrane;GO:0005783:endoplasmic reticulum;GO:0003674:molecular_function;GO:0005524:ATP binding	746	1961	8	4	194	89	135.375	55.8723	912.741	24.0574	6.7423	88.5235	29.0042	431.271	5.80783	4.87183
Tb11.03.0080	Tb927_11_01_v4:262373-265297:+	hypothetical protein, conserved	-1	989	1934	8	1	233	83.375	24.8749	98.468	29.9988	8.60391	1.20599	19.4822	212.177	48.243	7.5038	2.47626
Tb11.03.0130	Tb927_11_01_v4:254966-257706:+	hypothetical protein, conserved	-1	775	1964	8	2	161	73.625	27.7676	13.0684	6.22322	1.99631	0.22412	27.5422	16.2058	4.97995	1.54984	0.18081
Tb11.22.0011	Tb927_11_01_v4:638533-642516:+	hypothetical protein, conserved	-1	839	3143	8	1	251	84.125	6.01103	33.4289	0.93527	1.84403	0.15559	4.0158	36.3124	2.01999	7.87391	0.50301
Tb11.47.0020	Tb927_11_01_v4:370538-372458:+	hypothetical protein, conserved	GO:0044429:mitochondrial part	723	1196	8	0	200	77	34.3615	15.6247	43.4648	4.06579	1.26493	25.0574	9.02967	34.361	1.48331	1.37129
Tb11.52.0015	Tb927_11_01_v4:3410376-3412397:-	hypothetical protein, conserved	-1	683	1337	8	1	158	72.875	19.9577	18.2508	30.8965	4.75694	1.5481	24.5076	22.6673	21.8177	3.26598	0.89024
Tb927.1.3320	Tb927_01_v4:723733-725505:+	leucine-rich repeat protein (LRRP), putative	GO:0008150:biological_process;GO:0005575:cellular_component;GO:0003674:molecular_function	722	1049	8	0	158	71.75	12.997	15.9161	1.47487	2.57142	0.11348	1.36324	1.29174	0	0.83181	-1
Tb927.2.2070	Tb927_02_v4:397335-398424:-	hypothetical protein (25N14.230)	-1	615	473	8	2	164	68.75	27.5889	23.7524	3.92509	4.27664	0.14227	15.6425	25.9824	0.54415	1.04628	0.03479
Tb927.2.3190	Tb927_02_v4:591003-592447:+	hypothetical protein, conserved (10C8.395)	-1	976	467	8	4	266	72.125	42.1236	19.5568	51.3504	3.17037	1.21904	47.5305	28.0938	62.0038	3.03271	1.30451
Tb927.2.3300	Tb927_02_v4:607971-609991:+	65 kDa invariant surface glycoprotein (10C8.450)	GO:0007009:plasma membrane organization;GO:0008150:biological_process;GO:0005886:plasma membrane	709	1310	8	2	251	84.875	30.7766	29.6687	89.9939	6.11	2.9241	0.09492	2.28007	0.58943	0.24202	6.20976
Tb927.2.3310	Tb927_02_v4:611512-613534:+	65 kDa invariant surface glycoprotein (10C8.455)	GO:0007009:plasma membrane organization;GO:0008150:biological_process;GO:0005886:plasma membrane	711	1310	8	3	251	84.875	33.6015	48.487	103.576	6.09281	3.08247	0.47462	3.32304	0.75316	0.362	1.58687
Tb927.2.5500	Tb927_02_v4:978941-980332:-	hypothetical protein, conserved (1F7.120)	GO:0008150:biological_process;GO:0005575:cellular_component;GO:0003674:molecular_function	746	644	8	2	164	69.5	38.4096	25.0642	149.429	5.59957	3.8904	43.7354	37.2554	184.979	12.1332	4.22949
Tb927.2.5630	Tb927_02_v4:1014368-1015759:+	hypothetical protein, conserved (1F7.185)	GO:0008150:biological_process;GO:0005575:cellular_component;GO:0003674:molecular_function	746	644	8	2	164	69.5	38.4096	24.2809	128.288	8.71043	3.33999	36.2048	27.1706	151.607	15.0084	4.18747
Tb927.3.1940	Tb927_03_v4:510641-512647:-	hypothetical protein, conserved	GO:0044429:mitochondrial part	689	1316	8	0	170	79.25	24.2722	30.8126	20.8088	0	0.85731	22.0166	70.2071	47.2654	0.3113	2.1468
Tb927.3.2260	Tb927_03_v4:584707-586295:-	hypothetical protein, conserved	GO:0044429:mitochondrial part	901	686	8	0	212	78.5	77.2265	12.9702	82.5442	1.20199	1.06886	50.5744	6.69373	63.4082	0.33328	1.25376
Tb927.3.680	Tb927_03_v4:165709-168444:-	cytochrome P450, putative	GO:0004497:monooxygenase activity;GO:0005506:iron ion binding;GO:0009055:electron carrier activity;GO:0020037:heme binding	980	1754	8	2	191	74	18.8773	43.7238	15.5243	8.99867	0.82238	29.1382	65.5383	44.9518	23.9875	1.54271
Tb927.4.2060	Tb927_04_v4:514498-516946:-	hypothetical protein, conserved	-1	687	1760	8	2	146	77	41.6099	16.4434	93.0042	5.63005	2.23515	36.9875	53.3969	106.61	12.9254	2.88232
Tb927.4.2760	Tb927_04_v4:730635-733477:+	hypothetical protein, conserved	-1	823	2018	8	0	140	74.75	33.2981	18.4593	36.3401	1.69189	1.09136	11.708	6.4971	14.3275	1.45945	1.22373
Tb927.4.3310	Tb927_04_v4:865213-868212:-	hypothetical protein, conserved	-1	977	2021	8	1	257	86.75	29.1046	73.7613	22.0473	2.85041	0.75752	22.3968	44.5476	24.2824	0.30735	1.08419
Tb927.4.3340	Tb927_04_v4:872259-874279:-	hypothetical protein, conserved	-1	709	1310	8	0	215	69.5	10.5562	65.1064	0	0.43643	-1	3.41729	88.7473	0.16373	0.12101	0.04791
Tb927.4.4430	Tb927_04_v4:1177872-1182052:-	adenylyl cyclase (GRESAG 4.4)	GO:0009190:cyclic nucleotide biosynthetic process;GO:0023034:intracellular signaling pathway;GO:0016021:integral to membrane;GO:0004016:adenylate cyclase activity;GO:0005524:ATP binding;GO:0016849:phosphorus-oxygen lyase activity	448	3731	8	1	212	70.625	16.3396	10.4341	41.3427	1.03603	2.53022	5.64931	6.80047	3.61024	0.38301	0.63906
Tb927.4.4450	Tb927_04_v4:1187586-1191740:-	adenylyl cyclase (GRESAG 4.4)	GO:0009190:cyclic nucleotide biosynthetic process;GO:0023034:intracellular signaling pathway;GO:0016021:integral to membrane;GO:0004016:adenylate cyclase activity;GO:0005524:ATP binding;GO:0016849:phosphorus-oxygen lyase activity	422	3731	8	1	212	70.625	18.6365	11.5385	32.1785	0.73324	1.72664	5.43267	8.39814	2.75942	0.50826	0.50793
Tb927.4.4460	Tb927_04_v4:1191876-1196165:-	adenylyl cyclase (GRESAG 4.4)	GO:0009190:cyclic nucleotide biosynthetic process;GO:0023034:intracellular signaling pathway;GO:0016021:integral to membrane;GO:0004016:adenylate cyclase activity;GO:0005524:ATP binding;GO:0016849:phosphorus-oxygen lyase activity	422	3866	8	1	212	70.625	17.7842	14.3077	27.213	0.73324	1.53018	5.53245	5.45143	2.99594	0.30496	0.54152
Tb927.4.4810	Tb927_04_v4:1315303-1317603:-	hypothetical protein, conserved	-1	1205	1094	8	3	464	163.625	22.7884	37.9841	26.1628	20.2861	1.14807	13.0717	42.9812	29.0165	24.2789	2.2198
Tb927.4.4910	Tb927_04_v4:1344111-1346290:-	3,2-trans-enoyl-CoA isomerase, mitochondrial precursor, putative	GO:0008152:metabolic process;GO:0044429:mitochondrial part;GO:0003824:catalytic activity	976	1202	8	4	398	98	50.0697	38.1158	88.0402	5.86518	1.75835	76.3489	33.3812	166.022	1.45043	2.17452
Tb927.5.2020	Tb927_05_v4:641497-645210:-	hypothetical protein, conserved	-1	1103	2609	8	2	185	70.25	12.5417	27.5468	5.63351	1.12213	0.44918	14.4894	47.4069	6.16579	2.06126	0.42554
Tb927.5.3200	Tb927_05_v4:995967-997546:-	hypothetical protein, conserved	-1	799	779	8	0	140	79.625	54.7555	14.1385	67.3274	0.19363	1.2296	35.4378	11.05	27.5337	3.8656	0.77696
Tb927.5.3900	Tb927_05_v4:1211556-1214694:+	hypothetical protein, conserved	-1	903	2234	8	4	290	100.625	47.9514	47.0208	25.5548	17.3047	0.53293	45.4768	44.5489	57.9135	19.0972	1.27347
Tb927.5.510	Tb927_05_v4:162090-163413:-	hypothetical protein, conserved	GO:0031966:mitochondrial membrane;GO:0044429:mitochondrial part	939	383	8	1	140	53	19.3244	20.9497	278.323	2.63623	14.4027	29.8703	8.14443	353.148	3.60905	11.8227
Tb927.5.710	Tb927_05_v4:248136-251752:+	hypothetical protein, conserved	-1	718	2897	8	1	101	50.75	24.8757	38.7912	3.2577	5.38697	0.13096	31.9571	17.2325	2.26555	9.32034	0.07089
Tb927.6.1210	Tb927_06_v4:461776-463226:-	hypothetical protein, conserved	-1	832	617	8	4	239	94.625	40.406	44.0105	99.047	4.4629	2.45129	28.9213	32.1341	43.3841	8.97134	1.50008
Tb927.6.4050	Tb927_06_v4:1180291-1181801:-	hypothetical protein, conserved,zinc finger protein family member, putative (ZC3H14)	GO:0008150:biological_process;GO:0005575:cellular_component;GO:0003674:molecular_function;GO:0003676:nucleic acid binding;GO:0003723:RNA binding;GO:0008270:zinc ion binding	688	821	8	0	95	39.875	8.54045	42.7474	2.44979	0.22487	0.28685	3.40793	20.7855	0.36575	0.1247	0.10732
Tb927.6.4640	Tb927_06_v4:1294888-1298415:+	hypothetical protein, conserved	-1	812	2714	8	3	128	59.375	23.8977	25.1857	17.2728	16.386	0.72278	18.4878	39.3576	14.0831	7.13196	0.76175
Tb927.7.1760	Tb927_07_v4:432084-434089:+	hypothetical protein, conserved	-1	790	1214	8	4	200	67.625	32.5686	42.6521	45.1143	7.05025	1.38521	33.0341	36.8332	20.8127	8.90529	0.63004
Tb927.7.1920	Tb927_07_v4:458114-460385:+	paraflagellar rod component, putative (PFC5)	GO:0008150:biological_process;GO:0005575:cellular_component;GO:0003674:molecular_function	639	1631	8	3	155	68.75	35.8252	35.6621	73.0409	6.77933	2.03881	31.0307	57.7972	90.95	4.69925	2.93097
Tb927.7.2180	Tb927_07_v4:565094-566750:-	hypothetical protein, conserved	-1	903	752	8	2	332	104	27.7132	28.4713	9.87536	6.682	0.35634	26.7885	45.2375	2.68109	6.88829	0.10008
Tb927.7.250	Tb927_07_v4:44419-46987:+	hypothetical protein, conserved,zinc finger protein family member, putative (ZC3H16)	-1	813	1754	8	1	101	48.125	34.3123	85.2866	10.8494	5.8993	0.31619	61.9631	173.297	23.0873	7.43978	0.3726
Tb927.7.3010	Tb927_07_v4:757580-760965:+	hypothetical protein, conserved	-1	1144	2240	8	1	146	86	18.2597	39.4988	12.4324	2.70479	0.68087	23.6767	38.7511	6.28141	1.12493	0.2653
Tb927.7.3320	Tb927_07_v4:855890-857105:-	ATG12/APG12, putative (ATG12)	-1	810	404	8	4	203	70.25	26.0336	30.7784	75.8251	1.71904	2.91259	26.4709	36.7681	40.5615	9.16205	1.53231
Tb927.7.6620	Tb927_07_v4:1808851-1811133:-	hypothetical protein, conserved	-1	659	1622	8	2	131	63.125	38.7858	15.3688	52.2708	4.46064	1.34768	59.6458	7.83094	103.779	7.87647	1.73992
Tb927.7.7510	Tb927_07_v4:2175397-2177041:+	hypothetical protein	-1	906	737	8	2	356	132.5	1333.79	356.218	1735.65	19.9796	1.30129	60.151	55.9307	59.6024	4.68747	0.99088
Tb927.8.1040	Tb927_08_v4:328540-329941:-	hypothetical protein, conserved	-1	966	434	8	0	290	92	48.9168	30.647	66.306	2.24223	1.35548	43.1219	49.8178	44.7754	3.0641	1.03835
Tb927.8.1310	Tb927_08_v4:424654-426557:-	mitochondrial carrier protein, putative,ADP/ATP mitochondrial translocase, putative,adenine nucleotide mitochondrial translocator, putative	GO:0006810:transport;GO:0005743:mitochondrial inner membrane;GO:0016020:membrane;GO:0016021:integral to membrane;GO:0005471:ATP:ADP antiporter activity;GO:0005488:binding	898	1004	8	3	284	104.375	25.2192	38.39	15.4098	1.72287	0.61103	22.418	42.8583	42.9829	5.82794	1.91734
Tb927.8.1650	Tb927_08_v4:545906-548434:+	hypothetical protein, conserved	GO:0008150:biological_process;GO:0016021:integral to membrane;GO:0003674:molecular_function	752	1775	8	0	86	42.875	5.92539	21.7562	2.52772	0.61721	0.42659	3.01246	12.0714	0.29001	0.74158	0.09627
Tb927.8.1950	Tb927_08_v4:626529-629434:+	hypothetical protein, conserved	-1	772	2132	8	6	437	89.75	34.8978	122.362	106.819	175.556	3.06092	35.3457	20.94	80.1611	18.1147	2.26792
Tb927.8.3520	Tb927_08_v4:1045708-1048728:+	hypothetical protein, conserved	-1	1247	1772	8	2	332	103.625	15.8278	9.37144	19.2083	1.36476	1.21358	7.05267	7.47904	5.56795	2.20163	0.78948
Tb927.8.3600	Tb927_08_v4:1081477-1082499:-	hypothetical protein, conserved	-1	755	266	8	2	332	100.25	78.3472	31.4727	80.2651	7.37709	1.02448	69.188	13.1763	76.7639	6.30678	1.1095
Tb927.8.3770	Tb927_08_v4:1124408-1126193:-	mitogen-activated protein kinase, putative	GO:0006468:protein phosphorylation;GO:0005575:cellular_component;GO:0004672:protein kinase activity;GO:0004674:protein serine/threonine kinase activity;GO:0004713:protein tyrosine kinase activity;GO:0005524:ATP binding	555	1229	8	2	146	71.375	73.2169	12.2828	255.8	1.67258	3.49373	36.4758	8.51416	121.956	0.30917	3.34348
Tb927.8.7630	Tb927_08_v4:2201365-2203508:+	amino acid transporter 1, putative (AATP1)	GO:0006865:amino acid transport;GO:0016020:membrane;GO:0005275:amine transmembrane transporter activity	739	1403	8	4	191	90.5	25.96	13.4415	41.904	5.86196	1.61417	36.6052	11.1899	126.98	1.4512	3.4689
Tb927.8.7640	Tb927_08_v4:2204090-2206233:+	amino acid transporter 1, putative (AATP1)	GO:0006865:amino acid transport;GO:0016020:membrane;GO:0005275:amine transmembrane transporter activity	739	1403	8	3	191	92.75	27.7647	12.1237	38.9266	5.44325	1.40201	44.272	12.3678	144.439	1.4512	3.26253
Tb927.8.7650	Tb927_08_v4:2206815-2208955:+	amino acid transporter, putative	GO:0006865:amino acid transport;GO:0016020:membrane;GO:0005275:amine transmembrane transporter activity	739	1400	8	3	191	92.75	26.5722	14.7593	36.4683	8.16487	1.37242	42.6792	9.84379	117.968	1.97363	2.76406
Tb09.160.0410	Tb927_09_v4:340114-341728:-	hypothetical protein, conserved	GO:0044429:mitochondrial part	687	926	7	6	374	107.857	37.6499	47.9128	55.1356	53.3729	1.46443	24.7763	27.6035	29.6947	24.9142	1.19851
Tb09.160.4570	Tb927_09_v4:977962-979618:+	arginine kinase (AK)	GO:0008150:biological_process;GO:0005575:cellular_component;GO:0016301:kinase activity;GO:0016772:transferase activity, transferring phosphorus-containing groups	543	1112	7	2	128	60.7143	88.2769	12.9129	355.48	3.98894	4.02688	53.0618	12.1374	321.577	0.395	6.06041
Tb09.160.4610	Tb927_09_v4:987655-989261:+	hypothetical protein, conserved	-1	730	875	7	0	155	71	44.2962	32.0169	61.5319	1.05968	1.3891	16.9829	71.3743	19.8554	0.52887	1.16914
Tb09.211.1695	Tb927_09_v4:1559741-1560612:-	small nuclear ribonucleoprotein Sm-F (Sm-F)	GO:0006397:mRNA processing;GO:0045291:nuclear mRNA trans splicing, SL addition;GO:0005634:nucleus;GO:0005732:small nucleolar ribonucleoprotein complex	643	227	7	1	110	65.4286	131.276	17.2657	107.686	1.44368	0.8203	99.7003	10.83	186.33	1.80129	1.8689
Tb09.211.2600	Tb927_09_v4:1733667-1735482:+	hypothetical protein, conserved	GO:0044429:mitochondrial part	882	932	7	2	191	74.4286	51.6181	62.715	21.0823	7.71815	0.40843	61.7755	38.8422	29.2734	7.44139	0.47387
Tb09.211.2950	Tb927_09_v4:1791580-1794307:+	hypothetical protein, conserved	-1	765	1961	7	0	113	61.5714	14.6003	11.9662	11.5976	0.60672	0.79434	6.75341	26.252	5.99383	2.52338	0.88753
Tb09.211.4920	Tb927_09_v4:2208467-2209660:-	dynein-associated protein, putative	GO:0007018:microtubule-based movement;GO:0005575:cellular_component;GO:0003674:molecular_function	896	296	7	2	260	103.571	153.973	76.734	255.069	7.9429	1.65658	106.917	37.125	147.677	21.353	1.38123
Tb09.244.2450	Tb927_09_v4:2381975-2383362:+	BARP protein (BARP)	GO:0008150:biological_process;GO:0009986:cell surface;GO:0045121:membrane raft;GO:0003674:molecular_function	406	980	7	0	104	65	16.2971	6.23647	31.4164	0.76214	1.92773	5.90035	4.90055	18.8224	0.10566	3.19004
Tb09.244.2470	Tb927_09_v4:2378336-2379579:+	BARP protein (BARP)	GO:0008150:biological_process;GO:0009986:cell surface;GO:0045121:membrane raft;GO:0003674:molecular_function	406	836	7	0	101	54.2857	8.62019	8.63511	7.40258	0	0.85875	5.65234	5.8194	3.59189	0.21132	0.63547
Tb11.01.1770	Tb927_11_01_v4:2639875-2641813:+	vacuolar sorting-associated protein-like, putative	GO:0007034:vacuolar transport;GO:0042147:retrograde transport, endosome to Golgi;GO:0030904:retromer complex;GO:0003674:molecular_function	864	1073	7	1	275	128.429	41.0232	58.1604	32.7307	1.6116	0.79786	27.0606	72.0346	47.8149	4.07129	1.76695
Tb11.01.5320	Tb927_11_01_v4:3609403-3610579:+	small GTPase, putative,ras-related rab-4 (RAB4)	GO:0006886:intracellular protein transport;GO:0006913:nucleocytoplasmic transport;GO:0007165:signal transduction;GO:0007264:small GTPase mediated signal transduction;GO:0015031:protein transport;GO:0005575:cellular_component;GO:0005622:intracellular;GO:0003924:GTPase activity;GO:0005515:protein binding;GO:0005525:GTP binding	579	596	7	0	380	95	84.3131	17.1559	94.2301	3.47371	1.11762	42.0416	8.80554	51.2466	0.88907	1.21895
Tb11.01.5380	Tb927_11_01_v4:3618900-3620592:+	hypothetical protein, conserved	-1	537	1154	7	0	158	86.4286	41.6881	15.2334	25.875	0	0.62068	24.3531	22.1147	29.5524	0.07988	1.2135
Tb11.01.5690	Tb927_11_01_v4:3676424-3679535:+	DRBD4 (DRBD4)	GO:0006396:RNA processing;GO:0005575:cellular_component;GO:0003676:nucleic acid binding;GO:0003723:RNA binding	1593	1517	7	1	251	97.1429	64.0673	49.2732	123.302	8.64378	1.92457	55.495	18.5005	138.363	7.80933	2.49326
Tb11.01.6370	Tb927_11_01_v4:3858428-3860554:-	hypothetical protein, conserved	GO:0003677:DNA binding	623	1502	7	0	218	94.1429	38.6427	12.8179	35.8458	5.71175	0.92762	26.493	16.3673	14.8227	3.64938	0.5595
Tb11.01.6780	Tb927_11_01_v4:3964601-3966235:-	chaperone protein DNAj, putative,heat shock protein-like protein, putative	GO:0006457:protein folding;GO:0005575:cellular_component;GO:0005515:protein binding;GO:0031072:heat shock protein binding;GO:0051082:unfolded protein binding	674	959	7	0	143	68.8571	55.8516	47.97	122.287	0.91818	2.1895	39.6135	20.8482	112.992	6.61919	2.85235
Tb11.01.6900	Tb927_11_01_v4:3988546-3991176:-	hypothetical protein, conserved	-1	764	1865	7	5	176	80.4286	20.9913	57.6151	19.163	31.7933	0.9129	19.9029	100.181	12.3057	38.9109	0.61829
Tb11.01.7320	Tb927_11_01_v4:4093507-4094670:-	hypothetical protein	-1	689	473	7	1	170	82.5714	52.7072	75.7595	20.9338	55.2389	0.39717	44.0357	91.3234	2.358	37.6676	0.05355
Tb11.01.8070	Tb927_11_01_v4:4288377-4289776:-	hypothetical protein, conserved	GO:0006457:protein folding;GO:0008150:biological_process;GO:0005575:cellular_component;GO:0044429:mitochondrial part;GO:0003674:molecular_function	763	635	7	3	383	156.714	52.4498	21.6978	57.5	7.50251	1.09629	29.6681	28.8469	57.7595	7.42131	1.94686
Tb11.02.0380	Tb927_11_01_v4:819755-823302:-	hypothetical protein, conserved	GO:0008150:biological_process;GO:0005575:cellular_component;GO:0003674:molecular_function;GO:0005515:protein binding	1237	2309	7	0	482	125.857	9.11006	16.5326	24.3897	4.25244	2.67723	8.32062	22.3169	14.7326	4.71629	1.77062
Tb11.02.0820	Tb927_11_01_v4:951459-953054:+	ras-like small GTPase, putative (TbGTR)	GO:0008150:biological_process;GO:0005575:cellular_component;GO:0005634:nucleus;GO:0005737:cytoplasm;GO:0005525:GTP binding	371	1223	7	3	65	36.2857	43.3175	14.6996	71.9805	2.08509	1.6617	20.9964	10.223	22.4133	1.50315	1.06748
Tb11.02.1510	Tb927_11_01_v4:1151633-1155722:+	hypothetical protein, conserved	GO:0008150:biological_process;GO:0005575:cellular_component;GO:0003674:molecular_function	654	3434	7	1	191	71.8571	18.6035	22.6338	13.2457	0.94626	0.712	13.851	10.4577	9.46892	0.98389	0.68363
Tb11.02.3540	Tb927_11_01_v4:1620628-1621978:+	hypothetical protein, conserved	-1	528	821	7	4	149	57.2857	20.4022	34.6749	101.572	15.823	4.9785	11.0568	43.4524	7.31503	22.6674	0.66158
Tb11.02.3950	Tb927_11_01_v4:1698929-1704658:-	ABC transporter, putative	GO:0006810:transport;GO:0009898:internal side of plasma membrane;GO:0016021:integral to membrane;GO:0000166:nucleotide binding;GO:0005524:ATP binding;GO:0016887:ATPase activity;GO:0017111:nucleoside-triphosphatase activity;GO:0042626:ATPase activity, coupled to transmembrane movement of substances	512	5216	7	1	167	70.5714	5.56378	8.74942	4.86447	0.60435	0.87431	2.539	7.8934	0.13159	0.41892	0.05183
Tb11.02.4090	Tb927_11_01_v4:1725004-1727556:-	hypothetical protein, conserved,predicted zinc finger protein	GO:0008150:biological_process;GO:0016021:integral to membrane;GO:0008270:zinc ion binding;GO:0046872:metal ion binding	815	1736	7	1	164	65.4286	13.1268	10.5152	13.7246	0.75933	1.04555	9.2404	12.2063	8.20389	3.78971	0.88783
Tb11.02.4890	Tb927_11_01_v4:1956134-1957214:-	pterin-4-alpha-carbinolamine dehydratase, putative	GO:0006729:tetrahydrobiopterin biosynthetic process;GO:0005739:mitochondrion;GO:0044429:mitochondrial part;GO:0008124:4-alpha-hydroxytetrahydrobiopterin dehydratase activity	705	374	7	2	224	87.2857	85.407	74.5927	139.822	17.7756	1.63712	37.7377	33.6895	55.2849	15.577	1.46498
Tb11.12.0016	Tb927_11_01_v4:2367410-2369589:+	glutathionylspermidine synthetase, putative	GO:0006576:cellular biogenic amine metabolic process;GO:0016021:integral to membrane;GO:0008885:glutathionylspermidine synthase activity	1354	824	7	0	353	152	45.1469	40.2773	88.9981	1.02838	1.9713	22.1086	33.1543	14.8371	1.48905	0.6711
Tb11.18.0005	Tb927_11_01_v4:616562-618300:+	hypothetical protein, conserved	-1	1012	725	7	2	188	95	84.0868	93.9206	230.47	51.979	2.74086	30.8735	165.392	91.4159	149.336	2.96099
Tb11.39.0005	Tb927_11_01_v4:524032-526708:-	hypothetical protein, conserved	-1	963	1712	7	3	326	84.2857	13.0832	39.8439	32.0814	4.65909	2.4521	27.6377	53.9115	130.547	23.5201	4.7235
Tb11.47.0015	Tb927_11_01_v4:378763-383091:+	hypothetical protein, conserved	-1	857	3470	7	0	122	53.8571	5.78135	29.3177	4.59237	0.36106	0.79434	11.4317	39.4674	38.719	8.05891	3.38697
Tb927.1.1610	Tb927_01_v4:410894-412223:+	hypothetical protein, conserved	GO:0044429:mitochondrial part	516	812	7	1	113	42.2857	30.9425	10.1914	36.5826	0	1.18228	24.273	13.7365	14.8979	2.90971	0.61376
Tb927.1.3560	Tb927_01_v4:758687-762086:-	hypothetical protein, conserved	GO:0001539:ciliary or flagellar motility;GO:0005515:protein binding	801	2597	7	6	146	69.2857	20.3244	85.1054	13.9403	39.5959	0.68589	8.09218	30.04	9.18405	19.9224	1.13493
Tb927.1.890	Tb927_01_v4:278431-279928:-	hypothetical protein, conserved	-1	726	770	7	2	101	58.5714	75.1255	17.1698	41.7929	3.40967	0.55631	41.5851	11.3903	12.145	13.9446	0.29205
Tb927.2.2430	Tb927_02_v4:478293-480378:-	casein kinase II, alpha chain (CK2A2)	GO:0006468:protein phosphorylation;GO:0004672:protein kinase activity;GO:0004674:protein serine/threonine kinase activity;GO:0004713:protein tyrosine kinase activity;GO:0005524:ATP binding	966	1118	7	1	215	78.2857	11.3238	11.291	36.9487	1.92191	3.26292	17.7963	17.1209	94.5432	9.68079	5.31253
Tb927.2.3370	Tb927_02_v4:623669-625561:-	UDP-Gal or UDP-GlcNAc-dependent glycosyltransferase, putative (10C8.485)	GO:0006486:protein glycosylation;GO:0006506:GPI anchor biosynthetic process;GO:0016020:membrane;GO:0016021:integral to membrane;GO:0008194:UDP-glycosyltransferase activity;GO:0008378:galactosyltransferase activity	758	1133	7	2	278	96.7143	29.7398	35.7163	129.042	4.08216	4.33904	23.652	60.2891	118.773	2.65987	5.02167
Tb927.2.4280	Tb927_02_v4:759933-764132:-	kinetoplastid-specific dual specificity phosphatase, putative (28H13.490)	GO:0006470:protein dephosphorylation;GO:0016311:dephosphorylation;GO:0005575:cellular_component;GO:0008138:protein tyrosine/serine/threonine phosphatase activity;GO:0016791:phosphatase activity	1070	3128	7	1	395	176.429	16.2516	28.5784	20.4274	3.7594	1.25695	20.5927	56.5393	47.1899	15.2747	2.29158
Tb927.2.5410	Tb927_02_v4:962670-967175:-	ABC transporter, putative,multidrug resistance protein (1F7.75)	GO:0006810:transport;GO:0016021:integral to membrane;GO:0043190:ATP-binding cassette (ABC) transporter complex;GO:0000166:nucleotide binding;GO:0005524:ATP binding;GO:0016887:ATPase activity;GO:0017111:nucleoside-triphosphatase activity;GO:0042626:ATPase activity, coupled to transmembrane movement of substances	659	3845	7	4	110	44	16.2097	35.4664	6.23684	10.7995	0.38476	25.7435	55.477	6.81673	14.5161	0.26479
Tb927.2.5530	Tb927_02_v4:981617-987300:-	hypothetical protein, conserved (1F7.135)	GO:0008150:biological_process;GO:0005575:cellular_component;GO:0003674:molecular_function	1114	4568	7	1	185	69.7143	12.0239	19.5819	5.24971	4.16644	0.43661	21.3695	38.7901	42.2213	3.65822	1.97577
Tb927.3.2330	Tb927_03_v4:596450-599539:+	hypothetical protein, conserved	GO:0005488:binding	1232	1856	7	1	197	69.7143	16.8954	25.4529	38.1783	2.51159	2.25968	12.8974	21.3477	24.384	2.78555	1.89061
Tb927.3.3600	Tb927_03_v4:1012767-1014478:+	hypothetical protein	-1	1234	476	7	2	485	129.286	58.1036	33.4612	0	45.6368	-1	50.6811	14.511	0.09012	14.4614	0.00178
Tb927.4.1350	Tb927_04_v4:354577-356386:-	glyoxalase II (glx2-2)	GO:0016787:hydrolase activity	816	992	7	3	107	56.8571	42.0168	26.7331	17.6237	16.4952	0.41944	79.1612	48.3081	5.44867	8.41126	0.06883
Tb927.4.1730	Tb927_04_v4:440217-441438:-	hypothetical protein, conserved	-1	741	479	7	2	266	84.2857	23.1772	28.3875	51.033	6.05493	2.20186	20.5089	25.0885	42.4497	17.3095	2.06982
Tb927.4.3840	Tb927_04_v4:1002060-1004476:-	nucleolar protein, putative	GO:0006364:rRNA processing;GO:0003723:RNA binding;GO:0008757:S-adenosylmethionine-dependent methyltransferase activity	838	1577	7	2	347	135.714	35.1993	32.7715	28.2547	12.1851	0.8027	48.7707	35.9106	66.0463	15.2035	1.35422
Tb927.4.3860	Tb927_04_v4:1007267-1011712:-	receptor-type adenylate cyclase GRESAG 4, putative	GO:0009190:cyclic nucleotide biosynthetic process;GO:0023034:intracellular signaling pathway;GO:0016021:integral to membrane;GO:0004016:adenylate cyclase activity;GO:0016849:phosphorus-oxygen lyase activity	746	3698	7	1	386	108.286	5.79358	61.8772	1.21328	2.90348	0.20942	2.97596	36.922	0.2088	5.11779	0.07016
Tb927.4.3870	Tb927_04_v4:1012428-1016873:-	receptor-type adenylate cyclase GRESAG 4, putative	GO:0009190:cyclic nucleotide biosynthetic process;GO:0023034:intracellular signaling pathway;GO:0016021:integral to membrane;GO:0004016:adenylate cyclase activity;GO:0016849:phosphorus-oxygen lyase activity	746	3698	7	1	386	108.286	5.84625	68.9265	2.00818	5.39217	0.3435	3.19453	54.3413	0.1508	4.83028	0.04721
Tb927.4.4410	Tb927_04_v4:1168174-1172357:-	adenylyl cyclase (GRESAG 4.4)	GO:0009190:cyclic nucleotide biosynthetic process;GO:0023034:intracellular signaling pathway;GO:0016021:integral to membrane;GO:0004016:adenylate cyclase activity;GO:0005524:ATP binding;GO:0016849:phosphorus-oxygen lyase activity	448	3734	7	1	212	77	13.2489	10.4341	30.6196	1.38137	2.3111	4.6457	6.38412	2.88357	0.86178	0.6207
Tb927.4.4440	Tb927_04_v4:1182723-1186915:-	adenylyl cyclase (GRESAG 4.4)	GO:0009190:cyclic nucleotide biosynthetic process;GO:0023034:intracellular signaling pathway;GO:0016021:integral to membrane;GO:0004016:adenylate cyclase activity;GO:0005524:ATP binding;GO:0016849:phosphorus-oxygen lyase activity	448	3743	7	1	212	77	19.8776	21.7377	36.4981	5.18015	1.83614	6.17937	9.2986	3.70181	5.55369	0.59906
Tb927.4.460	Tb927_04_v4:135156-137115:-	Alkylated DNA repair protein (alkB homolog), putative	-1	987	971	7	4	323	121.571	40.3179	59.0032	27.2462	26.9613	0.67578	40.2766	36.4109	35.122	21.6878	0.87202
Tb927.4.5390	Tb927_04_v4:1465473-1467499:-	serine/threonine-protein kinase NrkA,nek1/NIMA-related kinase A (NrkA)	GO:0006468:protein phosphorylation;GO:0005575:cellular_component;GO:0004672:protein kinase activity;GO:0004674:protein serine/threonine kinase activity;GO:0004713:protein tyrosine kinase activity;GO:0005524:ATP binding	730	1295	7	3	185	62.4286	34.1411	12.2732	46.7129	9.11329	1.36823	20.8853	4.68447	18.2521	5.58254	0.87392
Tb927.5.1170	Tb927_05_v4:397512-398861:+	hypothetical protein, conserved	-1	884	464	7	0	68	39.7143	42.8158	32.1679	53.3496	7.00063	1.24603	20.7699	10.1282	17.7507	3.8336	0.85463
Tb927.5.2140	Tb927_05_v4:674982-678223:-	regulator of nonsense transcripts 1, putative,nonsense mRNA reducing factor 1, putative	GO:0000184:nuclear-transcribed mRNA catabolic process, nonsense-mediated decay;GO:0005737:cytoplasm;GO:0000166:nucleotide binding;GO:0003677:DNA binding;GO:0004386:helicase activity;GO:0005524:ATP binding;GO:0008270:zinc ion binding;GO:0017111:nucleoside-triphosphatase activity	712	2528	7	3	122	66.7143	24.8085	73.5857	12.546	16.7317	0.50572	17.6591	58.9447	21.279	21.3282	1.20499
Tb927.5.3620	Tb927_05_v4:1132128-1134735:+	kinetoplastid-specific dual specificity phosphatase, putative	GO:0006470:protein dephosphorylation;GO:0016311:dephosphorylation;GO:0008138:protein tyrosine/serine/threonine phosphatase activity;GO:0016791:phosphatase activity	1269	1337	7	0	143	64.5714	68.1767	48.961	115.254	3.16987	1.69052	28.1349	29.3485	25.2508	3.95508	0.89749
Tb927.5.3840	Tb927_05_v4:1194892-1197133:+	hypothetical protein, conserved	-1	513	1727	7	0	158	89	26.9542	30.7531	13.5274	1.50793	0.50187	16.633	64.4785	17.462	1.33793	1.04984
Tb927.5.4530	Tb927_05_v4:1330880-1332336:-	fatty acid elongase, putative	GO:0042759:long-chain fatty acid biosynthetic process;GO:0016021:integral to membrane;GO:0030176:integral to endoplasmic reticulum membrane;GO:0009922:fatty acid elongase activity	697	758	7	3	179	86.8571	85.822	32.1356	141.855	3.32957	1.6529	53.3169	29.7052	92.586	17.8483	1.73652
Tb927.5.620	Tb927_05_v4:206605-208396:-	hypothetical protein	-1	525	1265	7	2	167	82.1429	14.9349	30.7922	10.5181	10.0196	0.70426	4.32527	16.9355	1.08515	2.28786	0.25089
Tb927.6.2140	Tb927_06_v4:682382-683878:-	hypothetical protein, conserved	GO:0008152:metabolic process;GO:0044429:mitochondrial part;GO:0003824:catalytic activity	692	803	7	3	212	92.4286	35.8978	33.2122	86.7014	11.1788	2.41523	37.8629	38.0063	80.987	3.59545	2.13895
Tb927.6.2430	Tb927_06_v4:744308-746271:+	hypothetical protein, conserved (ATG5)	-1	622	1340	7	0	101	61.5714	38.0818	87.0514	27.479	1.74115	0.72158	24.1743	129.449	17.095	3.65525	0.70715
Tb927.6.380	Tb927_06_v4:181198-182852:-	hypothetical protein, conserved	GO:0008150:biological_process;GO:0016021:integral to membrane;GO:0003674:molecular_function;GO:0005488:binding	703	950	7	2	107	71	17.0167	14.961	19.2171	3.96138	1.12931	9.16274	4.86439	4.69614	1.22041	0.51253
Tb927.6.3810	Tb927_06_v4:1128949-1131008:-	hypothetical protein, conserved	-1	523	1535	7	0	122	64.1429	17.3834	22.7169	69.6465	15.0868	4.0065	15.2705	14.5037	33.0883	12.3033	2.16681
Tb927.6.4720	Tb927_06_v4:1312894-1314341:+	hypothetical protein, conserved,zinc finger protein family member, putative (ZC3H15)	GO:0008150:biological_process;GO:0005575:cellular_component;GO:0003674:molecular_function;GO:0003676:nucleic acid binding;GO:0003723:RNA binding;GO:0008270:zinc ion binding	829	617	7	0	296	122	13.2582	40.8805	126.63	1.67964	9.55103	11.4879	31.2004	30.1047	3.05301	2.62056
Tb927.7.1030	Tb927_07_v4:264480-267843:+	heat shock 70 kDa protein, putative (HSP70)	GO:0008150:biological_process;GO:0005575:cellular_component;GO:0003674:molecular_function;GO:0005524:ATP binding	849	2513	7	4	248	120.714	43.7902	48.6351	12.5594	22.2322	0.28681	45.4256	46.4304	13.4172	40.9269	0.29537
Tb927.7.1220	Tb927_07_v4:312767-317113:+	hypothetical protein, conserved	-1	1121	3224	7	1	101	49.5714	23.0171	23.282	18.8594	0.69007	0.81936	35.4463	13.8661	26.3851	7.42382	0.74437
Tb927.7.2990	Tb927_07_v4:749919-751721:+	hypothetical protein, conserved	GO:0044429:mitochondrial part	872	929	7	1	185	94.1429	48.64	52.2662	44.4657	30.517	0.91418	42.1644	75.5093	38.7878	42.3563	0.91992
Tb927.7.3640	Tb927_07_v4:948081-949888:-	hypothetical protein, conserved	-1	751	1055	7	2	158	101	42.4616	19.451	58.806	5.76829	1.38492	55.9287	20.3665	25.4538	19.7637	0.45511
Tb927.7.3900	Tb927_07_v4:1020467-1021901:+	vacuolar transporter chaperone, putative	GO:0020022:acidocalcisome	891	542	7	1	206	69.2857	114.993	53.119	172.983	19.2741	1.50429	148.671	45.7072	230.317	9.48462	1.54917
Tb927.7.3990	Tb927_07_v4:1050081-1056158:+	mitochondrial DNA polymerase I protein C (TbPOL1C)	GO:0006260:DNA replication;GO:0006281:DNA repair;GO:0006310:DNA recombination;GO:0009379:Holliday junction helicase complex;GO:0044429:mitochondrial part;GO:0003677:DNA binding;GO:0003887:DNA-directed DNA polymerase activity;GO:0005524:ATP binding;GO:0009378:four-way junction helicase activity	1127	4949	7	0	278	88.1429	12.9086	45.1064	2.34462	0.13728	0.18163	11.4075	87.2777	6.09353	1.86511	0.53417
Tb927.7.4010	Tb927_07_v4:1059616-1060840:+	hypothetical protein, conserved	-1	987	236	7	3	221	85.1429	74.2766	35.915	108.824	4.2323	1.46512	72.9775	27.1507	108.88	7.17131	1.49196
Tb927.7.4450	Tb927_07_v4:1181279-1184962:-	hypothetical protein, conserved	-1	692	2990	7	2	188	78.2857	18.2393	15.1988	34.5648	5.58938	1.89508	20.6282	10.3327	26.0541	6.69498	1.26303
Tb927.7.4920	Tb927_07_v4:1297057-1300124:-	hypothetical protein, conserved	-1	1246	1820	7	3	419	175.143	42.3785	76.5948	11.136	40.2306	0.26278	35.2557	88.2736	2.05059	35.3233	0.05816
Tb927.7.5350	Tb927_07_v4:1427074-1429836:+	hypothetical protein, conserved	-1	1211	1550	7	0	293	76.5714	42.8493	29.1109	41.623	1.27757	0.97138	47.0129	62.2271	28.3953	2.4442	0.60399
Tb927.7.5380	Tb927_07_v4:1436341-1439280:+	RNA-binding protein, putative	GO:0006396:RNA processing;GO:0005575:cellular_component;GO:0003676:nucleic acid binding;GO:0003723:RNA binding	1139	1799	7	1	104	58.5714	9.63563	16.4161	3.526	0.54333	0.36593	4.38928	10.208	0.23845	2.41039	0.05433
Tb927.7.5620	Tb927_07_v4:1520456-1522670:+	hypothetical protein, conserved	GO:0008270:zinc ion binding	924	1289	7	4	386	121.571	29.4648	40.4716	7.80171	21.2648	0.26478	69.5558	65.8767	22.9629	38.7655	0.33014
Tb927.7.5960	Tb927_07_v4:1601965-1604379:+	hypothetical protein, conserved	-1	617	1796	7	2	290	113	20.0626	8.52315	37.7309	4.01203	1.88066	34.0651	12.7979	97.4746	5.00586	2.86142
Tb927.7.5970	Tb927_07_v4:1605208-1607583:+	hypothetical protein, conserved	-1	617	1757	7	2	290	113	17.1823	4.41941	33.9895	3.76128	1.97817	65.2545	13.201	183.285	4.0325	2.80877
Tb927.7.5990	Tb927_07_v4:1611432-1613807:+	hypothetical protein, conserved	-1	617	1757	7	1	290	113	14.0784	9.47016	27.4734	3.00902	1.95146	61.5034	13.201	164.168	11.2632	2.66924
Tb927.7.6480	Tb927_07_v4:1758295-1761432:+	hypothetical protein, conserved	-1	854	2282	7	3	311	149.857	16.6433	30.7891	7.32213	8.5147	0.43994	29.6166	25.1178	10.621	2.4111	0.35862
Tb927.7.920	Tb927_07_v4:216317-229403:-	dynein heavy chain, putative	GO:0007018:microtubule-based movement;GO:0030286:dynein complex;GO:0000036:acyl carrier activity;GO:0003777:microtubule motor activity;GO:0005524:ATP binding;GO:0016887:ATPase activity	747	12338	7	0	137	56.4286	13.6235	13.5583	9.11631	0.20711	0.66916	23.9521	7.82399	15.5555	0.40198	0.64944
Tb927.8.1290	Tb927_08_v4:414144-419149:-	hypothetical protein, conserved	-1	1684	3320	7	1	206	78.2857	13.8451	26.1389	14.2132	3.95053	1.02659	10.2815	13.3286	13.0243	4.8145	1.26677
Tb927.8.1300	Tb927_08_v4:419851-423747:-	hypothetical protein, conserved	-1	1727	2168	7	3	131	85.1429	17.0693	35.5254	18.697	16.8421	1.09536	11.0414	26.4256	13.8902	6.18498	1.25802
Tb927.8.1510	Tb927_08_v4:489527-493862:+	ATP-dependent DEAD/H RNA helicase, putative	GO:0006139:nucleobase, nucleoside, nucleotide and nucleic acid metabolic process;GO:0005575:cellular_component;GO:0003676:nucleic acid binding;GO:0004386:helicase activity;GO:0005524:ATP binding;GO:0008026:ATP-dependent helicase activity	1301	484	7	0	143	101.429	48.4644	52.0983	130.891	3.0919	2.70077	73.0965	33.788	149.287	7.05615	2.04233
Tb927.8.3020	Tb927_08_v4:906415-909089:+	hypothetical protein, conserved	-1	637	2036	7	1	149	54.2857	9.94894	34.2452	23.5566	0.97152	2.36775	12.765	20.3023	27.601	0.26937	2.16225
Tb927.8.3050	Tb927_08_v4:916458-918842:+	hypothetical protein, conserved	-1	680	1703	7	0	119	62	17.8415	38.0947	23.8021	0.91008	1.33409	17.196	52.8494	26.6251	2.71263	1.54833
Tb927.8.3930	Tb927_08_v4:1170056-1172928:-	hypothetical protein, conserved	-1	943	1928	7	0	146	104	13.941	19.415	27.8453	0.32813	1.99737	7.35273	6.3956	8.63289	0.36392	1.17411
Tb927.8.4370	Tb927_08_v4:1302405-1305802:-	hypothetical protein, conserved	-1	664	2732	7	1	239	69.7143	13.9732	22.2929	14.7805	3.72805	1.05777	8.94402	21.5368	10.2533	1.93814	1.14639
Tb927.8.5590	Tb927_08_v4:1659750-1662009:+	hypothetical protein, conserved	GO:0045454:cell redox homeostasis;GO:0009055:electron carrier activity;GO:0015035:protein disulfide oxidoreductase activity	1446	812	7	1	155	74.4286	45.5742	50.9149	64.5911	23.7528	1.41727	14.1656	31.9048	22.5053	11.5995	1.58872
Tb927.8.7610	Tb927_08_v4:2196340-2198288:+	amino acid transporter 1, putative (AATP1)	GO:0006865:amino acid transport;GO:0016020:membrane;GO:0005275:amine transmembrane transporter activity	544	1403	7	3	167	76.1429	38.1765	14.6793	72.6703	5.97241	1.90353	38.954	6.85762	122.455	0.78856	3.14358
Tb927.8.7740	Tb927_08_v4:2229691-2231906:+	amino acid transporter, putative	GO:0006810:transport;GO:0006865:amino acid transport;GO:0016021:integral to membrane;GO:0005275:amine transmembrane transporter activity;GO:0005524:ATP binding	811	1403	7	3	125	55.1429	29.4306	32.4216	10.476	18.8862	0.35596	51.4512	11.6532	35.651	5.13077	0.69291
Tb927.8.7840	Tb927_08_v4:2285449-2288756:+	dynein heavy chain, cytosolic, putative	GO:0000132:establishment of mitotic spindle orientation;GO:0005881:cytoplasmic microtubule;GO:0003674:molecular_function	910	2396	7	3	284	71.4286	11.7057	12.1999	10.5898	15.6414	0.90467	1.55699	3.14295	0.4655	0.65996	0.29897
Tb927.8.8100	Tb927_08_v4:2394351-2396248:+	UDP-Gal or UDP-GlcNAc-dependent glycosyltransferase, putative	GO:0006506:GPI anchor biosynthetic process;GO:0016021:integral to membrane;GO:0008194:UDP-glycosyltransferase activity	724	1172	7	1	272	74	17.4495	24.2117	6.33641	5.34233	0.36313	7.21493	11.5935	2.26932	2.01452	0.31453
Tb09.160.1030	Tb927_09_v4:498950-500567:-	hypothetical protein, conserved	-1	1236	380	6	3	416	144.5	88.6715	45.3832	61.4784	40.0554	0.69333	42.5413	21.681	58.476	11.8003	1.37457
Tb09.160.1250	Tb927_09_v4:562427-566269:-	hypothetical protein, conserved	-1	575	3266	6	3	110	60.5	24.7488	12.8717	26.1015	1.61441	1.05466	25.3196	9.83999	29.6316	1.19367	1.1703
Tb09.211.2420	Tb927_09_v4:1701943-1709898:-	PRP8 protein homologue,U5 snRNA-associated splicing factor (p277)	GO:0005681:spliceosomal complex	743	7211	6	1	92	45	15.3687	25.1654	9.37595	0.41646	0.61007	21.5904	42.9289	15.6813	3.5796	0.72631
Tb09.211.4540	Tb927_09_v4:2134077-2135850:-	RNA-binding protein, putative (DRBD2)	GO:0006396:RNA processing;GO:0005575:cellular_component;GO:0003676:nucleic acid binding;GO:0003723:RNA binding	855	917	6	2	95	38.5	174.379	38.7261	281.083	2.35238	1.61191	131.132	9.0173	264.074	3.11069	2.01381
Tb09.244.2390	Tb927_09_v4:2392865-2394487:+	hypothetical protein	-1	581	1040	6	0	92	41	26.7808	8.71603	29.6039	0	1.10541	8.54916	4.38762	8.66198	0.36917	1.0132
Tb09.244.2400	Tb927_09_v4:2391080-2392269:+	BARP protein (BARP)	GO:0008150:biological_process;GO:0009986:cell surface;GO:0045121:membrane raft;GO:0003674:molecular_function	406	782	6	0	101	56.5	28.3935	12.4729	9.29866	0.76214	0.32749	9.38202	5.20684	4.93705	0.10566	0.52622
Tb09.244.2430	Tb927_09_v4:2385711-2386900:+	BARP protein (BARP)	GO:0008150:biological_process;GO:0009986:cell surface;GO:0045121:membrane raft;GO:0003674:molecular_function	406	782	6	0	101	61.5	17.4346	5.27701	13.8491	1.14321	0.79434	5.64511	4.13484	3.56564	0.10566	0.63163
Tb09.244.2440	Tb927_09_v4:2383915-2385104:+	BARP protein (BARP)	GO:0008150:biological_process;GO:0009986:cell surface;GO:0045121:membrane raft;GO:0003674:molecular_function	406	782	6	0	101	56.5	20.4234	10.0743	8.30944	0	0.40686	6.99676	5.51312	6.3633	0.21132	0.90946
Tb11.01.0760	Tb927_11_01_v4:2421142-2423106:+	cation transporter, putative	GO:0030001:metal ion transport;GO:0016020:membrane;GO:0016021:integral to membrane;GO:0046873:metal ion transmembrane transporter activity	812	1151	6	1	329	134.5	42.4737	43.8951	75.4079	1.52427	1.7754	21.4995	19.2959	33.2819	1.47922	1.54803
Tb11.01.0770	Tb927_11_01_v4:2423179-2425155:+	cation transporter, putative	GO:0030001:metal ion transport;GO:0016020:membrane;GO:0016021:integral to membrane;GO:0046873:metal ion transmembrane transporter activity	812	1163	6	0	329	134.5	61.9646	43.4154	93.121	1.14321	1.50281	35.6588	19.4491	45.4794	1.84903	1.2754
Tb11.01.0830	Tb927_11_01_v4:2436347-2438228:+	hypothetical protein, conserved	-1	606	1274	6	1	128	84.5	43.4181	8.35646	25.6237	1.78712	0.59016	28.3549	12.312	4.57932	1.7697	0.1615
Tb11.01.1020	Tb927_11_01_v4:2488432-2490175:+	hypothetical protein, conserved	-1	498	1244	6	1	146	55.5	15.5002	5.08435	14.3023	0.62134	0.92272	10.4459	11.1117	5.03459	2.49804	0.48197
Tb11.01.1840	Tb927_11_01_v4:2649864-2651302:+	hypothetical protein, conserved	GO:0044429:mitochondrial part	868	569	6	2	239	124	59.9028	61.4826	124.804	40.9956	2.08345	38.7915	80.5849	74.7124	58.4156	1.926
Tb11.01.2880	Tb927_11_01_v4:2908459-2913605:+	Nucleoporin (TbNup149)	GO:0006950:response to stress;GO:0005576:extracellular region;GO:0005643:nuclear pore;GO:0005179:hormone activity	826	4319	6	4	392	131	25.1185	84.6517	28.9081	105.453	1.15087	24.6745	31.3137	35.3191	27.5769	1.4314
Tb11.01.4100	Tb927_11_01_v4:3216574-3218754:+	hypothetical protein, conserved	-1	569	1610	6	0	101	51.5	18.5092	11.9806	24.3122	1.63143	1.31352	13.864	7.64904	20.2497	1.88477	1.46059
Tb11.01.4610	Tb927_11_01_v4:3346563-3348296:-	hypothetical protein, conserved	-1	950	782	6	3	203	78.5	42.0922	19.0669	8.30944	18.24	0.19741	69.9676	16.362	13.7689	28.0414	0.19679
Tb11.01.4790	Tb927_11_01_v4:3485418-3488160:-	phospholipid:diacylglycerol acyltransferase-like protein	GO:0006629:lipid metabolic process;GO:0004607:phosphatidylcholine-sterol O-acyltransferase activity	822	1919	6	0	134	62	29.1292	74.638	32.652	0	1.12094	22.8421	56.2002	28.7697	0.46968	1.25951
Tb11.01.5090	Tb927_11_01_v4:3548301-3550440:-	hypothetical protein, conserved	-1	1023	1115	6	4	239	107.5	27.949	94.8146	82.4216	2.41977	2.949	16.1713	109.886	19.5443	4.3191	1.20858
Tb11.01.6510	Tb927_11_01_v4:3891686-3893407:-	paraflagellar rod component, putative (PFC9)	-1	605	1115	6	2	152	63	78.956	18.0283	146.944	3.83588	1.86108	39.9263	14.9016	186.864	7.09049	4.68021
Tb11.01.6630	Tb927_11_01_v4:3928651-3931338:-	hypothetical protein, conserved	-1	878	1808	6	3	449	116	17.8826	24.1798	13.2636	25.9031	0.74171	13.962	22.8733	22.7774	25.2108	1.63138
Tb11.01.7610	Tb927_11_01_v4:4167156-4171045:-	hypothetical protein, conserved	GO:0032012:regulation of ARF protein signal transduction;GO:0005622:intracellular;GO:0005086:ARF guanyl-nucleotide exchange factor activity	748	3140	6	1	245	93.5	20.9657	21.3518	21.0391	4.96408	1.0035	18.0983	19.3676	16.1753	8.77448	0.89375
Tb11.01.8290	Tb927_11_01_v4:4341644-4344075:-	ATP-dependent DEAD/H RNA helicase, putative	GO:0006139:nucleobase, nucleoside, nucleotide and nucleic acid metabolic process;GO:0005575:cellular_component;GO:0003676:nucleic acid binding;GO:0004386:helicase activity;GO:0005524:ATP binding;GO:0008026:ATP-dependent helicase activity	721	1709	6	2	218	102	35.4438	51.8665	15.2089	34.9769	0.4291	31.0697	121.678	4.49306	192.354	0.14461
Tb11.01.8510	Tb927_11_01_v4:4399277-4401576:-	T-complex protein 1, alpha subunit, putative (TCP-1-alpha)	GO:0006457:protein folding;GO:0044267:cellular protein metabolic process;GO:0051726:regulation of cell cycle;GO:0005832:chaperonin-containing T-complex;GO:0005515:protein binding;GO:0005524:ATP binding;GO:0051082:unfolded protein binding	781	1517	6	0	302	122	116.579	26.9336	471.383	124.999	4.04345	174.477	31.8442	644.649	137.426	3.69475
Tb11.01.8600	Tb927_11_01_v4:4425910-4429333:-	hypothetical protein, conserved	-1	660	2762	6	0	155	56	16.078	23.6085	11.9312	1.40649	0.74208	17.8288	32.1241	21.9613	0.38998	1.23178
Tb11.01.8680	Tb927_11_01_v4:4447667-4451140:-	hypothetical protein, conserved	GO:0005622:intracellular;GO:0005525:GTP binding	734	2738	6	1	89	61	19.5623	26.0047	6.83725	15.5979	0.34951	28.8851	24.6501	15.4481	16.1888	0.53481
Tb11.02.0440	Tb927_11_01_v4:833642-835005:-	glycerolphosphate mutase, putative	GO:0008152:metabolic process;GO:0005739:mitochondrion;GO:0044429:mitochondrial part;GO:0003824:catalytic activity	487	875	6	1	92	50	46.5221	21.9966	36.2473	19.6966	0.77914	45.4061	41.493	26.0816	29.9489	0.57441
Tb11.02.1105	Tb927_11_01_v4:1046618-1048438:+	nucleobase/nucleoside transporter 8.1 (NT8.1)	GO:0006810:transport;GO:0015851:nucleobase transport;GO:0009897:external side of plasma membrane;GO:0016020:membrane;GO:0016021:integral to membrane;GO:0005337:nucleoside transmembrane transporter activity;GO:0015205:nucleobase transmembrane transporter activity	512	1307	6	4	269	85	15.6471	60.8655	2.13072	4.83481	0.13617	35.3931	47.6033	18.6097	7.79192	0.5258
Tb11.02.1106	Tb927_11_01_v4:1049588-1051424:+	nucleobase/nucleoside transporter 8.1	GO:0006810:transport;GO:0015851:nucleobase transport;GO:0016020:membrane;GO:0016021:integral to membrane;GO:0005337:nucleoside transmembrane transporter activity;GO:0015205:nucleobase transmembrane transporter activity	513	1322	6	3	284	82.5	9.28176	37.2075	1.63842	1.80952	0.17652	25.0208	25.5733	10.8379	8.4457	0.43316
Tb11.02.3640	Tb927_11_01_v4:1636983-1638597:+	protein kinase, putative	GO:0006468:protein phosphorylation;GO:0005575:cellular_component;GO:0004672:protein kinase activity;GO:0004674:protein serine/threonine kinase activity;GO:0004713:protein tyrosine kinase activity;GO:0005524:ATP binding	585	1028	6	0	191	86.5	16.8624	39.9528	33.11	0	1.96354	9.43523	24.5514	13.8958	0.36664	1.47275
Tb11.02.4040	Tb927_11_01_v4:1713380-1718011:-	protein transport protein Sec31, putative,cytosolic coat protein, putative	GO:0006810:transport;GO:0005575:cellular_component;GO:0003674:molecular_function	935	3695	6	4	260	75.5	28.8333	66.8675	76.0799	10.0936	2.63861	26.1155	62.7742	92.3659	14.5897	3.53683
Tb11.02.4470	Tb927_11_01_v4:1843852-1845827:-	nucleic acid binding protein, putative	GO:0008150:biological_process;GO:0005575:cellular_component;GO:0003676:nucleic acid binding;GO:0008270:zinc ion binding	706	1268	6	0	158	76	29.9528	52.1409	76.1368	0.21914	2.5419	32.4608	79.8773	43.5402	2.06588	1.34132
Tb11.02.5460	Tb927_11_01_v4:2095961-2097297:-	hypothetical protein, conserved	-1	592	743	6	2	284	104.5	58.7193	86.1988	128.477	80.2317	2.18799	43.1799	67.5321	65.7607	48.2596	1.52295
Tb11.03.0340	Tb927_11_01_v4:200706-202951:+	protein kinase, putative	GO:0006468:protein phosphorylation;GO:0005575:cellular_component;GO:0004672:protein kinase activity;GO:0004674:protein serine/threonine kinase activity;GO:0005524:ATP binding	571	1673	6	2	125	68	31.4332	18.0785	31.2572	1.89667	0.9944	19.5484	9.36447	18.0256	4.35736	0.9221
Tb927.1.1200	Tb927_01_v4:322186-324486:+	hypothetical protein, conserved	GO:0044429:mitochondrial part	1010	1289	6	2	446	175	32.0335	44.932	20.0444	12.1014	0.62573	35.1638	59.1593	24.8599	33.1712	0.70697
Tb927.2.5150	Tb927_02_v4:908713-910654:+	TPR-repeat protein, putative (30J2.25)	GO:0008150:biological_process;GO:0005575:cellular_component;GO:0003674:molecular_function	471	1469	6	0	86	34	64.3045	27.2926	83.5181	6.89807	1.29879	53.3298	17.425	64.4484	0.36431	1.20849
Tb927.3.2720	Tb927_03_v4:693756-695317:-	hypothetical protein	-1	619	941	6	6	158	58.5	8.69323	12.9007	14.6329	34.492	1.68325	7.53245	6.42851	1.91466	3.39576	0.25419
Tb927.3.3750	Tb927_03_v4:1046752-1048081:+	paraflagellar rod component, putative (PFC7)	-1	798	530	6	1	206	76	221.596	48.3263	441.373	8.53059	1.99179	334.107	25.0105	784.376	7.25709	2.34768
Tb927.3.3760	Tb927_03_v4:1049773-1050898:+	tryparedoxin (TRYP1)	GO:0042744:hydrogen peroxide catabolic process;GO:0045454:cell redox homeostasis;GO:0005737:cytoplasm;GO:0015036:disulfide oxidoreductase activity;GO:0016209:antioxidant activity;GO:0016491:oxidoreductase activity	690	434	6	0	257	129	377.422	44.5994	1577.44	50.4502	4.17951	292.111	35.5033	980.513	84.8002	3.35664
Tb927.3.4620	Tb927_03_v4:1303395-1308274:-	hypothetical protein, conserved	GO:0003676:nucleic acid binding;GO:0008270:zinc ion binding	634	4244	6	1	164	60	19.9175	27.0343	4.95784	0	0.24892	13.8005	7.94359	7.81332	1.96219	0.56616
Tb927.4.2030	Tb927_04_v4:510453-512066:-	hypothetical protein, conserved (ALBA4)	GO:0003676:nucleic acid binding	959	653	6	2	197	99	158.977	72.3024	529.06	24.6832	3.32789	166.532	100.363	712.374	22.8578	4.2777
Tb927.4.3170	Tb927_04_v4:834491-837848:+	hypothetical protein, conserved	-1	666	2690	6	0	119	68	9.05064	21.6411	10.2376	0	1.13114	5.7553	30.7144	2.56747	0	0.44611
Tb927.4.3910	Tb927_04_v4:1030060-1033171:-	mitotic centromere-associated kinesin, putative,MCAK-like kinesin, putative (Kif13-4)	GO:0007017:microtubule-based process;GO:0007018:microtubule-based movement;GO:0005875:microtubule associated complex;GO:0019861:flagellum;GO:0003774:motor activity;GO:0003777:microtubule motor activity;GO:0005524:ATP binding	747	2363	6	3	170	100	10.7152	10.4294	13.2256	7.24898	1.23429	6.60436	6.65871	21.1492	4.13469	3.20231
Tb927.4.3980	Tb927_04_v4:1056599-1058735:-	chaperone protein DNAj, putative	GO:0006457:protein folding;GO:0005575:cellular_component;GO:0031072:heat shock protein binding;GO:0051082:unfolded protein binding	648	1487	6	1	173	94	33.5313	12.624	75.12	1.67129	2.24029	6.77368	6.23676	1.55781	0.7944	0.22998
Tb927.4.4490	Tb927_04_v4:1209090-1215081:-	multidrug resistance protein E,p-glycoprotein (MRPE)	GO:0006810:transport;GO:0042493:response to drug;GO:0016021:integral to membrane;GO:0043190:ATP-binding cassette (ABC) transporter complex;GO:0000166:nucleotide binding;GO:0005524:ATP binding;GO:0016887:ATPase activity;GO:0017111:nucleoside-triphosphatase activity;GO:0042626:ATPase activity, coupled to transmembrane movement of substances	711	5279	6	0	125	58.5	18.0049	10.6836	35.3741	2.3936	1.9647	19.3865	8.48248	47.5943	1.74968	2.45502
Tb927.4.4540	Tb927_04_v4:1247976-1249189:-	hypothetical protein, conserved	-1	847	365	6	1	263	136	74.1726	30.5837	176.755	3.10524	2.38303	18.2269	55.4957	56.7657	4.25429	3.1144
Tb927.5.1350	Tb927_05_v4:439337-440991:+	hypothetical protein, conserved	-1	643	1010	6	1	137	87	50.9101	22.4152	10.5696	9.14328	0.20761	49.1865	12.1837	4.50211	9.80704	0.09153
Tb927.5.2430	Tb927_05_v4:776414-778599:+	membrane transporter protein, putative	GO:0006855:drug transmembrane transport;GO:0008152:metabolic process;GO:0016020:membrane;GO:0003824:catalytic activity;GO:0005488:binding;GO:0015238:drug transmembrane transporter activity;GO:0015297:antiporter activity	613	1571	6	1	116	54.5	69.1798	11.1206	105.473	4.03821	1.52463	107.056	8.82429	162.306	21.7636	1.51608
Tb927.5.3320	Tb927_05_v4:1042193-1046775:-	protein kinase, putative	GO:0006468:protein phosphorylation;GO:0016021:integral to membrane;GO:0004672:protein kinase activity;GO:0004674:protein serine/threonine kinase activity;GO:0004713:protein tyrosine kinase activity;GO:0005524:ATP binding	820	3761	6	2	104	49.5	13.6717	17.8143	11.3125	5.28291	0.82744	9.63798	17.2121	4.53953	2.82495	0.471
Tb927.5.470	Tb927_05_v4:145422-148265:-	monocarboxylate transporter-like protein	-1	1199	1643	6	1	206	80	58.7984	32.1638	82.489	3.35493	1.40291	120.378	29.9211	341.456	8.12153	2.83654
Tb927.6.3470	Tb927_06_v4:1021052-1022272:-	hypothetical protein, conserved	-1	455	764	6	0	158	59.5	15.551	5.56485	52.6513	1.36012	3.38572	10.1727	2.59635	48.0631	2.54556	4.7247
Tb927.6.460	Tb927_06_v4:211829-213117:+	procyclin associated gene 3 (PAG3) protein,procyclin PARP A,procyclic acidic repetitive protein A (PAG3)	GO:0008150:biological_process;GO:0009986:cell surface;GO:0016021:integral to membrane;GO:0003674:molecular_function	679	608	6	2	74	38	9.61035	7.45804	0	2.0507	-1	102.16	36.3531	0.14111	12.9514	0.00138
Tb927.6.490	Tb927_06_v4:219236-220524:+	procyclin associated gene 3 (PAG3) protein,procyclin PARP A,procyclic acidic repetitive protein A (PAG3)	GO:0008150:biological_process;GO:0009986:cell surface;GO:0016021:integral to membrane;GO:0003674:molecular_function	679	608	6	3	74	38	12.8138	6.31065	0	2.0507	-1	98.9903	34.3386	0.28222	10.9297	0.00285
Tb927.6.520	Tb927_06_v4:226609-227504:+	EP3-2 procyclin,PARP A-beta,surface protein EP3-3 procyclin precursor,procyclic form specific polypeptide A-beta precursor	GO:0008150:biological_process;GO:0009986:cell surface;GO:0016020:membrane;GO:0016021:integral to membrane;GO:0003674:molecular_function	505	389	6	4	131	67	21.5298	20.0555	17.4998	3.37001	0.81282	625.913	311.002	2883.94	28.032	4.60758
Tb927.6.530	Tb927_06_v4:227941-229160:+	procyclin associated gene 3 (PAG3) protein,procyclin PARP A,procyclic acidic repetitive protein A (PAG3)	GO:0008150:biological_process;GO:0009986:cell surface;GO:0016021:integral to membrane;GO:0003674:molecular_function	610	608	6	3	74	38	9.61035	5.42801	0	1.01452	-1	92.65	47.1924	0.35278	16.3854	0.00381
Tb927.6.850	Tb927_06_v4:361953-363618:-	hypothetical protein, conserved	GO:0045449:regulation of transcription;GO:0005634:nucleus;GO:0030528:transcription regulator activity	672	992	6	0	95	58.5	46.3363	17.68	142.861	0.46046	3.08313	12.222	5.18131	72.4759	0.82986	5.92993
Tb927.7.1120	Tb927_07_v4:289803-290802:+	trypanothione/tryparedoxin dependent peroxidase 1, cytosolic,glutathione peroxidase-like protein 1 (TDPX1)	GO:0006979:response to oxidative stress;GO:0045454:cell redox homeostasis;GO:0004602:glutathione peroxidase activity	498	500	6	2	128	59.5	118.42	115.376	164.925	2.79603	1.39271	106.818	98.3825	166.185	4.65153	1.55578
Tb927.7.1430	Tb927_07_v4:365478-367359:+	hypothetical protein, conserved,leucine-rich repeat protein (LRRP), putative	GO:0008150:biological_process;GO:0005575:cellular_component;GO:0003674:molecular_function	534	1346	6	2	98	62	38.4909	18.6016	51.4947	4.92535	1.33784	67.1184	23.6361	61.5097	17.4321	0.91644
Tb927.7.1690	Tb927_07_v4:420956-422594:+	silent information regulator 2 (SIR2RP1)	GO:0006281:DNA repair;GO:0006342:chromatin silencing;GO:0006476:protein deacetylation;GO:0045449:regulation of transcription;GO:0005634:nucleus;GO:0003950:NAD+ ADP-ribosyltransferase activity;GO:0003956:NAD(P)+-protein-arginine ADP-ribosyltransferase activity;GO:0004407:histone deacetylase activity;GO:0008270:zinc ion binding;GO:0017136:NAD-dependent histone deacetylase activity;GO:0051287:NAD or…	582	1055	6	3	314	115.5	62.5848	30.4537	47.514	2.65831	0.75919	52.3926	9.72164	21.7943	8.18147	0.41598
Tb927.7.2540	Tb927_07_v4:651108-652506:-	ubiquitin-conjugating enzyme e2, putative,ubiquitin carrier protein, putative,ubiquitin-protein ligase, putative	GO:0006464:protein modification process;GO:0043687:post-translational protein modification;GO:0051246:regulation of protein metabolic process;GO:0005737:cytoplasm;GO:0004842:ubiquitin-protein ligase activity;GO:0019787:small conjugating protein ligase activity	717	680	6	1	98	49	49.5517	61.9351	56.4251	3.02091	1.13871	31.6365	79.6058	64.8508	29.3761	2.04988
Tb927.7.3730	Tb927_07_v4:976289-978245:-	RNA-binding protein, putative (RBP26)	GO:0006396:RNA processing;GO:0003676:nucleic acid binding;GO:0003723:RNA binding	933	1022	6	0	167	79	13.7215	30.8959	57.3743	3.15066	4.18133	4.86699	43.7829	1.1333	0.78163	0.23285
Tb927.7.4160	Tb927_07_v4:1108828-1110387:+	fatty acid elongase, putative	GO:0042759:long-chain fatty acid biosynthetic process;GO:0016021:integral to membrane;GO:0030176:integral to endoplasmic reticulum membrane;GO:0009922:fatty acid elongase activity	653	905	6	1	149	91	147.422	44.1438	595.948	9.00326	4.04245	104.428	27.3269	396.695	15.832	3.79875
Tb927.7.4240	Tb927_07_v4:1126311-1127126:+	hypothetical protein, conserved	-1	476	338	6	1	104	60	46.6756	13.5029	36.1609	2.2752	0.77473	86.2734	11.4947	100.517	7.20965	1.1651
Tb927.7.4250	Tb927_07_v4:1132871-1133686:-	hypothetical protein, conserved	-1	476	338	6	1	104	60	42.6419	15.5488	25.6331	2.60023	0.60112	87.0092	15.6746	84.0181	9.82315	0.96562
Tb927.7.4370	Tb927_07_v4:1155995-1161045:-	hypothetical protein, conserved	-1	883	4166	6	2	182	81	8.4154	12.7935	4.19651	5.60685	0.49867	10.4472	12.1112	6.2606	8.55034	0.59926
Tb927.7.4550	Tb927_07_v4:1209561-1210720:-	60S ribosomal protein-like	GO:0006412:translation;GO:0005622:intracellular;GO:0005840:ribosome;GO:0003735:structural constituent of ribosome	607	551	6	0	230	53	45.246	62.5702	73.2855	0	1.61971	90.3862	54.9031	188.64	2.96819	2.08704
Tb927.7.4650	Tb927_07_v4:1231910-1235714:-	SNF2 DNA repair protein, putative	GO:0003676:nucleic acid binding;GO:0003677:DNA binding;GO:0004386:helicase activity;GO:0005524:ATP binding	570	3233	6	1	83	47	13.9164	19.8187	16.9884	4.61427	1.22074	4.17326	30.2152	1.89741	1.12888	0.45466
Tb927.7.5420	Tb927_07_v4:1456421-1458735:+	hypothetical protein, conserved	-1	691	1622	6	0	215	95.5	10.6871	14.0933	8.01231	0	0.74972	12.0365	10.8875	4.8134	0.99328	0.3999
Tb927.8.1170	Tb927_08_v4:373426-374817:-	hypothetical protein, conserved	-1	395	995	6	3	149	76.5	64.0097	21.6959	124.238	4.70017	1.94092	91.9826	16.0555	145.42	16.8332	1.58095
Tb927.8.1190	Tb927_08_v4:379555-380951:-	hypothetical protein, conserved	-1	400	995	6	2	149	76	64.7927	21.4247	116.463	8.50926	1.79747	92.67	17.2538	146.843	17.4807	1.58458
Tb927.8.2750	Tb927_08_v4:812791-814827:+	hypothetical protein, conserved	GO:0044429:mitochondrial part	701	1334	6	2	278	90.5	42.7792	15.8372	35.721	11.0352	0.83501	30.5752	11.087	14.4385	15.2987	0.47223
Tb927.8.2900	Tb927_08_v4:881054-882493:+	mannosyl-oligosaccharide 1,2-alpha-mannosidase IB (pseudogene), putative,mannosyl-oligosaccharide 1,2-alpha-mannosidase IB, fragment	GO:0016020:membrane;GO:0004571:mannosyl-oligosaccharide 1,2-alpha-mannosidase activity;GO:0005509:calcium ion binding	623	815	6	2	134	68	116.384	26.5737	84.6655	7.45011	0.72747	107.339	7.58484	36.3707	2.47883	0.33884
Tb927.8.3800	Tb927_08_v4:1129045-1131812:-	nucleoside phosphatase, putative,guanosine diphosphatase, putative	GO:0006464:protein modification process;GO:0009116:nucleoside metabolic process;GO:0000139:Golgi membrane;GO:0005576:extracellular region;GO:0004382:guanosine-diphosphatase activity;GO:0016787:hydrolase activity;GO:0017110:nucleoside-diphosphatase activity	955	1811	6	0	464	136	39.6853	30.5921	46.474	0.97202	1.17106	23.3803	30.1438	20.4657	6.96241	0.87534
Tb927.8.3920	Tb927_08_v4:1165683-1169282:-	hypothetical protein, conserved	GO:0005488:binding	755	2843	6	3	98	46	13.9072	30.6988	3.80935	9.83612	0.27391	33.8107	29.8114	9.06837	4.48861	0.26821
Tb927.8.4280	Tb927_08_v4:1272380-1273225:-	nuclear transport factor 2, putative	GO:0006606:protein import into nucleus;GO:0006810:transport;GO:0005622:intracellular;GO:0005634:nucleus;GO:0008565:protein transporter activity	470	374	6	0	113	50.5	116.654	36.8819	274.266	1.64589	2.35111	142.805	47.2271	323.337	4.7461	2.26419
Tb927.8.4690	Tb927_08_v4:1376573-1378018:-	hypothetical protein, conserved	-1	1070	374	6	3	203	95.5	47.3905	45.1429	166.297	11.8566	3.50907	41.5613	43.9879	97.3795	21.6492	2.34303
Tb927.8.4960	Tb927_08_v4:1469613-1474602:+	hypothetical protein, conserved	GO:0044429:mitochondrial part	609	4379	6	3	170	70.5	12.187	13.7522	1.51923	3.3026	0.12466	22.6184	14.9058	2.64497	8.24138	0.11694
Tb927.8.5070	Tb927_08_v4:1497127-1497926:+	hypothetical protein, conserved	-1	421	377	6	3	110	67	97.1265	34.6977	199.446	12.8622	2.05346	159.48	50.0655	183.765	19.4618	1.15228
Tb927.8.5460	Tb927_08_v4:1616737-1618616:+	flagellar calcium-binding protein,44 kDa calflagin,44 kDa calcimedin (Tb-44)	GO:0001539:ciliary or flagellar motility;GO:0006816:calcium ion transport;GO:0009288:bacterial-type flagellum;GO:0009434:microtubule-based flagellum;GO:0005509:calcium ion binding	655	1223	6	2	104	53.5	100.809	34.4936	228.466	9.21197	2.26632	129.079	26.0094	529.291	5.30488	4.1005
Tb927.8.5710	Tb927_08_v4:1687927-1691349:+	recombination initiation protein NBS1, putative	GO:0008150:biological_process;GO:0005575:cellular_component;GO:0003674:molecular_function	665	2756	6	1	80	50	12.3674	16.1088	26.9458	0.93061	2.17877	8.09909	12.6221	14.6001	0.8386	1.80268
Tb927.8.7620	Tb927_08_v4:2198893-2200783:+	amino acid transporter 1, putative (AATP1)	GO:0006865:amino acid transport;GO:0016020:membrane;GO:0005275:amine transmembrane transporter activity	486	1403	6	2	128	58.5	21.1012	18.0342	44.1095	4.45678	2.09038	37.137	13.3051	122.363	1.76533	3.29491
Tb927.8.7670	Tb927_08_v4:2209910-2211797:+	amino acid transporter, putative	GO:0006865:amino acid transport;GO:0016020:membrane;GO:0005275:amine transmembrane transporter activity	486	1400	6	3	128	58.5	25.5983	16.0304	41.3307	5.09346	1.61459	45.033	14.8403	139.417	2.03013	3.09588
Tb927.8.8150	Tb927_08_v4:2409886-2411208:+	hypothetical protein, conserved	GO:0008150:biological_process;GO:0005575:cellular_component;GO:0003674:molecular_function	773	548	6	2	122	83	68.2405	58.7081	199.886	18.2134	2.92914	10.7786	21.0738	12.6031	15.0391	1.16926
Tb927.8.850	Tb927_08_v4:247305-250046:-	hypothetical protein, conserved	-1	473	2267	6	1	110	60	16.0661	10.2944	20.8833	10.794	1.29983	8.52962	11.699	10.1614	13.9666	1.19131
Tb09.160.0920	Tb927_09_v4:472129-476834:-	hypothetical protein, conserved	-1	427	4277	5	2	107	45.2	20.9479	17.7893	14.2162	0	0.67865	15.4822	30.287	5.33585	2.00925	0.34465
Tb09.160.5580	Tb927_09_v4:1195932-1197048:-	60S ribosomal protein L11, putative	GO:0006412:translation;GO:0000315:organellar large ribosomal subunit;GO:0005622:intracellular;GO:0005840:ribosome;GO:0003735:structural constituent of ribosome	531	584	5	2	311	133.4	534.283	35.5794	1008.29	1.16545	1.88718	1007.59	48.8273	1062.52	11.4716	1.05452
Tb09.160.5660	Tb927_09_v4:1212248-1213337:-	hypothetical protein, conserved	-1	513	575	5	2	92	41.6	86.0374	18.2241	65.3834	2.41269	0.75994	81.4232	21.9372	56.6246	6.8569	0.69544
Tb09.211.0810	Tb927_09_v4:1405866-1407981:-	GTP-binding protein, putative	GO:0008150:biological_process;GO:0005575:cellular_component;GO:0005525:GTP binding	759	1355	5	1	113	68	27.5984	23.3518	9.7053	2.44607	0.35166	28.4953	33.8321	7.883	3.3911	0.27664
Tb09.211.1000	Tb927_09_v4:1446558-1447961:-	choline phosphorylceramide synthase (SLS4)	GO:0006686:sphingomyelin biosynthetic process;GO:0005794:Golgi apparatus;GO:0016020:membrane;GO:0047493:ceramide cholinephosphotransferase activity	359	1043	5	3	137	51.8	34.1734	16.276	79.2112	15.9454	2.31792	16.9895	23.0345	18.9193	4.06271	1.11359
Tb09.211.1010	Tb927_09_v4:1448946-1450295:-	choline phosphorylceramide synthase (SLS3)	GO:0006686:sphingomyelin biosynthetic process;GO:0016020:membrane;GO:0047493:ceramide cholinephosphotransferase activity	359	989	5	3	188	62	37.8117	11.9358	76.9659	3.87862	2.0355	20.1175	17.8387	24.897	2.8678	1.23758
Tb09.211.1020	Tb927_09_v4:1451451-1452782:-	phosphatidylcholine:ceramide cholinephosphotransferase 2, putative	GO:0006686:sphingomyelin biosynthetic process;GO:0016020:membrane;GO:0047493:ceramide cholinephosphotransferase activity	359	971	5	4	188	62	25.2739	21.1588	67.2392	9.05012	2.66042	11.782	25.4592	16.3461	3.70424	1.38738
Tb09.211.1230	Tb927_09_v4:1483663-1487035:-	hypothetical protein, conserved	-1	414	2957	5	0	77	36.8	27.5984	64.9232	18.4171	6.35299	0.66732	16.548	98.3698	16.5236	0.20723	0.99853
Tb09.211.1790	Tb927_09_v4:1576138-1577745:-	TAX-1,flagellar protein	-1	515	1091	5	0	161	57.8	49.0941	11.3458	63.6724	0.60083	1.29695	29.8626	10.1413	44.5882	0.49978	1.49311
Tb09.211.1900	Tb927_09_v4:1599937-1601348:-	hypothetical protein, conserved	GO:0044429:mitochondrial part	649	761	5	1	80	48.2	20.2192	19.2069	57.5349	0.47678	2.84556	30.8836	30.0819	93.123	1.78464	3.01529
Tb09.211.4490	Tb927_09_v4:2122771-2123867:-	ADP-ribosylation factor, putative	GO:0006886:intracellular protein transport;GO:0007264:small GTPase mediated signal transduction;GO:0015031:protein transport;GO:0005575:cellular_component;GO:0005622:intracellular;GO:0005525:GTP binding	547	548	5	2	128	80.6	253.058	32.7583	541.781	16.9704	2.14093	256.078	10.912	382.554	6.58754	1.4939
Tb09.211.4520	Tb927_09_v4:2128538-2130320:-	hypothetical protein, conserved	-1	762	1019	5	3	146	77.6	72.8236	29.65	127.688	2.03037	1.75339	64.8605	30.9247	47.2756	7.76883	0.72888
Tb09.244.2420	Tb927_09_v4:2387507-2388678:+	BARP protein (BARP)	GO:0008150:biological_process;GO:0009986:cell surface;GO:0045121:membrane raft;GO:0003674:molecular_function	406	764	5	0	101	65.6	14.5312	8.15538	10.7328	0	0.7386	3.5808	5.35998	3.5935	0.42263	1.00355
Tb11.01.0120	Tb927_11_01_v4:2304254-2305699:+	haloacid dehalogenase-like hydrolase, putative	GO:0008152:metabolic process;GO:0003824:catalytic activity;GO:0016787:hydrolase activity	581	863	5	1	260	80.6	39.0442	32.1823	127.285	12.7819	3.26002	7.13256	13.5909	8.99703	0.88601	1.2614
Tb11.01.0380	Tb927_11_01_v4:2238165-2240431:+	protein kinase, putative	GO:0006468:protein phosphorylation;GO:0005575:cellular_component;GO:0004672:protein kinase activity;GO:0004674:protein serine/threonine kinase activity;GO:0004713:protein tyrosine kinase activity;GO:0005524:ATP binding	802	1463	5	2	296	139.4	11.5823	94.9563	14.5937	32.4089	1.25999	8.15977	80.3168	6.91989	31.451	0.84805
Tb11.01.4190	Tb927_11_01_v4:3235951-3237362:+	hypothetical protein, conserved	-1	682	728	5	2	248	100.4	47.0872	42.5523	14.4513	13.8381	0.30691	84.296	55.8852	45.0187	29.1225	0.53406
Tb11.01.4230	Tb927_11_01_v4:3246743-3249585:+	protein kinase, putative	GO:0006468:protein phosphorylation;GO:0005575:cellular_component;GO:0004672:protein kinase activity;GO:0004674:protein serine/threonine kinase activity;GO:0004713:protein tyrosine kinase activity;GO:0005524:ATP binding	1444	1397	5	1	92	50.6	17.0092	21.9858	96.7931	5.24999	5.69062	14.7317	28.935	97.9241	15.7746	6.64717
Tb11.01.4250	Tb927_11_01_v4:3254247-3256876:+	protein kinase, putative	GO:0006468:protein phosphorylation;GO:0005575:cellular_component;GO:0004672:protein kinase activity;GO:0004674:protein serine/threonine kinase activity;GO:0004713:protein tyrosine kinase activity;GO:0005524:ATP binding	1174	1454	5	1	101	51.8	16.8783	24.5536	97.2548	2.3721	5.76214	14.539	16.2589	97.1831	7.85601	6.68429
Tb11.01.5140	Tb927_11_01_v4:3560104-3562041:-	hypothetical protein, conserved	-1	422	1514	5	0	197	108.8	35.1203	24.4616	15.9415	0.36662	0.45391	28.3364	13.2602	15.7536	0	0.55595
Tb11.01.5840	Tb927_11_01_v4:3727447-3729494:+	hypothetical protein, conserved	-1	682	1364	5	0	284	94.4	24.5604	15.7072	21.6645	0.68056	0.88209	18.0054	5.56117	32.0473	1.57249	1.77987
Tb11.01.7040	Tb927_11_01_v4:4028194-4029380:-	hypothetical protein	-1	679	506	5	4	185	117.2	43.8809	19.2188	0	10.0256	-1	33.5454	8.60754	0	3.66429	-1
Tb11.01.7490	Tb927_11_01_v4:4128613-4134707:-	hypothetical protein, conserved	GO:0006396:RNA processing;GO:0003723:RNA binding;GO:0008173:RNA methyltransferase activity	943	5150	5	1	80	54.8	14.2579	44.4067	1.50208	10.6643	0.10535	23.7113	22.945	10.2121	2.27452	0.43068
Tb11.02.0610	Tb927_11_01_v4:866105-867453:-	hypothetical protein, conserved	GO:0008150:biological_process;GO:0005575:cellular_component;GO:0003674:molecular_function	514	833	5	0	143	75.2	64.5335	57.9762	80.793	1.204	1.25195	33.9615	103.546	33.7309	2.50374	0.99321
Tb11.02.1380	Tb927_11_01_v4:1116733-1118726:+	actin, putative (TRYPARP)	GO:0007010:cytoskeleton organization;GO:0015629:actin cytoskeleton;GO:0005200:structural constituent of cytoskeleton;GO:0005515:protein binding	691	1301	5	1	137	85.4	30.5404	17.7576	75.3948	13.21	2.46869	23.0351	8.00816	36.7645	4.90434	1.59602
Tb11.02.3050	Tb927_11_01_v4:1505696-1508520:+	hypothetical protein, conserved	-1	751	2072	5	2	155	72.2	30.8323	47.7199	62.4232	42.4382	2.02461	13.9535	20.946	12.8982	13.9945	0.92437
Tb11.02.4250	Tb927_11_01_v4:1772250-1773921:-	hypothetical protein, conserved	-1	792	878	5	1	227	87.8	36.3807	18.4441	193.657	18.7532	5.32307	19.7574	14.9159	48.0764	11.3743	2.43333
Tb11.02.4860	Tb927_11_01_v4:1949373-1952689:-	protein kinase, putative	GO:0006468:protein phosphorylation;GO:0005575:cellular_component;GO:0004672:protein kinase activity;GO:0004674:protein serine/threonine kinase activity;GO:0004713:protein tyrosine kinase activity;GO:0005524:ATP binding	1240	2075	5	0	290	129.2	16.2386	32.3569	17.7455	1.87154	1.0928	4.07513	10.7805	2.026	0.76108	0.49716
Tb11.02.4940	Tb927_11_01_v4:1965509-1966595:-	hypothetical protein, conserved	-1	651	434	5	3	164	69.8	130.146	34.4063	79.8523	10.9322	0.61356	100.427	37.7257	45.5662	4.15137	0.45373
Tb11.02.5470	Tb927_11_01_v4:2097653-2098935:-	vacuolar type h ATPase subunit, putative	GO:0015986:ATP synthesis coupled proton transport;GO:0015991:ATP hydrolysis coupled proton transport;GO:0016471:vacuolar proton-transporting V-type ATPase complex;GO:0008553:hydrogen-exporting ATPase activity, phosphorylative mechanism;GO:0015078:hydrogen ion transmembrane transporter activity	523	758	5	4	68	57.8	165.477	24.9514	233.296	4.4373	1.40984	117.051	48.742	137.068	18.3729	1.17101
Tb11.03.0250	Tb927_11_01_v4:223761-225046:+	cyclophilin a,cyclophilin type peptidyl-prolyl cis-trans isomerase (CYPA)	GO:0006457:protein folding;GO:0005829:cytosol;GO:0019861:flagellum;GO:0003755:peptidyl-prolyl cis-trans isomerase activity	751	533	5	1	221	110.6	1559.98	100.627	5852.71	89.2026	3.75178	1000.99	39.16	3519.28	21.5344	3.51578
Tb11.03.0490	Tb927_11_01_v4:145374-146567:-	hypothetical protein, conserved	GO:0044429:mitochondrial part	590	602	5	4	206	77	106.12	37.3034	109.482	5.24454	1.03168	97.2916	65.3372	66.4127	46.0966	0.68261
Tb11.03.0580	Tb927_11_01_v4:127190-128680:-	RNA-binding protein, UBP2 (UBP2)	GO:0006396:RNA processing;GO:0005634:nucleus;GO:0005737:cytoplasm;GO:0003676:nucleic acid binding;GO:0003723:RNA binding	962	527	5	0	131	41.6	46.9369	28.1424	261.282	8.04126	5.56665	96.2721	18.2262	593.645	2.72011	6.16633
Tb11.12.0012	Tb927_11_01_v4:2359919-2362108:+	hypothetical protein, conserved	-1	467	1721	5	4	146	72.8	34.9703	22.5216	28.2279	23.5218	0.8072	33.4542	21.8347	6.23147	27.6491	0.18627
Tb11.12.0017	Tb927_11_01_v4:2370112-2371711:+	hypothetical protein	-1	549	1049	5	0	278	92	80.9529	74.1473	187.604	14.0905	2.31744	8.77217	70.5564	9.07839	7.18864	1.03491
Tb11.18.0008	Tb927_11_01_v4:602071-607271:+	diacylglycerol acyltransferase, putative	GO:0019432:triglyceride biosynthetic process;GO:0016021:integral to membrane;GO:0004144:diacylglycerol O-acyltransferase activity	625	4574	5	3	80	47	14.052	19.6328	17.4197	1.48525	1.23966	8.37347	14.7232	4.12656	3.98088	0.49281
Tb11.47.0031	Tb927_11_01_v4:337760-339699:+	protein kinase, putative,cdc2-related kinase, putative (CRK6)	GO:0006468:protein phosphorylation;GO:0005575:cellular_component;GO:0004672:protein kinase activity;GO:0004674:protein serine/threonine kinase activity;GO:0004713:protein tyrosine kinase activity;GO:0005524:ATP binding	961	977	5	0	287	131.6	26.5142	17.6326	54.4745	0.64397	2.05454	6.04575	7.69918	5.92749	0.75885	0.98044
Tb927.1.1240	Tb927_01_v4:329511-332058:+	cytidine triphosphate synthase, putative	GO:0006221:pyrimidine nucleotide biosynthetic process;GO:0006241:CTP biosynthetic process;GO:0005829:cytosol;GO:0003824:catalytic activity;GO:0003883:CTP synthase activity	777	1769	5	3	155	107	31.1588	22.8109	47.4025	4.77881	1.52132	36.7993	17.2044	95.131	5.13444	2.58513
Tb927.1.2330	Tb927_01_v4:569790-571810:+	beta tubulin	GO:0000226:microtubule cytoskeleton organization;GO:0006928:cellular component movement;GO:0007017:microtubule-based process;GO:0007018:microtubule-based movement;GO:0051258:protein polymerization;GO:0005874:microtubule;GO:0043234:protein complex;GO:0003924:GTPase activity;GO:0005198:structural molecule activity;GO:0005200:structural constituent of cytoskeleton;GO:0005525:GTP binding	691	1328	5	1	119	67.4	849.771	195.333	5315.96	17.688	6.25576	900.893	83.051	5297.96	2.66945	5.88079
Tb927.1.3410	Tb927_01_v4:734457-736337:-	hypothetical protein, conserved	GO:0008150:biological_process;GO:0005575:cellular_component;GO:0003674:molecular_function	566	1313	5	0	152	77.6	38.4199	26.4969	47.7221	0	1.24212	21.0725	14.8299	13.7546	0.60632	0.65273
Tb927.1.3860	Tb927_01_v4:821833-826118:+	hypothetical protein, conserved	GO:0008150:biological_process;GO:0005575:cellular_component;GO:0003674:molecular_function	736	3548	5	0	98	53	23.0562	107.97	8.67758	0.21021	0.37637	21.3269	48.3214	7.13345	3.90507	0.33448
Tb927.1.4220	Tb927_01_v4:871358-873064:+	hypothetical protein, conserved	GO:0008150:biological_process;GO:0005575:cellular_component;GO:0005634:nucleus;GO:0003674:molecular_function	506	1199	5	1	209	113	22.2548	15.7817	20.3877	0.61152	0.9161	21.7797	7.74125	31.3412	4.9171	1.43901
Tb927.1.790	Tb927_01_v4:250982-254102:-	hypothetical protein, conserved	GO:0044429:mitochondrial part	714	2405	5	2	296	158	25.9963	9.00196	11.7081	3.25029	0.45038	27.2229	10.798	12.5571	3.18426	0.46127
Tb927.2.4110	Tb927_02_v4:720227-722169:-	mitochondrial processing peptidase alpha subunit, putative,metallo-peptidase, Clan ME, Family M16 (28H13.405)	GO:0006508:proteolysis;GO:0005739:mitochondrion;GO:0044429:mitochondrial part;GO:0003824:catalytic activity;GO:0004222:metalloendopeptidase activity;GO:0008270:zinc ion binding;GO:0046872:metal ion binding	532	1409	5	1	170	104.6	47.8285	21.2343	67.7491	2.03571	1.4165	58.2925	23.8418	68.3497	7.41836	1.17253
Tb927.2.5280	Tb927_02_v4:938596-941299:+	trans-sialidase, putative (30J2.90)	GO:0008150:biological_process;GO:0009405:pathogenesis;GO:0005575:cellular_component;GO:0003674:molecular_function;GO:0004308:exo-alpha-sialidase activity	594	2108	5	1	173	71	35.6647	18.69	46.972	1.04184	1.31704	77.9851	95.1477	93.7924	11.9882	1.2027
Tb927.2.5480	Tb927_02_v4:974913-977799:-	hypothetical protein, conserved (1F7.110)	GO:0008150:biological_process;GO:0005575:cellular_component;GO:0003674:molecular_function	591	2294	5	2	158	110	6.28289	21.0918	2.02329	5.49745	0.32203	7.75164	36.0851	0.76669	7.25845	0.09891
Tb927.2.5650	Tb927_02_v4:1016913-1019799:+	hypothetical protein, conserved (1F7.195)	GO:0008150:biological_process;GO:0005575:cellular_component;GO:0003674:molecular_function	591	2294	5	2	158	110	7.21684	24.3874	2.22561	3.40318	0.30839	5.66466	31.2457	0.84149	7.54879	0.14855
Tb927.2.680	Tb927_02_v4:124183-125050:+	hypothetical protein (3B10.295)	GO:0008150:biological_process;GO:0005575:cellular_component;GO:0003674:molecular_function	441	425	5	0	236	89	22.4558	11.0414	1.45613	0	0.06484	8.92405	0.98692	0	0.29182	-1
Tb927.3.1090	Tb927_03_v4:266523-268005:+	small nuclear RNA (snRNA) U1 (TbU1-24K)	-1	843	638	5	1	257	110.6	22.2856	57.7609	19.6424	66.07	0.88139	18.7112	58.193	25.6847	26.054	1.37269
Tb927.3.3090	Tb927_03_v4:792432-795874:-	helicase, putative	GO:0006139:nucleobase, nucleoside, nucleotide and nucleic acid metabolic process;GO:0005634:nucleus;GO:0003676:nucleic acid binding;GO:0003677:DNA binding;GO:0004003:ATP-dependent DNA helicase activity;GO:0005524:ATP binding;GO:0008026:ATP-dependent helicase activity	550	2891	5	3	350	99.2	23.4451	58.785	6.20782	1.96909	0.26478	26.6252	70.4282	6.09853	2.33986	0.22905
Tb927.3.4970	Tb927_03_v4:1394819-1398573:+	hypothetical protein, conserved	-1	562	3191	5	2	128	94.4	21.363	15.942	23.2725	3.3035	1.08938	16.9127	10.7314	22.6519	5.87741	1.33934
Tb927.4.2620	Tb927_04_v4:692683-694009:+	hypothetical protein, conserved	-1	594	731	5	0	125	72.8	29.5752	19.0179	22.2229	1.82323	0.75141	36.574	44.5907	44.5993	3.75533	1.21943
Tb927.4.3580	Tb927_04_v4:915966-916870:-	hypothetical protein, conserved	-1	592	311	5	4	158	92.6	73.2735	77.9737	53.2295	16.4645	0.72645	114.955	72.8885	21.7936	23.3327	0.18958
Tb927.4.3650	Tb927_04_v4:926853-927784:-	hypothetical protein	-1	421	509	5	1	47	27.8	58.5457	39.7867	51.9766	5.51237	0.8878	69.3828	22.8913	36.0709	2.85304	0.51988
Tb927.5.1650	Tb927_05_v4:517231-519821:+	serine/threonine-protein kinase, putative,protein kinase, putative	GO:0006468:protein phosphorylation;GO:0005575:cellular_component;GO:0004672:protein kinase activity;GO:0004674:protein serine/threonine kinase activity;GO:0004713:protein tyrosine kinase activity;GO:0005524:ATP binding	538	2051	5	1	125	68.6	20.5121	11.5848	30.626	2.30058	1.49307	8.85193	7.62751	15.3101	1.91364	1.72957
Tb927.5.1790	Tb927_05_v4:557445-559853:+	hypothetical protein, conserved	GO:0044429:mitochondrial part	512	1895	5	2	155	86.6	62.6963	54.0182	23.35	3.32393	0.37243	90.163	99.8212	46.2251	4.10542	0.51268
Tb927.5.3170	Tb927_05_v4:990949-993112:-	ribose-phosphate pyrophosphokinase, putative (PRPS5)	GO:0009165:nucleotide biosynthetic process;GO:0000287:magnesium ion binding;GO:0004749:ribose phosphate diphosphokinase activity	1089	1073	5	5	59	24.8	34.8516	24.3239	55.5125	98.4543	1.59282	32.2758	21.182	106.224	72.4805	3.29114
Tb927.5.3580	Tb927_05_v4:1120794-1122182:+	phosphoglycerate mutase protein, putative	GO:0008152:metabolic process;GO:0005575:cellular_component;GO:0003824:catalytic activity	830	557	5	2	71	40.4	26.2257	39.8926	42.7755	1.86402	1.63105	43.0877	17.4541	64.4617	5.27173	1.49606
Tb927.5.4140	Tb927_05_v4:1265958-1267547:-	hypothetical protein, conserved	GO:0030001:metal ion transport;GO:0016020:membrane;GO:0046873:metal ion transmembrane transporter activity	491	1097	5	2	89	47	29.1178	9.52031	25.104	2.2057	0.86215	29.6993	7.09133	29.6802	1.31051	0.99936
Tb927.5.860	Tb927_05_v4:293435-295018:+	selenoprotein, putative (SelT)	GO:0045454:cell redox homeostasis;GO:0008430:selenium binding	803	779	5	1	101	56.6	87.0088	30.8042	41.9058	5.39476	0.48163	51.0815	21.7576	88.7685	8.33375	1.73778
Tb927.6.2040	Tb927_06_v4:667561-669504:-	nitrate reductase, putative	GO:0009055:electron carrier activity;GO:0016491:oxidoreductase activity;GO:0020037:heme binding	758	1184	5	1	113	74	15.6276	24.4105	12.4137	0.81643	0.79434	10.3976	7.46437	6.92011	2.60328	0.66555
Tb927.6.2160	Tb927_06_v4:689753-690916:+	hypothetical protein, conserved	GO:0044429:mitochondrial part	275	887	5	0	80	53	48.9669	17.7063	22.8495	6.18856	0.46663	31.7538	3.16531	4.20753	0.62396	0.1325
Tb927.6.4770	Tb927_06_v4:1327219-1330497:+	hypothetical protein, conserved	-1	1070	2207	5	0	308	115.4	37.4184	33.129	138.24	1.8797	3.69444	27.4678	18.0716	70.0898	5.53257	2.55171
Tb927.6.4780	Tb927_06_v4:1333320-1336144:+	DNA ligase I, putative	GO:0006260:DNA replication;GO:0006281:DNA repair;GO:0006310:DNA recombination;GO:0003677:DNA binding;GO:0005524:ATP binding	583	2240	5	1	80	48.2	25.1288	71.8276	23.9668	0	0.95376	28.673	136.189	28.2089	0.66222	0.98381
Tb927.7.1590	Tb927_07_v4:398932-401248:+	mitotic cyclin,cyclin CycB3 (CYC8)	GO:0000086:G2/M transition of mitotic cell cycle;GO:0005575:cellular_component;GO:0003674:molecular_function	906	1409	5	2	134	45.2	16.8644	15.0484	14.2745	1.0246	0.84643	9.26679	9.19597	22.2251	5.87117	2.39836
Tb927.7.3620	Tb927_07_v4:940744-943545:-	tyrosyl-tRNA synthetase, putative	GO:0006412:translation;GO:0006418:tRNA aminoacylation for protein translation;GO:0006437:tyrosyl-tRNA aminoacylation;GO:0005737:cytoplasm;GO:0005829:cytosol;GO:0000166:nucleotide binding;GO:0004812:aminoacyl-tRNA ligase activity;GO:0004831:tyrosine-tRNA ligase activity;GO:0005524:ATP binding	707	2093	5	0	128	74	55.5554	39.9457	71.2586	6.56495	1.28266	79.3164	55.2282	143.367	27.1825	1.80754
Tb927.7.4640	Tb927_07_v4:1228173-1230880:-	hypothetical protein, conserved	-1	502	2204	5	1	203	75.2	22.2695	13.1916	9.61697	4.00654	0.43185	25.6151	13.8719	11.3472	4.69992	0.44299
Tb927.7.5060	Tb927_07_v4:1334571-1336813:+	hypothetical protein, conserved	GO:0016020:membrane	694	1547	5	0	305	116.6	24.8026	37.8875	62.9057	3.56689	2.53625	5.54638	36.6425	3.38299	9.58084	0.60995
Tb927.7.6470	Tb927_07_v4:1756008-1758108:+	O-sialoglycoprotein endopeptidase, putative,metallo-peptidase, Clan MK, Family M67	GO:0006508:proteolysis;GO:0004222:metalloendopeptidase activity;GO:0008270:zinc ion binding	876	1223	5	2	257	90.2	29.9401	46.6914	53.258	38.5019	1.77882	37.2648	50.4646	42.8974	14.8868	1.15115
Tb927.7.6670	Tb927_07_v4:1829565-1839491:-	hypothetical protein, conserved	-1	833	9092	5	0	383	139.4	22.5146	11.6909	8.30405	0	0.36883	33.4198	9.33009	15.2868	2.57488	0.45742
Tb927.7.7110	Tb927_07_v4:2033132-2035835:-	leucine-rich repeat protein (LRRP), putative,leucine-rich repeat protein 1 (LRRP1), putative	GO:0008150:biological_process;GO:0005575:cellular_component;GO:0003674:molecular_function;GO:0005515:protein binding	471	2231	5	2	113	69.2	17.373	31.0143	7.28147	12.8107	0.41913	18.1149	20.7252	35.937	11.1114	1.98384
Tb927.7.7350	Tb927_07_v4:2120286-2120945:-	hypothetical protein	-1	452	206	5	0	140	53	57.6745	53.4324	0	0	-1	40.4444	42.23	0	0.18981	-1
Tb927.7.790	Tb927_07_v4:179121-181091:-	hypothetical protein, conserved	-1	266	1703	5	2	89	56.6	14.5248	15.3765	7.44952	2.32652	0.51288	19.2405	19.8682	3.22424	15.3205	0.16758
Tb927.8.1470	Tb927_08_v4:475018-477681:+	hypothetical protein, conserved	-1	926	1736	5	1	203	95.6	43.1949	32.6018	29.5881	3.17448	0.68499	42.8712	13.0932	21.7205	3.52074	0.50665
Tb927.8.1580	Tb927_08_v4:513118-514870:+	hypothetical protein, conserved	-1	918	833	5	0	131	59	26.6552	30.9764	36.4033	0.33707	1.36571	33.2151	23.4344	46.2963	1.82244	1.39383
Tb927.8.2190	Tb927_08_v4:675099-676235:+	hypothetical protein, conserved	GO:0044429:mitochondrial part	566	569	5	2	254	117.2	58.5336	53.6821	39.4262	40.1819	0.67357	81.954	54.9256	13.8719	33.2721	0.16926
Tb927.8.3610	Tb927_08_v4:1082670-1084578:-	hypothetical protein, conserved	-1	567	1340	5	3	341	113.6	36.919	11.3358	15.8178	2.45578	0.42844	32.0159	10.9657	13.4775	1.43748	0.42096
Tb927.8.4770	Tb927_08_v4:1403585-1404810:-	small GTP-binding protein Rab18 (TbRAB18)	GO:0007264:small GTPase mediated signal transduction;GO:0015031:protein transport;GO:0005575:cellular_component;GO:0005622:intracellular;GO:0003924:GTPase activity;GO:0005525:GTP binding	577	647	5	0	161	84.8	70.1412	27.342	109.519	0.53627	1.56141	54.3918	44.0726	66.6999	0.59477	1.22629
Tb927.8.7550	Tb927_08_v4:2173635-2175943:+	hypothetical protein	-1	775	1532	5	2	104	60.2	12.0778	32.1684	16.865	2.79483	1.39637	3.16561	50.6231	3.30411	1.60519	1.04375
Tb927.8.8120	Tb927_08_v4:2399368-2400666:+	hypothetical protein, conserved	GO:0008150:biological_process;GO:0005575:cellular_component;GO:0003674:molecular_function	491	806	5	1	224	84.2	74.4281	23.8008	88.4902	2.2057	1.18894	32.3221	7.47122	30.9756	4.10627	0.95834
Tb927.8.830	Tb927_08_v4:237154-242290:-	hypothetical protein, conserved	-1	576	4559	5	0	134	78.2	17.8578	17.2452	6.00666	1.6116	0.33636	11.4287	23.7477	5.01521	1.41502	0.43883
Tb09.142.0390	Tb927_09_v4:179356-179860:+	hypothetical protein, conserved	-1	186	317	4	3	62	37.25	39.937	13.6129	0.97611	34.1036	0.02444	14.7104	0	0.94726	1.84505	0.06439
Tb09.160.0810	Tb927_09_v4:442831-445171:-	kynureninase, putative	GO:0006569:tryptophan catabolic process;GO:0008152:metabolic process;GO:0009435:NAD biosynthetic process;GO:0005737:cytoplasm;GO:0030170:pyridoxal phosphate binding;GO:0030429:kynureninase activity	1032	1307	4	1	170	101.75	47.2395	31.8954	100.854	46.3242	2.13495	33.2048	11.6278	77.9506	33.7526	2.34757
Tb09.160.2810	Tb927_09_v4:746269-749068:+	fatty acyl CoA synthetase 3 (ACS3)	GO:0006631:fatty acid metabolic process;GO:0008152:metabolic process;GO:0016020:membrane;GO:0003824:catalytic activity;GO:0004321:fatty-acyl-CoA synthase activity	690	2108	4	2	245	84.5	72.9924	32.7439	231.337	9.41737	3.16933	33.3885	33.3406	117.52	13.7396	3.51978
Tb09.160.2840	Tb927_09_v4:749768-752567:+	fatty acyl CoA synthetase 4 (ACS4)	GO:0006631:fatty acid metabolic process;GO:0008152:metabolic process;GO:0016020:membrane;GO:0003824:catalytic activity;GO:0004321:fatty-acyl-CoA synthase activity	690	2108	4	2	245	84.5	58.6711	36.1312	196.035	9.64159	3.34124	31.9137	34.6923	112.494	16.786	3.52494
Tb09.211.0830	Tb927_09_v4:1410436-1412242:-	hypothetical protein, conserved	-1	666	1139	4	1	200	74	25.6501	12.2828	13.855	0.92921	0.54015	22.7632	12.7899	9.94287	0.96616	0.4368
Tb09.211.1210	Tb927_09_v4:1480507-1481861:-	RAD51/dmc1 protein, putative	GO:0006259:DNA metabolic process;GO:0006281:DNA repair;GO:0006310:DNA recombination;GO:0007131:reciprocal meiotic recombination;GO:0005634:nucleus;GO:0000166:nucleotide binding;GO:0003677:DNA binding;GO:0003684:damaged DNA binding;GO:0005515:protein binding;GO:0005524:ATP binding;GO:0008094:DNA-dependent ATPase activity;GO:0017111:nucleoside-triphosphatase activity	304	1049	4	0	152	79.25	40.1051	66.6317	69.1714	0	1.72475	66.0284	40.2915	118.264	12.1355	1.79112
Tb09.211.2230	Tb927_09_v4:1663730-1664858:-	hypothetical protein, conserved	-1	438	689	4	4	65	30.5	35.3356	24.9021	16.1675	18.3679	0.45754	60.8221	42.4442	32.0019	60.9183	0.52616
Tb11.01.0700	Tb927_11_01_v4:2407941-2409021:+	ribose 5-phosphate isomerase, putative	GO:0005975:carbohydrate metabolic process;GO:0006098:pentose-phosphate shunt;GO:0009052:pentose-phosphate shunt, non-oxidative branch;GO:0005575:cellular_component;GO:0004751:ribose-5-phosphate isomerase activity	612	467	4	2	167	115.25	209.784	42.6457	912.381	6.32001	4.34915	154.973	35.3548	614.067	4.48601	3.96241
Tb11.01.3600	Tb927_11_01_v4:3081365-3082922:+	MRP protein, putative	GO:0008150:biological_process;GO:0005575:cellular_component;GO:0000166:nucleotide binding	702	854	4	4	173	137	58.8414	652.284	21.015	710.318	0.35715	53.0751	1368.04	31.6457	541.229	0.59624
Tb11.01.3630	Tb927_11_01_v4:3087716-3089637:+	eukaryotic translation initiation factor 4e, putative	GO:0006413:translational initiation;GO:0005737:cytoplasm;GO:0003723:RNA binding;GO:0003743:translation initiation factor activity	592	1328	4	2	83	47.75	21.4129	21.3852	71.2989	1.82939	3.32971	27.1551	25.4164	127.465	5.5071	4.69396
Tb11.01.3870	Tb927_11_01_v4:3158552-3160913:+	hypothetical protein, conserved	-1	495	1865	4	2	179	95	37.1786	36.5931	34.0951	66.5739	0.91706	26.9706	38.3103	15.9629	24.1786	0.59186
Tb11.01.3960	Tb927_11_01_v4:3181533-3183808:+	flagellar protein essential for flagellar pocket biogenesis (BILBO1)	GO:0005509:calcium ion binding	511	1763	4	1	158	57.5	35.5734	14.4839	56.5149	0	1.58869	19.7848	5.23201	58.8593	2.77029	2.97498
Tb11.01.5355	Tb927_11_01_v4:3614163-3615096:+	hypothetical protein, conserved	-1	504	428	4	3	176	89	26.394	57.9672	46.6311	37.4506	1.76673	42.8548	91.2898	94.5147	108.691	2.20547
Tb11.01.5960	Tb927_11_01_v4:3760840-3762287:+	mitochondrial carrier protein, putative	GO:0006810:transport;GO:0016020:membrane;GO:0016021:integral to membrane;GO:0044429:mitochondrial part;GO:0005488:binding	427	1019	4	0	98	47	48.1668	34.2101	85.1762	0.36233	1.76836	26.115	36.6939	26.1005	0.10046	0.99944
Tb11.01.6320	Tb927_11_01_v4:3850040-3852312:-	hypothetical protein, conserved	GO:0044429:mitochondrial part;GO:0005515:protein binding	628	1643	4	1	203	155	17.6632	56.7561	9.60488	12.5643	0.54378	27.7388	67.8191	22.7411	45.4248	0.81983
Tb11.01.7050	Tb927_11_01_v4:4029971-4034163:-	hypothetical protein, conserved	GO:0016192:vesicle-mediated transport;GO:0016021:integral to membrane	550	3641	4	1	185	74	15.6201	12.0403	15.4246	4.50077	0.98749	14.9932	20.4615	10.1441	5.77166	0.67658
Tb11.01.7095	Tb927_11_01_v4:4042414-4049903:-	hypothetical protein	-1	607	6881	4	0	101	82.25	17.2663	42.0343	5.37373	0.25488	0.31123	12.4604	59.5125	9.60065	3.03886	0.77049
Tb11.01.8220	Tb927_11_01_v4:4313717-4315686:-	hypothetical protein, conserved	-1	748	1220	4	1	56	39.5	24.2664	12.4986	13.0619	2.89571	0.53827	24.7174	5.65234	8.79046	2.17928	0.35564
Tb11.02.1020	Tb927_11_01_v4:1023522-1024588:+	hypothetical protein, conserved	-1	388	677	4	2	83	62	27.0434	18.5734	10.5123	14.3549	0.38872	40.5933	41.8244	28.1336	12.0511	0.69306
Tb11.02.2630	Tb927_11_01_v4:1397063-1400219:+	kinetoplastid-specific phospho-protein phosphatase, putative	GO:0006470:protein dephosphorylation;GO:0005575:cellular_component;GO:0004722:protein serine/threonine phosphatase activity;GO:0016787:hydrolase activity	654	2501	4	0	131	88.25	16.0426	13.9972	7.23772	5.91414	0.45116	7.18464	7.70066	1.20065	2.82047	0.16711
Tb11.02.5480	Tb927_11_01_v4:2099363-2100121:-	hypothetical protein, conserved	GO:0008150:biological_process;GO:0016021:integral to membrane;GO:0003674:molecular_function	368	389	4	1	161	68	54.0749	21.1706	194.088	9.2492	3.58925	625.434	18.7541	2304.99	7.81013	3.68543
Tb11.02.5720	Tb927_11_01_v4:2161942-2164785:-	ribonucleoside-diphosphate reductase large chain (RNR1)	GO:0006260:DNA replication;GO:0055114:oxidation-reduction process;GO:0005634:nucleus;GO:0005971:ribonucleoside-diphosphate reductase complex;GO:0004748:ribonucleoside-diphosphate reductase activity;GO:0005515:protein binding;GO:0005524:ATP binding	326	2516	4	0	83	53	34.9904	11.3516	73.8519	0.47458	2.11063	23.3777	19.4538	99.7758	7.36889	4.26799
Tb11.03.0335	Tb927_11_01_v4:203575-204471:+	hypothetical protein, conserved	GO:0006457:protein folding;GO:0016272:prefoldin complex;GO:0051082:unfolded protein binding	521	374	4	2	206	101.75	186.437	60.5618	124.102	5.3452	0.66565	229.252	65.3979	416.702	58.2944	1.81766
Tb11.03.0725	Tb927_11_01_v4:94166-95051:-	hypothetical protein, conserved	-1	513	371	4	0	299	143.75	36.749	44.0415	14.5956	2.11111	0.39717	68.209	38.2993	38.9661	5.26811	0.57128
Tb11.03.0780	Tb927_11_01_v4:82443-84872:-	hypothetical protein, conserved,ATP-binding protein, putative	-1	629	1799	4	2	110	89	34.9698	44.8992	11.094	23.8589	0.31725	46.4158	52.4886	26.945	67.9266	0.58051
Tb11.03.0840	Tb927_11_01_v4:67855-68798:-	hypothetical protein, conserved	-1	322	620	4	0	116	67.25	35.1842	19.356	32.6895	0	0.9291	36.5032	29.35	50.9234	0	1.39504
Tb11.46.0008	Tb927_11_01_v4:557662-560172:+	arginyl-tRNA synthetase, putative	GO:0006412:translation;GO:0006418:tRNA aminoacylation for protein translation;GO:0006420:arginyl-tRNA aminoacylation;GO:0005737:cytoplasm;GO:0000166:nucleotide binding;GO:0004812:aminoacyl-tRNA ligase activity;GO:0004814:arginine-tRNA ligase activity;GO:0005524:ATP binding	431	2078	4	1	143	104	45.5525	33.4407	107.808	4.66654	2.36668	43.894	41.1139	162.218	7.66381	3.69566
Tb927.1.1010	Tb927_01_v4:291298-293744:+	hypothetical protein, conserved	GO:0008270:zinc ion binding	286	2159	4	0	71	51.5	24.6281	53.8	19.2049	0	0.77979	18.4022	26.5225	10.4909	0.29998	0.57009
Tb927.1.1030	Tb927_01_v4:296302-298341:+	hypothetical protein, conserved,leucine-rich repeat protein (LRRP), putative	GO:0008150:biological_process;GO:0005575:cellular_component;GO:0003674:molecular_function	665	1373	4	2	251	146	32.769	78.7865	40.904	43.7387	1.24825	23.865	91.2534	32.7745	69.9906	1.37333
Tb927.1.1050	Tb927_01_v4:299562-303453:+	hypothetical protein, conserved	GO:0008150:biological_process;GO:0005575:cellular_component;GO:0003674:molecular_function	534	3356	4	3	206	94.25	27.161	19.3311	26.5079	10.4301	0.97596	21.2131	17.3487	14.0478	5.62326	0.66222
Tb927.1.2600	Tb927_01_v4:608988-612033:+	pumilio/PUF RNA binding protein 9 (PUF9)	GO:0043488:regulation of mRNA stability;GO:0003723:RNA binding;GO:0003729:mRNA binding;GO:0005488:binding	1041	2003	4	0	146	119	32.2833	27.8777	90.2176	11.8896	2.79456	22.3497	6.74914	89.4143	7.21139	4.00069
Tb927.1.280	Tb927_01_v4:111940-112743:+	hypothetical protein, conserved	GO:0008150:biological_process;GO:0005575:cellular_component;GO:0003674:molecular_function	440	362	4	0	221	102.5	18.8313	8.85317	0.85477	2.46136	0.04539	9.7901	0.98916	0.237	0	0.02421
Tb927.1.490	Tb927_01_v4:189650-190085:+	hypothetical protein	-1	186	248	4	4	101	47	9.42434	12.5658	2.49539	48.2441	0.26478	5.01417	1.67139	0.17297	2.30631	0.0345
Tb927.2.2190	Tb927_02_v4:416563-419156:-	histone deacetylase 3 (HDAC3)	GO:0006345:loss of chromatin silencing;GO:0006355:regulation of transcription, DNA-dependent;GO:0005634:nucleus;GO:0004407:histone deacetylase activity;GO:0008270:zinc ion binding	535	2057	4	0	65	45.5	24.8078	22.2074	18.8033	5.7837	0.75796	28.564	25.3352	17.9348	15.395	0.62788
Tb927.2.940	Tb927_02_v4:157654-158457:+	hypothetical protein (25N24.220)	GO:0008150:biological_process;GO:0005575:cellular_component;GO:0003674:molecular_function	506	296	4	1	221	110	22.3722	11.9325	1.04536	2.75183	0.04673	10.7127	2.82617	0	0.93255	-1
Tb927.3.3640	Tb927_03_v4:1019633-1022621:+	FG-GAP repeat protein, putative,intergrin alpha chain protein, putative	-1	732	2255	4	0	92	53.75	16.7562	14.6343	8.43894	0	0.50363	21.6719	72.1137	11.2427	3.45758	0.51877
Tb927.3.3700	Tb927_03_v4:1033145-1033898:+	hypothetical protein	-1	285	467	4	1	92	38.75	32.5311	22.5523	0	5.42856	-1	27.9591	9.3809	0	2.10724	-1
Tb927.3.770	Tb927_03_v4:185886-186919:-	hypothetical protein, conserved	GO:0044429:mitochondrial part	487	545	4	1	86	55.25	78.2652	19.5969	48.2594	2.22381	0.61661	80.7714	26.5556	132.47	0.88085	1.64007
Tb927.4.1710	Tb927_04_v4:436987-438215:-	hypothetical protein, conserved	-1	484	743	4	0	86	57.5	36.6995	24.145	64.1344	0.95897	1.74755	37.1548	22.8663	60.0449	2.12715	1.61607
Tb927.4.1830	Tb927_04_v4:455636-456530:-	hypothetical protein, conserved	-1	585	308	4	1	239	159.5	72.0901	21.974	95.4404	12.9589	1.3239	153.421	11.3723	126.046	6.01298	0.82157
Tb927.4.2900	Tb927_04_v4:767362-770892:+	hypothetical protein, conserved	GO:0044429:mitochondrial part	614	2915	4	0	257	128	15.7687	58.6847	2.22915	0.50395	0.14137	14.6534	43.2395	1.83951	0.06987	0.12553
Tb927.4.3990	Tb927_04_v4:1059789-1061756:-	amino acid transporter, putative	GO:0006865:amino acid transport;GO:0016020:membrane;GO:0005275:amine transmembrane transporter activity	512	1454	4	0	122	73.25	5.89399	4.56491	2.44733	0.30218	0.41522	1.4539	6.92191	0.05901	0.25135	0.04059
Tb927.4.400	Tb927_04_v4:115494-117176:-	RNA-binding protein, putative (DRBD7)	GO:0006396:RNA processing;GO:0005737:cytoplasm;GO:0003676:nucleic acid binding;GO:0003723:RNA binding	527	1154	4	0	101	65.75	26.1606	82.4168	38.7455	0.29357	1.48107	17.0256	34.0964	42.7859	2.11638	2.51304
Tb927.4.4000	Tb927_04_v4:1063098-1065065:-	amino acid transporter, putative	GO:0006865:amino acid transport;GO:0016020:membrane;GO:0005275:amine transmembrane transporter activity	512	1454	4	0	122	73.25	5.22422	7.9886	1.9153	0.90653	0.36662	1.62495	7.52909	0.29503	0.5027	0.18156
Tb927.4.4010	Tb927_04_v4:1066412-1068379:-	amino acid transporter, putative	GO:0006865:amino acid transport;GO:0016020:membrane;GO:0005275:amine transmembrane transporter activity	512	1454	4	1	122	73.25	5.76004	4.18451	1.9153	1.2087	0.33252	1.24009	4.37173	0.14752	0.33514	0.11896
Tb927.4.910	Tb927_04_v4:257666-259079:-	hypothetical protein, conserved	-1	495	917	4	1	71	36.5	35.8954	62.9559	22.2707	0	0.62043	15.0524	121.086	13.3791	0.95328	0.88884
Tb927.5.170	Tb927_05_v4:31668-32545:-	hypothetical protein, conserved	-1	460	416	4	0	143	77	5.15016	2.54047	0	0.67267	-1	2.39137	0.13516	0	1.95836	-1
Tb927.5.2730	Tb927_05_v4:863193-864629:+	hypothetical protein, conserved	-1	632	803	4	0	137	65	20.3744	22.1889	45.6628	1.224	2.24118	11.1498	21.7418	15.4388	0.06788	1.38467
Tb927.5.540	Tb927_05_v4:169429-170498:-	hypothetical protein	-1	454	614	4	0	80	54.5	42.824	52.768	0	0	-1	30.7841	18.6253	0.2096	0	0.00681
Tb927.5.650	Tb927_05_v4:222970-227490:+	receptor-type adenylate cyclase GRESAG 4, putative	GO:0009190:cyclic nucleotide biosynthetic process;GO:0023034:intracellular signaling pathway;GO:0016021:integral to membrane;GO:0004016:adenylate cyclase activity;GO:0016849:phosphorus-oxygen lyase activity	770	3749	4	2	281	150.5	7.4292	55.6485	0.82536	31.9474	0.1111	3.21742	44.815	0.25173	7.57669	0.07824
Tb927.6.4010	Tb927_06_v4:1175620-1176287:-	hypothetical protein, conserved	-1	508	158	4	0	236	110	229.286	153.362	971.368	6.0911	4.2365	74.7683	117.13	303.54	3.37775	4.05974
Tb927.6.4540	Tb927_06_v4:1270202-1272028:-	3-hydroxy-3-methylglutaryl-CoA reductase, putative	GO:0008299:isoprenoid biosynthetic process;GO:0010142:farnesyl diphosphate biosynthetic process, mevalonate pathway;GO:0015936:coenzyme A metabolic process;GO:0055114:oxidation-reduction process;GO:0005739:mitochondrion;GO:0005743:mitochondrial inner membrane;GO:0016021:integral to membrane;GO:0044429:mitochondrial part;GO:0004420:hydroxymethylglutaryl-CoA reductase (NADPH) activity;GO:0050661:NA…	521	1304	4	4	110	79.25	17.7742	47.4774	37.3734	27.6169	2.10267	45.3444	47.2583	175.077	15.644	3.86105
Tb927.6.4700	Tb927_06_v4:1308224-1309833:+	hypothetical protein, conserved	GO:0044429:mitochondrial part	637	971	4	2	272	119.75	27.2798	22.0148	21.5102	6.31485	0.7885	34.1934	29.6726	19.1735	8.88927	0.56074
Tb927.6.5150	Tb927_06_v4:1404293-1413533:+	hypothetical protein, conserved	-1	399	8840	4	0	140	56.75	17.3178	38.5634	3.04527	0	0.17585	18.5754	82.5893	5.17778	1.93522	0.27874
Tb927.7.3000	Tb927_07_v4:752112-757423:+	kinesin, putative	GO:0007017:microtubule-based process;GO:0007018:microtubule-based movement;GO:0005875:microtubule associated complex;GO:0003774:motor activity;GO:0003777:microtubule motor activity;GO:0005524:ATP binding	1282	4028	4	0	143	65.75	14.3611	10.4829	12.1374	0.60341	0.84516	17.8902	12.5612	7.88086	3.94844	0.44051
Tb927.7.4680	Tb927_07_v4:1243295-1244241:+	hypothetical protein, conserved	-1	679	266	4	1	278	167	148.64	19.7925	164.02	2.0507	1.10347	90.9262	33.8807	86.1174	5.3069	0.94711
Tb927.7.4930	Tb927_07_v4:1300340-1301597:-	ribonuclease H1	GO:0000287:magnesium ion binding;GO:0003676:nucleic acid binding;GO:0004523:ribonuclease H activity	351	905	4	0	119	61.25	38.0931	35.5136	52.654	0	1.38225	43.0078	33.3021	16.9694	4.52195	0.39457
Tb927.7.5580	Tb927_07_v4:1502945-1504062:+	cell cycle associated protein MOB1-B (MOB1B)	GO:0051301:cell division;GO:0005737:cytoplasm;GO:0005515:protein binding	439	677	4	3	185	92.75	38.2635	12.8663	50.9619	3.52423	1.33187	42.1546	25.4935	70.6509	4.10408	1.67599
Tb927.8.1740	Tb927_08_v4:574026-576233:-	hypothetical protein, conserved	GO:0044429:mitochondrial part	443	1763	4	0	71	33.5	23.421	58.0352	57.6557	0	2.46171	30.6823	30.737	73.0449	8.71506	2.38068
Tb927.8.2490	Tb927_08_v4:739390-740707:+	hypothetical protein, conserved	-1	384	932	4	2	131	62.75	38.6614	9.63704	17.7622	0.4029	0.45943	41.6284	6.80047	32.3572	7.93156	0.77729
Tb927.8.2560	Tb927_08_v4:755151-756057:+	spliceosomal U5 snRNP-specific protein, putative	GO:0007067:mitosis;GO:0008380:RNA splicing;GO:0031022:nuclear migration along microfilament;GO:0005634:nucleus;GO:0005681:spliceosomal complex	438	467	4	0	182	97.25	98.4275	29.3489	120.922	0	1.22854	88.404	31.9396	78.5382	0.29382	0.8884
Tb927.8.2740	Tb927_08_v4:809870-811569:+	mitochondrial RNA binding protein (TbRBP38)	GO:0048255:mRNA stabilization;GO:0005739:mitochondrion;GO:0044429:mitochondrial part;GO:0003723:RNA binding	682	1016	4	3	293	133.25	60.1946	90.8164	179.687	53.5374	2.98511	44.4287	60.8082	185.059	31.1981	4.16529
Tb927.8.2950	Tb927_08_v4:890103-892135:+	hypothetical protein, conserved	GO:0008150:biological_process;GO:0005575:cellular_component;GO:0003674:molecular_function	562	1469	4	1	146	101	27.578	23.2199	60.1373	0.82587	2.18062	17.9036	4.64659	20.1492	4.42714	1.12543
Tb927.8.4430	Tb927_08_v4:1315431-1317167:-	uridine phosphorylase;with=PDB:3BJE	GO:0009116:nucleoside metabolic process;GO:0005575:cellular_component;GO:0003824:catalytic activity;GO:0004731:purine-nucleoside phosphorylase activity;GO:0004850:uridine phosphorylase activity	710	1025	4	1	296	116	183.559	66.6606	695.986	16.343	3.79163	81.4047	54.7322	350.964	4.22933	4.31135
Tb927.8.6150	Tb927_08_v4:1795248-1796263:+	40S ribosomal protein S8, putative	GO:0006412:translation;GO:0005622:intracellular;GO:0005840:ribosome;GO:0003735:structural constituent of ribosome	352	662	4	0	65	47	959.138	21.5796	1720.78	0.43953	1.79409	1541.9	21.7262	1544.7	0.3656	1.00181
Tb09.160.0710	Tb927_09_v4:417788-418524:-	60S ribosomal protein L35, putative	GO:0006412:translation;GO:0005622:intracellular;GO:0005840:ribosome;GO:0003735:structural constituent of ribosome	352	383	3	1	221	138	814.676	121.731	1500.28	3.51623	1.84157	1201.47	93.4402	1051.49	11.943	0.87517
Tb09.160.2150	Tb927_09_v4:666189-666864:+	U6 snRNA-associated Sm-like protein LSm6p,Sm- like protein (Lsm6)	GO:0000398:nuclear mRNA splicing, via spliceosome;GO:0005634:nucleus;GO:0030629:U6 snRNA 3'-end binding	414	260	3	0	68	48	89.1446	31.5207	54.7449	0	0.61411	60.98	13.5165	52.4669	0	0.86039
Tb11.01.1070	Tb927_11_01_v4:2501363-2503769:+	hypothetical protein, conserved	GO:0005515:protein binding	723	1682	3	1	143	104	21.6539	33.9433	30.998	23.5388	1.43152	21.8465	23.8211	18.5413	21.1224	0.84871
Tb11.01.1340	Tb927_11_01_v4:2555764-2556556:-	hypothetical protein, conserved	-1	360	431	3	2	104	51	114.331	537.781	77.5364	2.57857	0.67817	237.451	598.096	109.881	19.6613	0.46275
Tb11.01.1380	Tb927_11_01_v4:2561768-2564659:-	hypothetical protein, conserved	-1	596	2294	3	0	119	70	27.7636	38.235	17.5351	1.29794	0.63159	22.9297	31.7138	8.97593	0.71976	0.39145
Tb11.01.3240	Tb927_11_01_v4:2991166-2993668:-	trans-sialidase, putative	GO:0009405:pathogenesis;GO:0004308:exo-alpha-sialidase activity	456	2045	3	2	83	77	11.7148	9.39678	11.2726	5.42856	0.96225	0.12162	0	0.04195	0.09407	0.34493
Tb11.01.3420	Tb927_11_01_v4:3044138-3045948:+	eukaryotic translation initiation factor, putative	GO:0006413:translational initiation;GO:0005852:eukaryotic translation initiation factor 3 complex;GO:0003743:translation initiation factor activity	568	1241	3	0	86	53	114.413	33.2617	238.367	9.53343	2.08338	97.0463	8.64768	328.074	8.45865	3.38059
Tb11.01.4360	Tb927_11_01_v4:3289757-3291067:+	hypothetical protein, conserved	-1	302	1007	3	0	191	116	29.786	23.2176	30.2668	0	1.01614	28.5873	18.5292	17.1675	0	0.60053
Tb11.01.4690	Tb927_11_01_v4:3441788-3444026:-	hypothetical protein, conserved	-1	444	1793	3	3	215	101	15.9683	15.7921	22.6074	29.2702	1.41577	7.07409	12.6032	27.9444	42.2211	3.95024
Tb11.01.5100	Tb927_11_01_v4:3551081-3553264:-	par1	GO:0043064:flagellum organization;GO:0009434:microtubule-based flagellum;GO:0003674:molecular_function;GO:0005516:calmodulin binding	404	1778	3	0	224	148	54.553	17.8378	323.35	0	5.92727	58.8536	31.7035	325.229	3.71636	5.52607
Tb11.01.5820	Tb927_11_01_v4:3711920-3714502:+	hypothetical protein, conserved	-1	1031	1550	3	0	44	31	15.3303	26.259	88.7359	9.30384	5.78828	16.8476	14.1117	89.282	17.4336	5.29939
Tb11.01.7110	Tb927_11_01_v4:4052668-4055023:-	methionyl-tRNA formyltransferase	GO:0006431:methionyl-tRNA aminoacylation;GO:0009058:biosynthetic process;GO:0005739:mitochondrion;GO:0044429:mitochondrial part;GO:0004479:methionyl-tRNA formyltransferase activity	399	1955	3	1	62	41	29.4894	52.7196	17.6477	1.16326	0.59844	32.853	69.9672	8.25035	4.19298	0.25113
Tb11.02.5030	Tb927_11_01_v4:1983848-1986767:-	hypothetical protein, conserved	GO:0008150:biological_process;GO:0005575:cellular_component;GO:0003674:molecular_function	957	1961	3	3	659	243	40.7219	68.7901	30.8481	39.7697	0.75753	27.4575	75.4945	15.269	51.8176	0.55609
Tb11.02.5430	Tb927_11_01_v4:2089865-2091426:-	hypothetical protein, conserved	-1	328	1232	3	1	113	51	17.074	18.4081	20.9718	4.2452	1.22829	17.6131	25.5906	12.7439	3.66198	0.72355
Tb11.03.0830	Tb927_11_01_v4:69109-71461:-	hypothetical protein, conserved	-1	276	2075	3	2	152	88	10.419	10.5853	10.364	2.80279	0.99472	6.5322	7.8846	4.61018	1.70968	0.70576
Tb11.12.0010	Tb927_11_01_v4:2355920-2357831:+	hypothetical protein, conserved	-1	327	1583	3	2	53	33	25.2229	12.5082	4.10485	8.51636	0.16274	21.9559	6.08448	3.54995	15.4798	0.16169
Tb11.42.0003	Tb927_11_01_v4:535949-537794:-	T-complex protein 1, beta subunit, putative	GO:0006457:protein folding;GO:0044267:cellular protein metabolic process;GO:0051726:regulation of cell cycle;GO:0005832:chaperonin-containing T-complex;GO:0005515:protein binding;GO:0005524:ATP binding;GO:0051082:unfolded protein binding	255	1589	3	1	122	70	121.593	72.5613	450.316	0	3.70346	157.415	59.006	471.467	0.84113	2.99505
Tb11.55.0023	Tb927_11_01_v4:469809-471268:-	hypothetical protein, conserved	-1	472	986	3	2	179	94	14.8151	8.25295	1.88293	9.50573	0.12709	18.9806	15.6757	7.65715	12.9965	0.40342
Tb927.1.3220	Tb927_01_v4:691383-693398:+	GTPase activating protein of Rab-like GTPase, putative	GO:0008150:biological_process;GO:0032313:regulation of Rab GTPase activity;GO:0005575:cellular_component;GO:0005622:intracellular;GO:0003674:molecular_function;GO:0005097:Rab GTPase activator activity	413	1601	3	0	83	65	25.6692	8.01715	24.6421	1.49844	0.95999	14.9517	6.32296	15.3798	3.42764	1.02864
Tb927.2.3420	Tb927_02_v4:630426-631090:-	hypothetical protein, conserved (28H13.60)	GO:0044429:mitochondrial part	388	275	3	3	125	69	83.5739	43.1706	183.406	1.19624	2.19454	94.281	16.1849	108.57	6.63363	1.15155
Tb927.2.4780	Tb927_02_v4:847104-850858:-	hypothetical protein, conserved (30M24.190)	-1	931	2822	3	1	473	274	26.7101	88.2844	20.3398	87.2447	0.7615	37.6536	73.8629	28.35	87.9144	0.75292
Tb927.3.2880	Tb927_03_v4:743318-744043:-	hypothetical protein, conserved	GO:0044429:mitochondrial part	410	314	3	2	71	43	78.156	31.8282	122.687	6.03762	1.56977	132.074	30.3296	434.439	12.7646	3.28936
Tb927.3.4020	Tb927_03_v4:1127210-1134550:-	phosphatidylinositol 4-kinase alpha, putative	GO:0046854:phosphoinositide phosphorylation;GO:0048015:phosphoinositide-mediated signaling;GO:0005829:cytosol;GO:0004430:1-phosphatidylinositol 4-kinase activity;GO:0005488:binding;GO:0016773:phosphotransferase activity, alcohol group as acceptor	401	6938	3	0	50	39	8.42187	6.79994	1.96236	0	0.23301	15.181	9.3031	6.97439	1.81859	0.45942
Tb927.4.1230	Tb927_04_v4:329308-330329:-	hypothetical protein	-1	232	788	3	3	50	31	253.102	127.608	624.157	238.74	2.46603	12.8612	14.4719	8.49239	23.4826	0.66031
Tb927.4.180	Tb927_04_v4:26558-26995:+	hypothetical protein	-1	188	248	3	2	137	66	37.6974	21.7562	6.23846	26.3343	0.16549	6.51842	0.33072	0.69189	1.82542	0.10614
Tb927.4.3850	Tb927_04_v4:1004733-1006551:-	hypothetical protein, conserved	GO:0008150:biological_process;GO:0005575:cellular_component;GO:0003674:molecular_function	456	1361	3	0	125	56	46.0807	8.96966	78.8916	1.01785	1.71203	55.5516	4.36321	101.901	4.42145	1.83435
Tb927.4.870	Tb927_04_v4:238338-252153:-	dynein heavy chain, putative	GO:0007018:microtubule-based movement;GO:0005858:axonemal dynein complex;GO:0030286:dynein complex;GO:0000166:nucleotide binding;GO:0003777:microtubule motor activity;GO:0005524:ATP binding;GO:0016887:ATPase activity;GO:0017111:nucleoside-triphosphatase activity	468	13346	3	3	89	52	12.2588	5.82644	5.23982	29.0915	0.42743	17.6474	6.50985	14.0399	32.9064	0.79558
Tb927.5.1060	Tb927_05_v4:342551-344818:+	mitochondrial processing peptidase, beta subunit, putative,metallo-peptidase, Clan ME, Family M16	GO:0006508:proteolysis;GO:0005739:mitochondrion;GO:0044429:mitochondrial part;GO:0003824:catalytic activity;GO:0004222:metalloendopeptidase activity;GO:0008270:zinc ion binding;GO:0046872:metal ion binding	797	1469	3	0	263	185	33.4118	35.1905	106.478	6.98833	3.18683	62.2604	22.7016	317.482	7.80443	5.09926
Tb927.5.1610	Tb927_05_v4:510541-511746:+	60S ribosomal protein L13a, putative	GO:0006412:translation;GO:0005622:intracellular;GO:0005840:ribosome;GO:0015934:large ribosomal subunit;GO:0003735:structural constituent of ribosome	536	668	3	2	215	134	1010	61.4106	2027.03	12.989	2.00695	1444.28	64.1477	1719.3	3.76153	1.19042
Tb927.5.2070	Tb927_05_v4:653289-655590:-	hypothetical protein, conserved	GO:0044429:mitochondrial part	396	1904	3	0	212	122	36.9285	59.0211	17.5516	11.3301	0.47529	24.0343	98.6019	18.5423	6.93292	0.77149
Tb927.5.3140	Tb927_05_v4:976450-977389:-	hypothetical protein, conserved	GO:0044429:mitochondrial part	288	650	3	3	80	35	77.6082	24.3462	80.4512	2.1488	1.03663	45.6274	80.958	50.091	10.8733	1.09783
Tb927.5.4080	Tb927_05_v4:1252262-1254226:-	hypothetical protein, conserved	GO:0044429:mitochondrial part	362	1601	3	2	125	64	35.4016	23.1356	13.3357	0.85477	0.3767	42.8745	20.2672	13.3167	6.04356	0.3106
Tb927.6.3420	Tb927_06_v4:1008864-1010295:-	hypothetical protein, conserved	GO:0044429:mitochondrial part	381	1049	3	0	104	75	32.4926	14.3138	33.4796	0.40607	1.03038	13.1583	3.91658	20.365	0.33778	1.5477
Tb927.7.3180	Tb927_07_v4:819982-821472:+	Mu-adaptin 1, putative,adaptor complex AP-1 medium subunit, putative	GO:0006810:transport;GO:0006886:intracellular protein transport;GO:0016192:vesicle-mediated transport;GO:0030131:clathrin adaptor complex;GO:0005515:protein binding	191	1298	3	0	92	54	97.9851	22.4342	262.823	2.43006	2.68228	58.2957	9.76582	100.369	0.44919	1.72173
Tb927.7.3280	Tb927_07_v4:844383-847285:-	translation initiation factor IF-2, putative	GO:0006412:translation;GO:0005575:cellular_component;GO:0003924:GTPase activity;GO:0005525:GTP binding;GO:0008135:translation factor activity, nucleic acid binding	736	2165	3	2	53	35	18.9822	13.2316	16.8649	14.5044	0.88846	37.1044	55.6709	15.4352	33.2222	0.41599
Tb927.7.370	Tb927_07_v4:67568-68378:-	hypothetical protein, conserved	-1	339	470	3	1	50	40	33.1523	16.6617	9.87536	3.19468	0.29788	26.5901	11.7382	10.4962	18.2219	0.39474
Tb927.7.390	Tb927_07_v4:70477-72082:-	hypothetical protein, conserved	-1	339	1265	3	1	50	40	25.2508	8.04359	3.30219	4.56383	0.13078	19.218	10.2709	6.57874	15.438	0.34232
Tb927.7.410	Tb927_07_v4:74142-75000:-	hypothetical protein, conserved	-1	339	518	3	1	50	40	21.8082	17.8108	5.37616	5.93298	0.24652	21.3654	10.4543	9.44075	18.3485	0.44187
Tb927.7.430	Tb927_07_v4:77061-77919:-	hypothetical protein, conserved	-1	339	518	3	1	50	40	22.9362	10.3417	2.98675	6.38936	0.13022	25.2064	10.4543	9.27512	18.6015	0.36797
Tb927.7.5560	Tb927_07_v4:1496473-1499315:+	glucosamine-fructose-6-phosphate aminotransferase, putative	GO:0005975:carbohydrate metabolic process;GO:0008152:metabolic process;GO:0016051:carbohydrate biosynthetic process;GO:0005737:cytoplasm;GO:0004360:glutamine-fructose-6-phosphate transaminase (isomerizing) activity;GO:0005529:sugar binding	862	1979	3	0	230	103	12.9912	18.0761	38.3853	0.53845	2.95471	15.646	11.1801	39.0391	1.59248	2.49514
Tb927.7.5810	Tb927_07_v4:1569865-1571029:+	hypothetical protein, conserved	GO:0055114:oxidation-reduction process;GO:0047800:cysteamine dioxygenase activity	393	770	3	2	221	97	35.6656	17.3459	38.1762	8.26716	1.07039	53.455	6.64474	20.8916	25.9786	0.39083
Tb927.8.1600	Tb927_08_v4:530856-533165:+	lysyl-tRNA synthetase, putative	GO:0006412:translation;GO:0006418:tRNA aminoacylation for protein translation;GO:0006430:lysyl-tRNA aminoacylation;GO:0005737:cytoplasm;GO:0000166:nucleotide binding;GO:0003676:nucleic acid binding;GO:0004812:aminoacyl-tRNA ligase activity;GO:0004824:lysine-tRNA ligase activity;GO:0005524:ATP binding	554	1754	3	0	110	96	79.84	22.1489	173.766	12.2878	2.17643	80.5023	10.6619	215.172	10.6082	2.67287
Tb927.8.1760	Tb927_08_v4:577011-577904:-	hypothetical protein	-1	332	560	3	0	86	41	51.8227	46.9325	1.1051	1.86402	0.02132	59.289	24.3459	1.99167	1.80893	0.03359
Tb927.8.2610	Tb927_08_v4:767297-770026:+	5-methyltetrahydropteroyltriglutamate-homocysteine S-methyltransferase, putative	GO:0008652:cellular amino acid biosynthetic process;GO:0009086:methionine biosynthetic process;GO:0005575:cellular_component;GO:0003871:5-methyltetrahydropteroyltriglutamate-homocysteine S-methyltransferase activity;GO:0008270:zinc ion binding	383	2345	3	1	95	58	12.1264	5.08537	5.60797	2.01976	0.46246	5.48843	3.08444	0.34757	0.22401	0.06333
Tb927.8.3900	Tb927_08_v4:1162882-1164214:-	hypothetical protein, conserved	GO:0008150:biological_process;GO:0009664:plant-type cell wall organization;GO:0016021:integral to membrane;GO:0003674:molecular_function;GO:0005199:structural constituent of cell wall	219	1112	3	1	77	56	31.002	26.6808	100.87	2.82582	3.25366	14.2579	46.2769	47.7967	4.30933	3.35229
Tb927.8.5130	Tb927_08_v4:1529073-1531424:+	hypothetical protein, conserved	GO:0044429:mitochondrial part	617	1733	3	0	95	64	22.3654	9.15449	7.23129	0	0.32333	35.9134	4.83701	14.4559	1.8772	0.40252
Tb927.8.5680	Tb927_08_v4:1682362-1684545:+	hypothetical protein, conserved	GO:0019752:carboxylic acid metabolic process;GO:0016831:carboxy-lyase activity;GO:0030170:pyridoxal phosphate binding	359	1823	3	0	161	103	34.4025	19.5312	15.5308	0	0.45144	28.2059	37.7557	13.7893	1.4339	0.48888
Tb927.8.7470	Tb927_08_v4:2150112-2152193:+	hypothetical protein, conserved	-1	368	1712	3	0	128	66	36.5193	28.0511	20.4237	0.42042	0.55926	34.3201	36.8324	23.4533	0.11657	0.68337
Tb927.8.7870	Tb927_08_v4:2302983-2307206:+	receptor-type adenylate cyclase GRESAG 4, putative	GO:0009190:cyclic nucleotide biosynthetic process;GO:0023034:intracellular signaling pathway;GO:0016021:integral to membrane;GO:0004016:adenylate cyclase activity;GO:0016849:phosphorus-oxygen lyase activity	452	3770	3	0	251	124	5.63127	8.61813	7.79725	0.34229	1.38463	1.13796	3.43892	0.52342	0.47453	0.45996
Tb927.8.7890	Tb927_08_v4:2309188-2313444:+	receptor-type adenylate cyclase GRESAG 4, putative	GO:0009190:cyclic nucleotide biosynthetic process;GO:0023034:intracellular signaling pathway;GO:0016021:integral to membrane;GO:0004016:adenylate cyclase activity;GO:0016849:phosphorus-oxygen lyase activity	452	3803	3	1	251	124	6.40184	8.18722	5.98026	2.7383	0.93415	0.94825	3.85159	0.43992	0.75925	0.46393
Tb927.8.7900	Tb927_08_v4:2314163-2318413:+	receptor-type adenylate cyclase GRESAG 4, putative	GO:0009190:cyclic nucleotide biosynthetic process;GO:0023034:intracellular signaling pathway;GO:0016021:integral to membrane;GO:0004016:adenylate cyclase activity;GO:0016849:phosphorus-oxygen lyase activity	452	3797	3	0	251	124	6.41196	4.73997	6.35643	1.36915	0.99134	0.76962	3.98915	0.42931	0.18981	0.55782
Tb927.8.7930	Tb927_08_v4:2327788-2332044:+	receptor-type adenylate cyclase GRESAG 4, putative	GO:0009190:cyclic nucleotide biosynthetic process;GO:0023034:intracellular signaling pathway;GO:0016021:integral to membrane;GO:0004016:adenylate cyclase activity;GO:0016849:phosphorus-oxygen lyase activity	452	3803	3	0	251	124	6.55549	12.4963	6.3464	1.71144	0.9681	1.09539	1.65068	0.66551	0.09491	0.60756
Tb927.8.7940	Tb927_08_v4:2332749-2336954:+	receptor-type adenylate cyclase GRESAG 4, putative	GO:0009190:cyclic nucleotide biosynthetic process;GO:0023034:intracellular signaling pathway;GO:0016021:integral to membrane;GO:0004016:adenylate cyclase activity;GO:0016849:phosphorus-oxygen lyase activity	452	3752	3	0	239	120	12.6143	4.73997	10.9273	0.68457	0.86626	2.38628	1.37557	1.12046	0	0.46954
Tb927.8.8240	Tb927_08_v4:2439092-2440847:+	amino acid transporter, putative	GO:0006865:amino acid transport;GO:0016021:integral to membrane;GO:0005275:amine transmembrane transporter activity	372	1382	3	1	47	39	34.5286	6.80647	36.9433	3.32718	1.06993	9.53781	4.34562	14.3405	2.65226	1.50355
Tb927.8.890	Tb927_08_v4:266112-267367:-	small GTP-binding protein Rab1, putative	GO:0006886:intracellular protein transport;GO:0006913:nucleocytoplasmic transport;GO:0007165:signal transduction;GO:0007264:small GTPase mediated signal transduction;GO:0015031:protein transport;GO:0005575:cellular_component;GO:0005622:intracellular;GO:0003924:GTPase activity;GO:0005515:protein binding;GO:0005525:GTP binding	628	626	3	0	158	62	359.982	61.4083	534.331	8.62259	1.48433	86.8077	8.41551	198.109	4.03017	2.28217
Tb09.211.0410	Tb927_09_v4:1330433-1331820:-	hypothetical protein, conserved	GO:0005488:binding	544	842	2	1	191	129.5	74.4844	16.8275	53.6538	3.98161	0.72034	45.0442	8.68632	46.4128	10.8032	1.03038
Tb09.211.0790	Tb927_09_v4:1403130-1404088:-	tRNA (guanine-N(7)-)-methyltransferase, putative,methyltransferase, putative	GO:0006400:tRNA modification;GO:0005575:cellular_component;GO:0008176:tRNA (guanine-N7-)-methyltransferase activity	223	734	2	0	74	54.5	42.722	18.3415	52.0631	0	1.21865	54.1285	18.6806	45.995	1.53892	0.84974
Tb09.211.1680	Tb927_09_v4:1556919-1557905:-	hypothetical protein, conserved	-1	509	476	2	0	41	32	103.932	199.744	152.114	1.21583	1.46359	79.2871	87.4613	76.4223	11.7146	0.96387
Tb09.211.3660	Tb927_09_v4:1947546-1949130:+	hypothetical protein, conserved	-1	399	1184	2	1	149	102.5	51.3244	44.9093	42.9906	1.16326	0.83762	32.7683	52.9818	29.963	4.19298	0.91439
Tb09.v1.0400	Tb927_09_v4:1227703-1228237:-	hypothetical protein, conserved	-1	87	446	2	2	44	30.5	52.4044	33.581	58.2779	3.55664	1.11208	25.651	32.1599	17.89	17.7507	0.69744
Tb11.01.0080	Tb927_11_01_v4:2319050-2320881:+	DNA polymerase kappa, putative,DNA polymerase IV, putative	GO:0006281:DNA repair;GO:0005575:cellular_component;GO:0003674:molecular_function;GO:0003684:damaged DNA binding;GO:0003887:DNA-directed DNA polymerase activity	337	1493	2	1	68	54.5	7.82732	2.88976	2.07252	3.67273	0.26478	3.08172	1.10699	0.57465	1.6548	0.18647
Tb11.01.0150	Tb927_11_01_v4:2295706-2297647:+	hypothetical protein, conserved	GO:0006396:RNA processing;GO:0044429:mitochondrial part;GO:0003723:RNA binding;GO:0004525:ribonuclease III activity	480	1460	2	1	68	62	30.5495	10.9558	10.5968	20.9508	0.34687	48.1223	15.2849	1.82167	34.7648	0.03785
Tb11.01.0400	Tb927_11_01_v4:2220372-2224438:+	protein kinase, putative	GO:0006468:protein phosphorylation;GO:0005575:cellular_component;GO:0004672:protein kinase activity;GO:0004674:protein serine/threonine kinase activity;GO:0004713:protein tyrosine kinase activity;GO:0005488:binding;GO:0005524:ATP binding	304	3761	2	0	173	171.5	22.6826	23.7055	11.9296	0	0.52593	17.6393	15.1349	6.72946	1.4111	0.3815
Tb11.01.1000	Tb927_11_01_v4:2484853-2486590:+	hypothetical protein, conserved	-1	312	1424	2	0	158	96.5	21.0636	6.86688	47.9135	4.4629	2.27471	15.8496	2.19209	48.3801	5.0872	3.05246
Tb11.01.1790	Tb927_11_01_v4:2644047-2644889:+	60S ribosomal protein L29, putative	GO:0006412:translation;GO:0005622:intracellular;GO:0005840:ribosome;GO:0003735:structural constituent of ribosome	626	215	2	1	341	278	753.713	467.323	1660.84	491.575	2.20354	525.457	635.96	626.901	230.659	1.19306
Tb11.01.2090	Tb927_11_01_v4:2698317-2699811:+	hypothetical protein, conserved	GO:0016888:endodeoxyribonuclease activity, producing 5'-phosphomonoesters	294	1199	2	2	83	53	49.2204	30.4742	32.517	21.5757	0.66064	54.4492	6.76743	23.6133	9.92186	0.43368
Tb11.01.3200	Tb927_11_01_v4:2983051-2984620:+	hypothetical protein, conserved	GO:0044429:mitochondrial part	750	818	2	2	293	194	47.3828	42.0703	53.3366	52.1902	1.12565	45.8337	18.3211	11.0128	24.0798	0.24028
Tb11.01.3750	Tb927_11_01_v4:3125342-3128129:+	molybdenum cofactor biosynthesis protein, putative	GO:0006777:Mo-molybdopterin cofactor biosynthetic process	459	2327	2	0	56	44	11.4669	20.3681	11.9676	0.33707	1.04366	11.2221	45.1079	6.67335	0.56075	0.59466
Tb11.01.4840	Tb927_11_01_v4:3496022-3497349:-	hypothetical protein, conserved	-1	322	1004	2	0	104	93.5	30.457	28.4291	79.5143	3.36335	2.61071	20.7459	35.529	35.1212	26.5112	1.69292
Tb11.01.6285	Tb927_11_01_v4:3838223-3838769:-	hypothetical protein, conserved	-1	111	434	2	2	101	80	61.0338	38.603	102.667	11.1506	1.68214	77.648	34.7288	38.4496	22.0284	0.49518
Tb11.01.7260	Tb927_11_01_v4:4084474-4086464:-	hypothetical protein, conserved	GO:0044429:mitochondrial part	115	1874	2	2	17	17	25.7753	15.2429	6.1093	2.69068	0.23702	32.6804	16.7604	2.33487	50.3579	0.07145
Tb11.01.7810	Tb927_11_01_v4:4213632-4216121:-	minichromosome maintenance (MCM) complex subunit, putative	GO:0006260:DNA replication;GO:0006270:DNA-dependent DNA replication initiation;GO:0005575:cellular_component;GO:0005634:nucleus;GO:0003677:DNA binding;GO:0005524:ATP binding	293	2195	2	0	53	36.5	29.1045	15.2891	10.8546	4.7523	0.37295	24.4737	22.7058	12.2536	4.68505	0.50068
Tb11.01.8270	Tb927_11_01_v4:4336181-4338098:-	hypothetical protein, conserved,zinc finger protein family member, putative (ZC3H46)	GO:0008150:biological_process;GO:0005575:cellular_component;GO:0003674:molecular_function;GO:0003676:nucleic acid binding;GO:0003723:RNA binding;GO:0008270:zinc ion binding	384	1532	2	0	152	95	23.9012	11.1587	23.9342	1.2087	1.00138	2.96268	0.48575	1.23204	0.22342	0.41585
Tb11.01.8500	Tb927_11_01_v4:4397583-4398570:-	hypothetical protein, conserved	GO:0044429:mitochondrial part	282	704	2	0	65	51.5	47.8624	180.956	102.41	1.64589	2.13967	41.1561	169.55	133.872	8.975	3.25278
Tb11.02.2820	Tb927_11_01_v4:1448007-1451165:+	hypothetical protein, conserved	-1	377	2780	2	0	134	83	18.6362	8.26609	1.83653	3.28305	0.09855	18.9882	7.09166	0.74068	21.5056	0.03901
Tb11.02.3350	Tb927_11_01_v4:1568722-1571847:+	hypothetical protein, conserved	-1	350	2774	2	2	41	26	12.9893	8.34727	6.07924	4.86244	0.46802	5.49137	2.84232	8.59805	5.02513	1.56574
Tb11.02.3360	Tb927_11_01_v4:1572418-1574521:+	replication factor C, subunit 1, putative,replication factor C large subunit, putative	GO:0006260:DNA replication;GO:0006508:proteolysis;GO:0005634:nucleus;GO:0005663:DNA replication factor C complex;GO:0000166:nucleotide binding;GO:0003677:DNA binding;GO:0003689:DNA clamp loader activity;GO:0004176:ATP-dependent peptidase activity;GO:0004252:serine-type endopeptidase activity;GO:0005524:ATP binding;GO:0017111:nucleoside-triphosphatase activity	339	1763	2	1	131	71	26.8457	2.29817	21.1492	0.45638	0.78781	17.2103	2.38432	24.0401	3.41661	1.39684
Tb11.02.4320	Tb927_11_01_v4:1801650-1804825:-	hypothetical protein, conserved	-1	310	2864	2	0	86	68	33.7311	23.875	83.8394	3.49354	2.48552	27.0933	5.21474	69.7832	11.2087	2.57566
Tb11.02.4330	Tb927_11_01_v4:1804940-1805855:-	hypothetical protein, conserved	GO:0044429:mitochondrial part	477	437	2	0	95	84.5	86.911	28.1742	132.41	6.48696	1.52351	123.213	33.76	76.6657	9.26297	0.62222
Tb11.02.5410	Tb927_11_01_v4:2084427-2085680:+	ubiquitin activating enzyme, putative	GO:0008150:biological_process;GO:0005575:cellular_component;GO:0003824:catalytic activity	365	887	2	1	53	48.5	40.6228	11.7395	48.4898	0.84775	1.19366	28.3892	111.746	17.1686	1.2928	0.60476
Tb11.03.0400	Tb927_11_01_v4:185248-188348:+	DNA repair protein, putative	GO:0006281:DNA repair;GO:0000113:nucleotide-excision repair factor 4 complex;GO:0005634:nucleus;GO:0003676:nucleic acid binding;GO:0003677:DNA binding;GO:0004386:helicase activity;GO:0005515:protein binding;GO:0005524:ATP binding;GO:0008094:DNA-dependent ATPase activity;GO:0008270:zinc ion binding	145	2954	2	2	74	66.5	41.1429	2.68648	15.5028	18.1389	0.3768	36.9392	3.00159	8.37909	27.8094	0.22683
Tb11.03.0935	Tb927_11_01_v4:45384-45933:-	DNA-directed RNA polymerase subunit, putative,RNA polymerase subunit, putative (RPB6z)	GO:0006351:transcription, DNA-dependent;GO:0005575:cellular_component;GO:0003677:DNA binding;GO:0003899:DNA-directed RNA polymerase activity	153	395	2	0	140	123.5	74.4563	20.3681	63.844	0	0.85747	53.2035	17.8806	77.7584	7.00939	1.46153
Tb11.55.0030	Tb927_11_01_v4:487901-488546:-	hypothetical protein, conserved	GO:0044429:mitochondrial part	237	407	2	2	143	77	49.2906	26.298	20.147	5.22241	0.40874	50.4128	13.1172	55.1238	40.9064	1.09345
Tb11.v4.0004	Tb927_11_01_v4:3356953-3358215:-	ribonucleoside-diphosphate reductase small chain (RNR2)	GO:0009186:deoxyribonucleoside diphosphate metabolic process;GO:0004748:ribonucleoside-diphosphate reductase activity;GO:0016491:oxidoreductase activity;GO:0046914:transition metal ion binding	248	1013	2	0	131	107	33.0705	32.1998	70.1024	3.11923	2.11979	36.0288	51.8967	106.248	5.01623	2.94899
Tb11.v4.0006	Tb927_11_01_v4:3360560-3361822:-	ribonucleoside-diphosphate reductase small chain (RNR2)	GO:0009186:deoxyribonucleoside diphosphate metabolic process;GO:0004748:ribonucleoside-diphosphate reductase activity;GO:0016491:oxidoreductase activity;GO:0046914:transition metal ion binding	248	1013	2	0	131	107	38.0695	31.4145	83.6952	1.87154	2.19848	35.4764	51.3953	112.008	3.80542	3.15725
Tb927.1.1530	Tb927_01_v4:385002-390938:+	protein kinase, putative	GO:0006355:regulation of transcription, DNA-dependent;GO:0006468:protein phosphorylation;GO:0007165:signal transduction;GO:0005575:cellular_component;GO:0004672:protein kinase activity;GO:0004674:protein serine/threonine kinase activity;GO:0004713:protein tyrosine kinase activity;GO:0004871:signal transducer activity;GO:0005524:ATP binding	707	5228	2	0	128	75.5	14.7158	22.039	13.1098	0	0.89087	9.2883	15.6539	11.471	1.27418	1.235
Tb927.1.3010	Tb927_01_v4:668393-669910:+	mRNA processing protein, putative	GO:0006397:mRNA processing;GO:0005739:mitochondrion;GO:0044429:mitochondrial part;GO:0003729:mRNA binding	398	1118	2	0	71	48.5	42.6821	53.3415	64.764	1.94364	1.51736	34.1466	21.0898	39.4442	1.40117	1.15514
Tb927.1.4520	Tb927_01_v4:934408-937138:+	hypothetical protein, conserved	GO:0005515:protein binding;GO:0008270:zinc ion binding	534	2195	2	2	29	21.5	12.9551	9.48317	4.01763	25.4959	0.31012	6.34504	4.89023	2.24747	8.19389	0.35421
Tb927.2.1700	Tb927_02_v4:316873-319513:+	hypothetical protein, conserved (27H14.90)	GO:0008150:biological_process;GO:0005575:cellular_component;GO:0003674:molecular_function	351	2288	2	0	191	113	40.0946	18.3117	102.917	0	2.56686	11.4677	55.7987	6.6371	0.48886	0.57876
Tb927.2.5200	Tb927_02_v4:914914-917198:+	hypothetical protein, conserved (30J2.50)	-1	256	2027	2	2	80	47	44.6808	26.6287	36.4078	27.1958	0.81484	39.0477	17.4869	35.6174	51.9461	0.91215
Tb927.2.5610	Tb927_02_v4:1007898-1013083:+	hypothetical protein, conserved (1F7.175)	GO:0008150:biological_process;GO:0005575:cellular_component;GO:0003674:molecular_function	616	4568	2	0	185	117.5	10.5742	24.03	5.85935	17.0788	0.55412	18.9059	38.658	35.8825	15.7384	1.89795
Tb927.2.5750	Tb927_02_v4:1031745-1033629:+	tyrosyl-DNA Phosphodiesterase (Tdp1), putative (1F7.245)	GO:0006281:DNA repair;GO:0005634:nucleus;GO:0008081:phosphoric diester hydrolase activity;GO:0017005:3'-tyrosyl-DNA phosphodiesterase activity	222	1661	2	2	26	18.5	32.2466	10.5281	15.5552	14.6351	0.48238	35.3739	3.36085	7.43797	4.05787	0.21027
Tb927.3.1700	Tb927_03_v4:446786-448428:-	diacylglycerol acyltransferase, putative	GO:0046467:membrane lipid biosynthetic process;GO:0016021:integral to membrane;GO:0004144:diacylglycerol O-acyltransferase activity	169	1472	2	0	23	18.5	14.1578	9.21987	18.2882	0	1.29173	7.64525	2.57533	5.44961	1.01532	0.71281
Tb927.3.2160	Tb927_03_v4:568373-569995:-	hypothetical protein, conserved	GO:0055114:oxidation-reduction process;GO:0009055:electron carrier activity;GO:0016491:oxidoreductase activity;GO:0051537:2 iron, 2 sulfur cluster binding	218	1403	2	0	89	75.5	35.1224	6.25407	6.50614	0	0.18524	29.2487	1.99647	3.57734	4.13232	0.12231
Tb927.3.2510	Tb927_03_v4:632832-634215:-	expression site-associated gene (ESAG) protein, putative,expression site-associated gene 2 (ESAG2) protein, putative	-1	357	1025	2	0	122	66.5	64.2265	9.27475	34.8672	13.4345	0.54288	1.3345	0	0.04185	0.24032	0.03136
Tb927.3.4920	Tb927_03_v4:1378996-1380575:+	hypothetical protein, conserved	GO:0044429:mitochondrial part	442	1136	2	2	122	69.5	54.8647	22.4734	75.1779	85.7577	1.37024	35.357	7.17412	60.7966	42.4122	1.71951
Tb927.4.1590	Tb927_04_v4:408940-410236:-	hypothetical protein, conserved	-1	240	1055	2	2	17	15.5	54.2771	25.1578	19.3576	24.4964	0.35664	39.2503	14.7667	19.9646	26.9896	0.50865
Tb927.4.2020	Tb927_04_v4:508176-509917:-	mu-adaptin 3, putative,adaptor complex AP-3 medium subunit, putative	GO:0006810:transport;GO:0006886:intracellular protein transport;GO:0016192:vesicle-mediated transport;GO:0030118:clathrin coat;GO:0030131:clathrin adaptor complex;GO:0005515:protein binding;GO:0030276:clathrin binding	460	1280	2	0	140	95	49.9097	72.4035	34.6898	1.009	0.69505	36.1397	267.491	23.6941	3.07743	0.65563
Tb927.4.3100	Tb927_04_v4:816881-818327:+	hypothetical protein, conserved	GO:0008150:biological_process;GO:0005575:cellular_component;GO:0003674:molecular_function	351	1094	2	2	80	56	42.9063	22.196	2.68699	9.69717	0.06262	67.9727	17.1825	2.039	33.8535	0.03
Tb927.4.3160	Tb927_04_v4:829432-833480:+	dihydroxyacetone phosphate acyltransferase, putative;with=GeneDB:LmjF34.1090 (DAT)	GO:0008152:metabolic process;GO:0008611:ether lipid biosynthetic process;GO:0020015:glycosome;GO:0008415:acyltransferase activity	319	3728	2	0	122	68	15.0466	48.2345	18.5922	0.485	1.23564	12.742	41.3205	21.5293	1.74817	1.68963
Tb927.4.3530	Tb927_04_v4:907282-909641:-	hypothetical protein, conserved	-1	226	2132	2	2	56	45.5	32.7052	14.6508	9.79661	17.1144	0.29954	18.4019	4.40182	3.92355	15.5646	0.21321
Tb927.4.420	Tb927_04_v4:119854-127491:-	phosphatidylinositol 3-kinase (tor2) (TOR2)	GO:0030036:actin cytoskeleton organization;GO:0005739:mitochondrion;GO:0005783:endoplasmic reticulum;GO:0005829:cytosol;GO:0031932:TORC2 complex;GO:0005488:binding;GO:0005515:protein binding;GO:0016773:phosphotransferase activity, alcohol group as acceptor	398	7238	2	2	56	47	7.40006	5.38308	2.88566	1.55491	0.38995	7.25011	4.06173	3.07003	10.0238	0.42345
Tb927.4.700	Tb927_04_v4:196848-197913:-	hypothetical protein, conserved	GO:0044429:mitochondrial part	312	752	2	1	26	20	58.0165	28.0918	89.0839	1.48763	1.53549	45.2262	11.9569	36.9648	6.04964	0.81733
Tb927.5.1980	Tb927_05_v4:611300-613356:+	hypothetical protein, conserved	-1	340	1715	2	2	11	11	26.3479	27.4969	31.8449	77.812	1.20863	11.6738	12.4352	13.7072	23.0889	1.17418
Tb927.5.2010	Tb927_05_v4:628665-629487:+	hypothetical protein	-1	243	578	2	2	98	83	48.187	62.5187	0	7.00351	-1	23.7731	10.7464	0.07422	0.5296	0.00312
Tb927.6.1730	Tb927_06_v4:577316-581519:-	hypothetical protein, conserved	-1	372	3830	2	2	83	47	21.206	15.1837	17.8143	5.40667	0.84006	13.8313	10.1955	8.52349	6.45768	0.61625
Tb927.6.2960	Tb927_06_v4:882611-885969:+	epsilon-adaptin, putative,AP-1/4 adapter complex gamma/epsilon subunit, putative	GO:0006886:intracellular protein transport;GO:0016192:vesicle-mediated transport;GO:0030117:membrane coat;GO:0005488:binding;GO:0005515:protein binding	280	3077	2	0	209	171.5	19.1162	15.9989	10.3076	0	0.53921	16.7917	14.8778	4.48911	0	0.26734
Tb927.6.4400	Tb927_06_v4:1238419-1240392:-	hypothetical protein, conserved	GO:0044429:mitochondrial part	161	1811	2	2	47	30.5	20.3266	2.4195	11.7894	10.5705	0.58	22.6593	7.33751	7.17721	43.4303	0.31674
Tb927.6.4450	Tb927_06_v4:1248296-1250269:-	hypothetical protein, conserved	GO:0044429:mitochondrial part	161	1811	2	2	47	30.5	22.5851	7.2585	10.6788	11.5315	0.47282	23.0026	8.49606	7.53252	41.2988	0.32746
Tb927.7.1040	Tb927_07_v4:267972-268677:+	40S ribosomal protein S16, putative	GO:0006412:translation;GO:0005622:intracellular;GO:0005840:ribosome;GO:0003735:structural constituent of ribosome	255	449	2	0	104	63.5	1038.48	42.773	1829	2.42688	1.76122	2404.22	73.1479	2349.14	1.17758	0.97709
Tb927.7.1530	Tb927_07_v4:383035-384704:+	hypothetical protein, conserved	GO:0016491:oxidoreductase activity	304	1364	2	2	26	23	34.1275	33.3159	31.0789	1.52678	0.91067	33.8685	70.3568	30.0031	4.37441	0.88587
Tb927.7.4430	Tb927_07_v4:1176912-1177866:-	hypothetical protein, conserved	GO:0044429:mitochondrial part	264	689	2	2	110	86	22.0494	5.16435	20.2094	5.27434	0.91655	39.8863	16.2505	20.0479	56.5466	0.50262
Tb927.7.4510	Tb927_07_v4:1201438-1203406:-	hypothetical protein, conserved	-1	744	1223	2	2	290	195.5	37.7436	49.7396	98.5463	32.0241	2.61094	33.0452	63.8471	44.7214	18.9118	1.35334
Tb927.7.5220	Tb927_07_v4:1375922-1381285:+	protein kinase, putative	GO:0006468:protein phosphorylation;GO:0016021:integral to membrane;GO:0004672:protein kinase activity;GO:0004674:protein serine/threonine kinase activity;GO:0004713:protein tyrosine kinase activity;GO:0005524:ATP binding	326	5036	2	0	113	75.5	15.1608	25.6905	3.99381	0	0.26343	15.3094	89.2584	2.99839	0.78952	0.19585
Tb927.7.6070	Tb927_07_v4:1646448-1650535:-	receptor-type adenylate cyclase GRESAG 4, putative	GO:0009190:cyclic nucleotide biosynthetic process;GO:0023034:intracellular signaling pathway;GO:0016021:integral to membrane;GO:0004016:adenylate cyclase activity;GO:0016849:phosphorus-oxygen lyase activity	283	3803	2	0	65	50	19.308	11.0117	16.2728	0	0.8428	11.5261	13.6215	2.6395	0	0.229
Tb927.7.6650	Tb927_07_v4:1823741-1827213:-	hypothetical protein, conserved	-1	646	2825	2	1	131	113	10.9623	11.457	12.5414	12.2143	1.14405	7.13095	6.25607	3.20402	6.57407	0.44931
Tb927.7.7290	Tb927_07_v4:2103603-2106786:-	hypothetical protein, conserved	-1	477	2705	2	2	107	69.5	28.8014	14.6996	12.1255	23.6774	0.421	28.1342	11.0795	8.43676	26.35	0.29988
Tb927.7.980	Tb927_07_v4:252736-255682:+	hypothetical protein, conserved	-1	324	2621	2	2	92	78.5	17.1659	8.41597	7.55566	18.623	0.44016	20.0689	7.10032	6.9559	17.3443	0.3466
Tb927.8.1700	Tb927_08_v4:564780-567149:-	hypothetical protein, conserved	GO:0044429:mitochondrial part	113	2255	2	2	62	41	15.8925	39.6434	8.02728	72.5649	0.5051	19.6591	107.294	7.55223	26.5736	0.38416
Tb927.8.2390	Tb927_08_v4:716726-721940:+	hypothetical protein, conserved	-1	618	4595	2	0	158	90.5	13.3096	94.5484	10.3704	0	0.77916	9.22826	78.6754	5.58274	0.27765	0.60496
Tb927.8.5610	Tb927_08_v4:1664806-1666534:+	hypothetical protein, conserved	-1	231	1496	2	0	47	30.5	20.4404	88.5317	35.7828	0	1.75059	19.7416	39.5664	13.3911	0	0.67832
Tb927.8.6360	Tb927_08_v4:1846487-1849612:+	hypothetical protein, conserved	GO:0008270:zinc ion binding	425	2699	2	0	47	32	19.3399	7.79079	21.7826	1.0921	1.12631	12.9926	6.72961	11.0621	1.51403	0.85141
Tb927.8.6400	Tb927_08_v4:1857013-1858069:+	hypothetical protein, conserved	GO:0044429:mitochondrial part	345	710	2	0	47	44	37.8566	67.746	31.8144	2.24223	0.84039	28.198	34.7824	9.72745	1.11906	0.34497
Tb927.8.660	Tb927_08_v4:184411-185593:-	hypothetical protein, conserved	-1	201	980	2	0	161	107	25.2406	20.3491	68.2004	0	2.70202	17.7645	14.2293	19.4352	0	1.09405
Tb09.160.0650	Tb927_09_v4:388394-402202:-	hypothetical protein, conserved	-1	368	13439	1	1	74	74	15.6378	9.52678	11.5008	0.84084	0.73545	19.1862	5.91345	17.0932	5.01247	0.89091
Tb09.160.1140	Tb927_09_v4:515916-517368:-	electon transport protein SCO1/SCO2, putative	GO:0055114:oxidation-reduction process;GO:0005575:cellular_component;GO:0005743:mitochondrial inner membrane;GO:0005507:copper ion binding	480	971	1	1	11	11	16.0469	9.73848	8.7634	21.2732	0.54611	13.8311	8.41963	17.9365	29.6707	1.29683
Tb09.160.1760	Tb927_09_v4:625622-626852:-	hypothetical protein, conserved (3C4.255)	GO:0008150:biological_process;GO:0005575:cellular_component;GO:0044429:mitochondrial part;GO:0003674:molecular_function	24	1205	1	1	14	14	50.1067	8.1154	78.9619	0	1.57587	34.6223	18.1346	26.5929	37.5353	0.76808
Tb09.160.2130	Tb927_09_v4:663950-665261:+	hypothetical protein, conserved (3C4.85)	-1	540	770	1	1	95	95	39.4598	20.559	25.3168	0.85952	0.64158	18.4105	9.55664	4.51259	5.24302	0.24511
Tb09.160.3120	Tb927_09_v4:788640-791896:+	hypothetical protein, conserved (1L12.455)	-1	199	3056	1	1	11	11	19.6299	2.93623	5.92327	7.77457	0.30175	23.8042	4.99905	5.47448	15.7363	0.22998
Tb09.160.3210	Tb927_09_v4:799885-801464:+	ubiquitin-activating enzyme e1, putative (1L12.500)	GO:0006464:protein modification process;GO:0005739:mitochondrion;GO:0003824:catalytic activity;GO:0004839:ubiquitin activating enzyme activity;GO:0004842:ubiquitin-protein ligase activity;GO:0005524:ATP binding;GO:0008641:small protein activating enzyme activity	175	1403	1	1	32	32	30.9577	18.9205	16.541	3.53632	0.53431	37.0484	14.9222	5.96223	58.5857	0.16093
Tb09.160.4290	Tb927_09_v4:940090-942036:+	hypothetical protein, conserved (28G16.435)	-1	293	1652	1	0	74	74	42.9154	172.833	17.513	0	0.40808	27.8511	358.625	14.5675	3.51378	0.52305
Tb09.160.4770	Tb927_09_v4:1025964-1028689:+	protein kinase, putative	GO:0006468:protein phosphorylation;GO:0005575:cellular_component;GO:0004672:protein kinase activity;GO:0004674:protein serine/threonine kinase activity;GO:0005524:ATP binding	646	2078	1	1	20	20	35.8984	63.6167	129.176	21.0756	3.59839	18.3415	9.23974	68.7639	19.523	3.74908
Tb09.160.5230	Tb927_09_v4:1109449-1110210:+	hypothetical protein, conserved	-1	143	617	1	1	14	14	80.8121	12.2582	42.1263	14.0649	0.52129	47.5639	7.39152	26.6284	37.4978	0.55984
Tb09.160.5570	Tb927_09_v4:1193869-1195669:-	hypothetical protein, conserved	-1	72	1727	1	1	23	23	16.6913	16.2308	7.16683	2.1488	0.42937	22.5734	2.59066	6.33402	33.9605	0.2806
Tb09.211.0330	Tb927_09_v4:1320628-1322228:-	chaperone protein DNAj, putative	GO:0006457:protein folding;GO:0005575:cellular_component;GO:0044429:mitochondrial part;GO:0031072:heat shock protein binding;GO:0051082:unfolded protein binding	595	1004	1	1	146	146	40.1567	36.0078	81.0553	97.5088	2.01847	42.1111	28.7367	118.951	112.326	2.82469
Tb09.211.0590	Tb927_09_v4:1367476-1369058:-	tRNA nucleotidyltransferase, putative	GO:0006396:RNA processing;GO:0005575:cellular_component;GO:0003723:RNA binding;GO:0016779:nucleotidyltransferase activity	256	1325	1	1	17	17	41.0119	18.2597	31.7601	59.8308	0.77441	45.9397	27.6876	17.7094	72.7246	0.38549
Tb09.211.0960	Tb927_09_v4:1437177-1439405:-	protein kinase, putative	GO:0006468:protein phosphorylation;GO:0005575:cellular_component;GO:0004672:protein kinase activity;GO:0004674:protein serine/threonine kinase activity;GO:0004713:protein tyrosine kinase activity;GO:0005524:ATP binding	1133	1094	1	1	26	26	54.4785	34.8969	28.2841	0.95587	0.51918	33.8159	13.6644	4.62696	2.04454	0.13683
Tb09.211.1190	Tb927_09_v4:1476190-1478558:-	minichromosome maintenance (MCM) complex subunit, putative	GO:0006260:DNA replication;GO:0006270:DNA-dependent DNA replication initiation;GO:0005575:cellular_component;GO:0003677:DNA binding;GO:0005524:ATP binding	82	2285	1	1	17	17	17.5591	14.2514	8.59898	11.3205	0.48972	14.5304	20.4725	13.2353	75.3321	0.91087
Tb09.211.1770	Tb927_09_v4:1573808-1574703:-	hypothetical protein, conserved	GO:0015031:protein transport;GO:0016192:vesicle-mediated transport;GO:0005575:cellular_component;GO:0003674:molecular_function	271	623	1	0	104	104	32.8263	12.9367	70.031	2.2836	2.13338	15.8683	1.14715	42.8974	6.64831	2.70334
Tb09.211.2020	Tb927_09_v4:1619755-1622109:-	synaptojanin (N-terminal domain), putative	GO:0006897:endocytosis;GO:0005575:cellular_component;GO:0004437:inositol or phosphatidylinositol phosphatase activity	86	2267	1	1	17	17	17.6126	6.79429	17.1298	1.799	0.97259	13.7407	2.16892	15.7057	3.49165	1.14301
Tb09.211.2430	Tb927_09_v4:1710233-1712207:-	hypothetical protein, conserved	GO:0044429:mitochondrial part	165	1808	1	1	29	29	40.182	11.8042	29.4367	12.1896	0.73258	33.3232	5.27552	50.9407	29.8982	1.52869
Tb09.211.3070	Tb927_09_v4:1817666-1819651:+	hypothetical protein, conserved	-1	107	1877	1	1	47	47	22.6211	5.46083	13.1882	5.7837	0.583	18.8813	2.90541	5.39361	13.2301	0.28566
Tb09.211.3200	Tb927_09_v4:1845660-1846936:+	mitochondrial carrier protein, putative	GO:0006810:transport;GO:0005743:mitochondrial inner membrane;GO:0016020:membrane;GO:0044429:mitochondrial part;GO:0005488:binding	283	992	1	0	155	155	37.501	28.2175	51.6233	1.64008	1.37658	37.2929	24.1672	60.6705	16.8255	1.62686
Tb09.211.3500	Tb927_09_v4:1905435-1907148:+	hypothetical protein, conserved	GO:0044429:mitochondrial part	138	1574	1	1	35	35	14.1066	1.41137	26.7358	1.12112	1.89527	16.0772	0.9011	28.3167	6.21702	1.76129
Tb09.211.3760	Tb927_09_v4:1973820-1975573:+	poly(ADP-ribose) glycohydrolase, putative	GO:0005975:carbohydrate metabolic process;GO:0004649:poly(ADP-ribose) glycohydrolase activity	157	1595	1	1	17	17	25.5216	24.8114	12.1249	10.8398	0.47509	22.8043	3.16819	5.19073	12.5687	0.22762
Tb09.211.3800	Tb927_09_v4:1980105-1982052:+	hypothetical protein, conserved	GO:0006396:RNA processing;GO:0044429:mitochondrial part;GO:0003723:RNA binding;GO:0008173:RNA methyltransferase activity	186	1760	1	1	26	26	34.1954	10.4715	22.5918	9.98154	0.66067	30.8759	12.3683	10.9193	27.2145	0.35365
Tb09.211.3860	Tb927_09_v4:1990494-1991778:+	hypothetical protein, conserved	-1	66	1217	1	1	47	47	18.8848	8.85317	14.2383	7.03245	0.75395	16.4508	1.88411	5.39302	34.4479	0.32783
Tb09.211.4000	Tb927_09_v4:2024105-2026005:+	hypothetical protein, conserved	GO:0001522:pseudouridine synthesis;GO:0009451:RNA modification;GO:0003723:RNA binding;GO:0009982:pseudouridine synthase activity	79	1820	1	1	23	23	19.905	2.46544	13.7712	11.7504	0.69185	23.1963	2.3611	8.72091	2.71503	0.37596
Tb09.211.4690	Tb927_09_v4:2157623-2158753:-	hypothetical protein, conserved	-1	494	635	1	1	32	32	60.4246	35.4844	45.0741	3.44505	0.74596	56.3988	52.7361	50.6663	9.11788	0.89836
Tb11.01.0100	Tb927_11_01_v4:2309925-2311577:+	amastin-like protein	-1	281	1370	1	1	23	23	32.1299	17.3283	18.0688	5.50583	0.56237	17.8812	3.76152	1.75347	6.41172	0.09806
Tb11.01.0410	Tb927_11_01_v4:2218378-2219304:+	ER lumen retaining receptor protein, putative	GO:0006621:protein retention in ER lumen;GO:0016021:integral to membrane;GO:0046923:ER retention sequence binding	266	659	1	0	20	20	53.7907	16.841	292.055	4.07142	5.42946	19.3415	3.27241	114.502	22.2551	5.92001
Tb11.01.0420	Tb927_11_01_v4:2215786-2216900:+	protein transport protein Sec13, putative	GO:0006886:intracellular protein transport;GO:0005622:intracellular;GO:0003674:molecular_function	130	983	1	1	41	41	47.5531	8.98937	43.7543	5.95053	0.92011	46.5527	12.9134	42.4611	10.5594	0.91211
Tb11.01.0880	Tb927_11_01_v4:2449477-2450188:+	hypothetical protein, conserved	GO:0044429:mitochondrial part	186	524	1	1	14	14	36.0547	9.42434	96.8438	2.49539	2.68602	26.9349	5.34845	85.0581	16.3748	3.15791
Tb11.01.1560	Tb927_11_01_v4:2594494-2595621:-	hypothetical protein, conserved	-1	101	1025	1	1	14	14	27.9328	3.85683	23.9995	16.85	0.85919	25.9622	6.15601	6.40323	2.97309	0.24664
Tb11.01.1600	Tb927_11_01_v4:2605798-2606477:+	hypothetical protein, conserved	GO:0044429:mitochondrial part	85	593	1	1	41	41	55.5077	9.16563	133.581	29.1226	2.40653	48.1259	3.6574	43.1145	6.56079	0.89587
Tb11.01.1750	Tb927_11_01_v4:2637531-2638609:+	glycosyl transferase-like protein	GO:0009103:lipopolysaccharide biosynthetic process;GO:0005575:cellular_component;GO:0016757:transferase activity, transferring glycosyl groups	154	923	1	1	29	29	46.424	17.7063	35.5356	23.1066	0.76546	61.8389	23.8206	12.595	72.9814	0.20367
Tb11.01.1930	Tb927_11_01_v4:2667513-2668455:+	hypothetical protein, conserved	GO:0044429:mitochondrial part	300	641	1	1	11	11	59.5552	17.5293	122.13	3.60999	2.0507	78.2774	15.7512	109.084	12.2973	1.39356
Tb11.01.1950	Tb927_11_01_v4:2670938-2674697:+	telomerase reverse transcriptase, putative	GO:0006278:RNA-dependent DNA replication;GO:0005634:nucleus;GO:0003677:DNA binding;GO:0003721:telomeric template RNA reverse transcriptase activity;GO:0003723:RNA binding;GO:0003964:RNA-directed DNA polymerase activity	180	3578	1	0	68	68	26.6189	12.9847	6.26985	3.43809	0.23554	27.8383	4.49047	3.59677	5.0047	0.1292
Tb11.01.2140	Tb927_11_01_v4:2710750-2714104:+	glycosyl hydrolase-like protein	GO:0005975:carbohydrate metabolic process;GO:0005575:cellular_component;GO:0004553:hydrolase activity, hydrolyzing O-glycosyl compounds	186	3167	1	1	35	35	11.5619	2.0943	22.6184	0.8318	1.95628	18.1403	1.67139	45.7148	8.99463	2.52007
Tb11.01.2270	Tb927_11_01_v4:2741363-2743063:+	hypothetical protein, conserved	-1	407	1292	1	1	14	14	17.4871	8.61389	3.71218	4.94172	0.21228	18.672	8.09659	3.75187	7.79954	0.20094
Tb11.01.2380	Tb927_11_01_v4:2770666-2773557:+	hypothetical protein, conserved	-1	68	2822	1	1	23	23	11.8712	5.72852	7.56574	0	0.63732	11.8315	3.6574	1.4289	3.78507	0.12077
Tb11.01.2490	Tb927_11_01_v4:2811223-2814209:+	hypothetical protein, conserved	GO:0044429:mitochondrial part	229	2756	1	1	26	26	28.0565	3.40209	8.64512	4.05364	0.30813	28.8319	6.24472	7.68916	30.3467	0.26669
Tb11.01.2510	Tb927_11_01_v4:2818863-2819719:+	vacuolar sorting-associated protein-like, putative	GO:0006623:protein targeting to vacuole;GO:0005768:endosome;GO:0003674:molecular_function	199	656	1	1	89	89	86.6963	12.7236	63.678	0	0.7345	71.3694	3.74929	44.2053	5.17356	0.61939
Tb11.01.2810	Tb927_11_01_v4:2887723-2892988:+	hypothetical protein, conserved	GO:0005488:binding;GO:0005515:protein binding;GO:0008270:zinc ion binding	147	5117	1	1	50	50	18.8794	5.29986	4.68647	3.15743	0.24823	14.2286	1.69186	3.79764	4.37729	0.2669
Tb11.01.3360	Tb927_11_01_v4:3027645-3028640:+	peroxisomal biogenesis factor 11 (PEX11) domain-containing protein	GO:0016557:peroxisome membrane biogenesis;GO:0051301:cell division;GO:0016020:membrane;GO:0020015:glycosome	113	881	1	1	50	50	55.7116	20.6835	24.7613	23.2755	0.44445	55.1183	25.3105	14.0719	10.6295	0.2553
Tb11.01.3570	Tb927_11_01_v4:3074639-3076604:+	hypothetical protein, conserved	GO:0016740:transferase activity	207	1757	1	1	38	38	32.0367	13.1728	68.1551	35.8757	2.12741	22.3649	4.50549	35.9147	15.1281	1.60585
Tb11.01.3760	Tb927_11_01_v4:3128684-3129339:+	hypothetical protein, conserved	GO:0044429:mitochondrial part;GO:0008113:peptide-methionine-(S)-S-oxide reductase activity	103	551	1	1	74	74	57.6179	17.0187	96.5909	3.00415	1.6764	40.5102	13.8839	21.6434	16.2427	0.53427
Tb11.01.3840	Tb927_11_01_v4:3155499-3156370:+	hypothetical protein, conserved	-1	187	683	1	1	44	44	44.4862	33.3296	55.7242	75.2886	1.25262	25.3983	8.97725	10.3004	7.11134	0.40556
Tb11.01.5480	Tb927_11_01_v4:3632867-3633724:+	hypothetical protein, conserved	GO:0044429:mitochondrial part;GO:0003824:catalytic activity	59	797	1	1	17	17	51.0751	56.1201	49.1125	5.24454	0.96157	57.573	44.2607	28.7956	34.8996	0.50016
Tb11.01.5540	Tb927_11_01_v4:3644680-3646267:+	Pab1p-dependent poly(A) ribonuclease subunit, putative,PAN3	-1	48	1538	1	1	38	38	52.0483	24.3462	81.0789	19.3392	1.55776	33.19	14.2486	32.2986	19.6613	0.97314
Tb11.01.5570	Tb927_11_01_v4:3649743-3650714:+	RNA-binding protein (NRBD1)	GO:0006396:RNA processing;GO:0005634:nucleus;GO:0003676:nucleic acid binding;GO:0003723:RNA binding;GO:0005515:protein binding	182	788	1	1	62	62	309.456	20.3331	428.605	22.102	1.38502	480.363	10.5904	501.105	17.4418	1.04318
Tb11.01.5890	Tb927_11_01_v4:3740893-3741681:+	septum formation protein MAF homologue, putative	GO:0000917:barrier septum formation;GO:0005737:cytoplasm;GO:0030428:cell septum;GO:0003674:molecular_function	176	611	1	1	17	17	30.9209	12.1731	63.3036	26.3717	2.04728	9.87078	3.53271	20.5711	25.836	2.08404
Tb11.01.6550	Tb927_11_01_v4:3901352-3911778:-	hypothetical protein, conserved	-1	613	9812	1	1	14	14	15.6221	4.13052	3.83158	1.51433	0.24527	10.6013	2.43429	3.82107	2.65922	0.36043
Tb11.01.6580	Tb927_11_01_v4:3915412-3917189:-	hypothetical protein, conserved	GO:0044429:mitochondrial part	157	1619	1	1	41	41	29.9553	17.368	32.0131	38.4321	1.06869	25.3465	9.9006	7.89589	57.652	0.31152
Tb11.01.7005	Tb927_11_01_v4:4012150-4012875:-	hypothetical protein, conserved	-1	329	395	1	1	32	32	82.8388	42.0324	36.0346	3.29179	0.435	68.3146	58.0181	37.9018	47.2002	0.55481
Tb11.01.7950	Tb927_11_01_v4:4258247-4260811:-	DNA repair helicase and transcription factor protein, putative,DNA repair helicase, putative,transcription factor II H complex, XPB subunit, putative	GO:0006281:DNA repair;GO:0006289:nucleotide-excision repair;GO:0006351:transcription, DNA-dependent;GO:0005634:nucleus;GO:0005675:holo TFIIH complex;GO:0003676:nucleic acid binding;GO:0003677:DNA binding;GO:0003684:damaged DNA binding;GO:0004003:ATP-dependent DNA helicase activity;GO:0004386:helicase activity;GO:0005524:ATP binding;GO:0016787:hydrolase activity	230	2333	1	1	23	23	29.971	4.23412	4.90734	4.03602	0.16374	24.1987	7.29889	4.08197	5.59532	0.16869
Tb11.01.8430	Tb927_11_01_v4:4382364-4385309:-	hypothetical protein, conserved	-1	53	2891	1	1	41	41	23.1083	0	18.1418	0	0.78508	32.6256	7.03876	11.9448	9.71263	0.36612
Tb11.01.8715	Tb927_11_01_v4:4460651-4461135:-	hypothetical protein, conserved	-1	127	356	1	1	71	71	36.109	55.2103	9.99556	3.65466	0.27682	53.2685	32.3118	79.047	41.8841	1.48393
Tb11.01.8760	Tb927_11_01_v4:4469662-4471760:-	hypothetical protein, conserved	GO:0005622:intracellular;GO:0005525:GTP binding	130	1967	1	1	101	101	33.9634	28.4663	11.3263	41.6537	0.33349	32.5577	28.2182	7.58938	84.475	0.23311
Tb11.02.0200	Tb927_11_01_v4:742409-745307:-	hypothetical protein, conserved	-1	117	2780	1	1	68	68	29.7759	14.9823	12.7444	19.8351	0.42801	32.3851	18.5996	12.6995	73.6956	0.39214
Tb11.02.0320	Tb927_11_01_v4:779214-780651:-	hypothetical protein, conserved	GO:0044429:mitochondrial part	150	1286	1	1	11	11	36.046	15.5816	20.813	0	0.5774	53.7148	7.04658	15.8113	14.5851	0.29436
Tb11.02.0520	Tb927_11_01_v4:850041-852314:-	hypothetical protein, conserved	-1	272	2000	1	1	29	29	22.1064	5.72852	12.6865	6.82561	0.57389	24.7459	3.20022	6.88504	9.77809	0.27823
Tb11.02.0810	Tb927_11_01_v4:940858-944685:+	hypothetical protein, conserved	-1	1028	2798	1	0	47	47	20.1174	24.6304	27.3155	2.8595	1.3578	12.4885	17.6003	31.7055	12.2683	2.53878
Tb11.02.1090	Tb927_11_01_v4:1042963-1043859:+	40S ribosomal protein S4, putative	GO:0006412:translation;GO:0005622:intracellular;GO:0005840:ribosome;GO:0003723:RNA binding;GO:0003735:structural constituent of ribosome	74	821	1	0	14	14	740.172	76.3287	1658.89	12.5444	2.24122	942.708	88.2223	1490.44	9.27512	1.58102
Tb11.02.1320	Tb927_11_01_v4:1100953-1102101:+	hypothetical protein, conserved	-1	83	1064	1	1	41	41	24.3462	9.38649	50.3111	11.1841	2.06649	18.4073	7.49105	50.3964	5.6852	2.73785
Tb11.02.1600	Tb927_11_01_v4:1183244-1185215:-	ubiquitin-like protein, putative	GO:0008150:biological_process;GO:0005575:cellular_component;GO:0003674:molecular_function	108	1862	1	0	56	56	44.6652	14.4274	70.045	1.43254	1.56822	54.362	11.514	82.6847	16.6823	1.521
Tb11.02.1940	Tb927_11_01_v4:1249832-1251319:-	hypothetical protein, conserved	-1	203	1283	1	1	44	44	43.7207	30.7026	5.30586	17.5292	0.12136	49.8666	15.3142	7.08828	61.4934	0.14214
Tb11.02.2400	Tb927_11_01_v4:1355668-1356481:+	hypothetical protein	-1	318	494	1	0	29	29	34.6958	26.3368	4.07142	1.45957	0.11735	42.6672	13.0999	0.34735	3.37244	0.00814
Tb11.02.2710	Tb927_11_01_v4:1420282-1423609:+	hypothetical protein, conserved	GO:0006412:translation;GO:0044429:mitochondrial part;GO:0008168:methyltransferase activity	201	3125	1	1	98	98	20.3807	3.87601	7.07971	4.61833	0.34737	24.7111	3.09332	11.5857	10.2442	0.46885
Tb11.02.2930	Tb927_11_01_v4:1476075-1479281:+	SNF2 DNA repair protein, putative,SNF2 family protein	GO:0006338:chromatin remodeling;GO:0005634:nucleus;GO:0003676:nucleic acid binding;GO:0003677:DNA binding;GO:0004386:helicase activity;GO:0005524:ATP binding	299	2906	1	0	35	35	9.91945	1.30281	6.49522	4.1395	0.6548	6.93219	3.53508	3.42471	8.0343	0.49403
Tb11.02.3040	Tb927_11_01_v4:1503428-1504789:+	aldo/keto reductase, putative	GO:0008152:metabolic process;GO:0055114:oxidation-reduction process;GO:0005634:nucleus;GO:0005737:cytoplasm;GO:0004033:aldo-keto reductase activity;GO:0016491:oxidoreductase activity	422	938	1	0	17	17	21.8026	14.3077	35.6271	3.66621	1.63408	18.7588	8.98749	28.0343	4.06611	1.49446
Tb11.02.3760	Tb927_11_01_v4:1667171-1667662:-	hypothetical protein, conserved	-1	167	323	1	1	17	17	303.31	71.1434	874.637	17.6022	2.88364	264.103	10.797	1258.24	10.5317	4.7642
Tb11.02.3790	Tb927_11_01_v4:1671955-1673150:-	hypothetical protein, conserved	-1	124	1070	1	1	11	11	16.5645	7.85362	3.32563	4.99077	0.20077	19.5825	31.0879	6.41457	35.2866	0.32757
Tb11.02.3810	Tb927_11_01_v4:1675744-1677224:-	hypothetical protein, conserved	GO:0006412:translation;GO:0005622:intracellular;GO:0005840:ribosome;GO:0044429:mitochondrial part;GO:0003735:structural constituent of ribosome	424	1055	1	1	29	29	49.8463	12.8621	26.5433	61.6666	0.5325	62.3525	19.0633	35.3751	52.6101	0.56734
Tb11.02.4650	Tb927_11_01_v4:1899889-1901548:-	hypothetical protein, conserved	-1	237	1421	1	0	143	143	44.5462	28.7635	55.8538	7.18081	1.25384	25.8154	2.62345	20.9506	6.69707	0.81156
Tb11.02.4690	Tb927_11_01_v4:1908755-1909730:-	hypothetical protein	-1	426	548	1	0	299	299	120.487	145.849	0	0	-1	46.7453	140.698	0.23484	0.2014	0.00502
Tb11.02.4740	Tb927_11_01_v4:1918715-1922723:-	DNA repair and recombination helicase protein PIF1, putative,DNA repair and recombination protein, mitochondrial precursor, putative (TbPIF2)	GO:0000723:telomere maintenance;GO:0006310:DNA recombination;GO:0051276:chromosome organization;GO:0005634:nucleus;GO:0005739:mitochondrion;GO:0000166:nucleotide binding;GO:0003678:DNA helicase activity;GO:0017111:nucleoside-triphosphatase activity	861	3146	1	0	212	212	12.3201	4.52427	0.4426	1.61722	0.03592	12.115	5.27158	0.44997	1.0961	0.03714
Tb11.02.4900	Tb927_11_01_v4:1957973-1958551:-	hypothetical protein, conserved	-1	92	485	1	1	23	23	92.365	74.0972	178.32	10.09	1.9306	91.6611	16.8956	140.721	20.9825	1.53523
Tb11.02.5540	Tb927_11_01_v4:2112201-2113063:-	hypothetical protein, conserved	-1	196	665	1	1	50	50	104.268	28.818	170.767	12.6297	1.63777	11.7807	0.63445	11.9339	3.93956	1.01301
Tb11.02.5740	Tb927_11_01_v4:2171274-2173172:-	hypothetical protein, conserved	-1	125	1772	1	1	41	41	29.6771	10.9071	12.9219	16.0903	0.43542	20.1054	2.98444	7.09309	7.54995	0.3528
Tb11.02.5800	Tb927_11_01_v4:2180824-2181339:-	calmodulin, putative	GO:0008150:biological_process;GO:0005575:cellular_component;GO:0005509:calcium ion binding	50	464	1	1	17	17	117.533	66.2217	108.366	0	0.92201	65.1237	4.97406	50.5709	14.5851	0.77654
Tb11.18.0001	Tb927_11_01_v4:631025-635475:+	hypothetical protein, conserved	GO:0008150:biological_process;GO:0005575:cellular_component;GO:0003674:molecular_function	139	4310	1	1	32	32	78.4502	14.0122	8.07671	0	0.10295	39.7434	1.34192	9.86343	12.3446	0.24818
Tb11.18.0010	Tb927_11_01_v4:595503-596892:+	hypothetical protein, conserved	-1	123	1265	1	1	17	17	38.0301	26.9194	27.7629	0	0.73002	31.4074	3.53846	14.1409	9.76527	0.45024
Tb11.39.0008	Tb927_11_01_v4:517652-518132:-	histone H1, putative	-1	237	242	1	0	32	32	148.894	23.0108	366.327	1.3056	2.46032	50.3572	14.6913	81.8951	1.81002	1.62628
Tb11.47.0018	Tb927_11_01_v4:374513-375868:+	NADH-cytochrome b5 reductase, putative (B5R)	GO:0055114:oxidation-reduction process;GO:0005575:cellular_component;GO:0044429:mitochondrial part;GO:0004128:cytochrome-b5 reductase activity;GO:0009055:electron carrier activity;GO:0016491:oxidoreductase activity	377	977	1	1	56	56	26.3148	24.2816	64.7676	9.84916	2.46126	21.8283	16.6572	45.1806	23.44	2.06982
Tb11.47.0025	Tb927_11_01_v4:354661-355940:+	hypothetical protein, conserved	-1	31	1247	1	1	17	17	28.8953	0	45.1611	14.9723	1.56292	30.7638	0	14.2418	4.15137	0.46294
Tb11.47.0034	Tb927_11_01_v4:327472-329166:+	radial spoke protein RSP3, putative	GO:0001539:ciliary or flagellar motility;GO:0001534:radial spoke	695	998	1	0	245	245	63.6222	28.8651	131.77	3.11654	2.07114	33.5176	15.9241	86.3107	7.34503	2.57509
Tb11.57.0001	Tb927_11_01_v4:573571-574055:+	hypothetical protein, conserved	-1	79	404	1	1	32	32	69.905	36.9816	161.607	5.87521	2.31181	55.4041	22.824	107.456	31.4943	1.93949
Tb927.1.1270	Tb927_01_v4:334231-335988:+	homocysteine S-methyltransferase, putative	GO:0000096:sulfur amino acid metabolic process;GO:0005575:cellular_component;GO:0008898:homocysteine S-methyltransferase activity	455	1301	1	0	47	47	21.2585	31.2488	32.2271	0.34003	1.51596	10.6095	39.9018	24.3009	0.18856	2.29047
Tb927.1.2640	Tb927_01_v4:616213-617552:+	hypothetical protein, conserved	-1	382	956	1	0	23	23	39.9319	27.023	22.6568	2.43006	0.56739	12.162	5.53397	6.95513	1.34756	0.57187
Tb927.1.2740	Tb927_01_v4:631055-632888:+	lipase-like protein, putative	GO:0006629:lipid metabolic process;GO:0004806:triglyceride lipase activity	213	1619	1	1	107	107	35.008	23.7747	14.1431	53.7504	0.404	40.8616	14.8872	3.92145	21.9522	0.09597
Tb927.1.2750	Tb927_01_v4:633138-633871:+	hypothetical protein, conserved	-1	226	506	1	0	122	122	133.952	39.6434	167.862	3.42287	1.25314	81.4674	3.85159	172.692	10.2498	2.11977
Tb927.1.3850	Tb927_01_v4:820932-821290:+	hypothetical protein, conserved	-1	196	161	1	1	44	44	314.535	189.801	710.146	62.3592	2.25777	115.083	39.9701	261.115	138.76	2.26893
Tb927.1.3940	Tb927_01_v4:837323-840421:+	hypothetical protein, conserved	GO:0008150:biological_process;GO:0005575:cellular_component;GO:0003674:molecular_function	359	2738	1	1	47	47	29.0234	28.2118	4.85953	0	0.16743	26.8187	23.554	3.50951	10.8737	0.13086
Tb927.1.480	Tb927_01_v4:181672-186029:+	leucine-rich repeat protein (LRRP), putative	GO:0008150:biological_process;GO:0005575:cellular_component;GO:0003674:molecular_function;GO:0005515:protein binding	172	4184	1	0	44	44	7.30852	4.52953	7.98714	1.799	1.09285	4.05688	0.36149	7.44349	0.49881	1.83478
Tb927.1.4830	Tb927_01_v4:986557-987620:+	phospholipase A1 (PLA1)	GO:0006657:CDP-choline pathway;GO:0005575:cellular_component;GO:0008970:phospholipase A1 activity	160	902	1	0	14	14	99.1123	63.3002	105.315	7.7357	1.06258	60.7282	6.21757	46.179	6.70273	0.76042
Tb927.2.170	Tb927_02_v4:11648-16118:+	leucine-rich repeat protein (LRRP), putative,leucine-rich repeat protein 1 (LRRP1), putative (3B10.40)	GO:0008150:biological_process;GO:0005575:cellular_component;GO:0003674:molecular_function;GO:0005515:protein binding	288	4181	1	0	86	86	15.3263	11.4968	10.1021	3.76041	0.65914	8.40213	0.86355	10.0857	0.2979	1.20037
Tb927.2.2920	Tb927_02_v4:556476-558328:+	hypothetical protein, conserved (10C8.260)	-1	505	1346	1	1	20	20	21.1266	11.1848	11.6093	0.91909	0.54951	29.8407	17.4831	24.6676	8.23971	0.82664
Tb927.2.4000	Tb927_02_v4:704440-707234:-	hypothetical protein, conserved (28H13.350)	GO:0003676:nucleic acid binding;GO:0008270:zinc ion binding	115	2678	1	1	26	26	20.3643	10.1619	7.79924	0	0.38299	35.4063	14.0571	14.737	26.1115	0.41623
Tb927.2.4840	Tb927_02_v4:859870-860608:-	hypothetical protein, conserved (30M24.160)	GO:0008150:biological_process;GO:0005575:cellular_component;GO:0003674:molecular_function	297	440	1	1	20	20	50.4631	25.5758	99.1576	7.29291	1.96495	109.655	16.957	111.338	58.9298	1.01535
Tb927.2.5930	Tb927_02_v4:1077803-1079749:+	hypothetical protein, conserved (1F7.335)	GO:0044429:mitochondrial part	374	1571	1	1	20	20	42.8964	24.4764	27.4762	3.72306	0.64052	72.8616	33.5816	27.9885	18.2371	0.38413
Tb927.2.690	Tb927_02_v4:125209-128711:+	leucine-rich repeat protein (LRRP), putative,leucine-rich repeat protein 1 (LRRP1), putative (3B10.300)	GO:0008150:biological_process;GO:0005575:cellular_component;GO:0003674:molecular_function;GO:0005515:protein binding	169	3332	1	0	77	77	8.70969	4.60993	7.33637	0.91547	0.84232	4.70237	0	9.30818	0.25383	1.97947
Tb927.3.1160	Tb927_03_v4:281131-282109:+	hypothetical protein, conserved	GO:0044429:mitochondrial part	234	743	1	1	11	11	33.5539	10.8205	22.6969	0.66117	0.67643	41.1716	12.754	31.0617	11.5493	0.75445
Tb927.3.1220	Tb927_03_v4:304021-305885:+	hypothetical protein, conserved	GO:0006281:DNA repair;GO:0005622:intracellular;GO:0004518:nuclease activity	328	1535	1	1	56	56	35.6549	23.1586	22.9803	5.18858	0.64452	32.8904	10.8049	4.08015	12.163	0.12405
Tb927.3.1340	Tb927_03_v4:335897-337895:+	ZFP family member, putative (ZC3H7)	GO:0005846:nuclear cap binding complex;GO:0003723:RNA binding	237	1760	1	1	104	104	56.6603	25.4762	45.4472	12.4032	0.8021	40.0256	19.1512	24.3979	80.3648	0.60956
Tb927.3.1960	Tb927_03_v4:515152-515827:-	hypothetical protein, conserved	-1	237	437	1	0	104	104	28.0789	9.86176	60.1862	0.6528	2.14346	18.3539	4.19752	64.0026	1.44802	3.48713
Tb927.3.2040	Tb927_03_v4:529310-532980:-	kinesin, putative	GO:0007017:microtubule-based process;GO:0007018:microtubule-based movement;GO:0005875:microtubule associated complex;GO:0003774:motor activity;GO:0003777:microtubule motor activity;GO:0005524:ATP binding	451	3218	1	0	179	179	14.7681	10.3647	8.99052	0	0.60878	14.3557	7.30668	13.7171	8.18	0.95551
Tb927.3.2170	Tb927_03_v4:570057-572987:-	translation elongation factor EF-2, putative	GO:0003924:GTPase activity;GO:0005525:GTP binding	257	2672	1	1	26	26	47.2346	27.2829	18.6444	3.612	0.39472	53.9849	20.564	18.1897	47.5711	0.33694
Tb927.3.2400	Tb927_03_v4:607231-608244:+	hypothetical protein, conserved	GO:0008270:zinc ion binding	89	923	1	1	17	17	33.5519	13.1305	32.1832	24.337	0.95921	40.4176	16.0679	14.2682	15.4238	0.35302
Tb927.3.2740	Tb927_03_v4:701653-702850:-	hypothetical protein, conserved	-1	276	920	1	1	20	20	41.071	19.7592	7.39936	19.6195	0.18016	30.4121	11.7143	9.04577	22.3813	0.29744
Tb927.3.3630	Tb927_03_v4:1018237-1019186:+	elongation factor ts, putative (EF-TS)	GO:0006414:translational elongation;GO:0051646:mitochondrion localization;GO:0005622:intracellular;GO:0003746:translation elongation factor activity;GO:0005515:protein binding	124	824	1	1	11	11	12.0549	7.85362	57.6422	6.23846	4.78163	43.6136	25.0709	95.6863	20.7568	2.19396
Tb927.3.4360	Tb927_03_v4:1223453-1223860:-	40S ribosomal protein S15A, putative	GO:0006412:translation;GO:0005622:intracellular;GO:0005840:ribosome;GO:0003735:structural constituent of ribosome	134	272	1	1	74	74	968.12	579.949	1586.96	1813.85	1.63921	1211.06	518.286	1247.5	3227.55	1.03009
Tb927.3.4430	Tb927_03_v4:1243455-1245315:-	hypothetical protein, conserved	-1	33	1826	1	1	11	11	30.8261	17.7063	5.59207	18.7532	0.18141	18.4893	3.76823	0.6343	14.2991	0.03431
Tb927.3.5000	Tb927_03_v4:1403982-1405722:+	hypothetical protein, conserved	GO:0044429:mitochondrial part	39	1700	1	1	14	14	37.2354	24.9705	24.2992	0	0.65258	34.2698	19.131	6.40938	45.0973	0.18703
Tb927.3.5040	Tb927_03_v4:1415521-1417473:+	hypothetical protein, conserved	-1	257	1694	1	1	47	47	41.7364	13.6415	43.2907	6.02	1.03724	38.2084	15.4834	17.7262	41.5621	0.46394
Tb927.3.5230	Tb927_03_v4:1468371-1470244:+	DNA repair protein, putative	GO:0006259:DNA metabolic process;GO:0003677:DNA binding;GO:0005524:ATP binding;GO:0008094:DNA-dependent ATPase activity	439	1433	1	1	44	44	30.9892	14.641	16.3027	7.75332	0.52608	28.1158	21.6695	8.23224	27.4583	0.2928
Tb927.3.5380	Tb927_03_v4:1505751-1507415:+	hypothetical protein, conserved	GO:0006464:protein modification process;GO:0004835:tubulin-tyrosine ligase activity	110	1553	1	1	17	17	18.1852	0	19.6257	0	1.07921	7.76696	0	6.436	0.77995	0.82864
Tb927.3.990	Tb927_03_v4:243207-244818:+	hypothetical protein, conserved	-1	171	1439	1	1	11	11	22.0622	9.11203	7.9561	47.9523	0.36062	17.9311	7.63562	9.12204	25.3371	0.50873
Tb927.4.1570	Tb927_04_v4:406346-407431:-	hypothetical protein, conserved	-1	137	947	1	1	20	20	47.5098	27.0119	29.2437	6.77579	0.61553	50.2921	27.6841	10.9169	38.2007	0.21707
Tb927.4.1600	Tb927_04_v4:410608-411494:-	hypothetical protein, conserved	-1	181	704	1	1	68	68	93.5116	43.043	31.8658	5.98341	0.34077	72.3323	14.771	72.1457	25.8333	0.99742
Tb927.4.1990	Tb927_04_v4:502727-504741:-	RNA helicase, putative,mitochondrial, putative	GO:0003676:nucleic acid binding;GO:0004386:helicase activity;GO:0005524:ATP binding	133	1880	1	1	26	26	28.4902	11.7155	16.3766	2.32652	0.57482	34.2959	13.0896	8.26004	32.5763	0.24085
Tb927.4.2110	Tb927_04_v4:546438-547823:+	protein phosphatase 2C, putative	GO:0016311:dephosphorylation;GO:0005575:cellular_component;GO:0003824:catalytic activity;GO:0016791:phosphatase activity	440	944	1	1	65	65	31.7739	14.1651	56.8705	2.10974	1.78985	21.7352	5.51103	57.5753	12.0893	2.64895
Tb927.4.2530	Tb927_04_v4:667533-668334:+	hypothetical protein, conserved	-1	324	476	1	0	230	230	229.959	90.7723	1603.04	54.9139	6.97099	140.81	14.0087	1481.49	21.1839	10.5212
Tb927.4.2550	Tb927_04_v4:671134-672187:+	hypothetical protein, conserved	GO:0005739:mitochondrion;GO:0044429:mitochondrial part	234	818	1	1	53	53	51.1925	32.4616	26.4792	28.4303	0.51725	64.456	11.1598	26.0636	14.8491	0.40436
Tb927.4.2870	Tb927_04_v4:756570-757539:+	hypothetical protein, conserved	-1	117	851	1	1	59	59	24.4893	13.3176	48.7231	6.61171	1.98957	20.1651	16.4739	14.1647	22.732	0.70244
Tb927.4.2890	Tb927_04_v4:765039-767212:+	hypothetical protein, conserved	-1	277	1895	1	1	44	44	38.0289	14.0628	42.0463	1.11707	1.10564	33.2041	6.50937	25.2178	15.951	0.75948
Tb927.4.3460	Tb927_04_v4:898874-899526:-	ubiquitin-conjugating enzyme e2, putative,ubiquitin carrier protein, putative,ubiquitin-protein ligase, putative	GO:0006464:protein modification process;GO:0043687:post-translational protein modification;GO:0051246:regulation of protein metabolic process;GO:0005737:cytoplasm;GO:0004842:ubiquitin-protein ligase activity;GO:0019787:small conjugating protein ligase activity	148	503	1	1	47	47	73.1838	80.2767	75.3577	55.4043	1.0297	72.0645	57.1345	114.791	139.996	1.59289
Tb927.4.4140	Tb927_04_v4:1095185-1097248:-	hypothetical protein, conserved	GO:0044429:mitochondrial part	74	1988	1	1	29	29	14.5979	7.89607	8.24933	2.09073	0.5651	10.1333	3.36085	4.29406	12.7533	0.42376
Tb927.4.680	Tb927_04_v4:193834-194987:-	hypothetical protein, conserved	-1	274	878	1	1	104	104	54.3492	27.0119	22.7313	46.8659	0.41825	49.0041	34.2647	8.45246	52.291	0.17248
Tb927.5.1020	Tb927_05_v4:335136-337162:+	disulfide isomerase, putative	GO:0045454:cell redox homeostasis	256	1769	1	1	17	17	60.7761	11.4123	35.683	1.81305	0.58712	51.8775	1.45724	25.6075	2.84866	0.49361
Tb927.5.1860	Tb927_05_v4:578483-580058:+	hypothetical protein, conserved	-1	45	1529	1	1	20	20	37.4508	17.3129	30.5583	20.6285	0.81596	28.831	1.38168	5.41479	73.4023	0.18781
Tb927.5.2320	Tb927_05_v4:724498-727076:+	hypothetical protein, conserved	-1	367	2210	1	1	71	71	45.5638	19.6362	56.5651	6.74502	1.24145	55.1985	15.2475	236.906	63.3526	4.2919
Tb927.5.2340	Tb927_05_v4:743478-745303:+	hypothetical protein, conserved	GO:0016884:carbon-nitrogen ligase activity, with glutamine as amido-N-donor	187	1637	1	1	23	23	30.2208	11.457	65.4014	19.029	2.16412	20.8898	2.99242	10.1937	27.2984	0.48797
Tb927.5.2860	Tb927_05_v4:899566-900974:-	hypothetical protein, conserved	-1	109	1298	1	1	11	11	40.0643	26.8032	43.8634	2.83879	1.09482	19.0647	3.99294	14.6737	16.9229	0.76968
Tb927.5.3130	Tb927_05_v4:974407-976180:-	hypothetical protein	-1	672	1100	1	0	107	107	5.84309	5.79672	0.98454	0.69069	0.1685	2.37398	2.40561	0.38998	1.02137	0.16427
Tb927.5.3270	Tb927_05_v4:1023559-1026512:-	hypothetical protein, conserved	GO:0006914:autophagy	451	2501	1	1	35	35	27.8799	16.8426	16.888	0.34305	0.60574	13.4743	5.7902	6.74078	3.89977	0.50027
Tb927.5.3280	Tb927_05_v4:1026850-1030734:-	hypothetical protein, conserved	-1	317	3566	1	1	20	20	19.9904	9.21623	13.2327	3.4164	0.66195	15.2039	10.003	4.76371	5.00696	0.31332
Tb927.5.3860	Tb927_05_v4:1200824-1202729:+	tubulin tyrosine ligase, putative	GO:0006464:protein modification process;GO:0004835:tubulin-tyrosine ligase activity	330	1574	1	1	47	47	13.6116	9.44338	43.8389	3.75064	3.2207	10.2705	3.20299	19.2139	15.3391	1.8708
Tb927.5.480	Tb927_05_v4:149851-150707:-	hypothetical protein, conserved	-1	184	671	1	1	74	74	33.0905	33.873	80.4697	108.468	2.4318	9.91476	3.71703	14.1287	26.8109	1.42501
Tb927.6.1550	Tb927_06_v4:539342-540682:-	hypothetical protein, conserved,leucine-rich repeat protein (LRRP), putative	GO:0008150:biological_process;GO:0005575:cellular_component;GO:0003674:molecular_function	278	1061	1	1	98	98	28.6372	20.3177	29.1638	21.7045	1.01839	24.5539	9.39346	27.5336	28.5469	1.12136
Tb927.6.1610	Tb927_06_v4:549542-550809:-	ribosomal RNA adenine dimethylase family protein, conserved	GO:0000154:rRNA modification;GO:0006364:rRNA processing;GO:0008649:rRNA methyltransferase activity	232	1034	1	0	53	53	16.9529	13.4324	40.5488	1.33374	2.39186	12.9884	1.33999	42.9804	1.10942	3.30915
Tb927.6.2750	Tb927_06_v4:824961-825839:+	hypothetical protein, conserved	GO:0008152:metabolic process;GO:0008080:N-acetyltransferase activity	143	734	1	1	11	11	28.6582	13.6203	16.2302	7.57341	0.56634	25.4124	3.47836	12.8575	11.0993	0.50596
Tb927.6.3060	Tb927_06_v4:906975-907741:+	hypothetical protein, conserved	-1	205	560	1	1	50	50	22.6072	20.9021	33.7055	52.8291	1.49092	38.6378	7.27911	19.3039	11.0906	0.49961
Tb927.6.3080	Tb927_06_v4:910439-911086:+	hypothetical protein	-1	95	551	1	1	38	38	45.5994	20.5021	58.9654	6.51427	1.29312	35.4323	5.89033	35.1899	2.25776	0.99316
Tb927.6.3270	Tb927_06_v4:965157-965923:+	hypothetical protein, conserved	-1	160	605	1	1	77	77	18.6721	19.477	13.042	128.606	0.69847	11.2019	4.27458	0.70905	29.7601	0.0633
Tb927.6.3440	Tb927_06_v4:1014417-1015564:-	hypothetical protein, conserved	GO:0016787:hydrolase activity	85	1061	1	1	14	14	17.6229	2.29141	12.3946	5.46049	0.70332	14.5331	0.73148	6.34769	9.08417	0.43678
Tb927.6.3770	Tb927_06_v4:1120231-1120891:-	hypothetical protein, conserved	-1	33	626	1	1	26	26	71.8719	59.0211	55.1137	229.727	0.76683	33.6703	45.2187	18.0224	601.864	0.53526
Tb927.6.3950	Tb927_06_v4:1161262-1162621:-	hypothetical protein, conserved	-1	867	491	1	1	26	26	46.4115	29.2042	107.449	3.7474	2.31514	16.8419	7.81679	41.0627	17.911	2.43813
Tb927.6.4420	Tb927_06_v4:1243221-1244378:-	hypothetical protein, conserved	-1	98	1058	1	1	17	17	26.5093	7.94978	18.7177	0	0.70608	48.4242	26.0123	38.1536	7.00366	0.7879
Tb927.6.4590	Tb927_06_v4:1285449-1287404:+	glutamyl-tRNA synthetase, putative	GO:0006412:translation;GO:0006418:tRNA aminoacylation for protein translation;GO:0006424:glutamyl-tRNA aminoacylation;GO:0005737:cytoplasm;GO:0000166:nucleotide binding;GO:0004812:aminoacyl-tRNA ligase activity;GO:0004818:glutamate-tRNA ligase activity;GO:0005524:ATP binding	131	1823	1	1	113	113	57.9074	14.8679	89.4506	3.54307	1.54472	38.8129	5.22086	116.786	50.1016	3.00893
Tb927.6.5130	Tb927_06_v4:1402377-1402772:+	60S acidic ribosomal protein P2, putative	GO:0006412:translation;GO:0006414:translational elongation;GO:0005622:intracellular;GO:0005840:ribosome;GO:0003735:structural constituent of ribosome	71	323	1	0	44	44	672.95	153.621	1141.91	13.0744	1.69688	1553.24	150.623	1643.92	6.64608	1.05838
Tb927.6.580	Tb927_06_v4:240267-242327:-	hypothetical protein, conserved	-1	269	1790	1	1	20	20	40.1508	15.9291	27.3991	10.9277	0.6824	32.9288	15.9484	9.34637	11.6413	0.28384
Tb927.7.1130	Tb927_07_v4:291007-291738:+	trypanothione/tryparedoxin dependent peroxidase 2,glutathione peroxidase-like 2 (TDPX2)	GO:0006979:response to oxidative stress;GO:0045454:cell redox homeostasis;GO:0004602:glutathione peroxidase activity	221	509	1	0	11	11	134.693	71.3862	244.685	2.80025	1.81661	104.196	61.6131	166.365	3.68802	1.59665
Tb927.7.1140	Tb927_07_v4:291943-292670:+	trypanothione/tryparedoxin dependent peroxidase 3,glutathione peroxidase-like protein 3 (TDPX3)	GO:0006979:response to oxidative stress;GO:0045454:cell redox homeostasis;GO:0004602:glutathione peroxidase activity	196	530	1	0	11	11	93.3425	92.4162	208.426	0.78936	2.23292	86.9287	63.1274	154.35	3.28297	1.77559
Tb927.7.1250	Tb927_07_v4:325220-326405:+	hypothetical protein, conserved	GO:0044429:mitochondrial part	198	986	1	1	71	71	40.2972	10.8205	64.4903	30.4739	1.60037	38.2135	16.015	26.0604	59.7964	0.68197
Tb927.7.1270	Tb927_07_v4:329442-330627:+	hypothetical protein, conserved	GO:0044429:mitochondrial part	198	986	1	1	71	71	32.0007	15.739	60.2537	22.6601	1.88289	34.7453	17.5851	26.4085	58.2799	0.76006
Tb927.7.1540	Tb927_07_v4:384925-385898:+	hypothetical protein, conserved	GO:0003676:nucleic acid binding	178	794	1	1	23	23	64.2691	19.6958	31.3715	6.08425	0.48813	57.7906	16.7665	13.4527	10.8449	0.23278
Tb927.7.2230	Tb927_07_v4:576578-577953:-	hypothetical protein, conserved	GO:0006810:transport;GO:0016020:membrane;GO:0016021:integral to membrane;GO:0005488:binding	238	1136	1	1	71	71	32.4045	20.459	10.4868	0.65006	0.32362	34.2076	22.4669	22.0151	10.2738	0.64357
Tb927.7.2610	Tb927_07_v4:669788-671059:-	hypothetical protein, conserved	-1	383	887	1	1	29	29	35.5724	27.461	18.1401	25.0451	0.50995	17.2438	17.8573	6.52892	18.2566	0.37862
Tb927.7.280	Tb927_07_v4:49491-50314:+	cyclophilin-type peptidyl-prolyl cis-trans isomerase, putative (PPIase)	GO:0006457:protein folding;GO:0005575:cellular_component;GO:0003755:peptidyl-prolyl cis-trans isomerase activity	145	677	1	0	59	59	65.0191	14.7756	110.608	1.06699	1.70116	143.638	19.7247	287.293	24.8509	2.00012
Tb927.7.3970	Tb927_07_v4:1038935-1040300:+	hypothetical protein, conserved	GO:0044429:mitochondrial part	492	872	1	1	14	14	52.7129	30.8781	61.3888	29.5592	1.16459	34.5104	10.489	92.2885	38.9739	2.67422
Tb927.7.4050	Tb927_07_v4:1072551-1075014:+	hypothetical protein, conserved	GO:0044429:mitochondrial part	195	2267	1	1	98	98	35.6548	14.9823	10.7146	15.0747	0.30051	52.5216	13.7105	7.75825	21.3387	0.14772
Tb927.7.4090	Tb927_07_v4:1081265-1084727:+	serine/threonine-protein kinase, putative	GO:0006468:protein phosphorylation;GO:0005575:cellular_component;GO:0004672:protein kinase activity;GO:0004674:protein serine/threonine kinase activity;GO:0004713:protein tyrosine kinase activity;GO:0005524:ATP binding	1494	1967	1	1	26	26	12.4764	13.0368	5.11256	5.07428	0.40978	11.7587	8.48986	5.73565	3.07231	0.48778
Tb927.7.4350	Tb927_07_v4:1153207-1153742:-	hypothetical protein, conserved	-1	55	479	1	1	11	11	77.6639	53.119	79.7794	50.6336	1.02724	74.8965	39.5664	13.4334	42.8974	0.17936
Tb927.7.5070	Tb927_07_v4:1337812-1339879:+	hypothetical protein	-1	147	1919	1	1	101	101	45.267	15.8996	17.0113	45.2565	0.3758	56.7649	13.9578	10.0817	35.8938	0.1776
Tb927.7.5100	Tb927_07_v4:1347323-1348508:+	hypothetical protein, conserved	-1	309	875	1	1	26	26	66.1104	24.5826	31.8269	15.0208	0.48142	128.118	37.8286	26.0326	85.7949	0.20319
Tb927.7.5280	Tb927_07_v4:1395105-1401760:+	hypothetical protein, conserved	GO:0044429:mitochondrial part	625	6029	1	1	104	104	14.2467	5.921	2.5405	6.18856	0.17832	24.7507	8.75434	6.10483	25.8757	0.24665
Tb927.7.5870	Tb927_07_v4:1580107-1580827:+	hypothetical protein, conserved	GO:0016192:vesicle-mediated transport;GO:0016020:membrane;GO:0005515:protein binding	93	626	1	1	65	65	66.2715	48.1688	17.5474	13.3087	0.26478	82.8348	15.3768	26.7252	26.292	0.32263
Tb927.7.6750	Tb927_07_v4:1864609-1867040:-	hypothetical protein, conserved	-1	745	1685	1	1	83	83	28.5508	14.9018	5.69274	12.0448	0.19939	38.7445	19.2786	4.40431	12.9556	0.11368
Tb927.7.7020	Tb927_07_v4:2007391-2008174:-	hypothetical protein	-1	228	554	1	0	65	65	59.4153	25.6276	0.8378	1.35714	0.0141	52.5239	8.99912	0	0	-1
Tb927.7.7490	Tb927_07_v4:2164933-2166167:+	hypothetical protein, conserved	GO:0008150:biological_process;GO:0005575:cellular_component;GO:0005515:protein binding;GO:0008270:zinc ion binding	397	836	1	1	50	50	33.0829	23.549	27.9447	2.33825	0.84469	15.9158	23.8053	4.31027	1.62081	0.27082
Tb927.7.810	Tb927_07_v4:184357-189060:-	hypothetical protein, conserved	-1	152	4550	1	0	62	62	11.0441	20.5021	3.84235	3.05356	0.34791	4.46845	6.54481	0.44312	0.56444	0.09917
Tb927.8.1130	Tb927_08_v4:359790-364726:-	protein phosphatase with EF-Hand domains, putative	GO:0008150:biological_process;GO:0005575:cellular_component;GO:0003674:molecular_function;GO:0016787:hydrolase activity	643	4292	1	1	44	44	5.76322	4.84652	7.20941	1.20306	1.25093	3.24496	1.93393	0.41978	1.33429	0.12936
Tb927.8.1280	Tb927_08_v4:405197-409909:-	hypothetical protein, conserved	-1	530	4181	1	1	38	38	14.7673	13.5971	10.9162	2.04339	0.73921	6.9299	5.27907	4.44262	2.18534	0.64108
Tb927.8.1970	Tb927_08_v4:631237-632303:+	hypothetical protein, conserved	-1	151	914	1	1	11	11	31.7513	19.348	30.6381	55.3282	0.96494	22.4486	8.64696	6.42992	7.38632	0.28643
Tb927.8.3080	Tb927_08_v4:923893-928009:+	hypothetical protein, conserved	-1	201	3914	1	1	77	77	19.9049	11.628	3.55755	13.0853	0.17873	21.3024	7.7333	3.84696	23.2628	0.18059
Tb927.8.3130	Tb927_08_v4:934396-935861:+	S-adenosyl-methyltransferase mraW-like protein, putative	GO:0008150:biological_process;GO:0005575:cellular_component;GO:0044429:mitochondrial part;GO:0008168:methyltransferase activity	40	1424	1	1	11	11	19.8326	14.6077	20.8603	34.8106	1.05182	15.282	12.4352	8.37464	12.8692	0.54801
Tb927.8.3200	Tb927_08_v4:952046-956786:+	hypothetical protein, conserved	GO:0005488:binding	522	4217	1	1	86	86	19.9989	5.22371	8.58503	2.66748	0.42928	17.3243	7.02753	5.31005	11.0942	0.30651
Tb927.8.3650	Tb927_08_v4:1093216-1095640:-	folate transporter, putative,expression site-associated gene 10 (ESAG10) protein, putative	GO:0015877:biopterin transport;GO:0016021:integral to membrane;GO:0015224:biopterin transporter activity	525	1898	1	1	41	41	24.6284	17.4365	66.3525	4.4204	2.69415	19.262	4.02662	35.665	2.04274	1.85157
Tb927.8.4040	Tb927_08_v4:1200841-1202506:-	endonuclease G, putative	GO:0006139:nucleobase, nucleoside, nucleotide and nucleic acid metabolic process;GO:0005739:mitochondrion;GO:0044429:mitochondrial part;GO:0003676:nucleic acid binding;GO:0004519:endonuclease activity;GO:0016787:hydrolase activity;GO:0046872:metal ion binding	144	1520	1	1	32	32	18.7081	14.8782	1.83214	4.29761	0.09793	24.0522	5.61309	1.80621	3.27689	0.0751
Tb927.8.4090	Tb927_08_v4:1210459-1212124:-	endonuclease G, putative	GO:0005739:mitochondrion;GO:0003676:nucleic acid binding;GO:0004519:endonuclease activity;GO:0016787:hydrolase activity;GO:0046872:metal ion binding	144	1520	1	1	32	32	17.9393	18.9359	2.44285	6.44641	0.13617	21.966	3.45421	1.74976	3.57479	0.07966
Tb927.8.4110	Tb927_08_v4:1215876-1217803:-	flagellum-adhesion glycoprotein, putative	GO:0008150:biological_process;GO:0009434:microtubule-based flagellum;GO:0016021:integral to membrane;GO:0020016:flagellar pocket;GO:0003674:molecular_function	154	1772	1	1	20	20	73.3134	15.1769	170.168	9.04172	2.3211	7.36846	3.63365	13.6778	13.0921	1.85626
Tb927.8.4250	Tb927_08_v4:1263323-1264876:-	hypothetical protein, conserved	GO:0044429:mitochondrial part	320	1232	1	1	23	23	31.9346	9.73848	9.66962	11.6035	0.30279	41.4337	9.52066	23.3986	30.5644	0.56472
Tb927.8.6060	Tb927_08_v4:1766255-1767660:+	2-amino-3-ketobutyrate coenzyme A ligase, putative,glycine acetyltransferase, putative	GO:0006567:threonine catabolic process;GO:0009058:biosynthetic process;GO:0005575:cellular_component;GO:0044429:mitochondrial part;GO:0008890:glycine C-acetyltransferase activity;GO:0016769:transferase activity, transferring nitrogenous groups;GO:0030170:pyridoxal phosphate binding	190	1214	1	1	11	11	43.7991	22.5523	312.741	27.6856	7.14036	98.7949	28.7972	575.264	216.519	5.82281
Tb927.8.800	Tb927_08_v4:223044-231003:-	hypothetical protein, conserved	GO:0005488:binding	1365	6593	1	1	23	23	14.7119	22.5448	7.01645	1.58681	0.47692	9.43057	4.8283	7.92493	2.04274	0.84034
Tb927.8.8190	Tb927_08_v4:2422888-2424951:+	hypothetical protein, conserved	GO:0008150:biological_process;GO:0005575:cellular_component;GO:0044429:mitochondrial part;GO:0003674:molecular_function	74	1988	1	1	29	29	11.9527	2.63202	8.09369	4.18146	0.67714	7.2872	1.68043	3.27989	4.05787	0.45009
Tb09.142.0370	Tb927_09_v4:176548-177001:+	hypothetical protein, conserved	GO:0008150:biological_process;GO:0005575:cellular_component;GO:0003674:molecular_function	42	410	0	0	0	0	18.0518	4.63737	105.281	0	5.83215	10.0088	0	40.3864	0	4.0351
Tb09.160.0340	Tb927_09_v4:326351-328804:-	Nucleoporin (TbMlp-2)	GO:0008150:biological_process;GO:0005575:cellular_component;GO:0005622:intracellular;GO:0005643:nuclear pore;GO:0003674:molecular_function	11	2441	0	0	0	0	20.1871	0	32.4513	0	1.60752	19.6894	0	28.8033	0	1.46288
Tb09.160.0350	Tb927_09_v4:329260-330940:-	hypothetical protein, conserved	GO:0006464:protein modification process;GO:0005622:intracellular;GO:0016881:acid-amino acid ligase activity	66	1613	0	0	0	0	30.6705	5.90211	51.6033	0	1.68251	29.1413	2.82617	59.7054	11.6993	2.04883
Tb09.160.0370	Tb927_09_v4:333856-335129:-	hypothetical protein, conserved	GO:0044429:mitochondrial part	133	1139	0	0	0	0	62.0732	19.0376	86.7974	8.14284	1.39831	50.9852	20.5694	47.3793	36.4467	0.92927
Tb09.160.0380	Tb927_09_v4:335471-335851:-	hypothetical protein, conserved	-1	131	248	0	0	0	0	128.799	60.9584	167.815	17.7153	1.30292	159.952	48.8863	161.903	31.7638	1.0122
Tb09.160.0430	Tb927_09_v4:342652-345279:-	hypothetical protein, conserved	-1	173	2453	0	0	0	0	124.262	33.7751	272.657	24.1461	2.19421	53.5578	15.8135	81.353	80.8357	1.51898
Tb09.160.0440	Tb927_09_v4:345559-346047:-	hypothetical protein, conserved	-1	17	470	0	0	0	0	94.8984	126.027	174.794	0	1.8419	138.506	106.064	262.952	0	1.89848
Tb09.160.0450	Tb927_09_v4:346501-347946:-	protein kinase, putative	GO:0006468:protein phosphorylation;GO:0005575:cellular_component;GO:0004672:protein kinase activity;GO:0004674:protein serine/threonine kinase activity;GO:0004713:protein tyrosine kinase activity;GO:0005524:ATP binding	47	1397	0	0	0	0	89.3682	29.0083	97.6791	3.29179	1.093	52.3398	54.2384	17.7178	24.6432	0.33852
Tb09.160.0465	Tb927_09_v4:351554-351927:-	hypothetical protein, conserved	-1	115	257	0	0	0	0	138.688	81.2952	532.168	30.9428	3.83715	146.125	71.9076	1009.17	249.551	6.90624
Tb09.160.0470	Tb927_09_v4:352335-354564:-	hypothetical protein, conserved	GO:0044429:mitochondrial part	24	2204	0	0	0	0	30.2229	16.2308	11.3719	6.44641	0.37627	30.975	7.77197	5.78064	7.14957	0.18662
Tb09.160.0480	Tb927_09_v4:355478-356818:-	protein phosphatase 2B, putative	GO:0006470:protein dephosphorylation;GO:0005575:cellular_component;GO:0004722:protein serine/threonine phosphatase activity;GO:0016787:hydrolase activity	44	1295	0	0	0	0	21.2066	8.85317	22.8188	0	1.07602	15.4119	5.65234	16.0327	4.87471	1.04028
Tb09.160.0510	Tb927_09_v4:362611-363072:-	hypothetical protein, conserved	-1	38	422	0	0	0	0	26.3077	10.251	23.8303	0	0.90583	22.5424	4.90861	72.2751	24.8354	3.20619
Tb09.160.0530	Tb927_09_v4:370016-370805:-	CDP-diacylglycerol--inositol 3-phosphatidyltransferase, putative	GO:0008654:phospholipid biosynthetic process;GO:0005783:endoplasmic reticulum;GO:0005794:Golgi apparatus;GO:0016020:membrane;GO:0003881:CDP-diacylglycerol-inositol 3-phosphatidyltransferase activity;GO:0008526:phosphatidylinositol transporter activity	135	653	0	0	0	0	56.3728	21.6411	104.485	18.3365	1.85347	35.2297	10.1323	95.0576	29.2338	2.69822
Tb09.160.0540	Tb927_09_v4:371133-371578:-	hypothetical protein, conserved	GO:0005634:nucleus;GO:0044429:mitochondrial part;GO:0003700:sequence-specific DNA binding transcription factor activity;GO:0008270:zinc ion binding	52	392	0	0	0	0	55.6485	52.438	71.4368	0	1.28371	31.4051	58.5887	50.2294	16.499	1.5994
Tb09.160.0550	Tb927_09_v4:371858-372981:-	hypothetical protein, conserved	GO:0044429:mitochondrial part	22	1100	0	0	0	0	23.7265	0	5.90726	0	0.24897	26.3964	22.6094	8.03352	0	0.30434
Tb09.160.0560	Tb927_09_v4:373256-374056:-	hypothetical protein, conserved	-1	65	734	0	0	0	0	37.1495	20.9752	25.5046	0	0.68654	26.0054	12.4352	22.4423	21.1187	0.86299
Tb09.160.0600	Tb927_09_v4:379049-380879:-	hypothetical protein, conserved	GO:0005515:protein binding	24	1805	0	0	0	0	16.7254	0	35.7428	0	2.13704	11.0229	2.59066	20.605	1.78739	1.8693
Tb09.160.0680	Tb927_09_v4:413927-415833:-	sec1 family transport protein, putative (SLY1)	GO:0006904:vesicle docking involved in exocytosis;GO:0009306:protein secretion;GO:0016192:vesicle-mediated transport;GO:0005739:mitochondrion;GO:0008565:protein transporter activity	22	1883	0	0	0	0	24.204	0	44.3683	0	1.8331	14.4295	0	31.3017	0	2.16928
Tb09.160.0690	Tb927_09_v4:416141-416894:-	hypothetical protein, conserved	-1	24	728	0	0	0	0	77.5868	56.8078	28.6901	0	0.36978	48.5962	31.0879	22.1558	37.5353	0.45592
Tb09.160.0700	Tb927_09_v4:417110-417507:-	60S ribosomal protein L35, putative	GO:0006412:translation;GO:0005622:intracellular;GO:0005840:ribosome;GO:0003735:structural constituent of ribosome	13	383	0	0	0	0	842.646	329.61	1502.7	71.4064	1.78332	1257.64	286.965	1052.61	19.7988	0.83697
Tb09.160.0720	Tb927_09_v4:418601-420559:-	hypothetical protein, conserved	GO:0008150:biological_process;GO:0005575:cellular_component;GO:0003674:molecular_function	248	1709	0	0	0	0	42.7376	24.3462	69.9788	23.7062	1.63741	27.286	12.034	40.7137	21.1028	1.49211
Tb09.160.0730	Tb927_09_v4:421157-422136:-	hypothetical protein, conserved	-1	331	647	0	0	0	0	45.4563	29.4214	42.086	3.2719	0.92586	24.9856	11.2705	23.3383	22.8095	0.93407
Tb09.160.0740	Tb927_09_v4:422768-423331:-	hypothetical protein, conserved	-1	233	329	0	0	0	0	72.2246	29.2572	164.589	9.29611	2.27885	127.186	29.0865	321.926	62.2289	2.53114
Tb09.160.0770	Tb927_09_v4:429132-430125:-	nitrilase, putative	GO:0006807:nitrogen compound metabolic process;GO:0016810:hydrolase activity, acting on carbon-nitrogen (but not peptide) bonds	171	821	0	0	0	0	52.4289	21.6411	156.598	6.33332	2.98687	55.8143	10.5444	180.734	8.02759	3.23812
Tb09.160.0790	Tb927_09_v4:438455-440791:-	hypothetical protein, conserved	-1	257	2078	0	0	0	0	33.2739	18.9465	35.8865	9.02999	1.07852	36.1146	23.2252	33.422	73.4431	0.92544
Tb09.160.0900	Tb927_09_v4:469815-470283:-	hypothetical protein, conserved	-1	126	341	0	0	0	0	49.692	38.6448	82.5746	11.051	1.66173	69.8337	44.9047	40.2557	37.7906	0.57645
Tb09.160.0910	Tb927_09_v4:470653-471617:-	hypothetical protein, conserved	-1	133	830	0	0	0	0	37.3113	27.8242	26.4691	0	0.70941	40.4517	6.07733	48.1175	18.7072	1.18951
Tb09.160.0950	Tb927_09_v4:481459-482945:-	hypothetical protein, conserved	-1	856	629	0	0	0	0	75.8642	34.5853	107.242	6.86814	1.41361	78.1892	13.6554	99.2984	26.1594	1.26998
Tb09.160.0990	Tb927_09_v4:489276-491915:-	protein kinase, putative	GO:0006468:protein phosphorylation;GO:0005575:cellular_component;GO:0004672:protein kinase activity;GO:0004674:protein serine/threonine kinase activity;GO:0004713:protein tyrosine kinase activity;GO:0005524:ATP binding	299	2339	0	0	0	0	15.4883	15.6337	10.1202	1.03488	0.65341	15.0455	6.65426	19.092	6.31267	1.26895
Tb09.160.1000	Tb927_09_v4:492566-493944:-	hypothetical protein, conserved	-1	226	1151	0	0	0	0	19.6293	10.3417	17.0709	6.84575	0.86967	7.9948	4.95205	5.2923	8.92115	0.66197
Tb09.160.1010	Tb927_09_v4:494733-496078:-	hypothetical protein, conserved	-1	145	1199	0	0	0	0	24.2041	14.7756	34.9687	3.20098	1.44474	37.0254	14.1503	72.0205	20.1174	1.94516
Tb09.160.1060	Tb927_09_v4:501307-502908:-	hypothetical protein, conserved	GO:0008270:zinc ion binding	230	1370	0	0	0	0	27.2962	5.92777	16.9395	0	0.62058	17.1551	1.89231	14.0904	2.23813	0.82136
Tb09.160.1070	Tb927_09_v4:504245-505399:-	hypothetical protein, conserved	GO:0008152:metabolic process;GO:0008168:methyltransferase activity	50	1103	0	0	0	0	18.0113	7.79079	22.4426	0	1.24603	40.1352	3.73054	151.6	21.4487	3.77722
Tb09.160.1100	Tb927_09_v4:510837-511466:-	hypothetical protein, conserved	-1	32	596	0	0	0	0	45.0977	30.4328	128.755	19.3392	2.85503	58.5245	9.71496	124.23	13.4055	2.1227
Tb09.160.1110	Tb927_09_v4:512261-512908:-	hypothetical protein, conserved	-1	62	584	0	0	0	0	40.3547	12.5658	73.913	7.48616	1.83158	21.506	5.01417	33.7891	2.76758	1.57115
Tb09.160.1120	Tb927_09_v4:513726-514410:-	hypothetical protein, conserved	-1	51	632	0	0	0	0	20.0317	19.0951	52.6321	3.03361	2.62744	13.3796	0	38.9607	4.20563	2.91195
Tb09.160.1160	Tb927_09_v4:518901-521405:-	nucleolar protein (NOP86)	GO:0000086:G2/M transition of mitotic cell cycle;GO:0005730:nucleolus	230	2273	0	0	0	0	75.8342	16.9365	275.939	37.6695	3.63872	77.4119	21.0857	418.708	139.51	5.40883
Tb09.160.1180	Tb927_09_v4:522177-524138:-	nucleolar protein (NOP66)	-1	230	1730	0	0	0	0	39.1791	14.396	200.86	39.6875	5.12671	33.5677	16.2198	243.4	153.312	7.251
Tb09.160.1200	Tb927_09_v4:524525-550419:-	microtubule- associated protein (GB4)	GO:0008150:biological_process;GO:0005575:cellular_component;GO:0003674:molecular_function	1249	24644	0	0	0	0	22.4217	55.8267	3.3022	0.12387	0.14728	40.9375	11.3997	12.385	1.27078	0.30253
Tb09.160.1210	Tb927_09_v4:552786-556194:-	hypothetical protein, conserved	-1	279	3128	0	0	0	0	19.5517	9.07529	10.0406	1.10906	0.51354	13.7351	0.66856	9.94266	1.84505	0.72389
Tb09.160.1290	Tb927_09_v4:571371-577533:-	hypothetical protein, conserved	-1	402	5759	0	0	0	0	13.3589	7.75203	5.05057	0	0.37807	9.50072	5.56798	2.96461	2.34762	0.31204
Tb09.160.1310	Tb927_09_v4:578649-580535:-	hypothetical protein, conserved	-1	65	1820	0	0	0	0	17.4437	11.9858	22.9521	0	1.31578	18.3453	0	33.3516	3.2998	1.81799
Tb09.160.1330	Tb927_09_v4:581009-582360:-	hypothetical protein, conserved	GO:0006909:phagocytosis;GO:0005856:cytoskeleton	241	1109	0	0	0	0	42.6772	18.588	46.3165	3.8518	1.08528	42.8334	9.02967	37.4047	21.1817	0.87326
Tb09.160.1370	Tb927_09_v4:583380-585076:-	hypothetical protein, conserved (3C4.415)	GO:0044429:mitochondrial part	244	1451	0	0	0	0	12.6177	4.78942	18.7661	1.90222	1.48728	5.05633	1.78373	3.07466	1.05486	0.60808
Tb09.160.1440	Tb927_09_v4:593115-594832:-	hypothetical protein, conserved (3C4.380)	GO:0008017:microtubule binding	106	1610	0	0	0	0	15.7267	9.18725	142.606	7.29783	9.06773	18.2279	1.75969	113.239	12.5455	6.21237
Tb09.160.1470	Tb927_09_v4:595639-596729:-	hypothetical protein, conserved (3C4.370)	GO:0008150:biological_process;GO:0005575:cellular_component;GO:0005622:intracellular;GO:0008270:zinc ion binding	61	1028	0	0	0	0	21.599	15.9647	27.692	0	1.2821	21.7736	4.0771	23.9525	3.51618	1.10007
Tb09.160.1560	Tb927_09_v4:602944-611443:-	hypothetical protein, conserved (3C4.345)	GO:0005488:binding	603	7895	0	0	0	0	14.432	9.36703	4.23283	1.02629	0.2933	29.3907	13.1982	31.0361	15.5085	1.05598
Tb09.160.1570	Tb927_09_v4:611724-612361:-	hypothetical protein, conserved (3C4.340)	-1	94	542	0	0	0	0	65.043	68.3766	55.3773	1.64589	0.85139	54.3751	87.972	33.6373	13.2343	0.61862
Tb09.160.1610	Tb927_09_v4:613922-615560:-	hypothetical protein, conserved (3C4.320)	-1	150	1487	0	0	0	0	32.0905	25.9693	68.6693	1.03143	2.13986	13.4637	12.0206	34.3006	13.4412	2.54763
Tb09.160.1660	Tb927_09_v4:617243-617543:-	hypothetical protein, conserved (3C4.305)	GO:0007165:signal transduction;GO:0008150:biological_process;GO:0005575:cellular_component;GO:0003674:molecular_function;GO:0008603:cAMP-dependent protein kinase regulator activity	54	245	0	0	0	0	81.0878	46.889	135.138	0	1.66656	62.1757	17.271	138.147	0.7944	2.22188
Tb09.160.1690	Tb927_09_v4:621016-621337:-	hypothetical protein, conserved (3C4.290)	GO:0007165:signal transduction;GO:0008603:cAMP-dependent protein kinase regulator activity	90	230	0	0	0	0	60.1246	32.4616	116.372	0	1.93551	46.2263	22.7978	86.914	4.28974	1.88018
Tb09.160.1710	Tb927_09_v4:621675-622826:-	hypothetical protein, conserved (3C4.280)	-1	20	1130	0	0	0	0	32.7489	0	32.5858	0	0.99502	21.844	0	21.3728	2.14487	0.97843
Tb09.160.1820	Tb927_09_v4:634521-635354:-	cytochrome oxidase subunit V (COXV)	GO:0044429:mitochondrial part	40	590	0	0	0	0	47.8671	19.477	148.42	7.7357	3.10068	204.653	85.4916	941.781	94.3744	4.60184
Tb09.160.2010	Tb927_09_v4:648134-649253:+	N-acetyltransferase, putative (3C4.145)	GO:0008152:metabolic process;GO:0005575:cellular_component;GO:0008080:N-acetyltransferase activity	48	1070	0	0	0	0	46.7811	16.2308	47.4263	35.4553	1.01379	47.9392	9.0673	21.9298	32.1731	0.45745
Tb09.160.2020	Tb927_09_v4:649472-649989:+	thioredoxin (trx)	GO:0006467:protein thiol-disulfide exchange;GO:0045454:cell redox homeostasis;GO:0005575:cellular_component;GO:0015036:disulfide oxidoreductase activity	193	323	0	0	0	0	71.7573	35.3209	81.4284	4.80976	1.13478	49.0861	18.6849	73.842	34.6736	1.50434
Tb09.160.2040	Tb927_09_v4:650377-651271:+	hypothetical protein, conserved (3C4.130)	-1	132	761	0	0	0	0	50.676	20.6574	148.615	17.5811	2.93265	25.0827	12.7178	44.9831	26.9734	1.79339
Tb09.160.2060	Tb927_09_v4:656538-657088:+	hypothetical protein, conserved (3C4.120)	GO:0044429:mitochondrial part	169	380	0	0	0	0	53.8179	40.3369	52.9284	2.7464	0.98347	98.3358	46.7238	64.6848	28.6829	0.6578
Tb09.160.2070	Tb927_09_v4:657387-658487:+	cyclophilin type peptidyl-prolyl cis-trans isomerase, putative (3C4.115)	GO:0006457:protein folding;GO:0005575:cellular_component;GO:0003755:peptidyl-prolyl cis-trans isomerase activity	143	956	0	0	0	0	64.3799	27.2405	54.5383	7.57341	0.84713	61.7205	36.5228	61.3398	34.198	0.99383
Tb09.160.2090	Tb927_09_v4:659184-661595:+	hypothetical protein, conserved,zinc finger protein family member, putative (ZC3H27)	GO:0003676:nucleic acid binding;GO:0003723:RNA binding;GO:0008270:zinc ion binding	20	2390	0	0	0	0	19.9659	9.73848	6.53812	0	0.32746	24.8183	12.4352	7.12564	2.14487	0.28711
Tb09.160.2100	Tb927_09_v4:661872-662741:+	low molecular weight protein tyrosine phosphatase, putative (3C4.100)	GO:0006470:protein dephosphorylation;GO:0044429:mitochondrial part;GO:0004725:protein tyrosine phosphatase activity	77	791	0	0	0	0	43.5831	27.8242	46.3555	0	1.06361	42.4461	39.5664	38.8843	44.5688	0.91609
Tb09.160.2110	Tb927_09_v4:662999-663747:+	U5Cwc21 small nuclear ribonucleoprotein (TbCWC21)	GO:0008380:RNA splicing;GO:0005634:nucleus;GO:0005829:cytosol	316	431	0	0	0	0	37.5078	28.3526	29.0762	45.0433	0.7752	49.4809	39.155	39.3144	58.5089	0.79454
Tb09.160.2170	Tb927_09_v4:667842-668209:+	hypothetical protein, conserved (3C4.65)	-1	106	260	0	0	0	0	138.586	69.8231	111.275	4.3787	0.80293	104.503	31.6744	136.117	16.1877	1.30252
Tb09.160.2180	Tb927_09_v4:668749-669566:+	hypothetical protein, conserved (3C4.55)	-1	16	800	0	0	0	0	29.2155	0	49.5085	0	1.6946	24.4817	15.5439	34.0498	0	1.39083
Tb09.160.2200	Tb927_09_v4:670217-672170:+	hypothetical protein, conserved (3C4.45)	-1	213	1739	0	0	0	0	15.9041	6.40088	14.7685	2.17907	0.9286	16.697	10.5086	13.2713	13.2922	0.79483
Tb09.160.2230	Tb927_09_v4:674979-675685:+	hypothetical protein, conserved	-1	10	695	0	0	0	0	34.47	19.477	68.3413	0	1.98263	44.2834	6.21757	27.5284	0	0.62164
Tb09.160.2240	Tb927_09_v4:676108-677934:+	hypothetical protein, conserved (3C4.25)	-1	164	1661	0	0	0	0	40.5721	22.5648	31.0173	4.71689	0.7645	22.1602	9.09889	38.0163	29.0343	1.71552
Tb09.160.2290	Tb927_09_v4:684359-688600:+	hypothetical protein, conserved (1L12.20)	-1	140	4100	0	0	0	0	25.2726	19.477	19.094	7.7357	0.75552	15.6653	12.8793	16.301	15.6269	1.04059
Tb09.160.2350	Tb927_09_v4:696756-697372:+	hypothetical protein, conserved (1L12.50)	-1	130	485	0	0	0	0	68.6714	22.4734	66.0325	1.19011	0.96157	53.2019	5.7393	51.6538	4.28974	0.9709
Tb09.160.2360	Tb927_09_v4:697603-698809:+	poly(A) export protein, putative (TbGLE2)	GO:0008150:biological_process;GO:0005575:cellular_component;GO:0003674:molecular_function	156	1049	0	0	0	0	68.5129	13.7338	137.31	15.8681	2.00415	31.651	5.18131	45.5146	45.3723	1.43802
Tb09.160.2370	Tb927_09_v4:699365-700099:+	hypothetical protein, conserved (1L12.60)	-1	71	662	0	0	0	0	140.34	76.8106	196.314	6.53721	1.39884	108.103	83.1929	107.244	51.9603	0.99205
Tb09.160.2380	Tb927_09_v4:700275-700614:+	hypothetical protein, conserved (1L12.65)	GO:0044429:mitochondrial part	78	260	0	0	0	0	61.4274	34.9587	200.533	7.93405	3.26456	93.7419	17.5368	407.691	101.194	4.34908
Tb09.160.2400	Tb927_09_v4:701736-703634:+	hypothetical protein, conserved (1L12.70)	-1	101	1796	0	0	0	0	34.0522	9.64206	28.9443	0	0.85	33.892	9.84962	25.2225	5.52145	0.7442
Tb09.160.2420	Tb927_09_v4:703993-704895:+	syntaxin, putative (1L12.80)	GO:0016192:vesicle-mediated transport;GO:0016020:membrane;GO:0005215:transporter activity	47	854	0	0	0	0	67.7361	12.4321	105.8	0	1.56194	24.681	2.64578	26.9742	4.56356	1.09291
Tb09.160.2440	Tb927_09_v4:705264-705752:+	hypothetical protein, conserved (1L12.90)	-1	134	353	0	0	0	0	86.0739	55.2332	33.3095	2.30916	0.38699	73.2723	80.7357	54.4421	60.5046	0.74301
Tb09.160.2450	Tb927_09_v4:705932-706493:+	hypothetical protein, conserved (1L12.95)	-1	30	530	0	0	0	0	80.4803	25.9693	82.3195	0	1.02285	53.4946	0	63.3749	0	1.1847
Tb09.160.2460	Tb927_09_v4:707220-709433:+	hypothetical protein, conserved (1L12.105)	-1	14	2198	0	0	0	0	28.1787	13.9121	16.8932	0	0.5995	26.9296	13.3234	13.4469	0	0.49934
Tb09.160.2470	Tb927_09_v4:709989-712140:+	hypothetical protein, conserved (1L12.115)	-1	36	2114	0	0	0	0	21.2828	10.8205	17.7109	0	0.83217	15.4116	0	11.9723	0	0.77684
Tb09.160.2480	Tb927_09_v4:712512-713553:+	hypothetical protein, conserved (1L12.120)	-1	84	956	0	0	0	0	47.0626	11.5934	61.0117	5.5255	1.2964	56.7776	8.88225	22.9295	5.61752	0.40385
Tb09.160.2490	Tb927_09_v4:713794-714424:+	ribosomal protein S7, putative (1L12.125)	GO:0006412:translation;GO:0005622:intracellular;GO:0005840:ribosome;GO:0003735:structural constituent of ribosome	21	608	0	0	0	0	795.416	445.188	1928.58	44.204	2.42462	1200.67	820.128	1550.23	81.7094	1.29114
Tb09.160.2540	Tb927_09_v4:717852-718535:+	alpha/beta-hydrolase-like protein (1L12.150)	GO:0008152:metabolic process;GO:0005575:cellular_component;GO:0003824:catalytic activity;GO:0016787:hydrolase activity	68	614	0	0	0	0	26.9632	20.0498	97.0112	0	3.59791	34.0245	60.347	74.8959	14.5094	2.20123
Tb09.160.2550	Tb927_09_v4:720281-720911:+	ribosomal protein S7, putative (1L12.160)	GO:0006412:translation;GO:0005622:intracellular;GO:0005840:ribosome;GO:0003735:structural constituent of ribosome	21	608	0	0	0	0	883.191	306.067	1999.07	7.36733	2.26346	1233.7	740.187	1634.41	65.3675	1.3248
Tb09.160.2600	Tb927_09_v4:724339-725022:+	alpha/beta-hydrolase-like protein (1L12.185)	GO:0008152:metabolic process;GO:0005575:cellular_component;GO:0003824:catalytic activity;GO:0016787:hydrolase activity	68	614	0	0	0	0	29.5009	31.5069	95.7513	0	3.2457	31.5942	53.9466	74.1972	21.4487	2.34844
Tb09.160.2620	Tb927_09_v4:726764-728432:+	hypothetical protein, conserved (1L12.195)	GO:0005515:protein binding;GO:0008270:zinc ion binding	12	1655	0	0	0	0	27.0677	0	26.0817	0	0.96357	14.8771	0	15.6556	0	1.05233
Tb09.160.2650	Tb927_09_v4:730032-734005:+	hypothetical protein, conserved (1L12.210)	GO:0008270:zinc ion binding	28	3944	0	0	0	0	15.4571	0	14.5142	11.051	0.939	17.6406	4.44112	35.708	13.7885	2.02419
Tb09.160.2770	Tb927_09_v4:739701-742022:+	fatty acyl CoA syntetase 1 (ACS1)	GO:0006631:fatty acid metabolic process;GO:0008152:metabolic process;GO:0016020:membrane;GO:0003824:catalytic activity;GO:0004321:fatty-acyl-CoA synthase activity	224	2096	0	0	0	0	53.3387	42.6059	78.7594	4.14412	1.47659	43.4578	7.77197	108.042	6.12821	2.48613
Tb09.160.2860	Tb927_09_v4:753549-754957:+	hypothetical protein, conserved (1L12.320)	-1	292	1115	0	0	0	0	38.4299	19.3436	75.7613	2.64921	1.97141	29.5544	15.1181	43.3207	18.2167	1.46579
Tb09.160.2890	Tb927_09_v4:755792-756753:+	hypothetical protein, conserved (1L12.335)	-1	208	752	0	0	0	0	49.4694	33.7101	105.954	11.1572	2.14181	46.3011	8.36981	70.6781	5.15594	1.52649
Tb09.160.2910	Tb927_09_v4:759237-760405:+	tricarboxylate carrier, putative (1L12.345)	GO:0006812:cation transport;GO:0005743:mitochondrial inner membrane;GO:0016020:membrane;GO:0008324:cation transmembrane transporter activity	184	983	0	0	0	0	11.6901	4.23412	39.9769	1.68167	3.41971	48.7665	3.0412	258.388	18.4179	5.29848
Tb09.160.2960	Tb927_09_v4:763080-766288:+	hypothetical protein, conserved (1L12.380)	-1	562	2645	0	0	0	0	39.1012	31.884	14.2723	0.55058	0.36501	42.9471	23.8967	26.3872	7.86199	0.61441
Tb09.160.2970	Tb927_09_v4:766547-768179:+	KREL1 (KREL1)	GO:0009451:RNA modification;GO:0031019:mitochondrial mRNA editing complex;GO:0044429:mitochondrial part;GO:0003972:RNA ligase (ATP) activity;GO:0005524:ATP binding;GO:0016874:ligase activity	222	1409	0	0	0	0	51.4225	12.2828	50.8393	4.18146	0.98866	39.5824	3.64092	20.9464	11.0142	0.52918
Tb09.160.2980	Tb927_09_v4:768435-772881:+	GTPase activating protein, putative (1L12.390)	GO:0008150:biological_process;GO:0032313:regulation of Rab GTPase activity;GO:0005575:cellular_component;GO:0005622:intracellular;GO:0004672:protein kinase activity;GO:0005097:Rab GTPase activator activity	252	4193	0	0	0	0	19.8346	10.8205	10.2946	4.91155	0.51902	14.4726	5.18131	9.69873	12.7671	0.67015
Tb09.160.2990	Tb927_09_v4:773293-774550:+	DNA-damage inducible protein DDI1-like protein (1L12.395)	GO:0006289:nucleotide-excision repair;GO:0006508:proteolysis;GO:0005575:cellular_component;GO:0003674:molecular_function;GO:0004190:aspartic-type endopeptidase activity	120	1136	0	0	0	0	47.6637	14.6077	54.4767	21.9178	1.14294	32.8393	17.6165	60.9476	40.7526	1.85593
Tb09.160.3020	Tb927_09_v4:775129-776415:+	hypothetical protein, conserved (1L12.410)	-1	38	1247	0	0	0	0	38.7353	15.3765	117.865	8.14284	3.04285	25.8276	22.9068	68.0098	46.2841	2.63322
Tb09.160.3050	Tb927_09_v4:777061-778421:+	hypothetical protein, conserved (1L12.420)	GO:0008150:biological_process;GO:0005739:mitochondrion;GO:0044429:mitochondrial part;GO:0003674:molecular_function	64	1295	0	0	0	0	26.1698	12.1731	36.9163	7.25221	1.41064	18.6287	5.82898	7.45322	8.04327	0.40009
Tb09.160.3090	Tb927_09_v4:783053-785706:+	heat shock protein, putative,HSP70-like protein (1L12.440)	GO:0006457:protein folding;GO:0005575:cellular_component;GO:0005743:mitochondrial inner membrane;GO:0003674:molecular_function;GO:0005524:ATP binding	151	2501	0	0	0	0	118.139	45.1453	294.767	406.764	2.49508	27.2967	10.7058	50.9418	73.0109	1.86623
Tb09.160.3110	Tb927_09_v4:786321-788008:+	mitochondrial processing peptide beta subunit, putative,metallo-peptidase, Clan ME, Family M16 (1L12.450)	GO:0006508:proteolysis;GO:0006627:protein processing involved in protein targeting to mitochondrion;GO:0017087:mitochondrial processing peptidase complex;GO:0044429:mitochondrial part;GO:0003824:catalytic activity;GO:0004222:metalloendopeptidase activity;GO:0008270:zinc ion binding;GO:0046872:metal ion binding	253	1433	0	0	0	0	43.3577	14.627	89.2871	3.05759	2.05932	31.5434	5.65234	73.701	13.2253	2.33649
Tb09.160.3140	Tb927_09_v4:792237-792765:+	hypothetical protein, conserved (1L12.465)	-1	147	380	0	0	0	0	19.477	9.27475	22.7999	0	1.17061	20.6162	7.61336	56.2182	2.91819	2.7269
Tb09.160.3150	Tb927_09_v4:793724-796837:+	RBP32 (RBP32)	GO:0006396:RNA processing;GO:0005575:cellular_component;GO:0003676:nucleic acid binding;GO:0003723:RNA binding	17	3095	0	0	0	0	12.5232	0	1.14973	0	0.09181	8.0959	0	0.15246	0	0.01883
Tb09.160.3160	Tb927_09_v4:797870-798660:+	hypothetical protein, conserved (1L12.475)	-1	130	659	0	0	0	0	11.5266	11.9858	14.7906	1.19011	1.28317	8.96312	8.13067	8.20194	5.93965	0.91508
Tb09.160.3260	Tb927_09_v4:811650-813162:+	hypothetical protein, conserved (1L12.520)	-1	24	1487	0	0	0	0	28.816	8.1154	34.5427	0	1.19874	20.1956	18.1346	11.8855	14.2991	0.58852
Tb09.160.3270	Tb927_09_v4:813674-814934:+	ATP-dependent DEAD box helicase, putative (1L12.525)	GO:0006139:nucleobase, nucleoside, nucleotide and nucleic acid metabolic process;GO:0006412:translation;GO:0005575:cellular_component;GO:0005829:cytosol;GO:0003676:nucleic acid binding;GO:0004386:helicase activity;GO:0005524:ATP binding;GO:0008026:ATP-dependent helicase activity	45	1214	0	0	0	0	313.653	173.129	754.198	30.9428	2.40456	273.389	23.4886	1305.93	266.917	4.77684
Tb09.160.3370	Tb927_09_v4:821108-822032:+	hypothetical protein, conserved (28G16.5)	GO:0008150:biological_process;GO:0005575:cellular_component;GO:0005622:intracellular;GO:0044429:mitochondrial part;GO:0008270:zinc ion binding	27	896	0	0	0	0	41.7364	0	24.0014	0	0.57507	30.4633	23.0281	12.7352	0	0.41805
Tb09.160.3380	Tb927_09_v4:822365-825055:+	calcium/potassium channel (CAKC), putative (28G16.10)	GO:0006813:potassium ion transport;GO:0016020:membrane;GO:0005267:potassium channel activity;GO:0015269:calcium-activated potassium channel activity	53	2636	0	0	0	0	30.3681	25.7243	10.0365	0	0.33049	5.80244	4.69251	1.12288	0.80939	0.19352
Tb09.160.3470	Tb927_09_v4:836871-840738:+	condensin subunit 1, putative (28G16.50)	GO:0007076:mitotic chromosome condensation;GO:0000796:condensin complex;GO:0003674:molecular_function;GO:0005488:binding	90	3776	0	0	0	0	19.2913	2.16411	13.1523	3.43809	0.68178	18.0632	4.83589	15.0186	6.67294	0.83145
Tb09.160.3480	Tb927_09_v4:841188-842430:+	protein kinase, putative (28G16.55)	GO:0006468:protein phosphorylation;GO:0004672:protein kinase activity;GO:0004674:protein serine/threonine kinase activity;GO:0004713:protein tyrosine kinase activity;GO:0005524:ATP binding;GO:0008270:zinc ion binding	87	1154	0	0	0	0	54.0089	49.2521	27.0816	1.77832	0.50143	64.9235	30.7305	34.9425	25.1468	0.53821
Tb09.160.3510	Tb927_09_v4:845158-846295:+	presenilin-like aspartic peptidase, putative,presenilin-like aspartic peptidase, clan AD, family A22A, putative (28G16.70)	GO:0023034:intracellular signaling pathway;GO:0016021:integral to membrane	39	1097	0	0	0	0	53.6194	29.9646	32.5788	0	0.60759	59.5119	6.377	47.0816	3.2998	0.79113
Tb09.160.3530	Tb927_09_v4:847908-848222:+	hypothetical protein, conserved (28G16.80)	-1	167	146	0	0	0	0	445.569	188.938	1230.29	105.613	2.76117	204.413	86.3759	981.646	244.798	4.80226
Tb09.160.3550	Tb927_09_v4:849608-850469:+	hypothetical protein, conserved (28G16.90)	-1	36	824	0	0	0	0	63.111	37.8719	50.1318	4.29761	0.79434	39.6898	3.45421	25.6656	2.38319	0.64665
Tb09.160.3590	Tb927_09_v4:852479-855348:+	cAMP-specific phosphodiesterase (PDEB1)	GO:0007165:signal transduction;GO:0008283:cell proliferation;GO:0005737:cytoplasm;GO:0003824:catalytic activity;GO:0004114:3',5'-cyclic-nucleotide phosphodiesterase activity	76	2792	0	0	0	0	19.6025	5.12552	86.2785	14.25	4.40139	19.8864	18.8163	58.5692	69.9906	2.94518
Tb09.160.3670	Tb927_09_v4:861929-862332:+	ribosomal protein S6, putative,NHP2/RS6-like protein (NHP2)	GO:0006412:translation;GO:0005840:ribosome;GO:0003735:structural constituent of ribosome	22	380	0	0	0	0	208.096	221.329	641.656	14.0649	3.08346	204.853	282.617	511.044	109.194	2.49469
Tb09.160.3740	Tb927_09_v4:869653-870038:+	hypothetical protein, conserved	-1	55	329	0	0	0	0	46.7684	21.2476	99.2238	36.5687	2.1216	6.42546	20.3484	20.21	24.1786	3.14531
Tb09.160.3760	Tb927_09_v4:871266-874178:+	mismatch repair protein MSH3, putative,mismatch repair protein (MSH3)	GO:0006298:mismatch repair;GO:0005524:ATP binding;GO:0030983:mismatched DNA binding	104	2807	0	0	0	0	24.0773	3.74557	12.2911	0	0.51049	24.6754	4.18491	20.7228	2.88733	0.83982
Tb09.160.3800	Tb927_09_v4:876666-877786:+	hypothetical protein, conserved (28G16.210)	GO:0044429:mitochondrial part	295	824	0	0	0	0	33.5647	10.5638	48.8175	3.14672	1.45443	17.2794	7.79831	40.1903	9.88822	2.32591
Tb09.160.3830	Tb927_09_v4:881255-882638:+	hypothetical protein, conserved (28G16.225)	-1	240	1142	0	0	0	0	37.8624	25.9693	10.5671	0	0.27909	47.8024	25.9066	13.8985	4.64722	0.29075
Tb09.160.3890	Tb927_09_v4:885844-888324:+	hypothetical protein, conserved (28G16.250)	GO:0032313:regulation of Rab GTPase activity;GO:0005622:intracellular;GO:0005097:Rab GTPase activator activity	254	2225	0	0	0	0	18.5578	7.6681	37.3399	20.7097	2.01209	14.3354	4.89573	26.1433	22.2932	1.8237
Tb09.160.3960	Tb927_09_v4:892661-894070:+	actin, putative (28G16.280)	GO:0007010:cytoskeleton organization;GO:0015629:actin cytoskeleton;GO:0005200:structural constituent of cytoskeleton;GO:0005515:protein binding	143	1265	0	0	0	0	40.6476	17.7063	71.9145	6.49149	1.76922	43.4984	13.9134	45.3051	13.4992	1.04153
Tb09.160.3990	Tb927_09_v4:899764-902177:+	cation transporter, putative (28G16.295)	GO:0030001:metal ion transport;GO:0016020:membrane;GO:0046873:metal ion transmembrane transporter activity	388	2024	0	0	0	0	30.4087	11.0436	26.9832	5.58246	0.88735	21.0734	4.8074	16.6588	14.3729	0.79051
Tb09.160.4020	Tb927_09_v4:903326-907451:+	ubiquitin carboxyl-terminal hydrolase, putative,cysteine peptidase, Clan CA, family C19, putative (28G16.310)	GO:0006511:ubiquitin-dependent protein catabolic process;GO:0016579:protein deubiquitination;GO:0004197:cysteine-type endopeptidase activity;GO:0004221:ubiquitin thiolesterase activity;GO:0004843:ubiquitin-specific protease activity	96	4028	0	0	0	0	9.57408	4.0577	15.4791	19.3392	1.61677	12.0709	3.23832	32.3754	37.5353	2.68211
Tb09.160.4090	Tb927_09_v4:909779-913772:+	DNA topoisomerase ii (TOP2)	GO:0006265:DNA topological change;GO:0005634:nucleus;GO:0005694:chromosome;GO:0044429:mitochondrial part;GO:0003677:DNA binding;GO:0003918:DNA topoisomerase (ATP-hydrolyzing) activity;GO:0005524:ATP binding	327	3665	0	0	0	0	17.2715	8.33876	9.66698	0	0.55971	13.6736	6.08448	15.9534	11.6754	1.16673
Tb09.160.4130	Tb927_09_v4:919129-920552:+	KREPB7 (KREPB7)	GO:0031019:mitochondrial mRNA editing complex;GO:0044429:mitochondrial part	187	1235	0	0	0	0	28.2298	10.4155	18.2901	0.82735	0.6479	33.2779	2.99242	14.8665	12.3875	0.44674
Tb09.160.4150	Tb927_09_v4:920895-921442:+	hypothetical protein, conserved (28G16.370)	GO:0044429:mitochondrial part	49	497	0	0	0	0	106.202	47.6987	77.5126	3.15743	0.72986	63.4268	16.4956	88.4706	7.00366	1.39485
Tb09.160.4180	Tb927_09_v4:921924-924570:+	inositol/phosphatidylinositol phosphatase, putative (28G16.380)	GO:0007165:signal transduction;GO:0008150:biological_process;GO:0005575:cellular_component;GO:0005622:intracellular;GO:0003674:molecular_function;GO:0004437:inositol or phosphatidylinositol phosphatase activity	291	2354	0	0	0	0	40.708	18.0714	15.5108	0.53166	0.38103	26.4656	1.92296	12.6651	2.80086	0.47855
Tb09.160.4200	Tb927_09_v4:925013-925402:+	60S acidic ribosomal protein, putative (28G16.390)	GO:0006412:translation;GO:0006414:translational elongation;GO:0005622:intracellular;GO:0005840:ribosome;GO:0003735:structural constituent of ribosome	47	341	0	0	0	0	842.479	240.354	1775.35	59.2521	2.1073	1483.28	44.9782	2206.89	11.8652	1.48784
Tb09.160.4210	Tb927_09_v4:925734-932305:+	hypothetical protein, conserved (28G16.395)	-1	127	6443	0	0	0	0	18.5006	18.4034	3.60191	1.21822	0.19469	18.0554	4.40615	5.92561	5.4044	0.32819
Tb09.160.4220	Tb927_09_v4:932743-933894:+	general transcription factor IIB (28G16.400)	GO:0006350:transcription;GO:0006366:transcription from RNA polymerase II promoter;GO:0005634:nucleus;GO:0016251:general RNA polymerase II transcription factor activity	113	1037	0	0	0	0	52.5897	17.2363	101.303	27.383	1.92628	20.9851	7.15296	54.5215	50.8695	2.59811
Tb09.160.4240	Tb927_09_v4:934337-935708:+	nucleosome assembly protein-like protein (28G16.410)	GO:0006334:nucleosome assembly;GO:0005634:nucleus;GO:0042393:histone binding	102	1268	0	0	0	0	121.654	63.0137	208.644	4.55041	1.71506	127.735	28.04	236.613	40.7946	1.85237
Tb09.160.4250	Tb927_09_v4:936627-937345:+	tryparedoxin peroxidase (TRYP1)	GO:0045454:cell redox homeostasis;GO:0055114:oxidation-reduction process;GO:0005737:cytoplasm;GO:0015042:trypanothione-disulfide reductase activity;GO:0016209:antioxidant activity;GO:0016491:oxidoreductase activity	118	599	0	0	0	0	231.513	155.156	562.033	30.1561	2.42765	370.563	75.3486	1183.22	63.9826	3.19304
Tb09.160.4270	Tb927_09_v4:938040-938479:+	hypothetical protein, conserved (28G16.425)	-1	88	350	0	0	0	0	80.6903	59.7589	128.192	12.3068	1.58869	89.7107	24.729	91.4328	9.74942	1.0192
Tb09.160.4280	Tb927_09_v4:938874-939592:+	tryparedoxin peroxidase (TRYP1)	GO:0045454:cell redox homeostasis;GO:0055114:oxidation-reduction process;GO:0005737:cytoplasm;GO:0015042:trypanothione-disulfide reductase activity;GO:0016209:antioxidant activity;GO:0016491:oxidoreductase activity	118	599	0	0	0	0	203.224	155.156	550.151	43.2674	2.70712	384.369	66.918	1198.91	57.0754	3.11916
Tb09.160.4300	Tb927_09_v4:942255-943692:+	solanesyl-diphosphate synthase, putative (28G16.440)	GO:0006743:ubiquinone metabolic process;GO:0008299:isoprenoid biosynthetic process;GO:0005739:mitochondrion;GO:0020015:glycosome;GO:0044429:mitochondrial part;GO:0000010:trans-hexaprenyltranstransferase activity;GO:0050347:trans-octaprenyltranstransferase activity	357	1079	0	0	0	0	85.742	35.4623	100.227	7.8007	1.16894	128.155	25.2535	204.747	72.457	1.59765
Tb09.160.4310	Tb927_09_v4:944112-947326:+	glutamate dehydrogenase (GDH)	GO:0006520:cellular amino acid metabolic process;GO:0008152:metabolic process;GO:0019551:glutamate catabolic process to 2-oxoglutarate;GO:0055114:oxidation-reduction process;GO:0005739:mitochondrion;GO:0044429:mitochondrial part;GO:0003824:catalytic activity;GO:0004352:glutamate dehydrogenase activity;GO:0005488:binding;GO:0016491:oxidoreductase activity	235	2978	0	0	0	0	15.8275	7.45926	89.8255	12.5088	5.67528	87.9188	34.6597	647.351	150.415	7.36306
Tb09.160.4380	Tb927_09_v4:949498-950256:+	succinate dehydrogenase, putative (28G16.480)	GO:0044429:mitochondrial part;GO:0016491:oxidoreductase activity;GO:0051536:iron-sulfur cluster binding	191	566	0	0	0	0	25.4646	20.3947	82.5505	5.67014	3.24178	33.3947	5.53397	158.478	20.4381	4.7456
Tb09.160.4430	Tb927_09_v4:953682-954978:+	NAD/FAD dependent dehydrogenase, putative,ubiquitin-activating enzyme, putative (28G16.510)	GO:0008150:biological_process;GO:0005575:cellular_component;GO:0003824:catalytic activity	132	1163	0	0	0	0	58.1127	30.9861	58.2672	4.6883	1.00266	49.5588	0.94206	63.8482	1.29992	1.28833
Tb09.160.4440	Tb927_09_v4:955475-956445:+	hypothetical protein, conserved (28G16.515)	GO:0055114:oxidation-reduction process;GO:0044429:mitochondrial part;GO:0016972:thiol oxidase activity	148	821	0	0	0	0	28.7054	3.94803	53.1417	1.04536	1.85128	45.5148	1.68043	111.868	6.6665	2.45783
Tb09.160.4500	Tb927_09_v4:963535-966545:+	hypothetical protein, conserved	-1	55	2954	0	0	0	0	17.9341	67.2841	14.6125	0	0.81479	14.3758	56.5234	13.2149	13.2592	0.91924
Tb09.160.4520	Tb927_09_v4:966932-967599:+	calmodulin, putative	GO:0008150:biological_process;GO:0005575:cellular_component;GO:0005509:calcium ion binding	193	473	0	0	0	0	74.1196	32.2934	238.776	13.6276	3.2215	43.9042	13.8526	198.344	7.3348	4.51765
Tb09.160.4550	Tb927_09_v4:972166-975662:+	hypothetical protein, conserved	-1	58	3437	0	0	0	0	26.8042	3.3581	2.11567	0	0.07893	29.1613	15.0079	3.12027	0.73961	0.107
Tb09.160.4560	Tb927_09_v4:975978-977330:+	arginine kinase (AK)	GO:0008150:biological_process;GO:0005575:cellular_component;GO:0016301:kinase activity;GO:0016772:transferase activity, transferring phosphorus-containing groups	137	1214	0	0	0	0	103.321	79.6139	381.305	73.4044	3.69049	85.0691	16.3381	437.773	90.4917	5.14609
Tb09.160.4580	Tb927_09_v4:980253-981841:+	hypothetical protein, conserved	-1	61	1526	0	0	0	0	25.3992	6.38589	13.5856	2.53629	0.53488	37.8922	15.2891	25.4967	24.6133	0.67288
Tb09.160.4590	Tb927_09_v4:982211-983331:+	arginine kinase (AK)	GO:0008150:biological_process;GO:0005575:cellular_component;GO:0016301:kinase activity;GO:0016772:transferase activity, transferring phosphorus-containing groups	49	1070	0	0	0	0	107.032	47.6987	366.542	63.1485	3.42459	57.8757	0	364.348	0.87546	6.29534
Tb09.160.4600	Tb927_09_v4:984485-986577:+	ABC transporter, putative	GO:0006810:transport;GO:0009898:internal side of plasma membrane;GO:0016020:membrane;GO:0016021:integral to membrane;GO:0000166:nucleotide binding;GO:0005524:ATP binding;GO:0016887:ATPase activity;GO:0017111:nucleoside-triphosphatase activity;GO:0042626:ATPase activity, coupled to transmembrane movement of substances	151	1940	0	0	0	0	24.1956	23.2176	30.9428	4.09838	1.27886	29.2931	25.1173	101.804	17.3294	3.47536
Tb09.160.4620	Tb927_09_v4:989724-990962:+	inositol-1(or 4)-monophosphatase, putative (IMPase)	GO:0006661:phosphatidylinositol biosynthetic process;GO:0006796:phosphate metabolic process;GO:0007165:signal transduction;GO:0005575:cellular_component;GO:0004437:inositol or phosphatidylinositol phosphatase activity;GO:0008934:inositol-1(or 4)-monophosphatase activity	143	1094	0	0	0	0	19.0497	2.72405	53.1741	9.73724	2.79134	15.8565	4.78275	42.1524	39.8976	2.65837
Tb09.160.4630	Tb927_09_v4:992341-993796:+	hypothetical protein, conserved	-1	15	1439	0	0	0	0	31.8074	12.9847	38.4903	0	1.21011	25.1468	0	46.2362	2.85983	1.83865
Tb09.160.4640	Tb927_09_v4:998430-999071:+	hypothetical protein, conserved	-1	17	623	0	0	0	0	27.8242	22.9141	6.20842	0	0.22313	22.5549	40.2314	24.9948	0	1.10818
Tb09.160.4670	Tb927_09_v4:1002711-1003657:+	hypothetical protein, conserved	GO:0044429:mitochondrial part	31	914	0	0	0	0	45.6025	6.28289	49.2579	0	1.08016	28.0947	0	10.607	0	0.37755
Tb09.160.4680	Tb927_09_v4:1003998-1006990:+	Rab geranylgeranyl transferase component A, putative,Rab escort protein 1, putative	GO:0016192:vesicle-mediated transport;GO:0043087:regulation of GTPase activity;GO:0005737:cytoplasm;GO:0005968:Rab-protein geranylgeranyltransferase complex;GO:0017137:Rab GTPase binding	70	2921	0	0	0	0	17.1365	8.34727	9.00423	2.2102	0.52544	20.6046	3.5529	22.719	3.0641	1.10262
Tb09.160.4700	Tb927_09_v4:1008177-1009702:+	hypothetical protein, conserved	-1	163	1361	0	0	0	0	34.0596	22.7032	82.5292	12.3392	2.42308	37.8262	14.1135	122.483	51.0559	3.23805
Tb09.160.4710	Tb927_09_v4:1010194-1014921:+	hypothetical protein, conserved	-1	164	4562	0	0	0	0	24.5917	4.75048	24.2822	8.4904	0.98741	22.5833	9.85713	21.2042	49.4367	0.93893
Tb09.160.4720	Tb927_09_v4:1015184-1016038:+	hypothetical protein, conserved	GO:0008150:biological_process;GO:0005575:cellular_component;GO:0003674:molecular_function	149	704	0	0	0	0	28.7728	10.4574	41.3156	3.11505	1.43593	10.6865	0.83457	30.7107	3.74273	2.8738
Tb09.160.4840	Tb927_09_v4:1036039-1036759:+	hypothetical protein, conserved	GO:0044429:mitochondrial part	90	629	0	0	0	0	13.0053	4.32822	17.2178	0	1.3239	23.0317	2.07252	46.853	21.4487	2.03428
Tb09.160.4850	Tb927_09_v4:1037504-1038976:+	hypothetical protein, conserved	GO:0006412:translation;GO:0006419:alanyl-tRNA aminoacylation;GO:0043039:tRNA aminoacylation;GO:0005737:cytoplasm;GO:0000166:nucleotide binding;GO:0003676:nucleic acid binding;GO:0004813:alanine-tRNA ligase activity;GO:0005524:ATP binding	65	1406	0	0	0	0	38.6492	8.98937	61.2914	2.38021	1.58584	56.25	13.3917	67.2446	13.1992	1.19546
Tb09.160.4860	Tb927_09_v4:1039359-1041265:+	hypothetical protein, conserved	-1	247	1658	0	0	0	0	18.7956	17.3479	14.0904	2.50549	0.74966	23.2503	3.52413	11.7722	9.89941	0.50633
Tb09.160.4870	Tb927_09_v4:1041529-1049266:+	hypothetical protein, conserved	-1	84	7652	0	0	0	0	11.5049	2.31869	0.50547	0	0.04394	17.9166	5.18131	0.75682	13.2778	0.04224
Tb09.160.4920	Tb927_09_v4:1054197-1055295:+	hypothetical protein, conserved	-1	81	1016	0	0	0	0	28.9471	14.4274	32.4351	7.64019	1.1205	34.3313	6.90842	26.0931	16.9471	0.76004
Tb09.160.4930	Tb927_09_v4:1056156-1057228:+	hypothetical protein, conserved	-1	70	1001	0	0	0	0	20.4304	11.1297	20.4018	13.2612	0.9986	11.9258	12.4352	14.3134	14.0949	1.20021
Tb09.160.5030	Tb927_09_v4:1075726-1077714:+	cAMP-specific phosphodiesterase, putative	GO:0007165:signal transduction;GO:0004115:3',5'-cyclic-AMP phosphodiesterase activity	32	1955	0	0	0	0	31.8805	6.08655	28.8852	0	0.90605	23.3437	5.82898	16.2593	5.36218	0.69652
Tb09.160.5050	Tb927_09_v4:1079266-1079777:+	hypothetical protein, conserved	GO:0044429:mitochondrial part	22	488	0	0	0	0	85.8104	53.119	123.327	0	1.43721	77.21	11.3047	55.1162	7.79954	0.71385
Tb09.160.5060	Tb927_09_v4:1079889-1081039:+	hypothetical protein, conserved	-1	61	1088	0	0	0	0	60.6865	54.2801	186.282	25.3629	3.06958	40.1742	31.5975	158.145	231.365	3.93648
Tb09.160.5080	Tb927_09_v4:1083802-1084865:+	hypothetical protein, conserved	-1	40	1022	0	0	0	0	8.00423	4.86924	1.8166	0	0.22695	4.80615	3.10879	15.6983	0	3.26629
Tb09.160.5100	Tb927_09_v4:1086459-1087186:+	hypothetical protein, conserved	-1	25	701	0	0	0	0	82.798	38.9539	167.956	0	2.02851	106.967	84.559	198.393	17.159	1.85471
Tb09.160.5110	Tb927_09_v4:1087583-1088275:+	hypothetical protein, conserved	GO:0044429:mitochondrial part	14	677	0	0	0	0	27.9064	13.9121	53.4757	22.102	1.91625	16.4394	0	15.7776	0	0.95975
Tb09.160.5190	Tb927_09_v4:1100291-1101134:+	hypothetical protein, conserved	-1	102	740	0	0	0	0	11.3177	5.72852	18.3984	1.5168	1.62563	6.46964	5.48609	4.86944	0.84113	0.75266
Tb09.160.5240	Tb927_09_v4:1110441-1111930:+	hypothetical protein, conserved	GO:0006412:translation;GO:0005761:mitochondrial ribosome;GO:0044429:mitochondrial part;GO:0003735:structural constituent of ribosome	73	1415	0	0	0	0	61.9409	45.3573	42.314	2.11937	0.68313	84.9369	18.7379	68.8784	50.5367	0.81094
Tb09.160.5250	Tb927_09_v4:1112274-1117407:+	adenosine monophosphate deaminase, putative,AMP deaminase, putative	GO:0009168:purine ribonucleoside monophosphate biosynthetic process;GO:0005575:cellular_component;GO:0003876:AMP deaminase activity;GO:0019239:deaminase activity	60	5072	0	0	0	0	19.5461	0	9.91365	0	0.50719	15.3846	3.10879	16.5433	2.14487	1.07532
Tb09.160.5260	Tb927_09_v4:1117826-1119369:+	oxidoreductase, putative	GO:0008152:metabolic process;GO:0044429:mitochondrial part;GO:0003824:catalytic activity;GO:0004024:alcohol dehydrogenase activity, zinc-dependent;GO:0005488:binding;GO:0008270:zinc ion binding;GO:0016491:oxidoreductase activity	205	1337	0	0	0	0	29.5724	10.4511	39.9224	0.7547	1.34999	35.622	8.4923	84.319	19.4608	2.36705
Tb09.160.5270	Tb927_09_v4:1119840-1120840:+	hypothetical protein, conserved	GO:0044429:mitochondrial part	130	869	0	0	0	0	32.7231	19.477	35.9634	1.19011	1.09902	40.9258	9.5655	44.0328	4.61972	1.07592
Tb09.160.5300	Tb927_09_v4:1123731-1124363:+	ADP-ribosylation factor-like protein, putative (ARL1B)	GO:0006886:intracellular protein transport;GO:0007264:small GTPase mediated signal transduction;GO:0015031:protein transport;GO:0005575:cellular_component;GO:0005622:intracellular;GO:0005525:GTP binding	50	581	0	0	0	0	52.6314	23.3724	88.1417	6.18856	1.6747	26.1117	6.21757	37.9506	8.57949	1.4534
Tb09.160.5320	Tb927_09_v4:1125800-1126941:+	hypothetical protein, conserved	GO:0044429:mitochondrial part	40	1100	0	0	0	0	31.1632	19.477	31.9273	0	1.02452	26.2834	0	43.5214	2.14487	1.65585
Tb09.160.5480	Tb927_09_v4:1177062-1178492:-	purine nucleoside transporter (TbNT10)	GO:0006810:transport;GO:0015858:nucleoside transport;GO:0016020:membrane;GO:0016021:integral to membrane;GO:0005337:nucleoside transmembrane transporter activity	41	1388	0	0	0	0	27.0825	14.2514	5.12741	0	0.18933	137.745	56.1098	176.04	19.8793	1.27801
Tb09.160.5490	Tb927_09_v4:1179300-1181300:-	hypothetical protein, conserved	-1	485	1514	0	0	0	0	32.9333	24.4968	75.211	9.25093	2.28374	16.0573	18.5886	22.5821	6.27983	1.40635
Tb09.160.5530	Tb927_09_v4:1183792-1185314:-	hypothetical protein, conserved	GO:0008150:biological_process;GO:0005575:cellular_component;GO:0003674:molecular_function	481	1040	0	0	0	0	123.791	98.3972	327.279	22.5155	2.6438	24.392	5.17054	87.6923	7.40226	3.59512
Tb09.160.5550	Tb927_09_v4:1188157-1190888:-	calpain-like cysteine peptidase, putative,cysteine peptidase, Clan CA, family C2, putative	GO:0006508:proteolysis;GO:0005622:intracellular;GO:0004198:calcium-dependent cysteine-type endopeptidase activity	160	2570	0	0	0	0	16.9002	25.5635	6.5618	0	0.38827	14.1528	7.38337	26.0055	1.07244	1.83748
Tb09.160.5560	Tb927_09_v4:1192064-1193577:-	adenylosuccinate lyase, putative	GO:0006144:purine base metabolic process;GO:0006188:IMP biosynthetic process;GO:0009152:purine ribonucleotide biosynthetic process;GO:0005575:cellular_component;GO:0003824:catalytic activity;GO:0004018:N6-(1,2-dicarboxyethyl)AMP AMP-lyase (fumarate-forming) activity	97	1415	0	0	0	0	18.1693	12.0476	45.7035	9.56993	2.51542	14.8958	1.92296	85.1582	5.74914	5.71693
Tb09.160.5590	Tb927_09_v4:1197311-1197920:-	60S ribosomal protein L11, putative	GO:0006412:translation;GO:0000315:organellar large ribosomal subunit;GO:0005622:intracellular;GO:0005840:ribosome;GO:0003735:structural constituent of ribosome	24	584	0	0	0	0	539.285	275.924	1089.09	6.44641	2.01951	1059.54	759.062	1093.59	46.4722	1.03213
Tb09.160.5600	Tb927_09_v4:1198299-1199397:-	ADP-ribosylation factor, putative	GO:0006886:intracellular protein transport;GO:0007264:small GTPase mediated signal transduction;GO:0005575:cellular_component;GO:0005622:intracellular;GO:0005525:GTP binding	528	569	0	0	0	0	59.9028	36.8882	54.1091	3.80924	0.90328	92.7719	10.3626	75.7679	7.47456	0.81671
Tb09.160.5620	Tb927_09_v4:1200104-1200847:-	hypothetical protein, conserved	-1	35	707	0	0	0	0	57.3014	38.9539	60.6163	0	1.05785	35.8808	30.1996	79.788	13.482	2.2237
Tb09.160.5640	Tb927_09_v4:1202980-1209132:-	hypothetical protein, conserved	GO:0016779:nucleotidyltransferase activity	578	5573	0	0	0	0	19.2218	12.131	11.0213	2.14137	0.57337	16.3779	5.05581	14.8405	9.574	0.90613
Tb09.160.5650	Tb927_09_v4:1209380-1212016:-	huntingtin interacting protein (HIP), putative	GO:0006810:transport;GO:0006897:endocytosis;GO:0016021:integral to membrane;GO:0008270:zinc ion binding;GO:0046872:metal ion binding	173	2462	0	0	0	0	30.9322	4.50335	25.3248	0.8943	0.81872	38.2095	1.79699	20.7343	8.92664	0.54265
Tb09.160.5670	Tb927_09_v4:1213949-1218130:-	hypothetical protein, conserved,predicted tetratricopeptide repeat protein	GO:0008150:biological_process;GO:0005575:cellular_component;GO:0003674:molecular_function	125	4055	0	0	0	0	18.6844	12.4653	39.2985	48.2707	2.10327	18.0777	5.47146	43.1831	41.8679	2.38874
Tb09.211.0040	Tb927_09_v4:1272057-1272580:-	hypothetical protein, conserved	GO:0008150:biological_process;GO:0005739:mitochondrion;GO:0044429:mitochondrial part;GO:0003674:molecular_function	76	446	0	0	0	0	39.74	69.1945	147.429	211.714	3.70984	33.3184	58.9033	175.341	809.972	5.26259
Tb09.211.0050	Tb927_09_v4:1273269-1273779:-	ubiquitin-conjugating enzyme e2, putative,ubiquitin carrier protein, putative,ubiquitin-protein ligase, putative	GO:0006464:protein modification process;GO:0043687:post-translational protein modification;GO:0051246:regulation of protein metabolic process;GO:0005737:cytoplasm;GO:0004842:ubiquitin-protein ligase activity;GO:0019787:small conjugating protein ligase activity	57	452	0	0	0	0	345.156	133.263	851.611	56.9999	2.46732	138.245	1.0908	354.663	0	2.56547
Tb09.211.0070	Tb927_09_v4:1274656-1276353:-	hypothetical protein, conserved	GO:0044429:mitochondrial part	86	1610	0	0	0	0	12.4604	11.3238	9.22518	0	0.74036	8.65054	2.16892	0.90591	0	0.10472
Tb09.211.0100	Tb927_09_v4:1282809-1284637:-	hypothetical protein, conserved	GO:0008150:biological_process;GO:0005575:cellular_component;GO:0003674:molecular_function	97	1730	0	0	0	0	57.6428	24.0952	39.9752	1.59499	0.6935	33.388	40.3822	10.2408	13.7095	0.30672
Tb09.211.0110	Tb927_09_v4:1284901-1285568:-	60S ribosomal protein L10, putative,QM-like protein (QM)	GO:0006412:translation;GO:0005622:intracellular;GO:0005840:ribosome;GO:0003735:structural constituent of ribosome	25	641	0	0	0	0	755.074	272.678	1838.46	0	2.43481	939.135	917.714	1572.21	72.0677	1.67411
Tb09.211.0120	Tb927_09_v4:1285793-1286376:-	nascent polypeptide associated complex subunit, putative	GO:0006412:translation;GO:0051083:'de novo' cotranslational protein folding;GO:0005854:nascent polypeptide-associated complex;GO:0003713:transcription coactivator activity	16	566	0	0	0	0	523.401	292.155	587.968	0	1.12336	1004.7	58.2897	820.963	5.36218	0.81712
Tb09.211.0130	Tb927_09_v4:1286761-1287344:-	nascent polypeptide associated complex subunit, putative	GO:0006412:translation;GO:0051083:'de novo' cotranslational protein folding;GO:0005854:nascent polypeptide-associated complex;GO:0003713:transcription coactivator activity	16	566	0	0	0	0	514.109	304.328	579.22	0	1.12665	1003.82	73.8337	816.643	10.7244	0.81354
Tb09.211.0140	Tb927_09_v4:1288412-1290056:-	chaperone protein DNAj, putative	GO:0006457:protein folding;GO:0016021:integral to membrane;GO:0005515:protein binding;GO:0031072:heat shock protein binding;GO:0051082:unfolded protein binding	351	1292	0	0	0	0	29.0949	14.9823	86.817	7.93405	2.98393	31.8578	11.6912	112.39	36.7867	3.52786
Tb09.211.0160	Tb927_09_v4:1291297-1293482:-	hypothetical protein, conserved	-1	256	1928	0	0	0	0	29.8014	11.4123	82.0112	8.46092	2.75193	14.4152	4.37173	49.8839	6.36759	3.4605
Tb09.211.0170	Tb927_09_v4:1293846-1294788:-	hypothetical protein, conserved	-1	177	764	0	0	0	0	109.112	46.2165	237.944	6.11863	2.18073	87.16	16.5099	156.767	3.15066	1.79861
Tb09.211.0180	Tb927_09_v4:1295440-1297439:-	hypothetical protein, conserved	GO:0008283:cell proliferation;GO:0005622:intracellular;GO:0005730:nucleolus	22	1976	0	0	0	0	40.3142	0	71.2498	0	1.76736	39.9297	0	121.984	0	3.05498
Tb09.211.0190	Tb927_09_v4:1297682-1298812:-	metalloprotease-like protein,peptide deformylase, putative	GO:0006412:translation;GO:0044429:mitochondrial part;GO:0005506:iron ion binding;GO:0042586:peptide deformylase activity	29	1100	0	0	0	0	37.7145	13.4324	26.7233	0	0.70857	30.3531	0	31.9781	0	1.05354
Tb09.211.0220	Tb927_09_v4:1303345-1304442:-	rhomboid-like protein,serine peptidase, Clan S- , family S54, putative	GO:0005743:mitochondrial inner membrane;GO:0044429:mitochondrial part	107	989	0	0	0	0	65.3828	47.3272	139.54	5.7837	2.1342	69.2797	32.5406	126.22	28.8656	1.82189
Tb09.211.0230	Tb927_09_v4:1304901-1305583:-	hypothetical protein, conserved	GO:0006412:translation;GO:0005840:ribosome;GO:0044429:mitochondrial part;GO:0003735:structural constituent of ribosome	25	656	0	0	0	0	49.2862	15.5816	51.6499	0	1.04796	42.651	77.0979	66.9619	25.7385	1.56999
Tb09.211.0260	Tb927_09_v4:1307686-1309395:-	hypothetical protein	-1	251	1457	0	0	0	0	16.7098	10.8636	39.9262	3.08195	2.38938	5.12086	4.45882	6.15344	3.24722	1.20164
Tb09.211.0290	Tb927_09_v4:1311402-1313568:-	hypothetical protein, conserved	GO:0008150:biological_process;GO:0005575:cellular_component;GO:0003674:molecular_function	351	1814	0	0	0	0	21.3667	8.87839	42.218	3.52624	1.97588	11.0367	5.4913	26.3439	3.91088	2.38693
Tb09.211.0300	Tb927_09_v4:1314496-1315175:-	hypothetical protein, conserved	GO:0005515:protein binding	202	476	0	0	0	0	67.9239	57.8524	120.261	0.76591	1.77052	40.362	10.4652	80.658	9.76873	1.99837
Tb09.211.0310	Tb927_09_v4:1315874-1316453:-	hypothetical protein, conserved	-1	141	437	0	0	0	0	67.746	27.6269	149.049	5.48631	2.20012	55.7732	25.5758	135.171	13.6907	2.42359
Tb09.211.0320	Tb927_09_v4:1317219-1319365:-	hypothetical protein, conserved,predicted zinc finger protein	GO:0008150:biological_process;GO:0005575:cellular_component;GO:0005515:protein binding;GO:0008270:zinc ion binding	388	1757	0	0	0	0	29.487	14.5575	49.8395	1.99374	1.69022	20.0293	15.0632	21.0459	11.7194	1.05075
Tb09.211.0340	Tb927_09_v4:1322497-1323164:-	60S ribosomal protein L10, putative,QM-like protein	GO:0006412:translation;GO:0005622:intracellular;GO:0005840:ribosome;GO:0003735:structural constituent of ribosome	25	641	0	0	0	0	723.474	358.376	1830.5	0	2.53015	927.204	835.642	1579.31	66.92	1.7033
Tb09.211.0350	Tb927_09_v4:1323569-1324286:-	adenylate kinase (ADKG)	GO:0006139:nucleobase, nucleoside, nucleotide and nucleic acid metabolic process;GO:0015949:nucleobase, nucleoside and nucleotide interconversion;GO:0004017:adenylate kinase activity;GO:0004127:cytidylate kinase activity;GO:0005524:ATP binding;GO:0009041:uridylate kinase activity	114	602	0	0	0	0	69.5606	32.4616	258.028	62.4284	3.7094	64.2414	8.72642	189.761	57.1966	2.95387
Tb09.211.0370	Tb927_09_v4:1324953-1325818:-	hypothetical protein, conserved	-1	52	812	0	0	0	0	30.2229	14.9823	36.2015	11.9011	1.19782	24.273	10.7612	17.2752	9.89941	0.7117
Tb09.211.0380	Tb927_09_v4:1326195-1327276:-	hypothetical protein	-1	22	1058	0	0	0	0	29.823	26.5595	33.4872	7.03245	1.12287	62.6459	36.7402	43.2624	95.5443	0.69059
Tb09.211.0400	Tb927_09_v4:1327726-1329856:-	hypothetical protein, conserved	-1	33	2096	0	0	0	0	30.2934	17.7063	10.9245	18.7532	0.36062	28.1808	7.53645	7.67488	7.79954	0.27234
Tb09.211.0430	Tb927_09_v4:1332370-1335207:-	chloride channel protein, putative	GO:0006821:chloride transport;GO:0016020:membrane;GO:0005216:ion channel activity;GO:0005247:voltage-gated chloride channel activity	20	2816	0	0	0	0	18.6055	29.2155	8.79056	0	0.47247	24.3978	3.10879	11.288	2.14487	0.46266
Tb09.211.0440	Tb927_09_v4:1335431-1336130:-	hypothetical protein, conserved	-1	66	632	0	0	0	0	69.0323	56.0701	32.3137	0	0.46809	45.5496	59.3496	46.427	11.0493	1.01926
Tb09.211.0450	Tb927_09_v4:1337107-1337593:-	hypothetical protein, conserved	-1	21	464	0	0	0	0	57.0877	74.198	118.036	7.36733	2.06763	10.184	8.88225	10.9093	8.17094	1.07122
Tb09.211.0460	Tb927_09_v4:1337831-1338286:-	hypothetical protein, conserved	-1	62	392	0	0	0	0	135.146	65.9704	115.641	0	0.85567	157.66	35.0992	86.8892	11.7622	0.55112
Tb09.211.0470	Tb927_09_v4:1338504-1341044:-	hypothetical protein, conserved	-1	44	2495	0	0	0	0	31.3037	13.2797	28.7724	0	0.91914	34.6141	12.7178	23.3486	0	0.67454
Tb09.211.0480	Tb927_09_v4:1341604-1345084:-	hypothetical protein, conserved	-1	144	3335	0	0	0	0	24.9375	8.1154	3.01541	0	0.12092	19.5383	18.9981	3.33147	2.97899	0.17051
Tb09.211.0500	Tb927_09_v4:1348468-1349977:-	hypothetical protein, conserved	-1	78	1430	0	0	0	0	25.1975	9.98819	32.8902	25.7857	1.3053	21.3919	8.76837	34.318	30.2482	1.60425
Tb09.211.0510	Tb927_09_v4:1350309-1351202:-	cytochrome c oxidase assembly factor, putative	GO:0006825:copper ion transport;GO:0006878:cellular copper ion homeostasis;GO:0008535:respiratory chain complex IV assembly;GO:0055114:oxidation-reduction process;GO:0005739:mitochondrion;GO:0005743:mitochondrial inner membrane;GO:0044429:mitochondrial part;GO:0005507:copper ion binding	77	815	0	0	0	0	48.7522	10.1179	48.0277	28.1298	0.98514	66.4479	18.572	72.0572	93.5944	1.08442
Tb09.211.0520	Tb927_09_v4:1351565-1352641:-	hypothetical protein, conserved	-1	32	1043	0	0	0	0	46.685	18.2597	60.9659	0	1.3059	26.1102	3.88598	18.4669	2.68109	0.70727
Tb09.211.0540	Tb927_09_v4:1354053-1355195:-	fructose-1,6-bisphosphatase (FBPase)	GO:0005975:carbohydrate metabolic process;GO:0005737:cytoplasm;GO:0042132:fructose 1,6-bisphosphate 1-phosphatase activity;GO:0042578:phosphoric ester hydrolase activity	89	1052	0	0	0	0	81.0923	30.6379	326.046	90.3946	4.02068	24.4684	1.39721	88.6085	12.5318	3.62134
Tb09.211.0560	Tb927_09_v4:1358369-1359391:-	RNA-binding protein (DRBD3)	GO:0006396:RNA processing;GO:0048255:mRNA stabilization;GO:0030529:ribonucleoprotein complex;GO:0003676:nucleic acid binding;GO:0003723:RNA binding	38	983	0	0	0	0	118.487	41.0042	544.096	8.14284	4.59205	95.3193	24.5431	505.431	62.0884	5.3025
Tb09.211.0620	Tb927_09_v4:1374554-1375739:-	actin A	GO:0007010:cytoskeleton organization;GO:0005737:cytoplasm;GO:0015629:actin cytoskeleton;GO:0005200:structural constituent of cytoskeleton;GO:0005515:protein binding	54	1130	0	0	0	0	221.314	50.4958	355.568	48.7062	1.60663	205.4	31.0879	459.003	96.1221	2.23468
Tb09.211.0680	Tb927_09_v4:1387055-1388435:-	CAAX prenyl protease 1, putative,metallo- peptidase, Clan M- Family M48	GO:0006508:proteolysis;GO:0005743:mitochondrial inner membrane;GO:0016020:membrane;GO:0004222:metalloendopeptidase activity	96	1283	0	0	0	0	173.82	101.443	562.059	3.22321	3.23356	84.7587	15.5439	130.732	13.4055	1.5424
Tb09.211.0690	Tb927_09_v4:1389448-1390550:-	hypothetical protein, conserved	GO:0008150:biological_process;GO:0005575:cellular_component;GO:0003674:molecular_function	64	1037	0	0	0	0	36.8128	9.12983	125.77	9.66962	3.41648	19.7859	0	98.5359	3.35136	4.9801
Tb09.211.0700	Tb927_09_v4:1390940-1392045:-	isopentenyl-diphosphate delta-isomerase, putative,isomerase, putative	GO:0008299:isoprenoid biosynthetic process;GO:0005575:cellular_component;GO:0005737:cytoplasm;GO:0004452:isopentenyl-diphosphate delta-isomerase activity;GO:0010181:FMN binding;GO:0016491:oxidoreductase activity	34	1070	0	0	0	0	53.6982	0	157.317	0	2.92964	50.0892	0	107.284	0	2.14185
Tb09.211.0710	Tb927_09_v4:1392329-1394155:-	hypothetical protein, conserved	-1	68	1757	0	0	0	0	31.815	5.72852	37.1595	0	1.16799	29.4424	0	20.4355	1.26169	0.69408
Tb09.211.0720	Tb927_09_v4:1394351-1395502:-	developmentally regulated GTP-binding protein, putative	GO:0009987:cellular process;GO:0005622:intracellular;GO:0005737:cytoplasm;GO:0005525:GTP binding	26	1124	0	0	0	0	46.0932	14.9823	82.7251	0	1.79474	19.9139	11.9569	40.4167	26.3984	2.02957
Tb09.211.0740	Tb927_09_v4:1397720-1398383:-	p21 antigen protein, putative	-1	90	572	0	0	0	0	177.744	73.5797	423.84	29.2237	2.38455	189.136	24.8703	290.158	22.8786	1.53412
Tb09.211.0760	Tb927_09_v4:1398848-1399660:-	hypothetical protein, conserved	GO:0044429:mitochondrial part	50	761	0	0	0	0	30.2008	15.5816	124.422	30.9428	4.11981	28.1057	1.24351	41.9392	54.9087	1.49219
Tb09.211.0770	Tb927_09_v4:1399981-1401175:-	hypothetical protein, conserved	GO:0008150:biological_process;GO:0005575:cellular_component;GO:0003674:molecular_function	105	1088	0	0	0	0	45.6491	12.9847	37.8253	0	0.82861	38.0598	7.1058	26.4955	8.57949	0.69615
Tb09.211.0820	Tb927_09_v4:1408210-1410127:-	hypothetical protein, conserved	-1	57	1859	0	0	0	0	18.2302	3.41701	7.98953	0	0.43826	24.6496	0	10.0148	0.75259	0.40629
Tb09.211.0840	Tb927_09_v4:1412602-1413644:-	hypothetical protein, conserved	-1	10	1031	0	0	0	0	20.7805	0	23.4097	0	1.12652	20.6247	0	28.2516	0	1.36979
Tb09.211.0850	Tb927_09_v4:1413949-1416125:-	hypothetical protein, conserved	-1	55	2120	0	0	0	0	26.643	3.54127	16.3471	14.0649	0.61356	22.1428	2.26094	8.78184	3.11981	0.3966
Tb09.211.0860	Tb927_09_v4:1416487-1417941:-	alpha-1,2-mannosyltransferase, putative	GO:0006490:oligosaccharide-lipid intermediate assembly;GO:0009058:biosynthetic process;GO:0005575:cellular_component;GO:0000026:alpha-1,2-mannosyltransferase activity	41	1412	0	0	0	0	55.4514	52.2553	34.1861	0	0.6165	36.5921	7.58241	15.9802	0	0.43671
Tb09.211.0865	Tb927_09_v4:1418282-1418560:-	60S ribosomal protein L37, putative	GO:0006412:translation;GO:0005622:intracellular;GO:0005840:ribosome;GO:0003735:structural constituent of ribosome	23	254	0	0	0	0	779.079	736.738	2738.56	53.8135	3.51512	1552.92	2057.21	3309.18	186.511	2.13094
Tb09.211.0890	Tb927_09_v4:1421066-1421676:-	hypothetical protein, conserved	-1	100	509	0	0	0	0	52.4233	35.0585	108.816	9.28283	2.07573	10.383	17.4092	36.2395	33.889	3.49028
Tb09.211.0900	Tb927_09_v4:1422290-1422840:-	hypothetical protein, conserved	-1	55	494	0	0	0	0	98.1734	53.119	34.4505	0	0.35091	70.8602	41.8273	70.2511	52.2569	0.9914
Tb09.211.0910	Tb927_09_v4:1423183-1424791:-	hypothetical protein, conserved	-1	60	1547	0	0	0	0	40.5403	6.49232	14.9013	0	0.36757	27.8123	9.32636	9.01207	1.42991	0.32403
Tb09.211.0920	Tb927_09_v4:1425085-1426806:-	hypothetical protein, conserved	-1	20	1700	0	0	0	0	34.944	48.6924	21.933	15.4714	0.62766	33.3554	52.8494	7.69631	120.113	0.23074
Tb09.211.0930	Tb927_09_v4:1427437-1429489:-	Polyadenylate-binding protein 1 (Poly(A)-binding protein 1) (PABP 1) (PABP1)	GO:0006396:RNA processing;GO:0006446:regulation of translational initiation;GO:0005575:cellular_component;GO:0003676:nucleic acid binding;GO:0003723:RNA binding;GO:0008143:poly(A) RNA binding	351	1700	0	0	0	0	121.445	86.5643	236.803	5.73014	1.94989	115.793	46.4104	247.14	34.709	2.13432
Tb09.211.0940	Tb927_09_v4:1431545-1433104:-	hypothetical protein, conserved	-1	110	1448	0	0	0	0	12.5094	3.54127	30.2376	2.81298	2.41719	11.0783	5.65234	39.2239	14.8191	3.54062
Tb09.211.0950	Tb927_09_v4:1433320-1436282:-	hypothetical protein, conserved	GO:0044429:mitochondrial part	61	2900	0	0	0	0	27.6036	9.57884	14.191	7.60888	0.5141	38.1416	5.09637	16.6117	4.21942	0.43553
Tb09.211.1030	Tb927_09_v4:1453745-1454878:-	inositol phosphorylceramide synthase (SLS1)	GO:0006686:sphingomyelin biosynthetic process;GO:0016020:membrane;GO:0047493:ceramide cholinephosphotransferase activity	119	1013	0	0	0	0	32.4937	6.54688	72.546	15.6014	2.23262	20.8685	2.08994	31.6332	1.44193	1.51584
Tb09.211.1040	Tb927_09_v4:1455131-1456129:-	hypothetical protein, conserved	-1	59	938	0	0	0	0	47.3427	3.30118	52.9458	0	1.11835	27.2433	1.05383	26.9367	2.18123	0.98874
Tb09.211.1050	Tb927_09_v4:1456422-1457344:-	hypothetical protein, conserved	-1	133	788	0	0	0	0	43.5019	17.5732	64.595	0	1.48488	32.6659	2.80492	29.0701	4.51552	0.88992
Tb09.211.1070	Tb927_09_v4:1459127-1462271:-	hypothetical protein, conserved,zinc finger protein family member, putative (ZC3H28)	GO:0003676:nucleic acid binding;GO:0003723:RNA binding;GO:0008270:zinc ion binding	51	3092	0	0	0	0	58.2671	42.0091	44.5828	3.03361	0.76515	38.8699	7.31479	110.462	55.5143	2.84185
Tb09.211.1130	Tb927_09_v4:1468582-1469688:-	hypothetical protein, conserved,zinc finger protein family member, putative (ZC3H29)	GO:0003676:nucleic acid binding;GO:0003723:RNA binding;GO:0008270:zinc ion binding	68	1037	0	0	0	0	34.7468	14.3213	242.141	4.55041	6.96875	32.377	5.48609	169.48	58.0377	5.23459
Tb09.211.1150	Tb927_09_v4:1471144-1471894:-	hypothetical protein, conserved	-1	216	533	0	0	0	0	128.263	114.517	441.21	295.102	3.43989	30.6796	33.6785	106.479	143.587	3.47068
Tb09.211.1170	Tb927_09_v4:1472845-1474882:-	tubulin tyrosine ligase protein, putative	GO:0006464:protein modification process;GO:0005575:cellular_component;GO:0004835:tubulin-tyrosine ligase activity	63	1973	0	0	0	0	20.1384	6.18316	15.9968	2.45578	0.79434	10.3679	4.93458	18.5679	17.0228	1.7909
Tb09.211.1195	Tb927_09_v4:1478909-1479306:-	hypothetical protein, conserved	-1	70	326	0	0	0	0	32.8599	27.8242	46.0345	28.7326	1.40093	32.9951	33.7525	29.6071	68.6359	0.89732
Tb09.211.1220	Tb927_09_v4:1481953-1483184:-	hypothetical protein, conserved	GO:0008150:biological_process;GO:0005575:cellular_component;GO:0003674:molecular_function	163	1067	0	0	0	0	124.857	43.0166	149.349	5.69499	1.19616	95.3323	2.67012	136.814	5.26349	1.43512
Tb09.211.1240	Tb927_09_v4:1487709-1488845:-	hypothetical protein, conserved	GO:0044429:mitochondrial part	80	1055	0	0	0	0	46.3386	19.477	72.8842	7.7357	1.57286	64.8278	6.99477	305.487	62.2013	4.71228
Tb09.211.1250	Tb927_09_v4:1489363-1490285:-	proteasome alpha 1 subunit, putative,20S proteasome subunit alpha-6, (putative) (TbPSA6)	GO:0006511:ubiquitin-dependent protein catabolic process;GO:0051603:proteolysis involved in cellular protein catabolic process;GO:0005839:proteasome core complex;GO:0004175:endopeptidase activity;GO:0004298:threonine-type endopeptidase activity	169	752	0	0	0	0	136.494	58.7766	385.756	32.0413	2.82617	123.607	24.6496	259.895	62.1886	2.10258
Tb09.211.1280	Tb927_09_v4:1491827-1493226:-	hypothetical protein, conserved	GO:0044429:mitochondrial part	16	1382	0	0	0	0	63.8427	36.5193	40.0778	0	0.62776	36.5316	0	18.1585	8.04327	0.49706
Tb09.211.1290	Tb927_09_v4:1493500-1494549:-	hypothetical protein, conserved	-1	41	1007	0	0	0	0	61.8931	52.2553	78.5092	0	1.26847	63.2871	1.51648	72.8447	0	1.15102
Tb09.211.1300	Tb927_09_v4:1494782-1495541:-	hypothetical protein, conserved	GO:0005515:protein binding	81	677	0	0	0	0	138.381	36.0685	81.3562	7.64019	0.58791	65.8493	23.0281	45.5587	4.23678	0.69186
Tb09.211.1310	Tb927_09_v4:1496491-1497701:-	hypothetical protein, conserved	GO:0005622:intracellular	10	1199	0	0	0	0	22.7421	0	58.9693	0	2.59296	30.9064	18.6527	69.9096	0	2.26198
Tb09.211.1320	Tb927_09_v4:1498069-1502441:-	AMP deaminase, putative	GO:0009168:purine ribonucleoside monophosphate biosynthetic process;GO:0005739:mitochondrion;GO:0044429:mitochondrial part;GO:0003876:AMP deaminase activity;GO:0019239:deaminase activity	118	4253	0	0	0	0	18.8679	3.30118	9.56731	1.31113	0.50707	17.6308	3.68839	13.2233	9.45198	0.75001
Tb09.211.1350	Tb927_09_v4:1504627-1505758:-	peptidyl-prolyl cis-trans isomerase (cyclophilin- 40), putative,cyclophilin-40, putative	GO:0003755:peptidyl-prolyl cis-trans isomerase activity	66	1064	0	0	0	0	90.978	38.3637	239.05	16.4091	2.62756	65.3313	15.0729	108.453	161.19	1.66005
Tb09.211.1360	Tb927_09_v4:1506289-1506825:-	hypothetical protein, conserved	-1	77	458	0	0	0	0	174.357	116.356	284.43	38.1762	1.63131	195.487	46.8337	321.169	70.7529	1.64292
Tb09.211.1390	Tb927_09_v4:1511508-1513684:-	hypothetical protein, conserved	GO:0006457:protein folding;GO:0005575:cellular_component;GO:0003674:molecular_function;GO:0005524:ATP binding	13	2162	0	0	0	0	156.392	0	269.64	0	1.72413	49.9246	47.8275	58.235	52.7969	1.16646
Tb09.211.1400	Tb927_09_v4:1514217-1515742:-	MCAK-like kinesin, putative	GO:0007017:microtubule-based process;GO:0007018:microtubule-based movement;GO:0005875:microtubule associated complex;GO:0003774:motor activity;GO:0003777:microtubule motor activity;GO:0005524:ATP binding	76	1448	0	0	0	0	23.2701	5.12552	79.8144	2.03571	3.42991	14.5134	8.18102	42.0383	11.8532	2.89652
Tb09.211.1470	Tb927_09_v4:1521760-1522749:-	PACRGB,flagellar component	GO:0005488:binding	50	938	0	0	0	0	39.2446	15.5816	197.433	3.09428	5.03084	22.4708	1.24351	80.4899	11.1533	3.58198
Tb09.211.1480	Tb927_09_v4:1523201-1524748:-	hypothetical protein, conserved	-1	77	1469	0	0	0	0	30.0971	17.7063	6.95107	18.0834	0.23095	18.7077	2.42243	4.11745	6.12821	0.22009
Tb09.211.1500	Tb927_09_v4:1525447-1527081:-	katanin, putative	GO:0008150:biological_process;GO:0005575:cellular_component;GO:0003674:molecular_function	17	1616	0	0	0	0	26.2746	11.457	53.9967	0	2.05509	14.5051	0	24.528	0	1.69099
Tb09.211.1510	Tb927_09_v4:1527677-1529115:-	Small nuclear RNA gene activation protein (SNAP) 50 (SNAP50)	GO:0009301:snRNA transcription;GO:0042795:snRNA transcription from RNA polymerase II promoter;GO:0005634:nucleus;GO:0003677:DNA binding	91	1346	0	0	0	0	29.9534	14.9823	11.7242	0	0.39142	21.295	19.131	14.2779	2.8284	0.67048
Tb09.211.1530	Tb927_09_v4:1530165-1531216:-	kinetoplastid-specific dual specificity phosphatase, putative	GO:0006470:protein dephosphorylation;GO:0016311:dephosphorylation;GO:0005575:cellular_component;GO:0008138:protein tyrosine/serine/threonine phosphatase activity;GO:0016791:phosphatase activity	244	806	0	0	0	0	52.9213	17.5612	56.6261	9.5111	1.07001	21.9081	8.1542	34.4883	9.31789	1.57423
Tb09.211.1540	Tb927_09_v4:1531545-1532039:-	hypothetical protein, conserved	-1	158	335	0	0	0	0	64.5356	12.3272	63.2711	2.93761	0.98041	31.9231	10.2315	69.4042	5.97306	2.17411
Tb09.211.1550	Tb927_09_v4:1532608-1534286:-	chaperone protein DNAj, putative	GO:0006457:protein folding;GO:0005575:cellular_component;GO:0005743:mitochondrial inner membrane;GO:0016021:integral to membrane;GO:0005515:protein binding;GO:0031072:heat shock protein binding;GO:0051082:unfolded protein binding	205	1472	0	0	0	0	70.3923	27.5528	143.047	0.7547	2.03214	26.3149	1.51648	94.013	5.44065	3.57262
Tb09.211.1570	Tb927_09_v4:1534759-1535579:-	protein kinase, putative	GO:0006468:protein phosphorylation;GO:0004672:protein kinase activity;GO:0004674:protein serine/threonine kinase activity;GO:0005524:ATP binding	16	803	0	0	0	0	35.1701	60.8655	21.9644	38.6785	0.62452	27.7971	7.77197	13.2485	13.4055	0.47662
Tb09.211.1590	Tb927_09_v4:1537554-1538152:-	hypothetical protein, conserved	-1	154	443	0	0	0	0	30.7763	10.1179	78.9285	12.0556	2.56459	23.2984	13.3234	30.5995	29.5268	1.31338
Tb09.211.1610	Tb927_09_v4:1540267-1541462:-	phosphatidylserine decarboxylase, putative	GO:0006660:phosphatidylserine catabolic process;GO:0008654:phospholipid biosynthetic process;GO:0044429:mitochondrial part;GO:0004609:phosphatidylserine decarboxylase activity	124	1070	0	0	0	0	37.3157	4.71217	14.1701	1.24769	0.37973	46.2541	10.0283	30.83	0.69189	0.66654
Tb09.211.1620	Tb927_09_v4:1542257-1546918:-	hypothetical protein, conserved	GO:0008150:biological_process;GO:0005575:cellular_component;GO:0003674:molecular_function	311	4349	0	0	0	0	22.2133	11.8991	55.781	3.97978	2.51115	64.1058	10.9957	294.867	48.9665	4.59969
Tb09.211.1650	Tb927_09_v4:1552461-1553171:-	hypothetical protein, conserved	-1	32	677	0	0	0	0	41.4281	18.2597	69.2442	0	1.67143	38.8484	0	33.076	0	0.85141
Tb09.211.1655	Tb927_09_v4:1553579-1553950:-	hypothetical protein, conserved,predicted zinc finger protein	GO:0005515:protein binding;GO:0008270:zinc ion binding	122	248	0	0	0	0	40.8388	7.98236	111.669	2.53629	2.73437	36.8542	2.54819	95.6544	11.955	2.59548
Tb09.211.1690	Tb927_09_v4:1558366-1558924:-	hypothetical protein, conserved	-1	51	506	0	0	0	0	157.048	72.5613	1148.12	354.932	7.31068	134.059	29.2592	1012.07	385.236	7.54948
Tb09.211.1740	Tb927_09_v4:1566964-1567719:-	hypothetical protein, conserved	-1	179	575	0	0	0	0	102.635	45.7002	36.3241	7.77891	0.35392	92.0201	23.6198	25.44	4.79301	0.27646
Tb09.211.1760	Tb927_09_v4:1570918-1572424:-	amino acid transporter, putative	GO:0006810:transport;GO:0006865:amino acid transport;GO:0009401:phosphoenolpyruvate-dependent sugar phosphotransferase system;GO:0016020:membrane;GO:0005351:sugar:hydrogen symporter activity;GO:0015171:amino acid transmembrane transporter activity	27	1478	0	0	0	0	14.7593	21.6411	9.31633	0	0.63122	27.0494	18.4224	22.8999	0	0.8466
Tb09.211.1800	Tb927_09_v4:1577982-1579493:-	hypothetical protein, conserved	-1	23	1487	0	0	0	0	89.9844	0	103.004	6.72669	1.14469	182.973	8.10988	415.156	22.3813	2.26895
Tb09.211.1810	Tb927_09_v4:1579821-1580270:-	hypothetical protein, conserved	-1	104	344	0	0	0	0	68.5091	50.5652	40.4775	2.97527	0.59083	49.1622	26.903	37.7847	7.42456	0.76857
Tb09.211.1830	Tb927_09_v4:1588092-1592080:-	hypothetical protein, conserved	GO:0006505:GPI anchor metabolic process;GO:0006886:intracellular protein transport;GO:0031227:intrinsic to endoplasmic reticulum membrane;GO:0016788:hydrolase activity, acting on ester bonds	109	3878	0	0	0	0	21.8475	10.7213	31.9162	0	1.46086	14.3655	3.99294	17.6656	4.72265	1.22972
Tb09.211.1870	Tb927_09_v4:1594305-1596116:-	hypothetical protein, conserved	GO:0001539:ciliary or flagellar motility	53	1757	0	0	0	0	20.5079	3.6749	25.9764	8.75739	1.26665	15.4997	3.51938	22.2666	2.42816	1.43658
Tb09.211.1880	Tb927_09_v4:1596554-1598268:-	hypothetical protein, conserved	GO:0008152:metabolic process;GO:0044429:mitochondrial part;GO:0016787:hydrolase activity	124	1589	0	0	0	0	23.6567	17.278	43.5224	2.49539	1.83975	36.2724	25.5723	40.2788	9.68652	1.11045
Tb09.211.1890	Tb927_09_v4:1598832-1599254:-	hypothetical protein, conserved	-1	17	404	0	0	0	0	23.141	11.457	42.1251	0	1.82037	11.8503	0	28.2444	0	2.38342
Tb09.211.1910	Tb927_09_v4:1602421-1605751:-	hypothetical protein, conserved	-1	198	3131	0	0	0	0	13.2501	9.83685	9.73447	0.78138	0.73467	11.8354	6.28038	20.2362	8.8828	1.7098
Tb09.211.1940	Tb927_09_v4:1610602-1611208:-	hypothetical protein, conserved	GO:0044429:mitochondrial part	99	506	0	0	0	0	52.7341	37.38	213.114	0	4.04129	57.6293	44.5907	247.805	19.4988	4.29998
Tb09.211.1950	Tb927_09_v4:1611882-1612989:-	hypothetical protein, conserved,predicted zinc finger protein	GO:0008270:zinc ion binding	141	965	0	0	0	0	75.0822	37.2963	54.9916	165.687	0.73242	63.0133	28.2216	66.2799	127.171	1.05184
Tb09.211.1960	Tb927_09_v4:1613269-1614381:-	3-demethylubiquinone-9 3-methyltransferase, putative	GO:0006743:ubiquinone metabolic process;GO:0006744:ubiquinone biosynthetic process;GO:0008152:metabolic process;GO:0005575:cellular_component;GO:0031966:mitochondrial membrane;GO:0044429:mitochondrial part;GO:0004395:hexaprenyldihydroxybenzoate methyltransferase activity;GO:0008168:methyltransferase activity;GO:0008425:2-polyprenyl-6-methoxy-1,4-benzoquinone methyltransferase activity	245	866	0	0	0	0	46.5558	25.4393	75.3918	7.57782	1.61939	37.4778	11.1662	42.5507	14.7077	1.13536
Tb09.211.2060	Tb927_09_v4:1635986-1636565:-	hypothetical protein	-1	183	395	0	0	0	0	54.7328	40.444	169.598	86.234	3.09865	2.83332	3.05782	3.25803	1.64089	1.1499
Tb09.211.2090	Tb927_09_v4:1640250-1641332:-	hypothetical protein, conserved	-1	101	980	0	0	0	0	52.6673	7.71365	46.572	0	0.88427	46.4415	6.77162	33.4863	3.82254	0.72104
Tb09.211.2100	Tb927_09_v4:1642083-1644014:-	hypothetical protein, conserved	-1	464	1466	0	0	0	0	31.2216	13.4324	63.1098	6.6687	2.02135	16.1589	2.14399	37.6889	12.2036	2.33239
Tb09.211.2110	Tb927_09_v4:1644555-1646472:-	elongation factor 1-alpha, putative,hsp70 subfamily B suppressor 1	GO:0006414:translational elongation;GO:0005853:eukaryotic translation elongation factor 1 complex;GO:0003746:translation elongation factor activity;GO:0003924:GTPase activity;GO:0005525:GTP binding	60	1856	0	0	0	0	24.8709	9.73848	19.6727	0	0.79099	28.2069	10.3626	26.9265	12.8692	0.95461
Tb09.211.2150	Tb927_09_v4:1649385-1651353:-	Polyadenylate-binding protein 2 (Poly(A)-binding protein 2) (Poly(A)-binding protein II) (PABII) (Polyadenylate-binding nuclear protein 1) (Nuclear poly(A)-binding protein 1) (PABP2), putative (PABP2)	GO:0006396:RNA processing;GO:0005575:cellular_component;GO:0003676:nucleic acid binding;GO:0003723:RNA binding;GO:0008143:poly(A) RNA binding	300	1667	0	0	0	0	218.605	215.545	717.791	37.1313	3.28351	245.383	73.3674	977.866	48.6171	3.98505
Tb09.211.2160	Tb927_09_v4:1653970-1655328:-	hypothetical protein	-1	755	602	0	0	0	0	22.9712	19.348	91.7489	57.7872	3.99409	24.168	13.094	98.0513	81.1358	4.05708
Tb09.211.2180	Tb927_09_v4:1655566-1657521:-	hypothetical protein, conserved	-1	17	1937	0	0	0	0	35.3944	11.457	17.0129	0	0.48067	28.5681	25.6018	11.5161	0	0.40311
Tb09.211.2190	Tb927_09_v4:1657740-1658312:-	hypothetical protein, conserved	GO:0008150:biological_process;GO:0005575:cellular_component;GO:0003674:molecular_function;GO:0003824:catalytic activity	23	548	0	0	0	0	80.3247	42.3412	127.611	0	1.58869	60.4738	48.6593	108.888	9.32553	1.80057
Tb09.211.2200	Tb927_09_v4:1658812-1660277:-	hypothetical protein, conserved	-1	88	1376	0	0	0	0	22.9307	8.85317	25.7482	1.75811	1.12287	23.9937	8.47851	30.6455	7.79954	1.27723
Tb09.211.2205	Tb927_09_v4:1660599-1660915:-	hypothetical protein, conserved	-1	46	269	0	0	0	0	114.4	110.087	143.786	3.36335	1.25687	76.2751	63.5274	93.4495	17.7185	1.22516
Tb09.211.2220	Tb927_09_v4:1662253-1663351:-	hypothetical protein, conserved	-1	90	1007	0	0	0	0	18.1811	12.9847	23.814	0	1.30982	11.546	6.90842	15.1653	11.4393	1.31347
Tb09.211.2250	Tb927_09_v4:1665302-1666402:-	hypothetical protein, conserved	GO:0007165:signal transduction;GO:0008603:cAMP-dependent protein kinase regulator activity	293	806	0	0	0	0	83.6108	21.9365	94.6327	5.28034	1.13182	45.0504	9.33697	70.999	18.8866	1.57599
Tb09.211.2260	Tb927_09_v4:1667131-1670346:-	protein kinase, putative	GO:0006468:protein phosphorylation;GO:0005575:cellular_component;GO:0005622:intracellular;GO:0004672:protein kinase activity;GO:0004674:protein serine/threonine kinase activity;GO:0004713:protein tyrosine kinase activity;GO:0005524:ATP binding;GO:0008270:zinc ion binding	38	3176	0	0	0	0	36.4273	5.12552	17.7317	0	0.48677	27.2704	6.54481	21.2191	3.38664	0.7781
Tb09.211.2290	Tb927_09_v4:1674116-1675556:-	chaperone protein DNAj, putative	GO:0006457:protein folding;GO:0005575:cellular_component;GO:0005515:protein binding;GO:0031072:heat shock protein binding;GO:0051082:unfolded protein binding	576	863	0	0	0	0	10.156	9.46797	71.3513	8.05802	7.02552	8.86166	5.28926	27.9852	9.68172	3.15801
Tb09.211.2330	Tb927_09_v4:1681447-1682529:-	small GTPase, putative,GTP-binding protein, putative (RAB7)	GO:0006886:intracellular protein transport;GO:0006913:nucleocytoplasmic transport;GO:0007165:signal transduction;GO:0007264:small GTPase mediated signal transduction;GO:0015031:protein transport;GO:0005575:cellular_component;GO:0005622:intracellular;GO:0003924:GTPase activity;GO:0005515:protein binding;GO:0005525:GTP binding	419	662	0	0	0	0	135.044	88.7852	146.067	6.64642	1.08162	55.2256	27.4523	114.825	24.9809	2.0792
Tb09.211.2370	Tb927_09_v4:1687317-1688316:-	mitochondrial carrier protein, putative	GO:0006810:transport;GO:0005743:mitochondrial inner membrane;GO:0016020:membrane;GO:0044429:mitochondrial part;GO:0005488:binding	75	923	0	0	0	0	37.1392	15.5816	8.8839	0	0.23921	36.3085	1.65802	17.568	0	0.48385
Tb09.211.2380	Tb927_09_v4:1691760-1694023:-	hypothetical protein, conserved	-1	625	1637	0	0	0	0	55.6825	66.0659	175.034	2.72296	3.14342	35.0949	33.1272	116.953	12.1486	3.33246
Tb09.211.2400	Tb927_09_v4:1694812-1697066:-	hypothetical protein, conserved,predicted zinc finger protein	GO:0008150:biological_process;GO:0005575:cellular_component;GO:0003674:molecular_function;GO:0008270:zinc ion binding	268	1985	0	0	0	0	30.3193	21.8026	25.7207	1.15458	0.84833	13.8133	7.42397	14.7818	11.0445	1.07011
Tb09.211.2410	Tb927_09_v4:1700593-1701636:-	protein kinase A catalytic subunit isoform 1,protein kinase A catalytic subunit (PKAC1)	GO:0006468:protein phosphorylation;GO:0005575:cellular_component;GO:0004672:protein kinase activity;GO:0004674:protein serine/threonine kinase activity;GO:0004713:protein tyrosine kinase activity;GO:0005524:ATP binding	38	1004	0	0	0	0	17.0714	10.251	51.3145	4.07142	3.00586	6.06895	0	24.525	0	4.04107
Tb09.211.2440	Tb927_09_v4:1712440-1713248:-	hypothetical protein, conserved,unc-50 related protein homolog	-1	70	737	0	0	0	0	75.318	30.6067	82.71	0	1.09814	65.9721	7.1058	75.8418	3.67692	1.1496
Tb09.211.2530	Tb927_09_v4:1724021-1725131:+	hypothetical protein, conserved	GO:0044429:mitochondrial part	39	1070	0	0	0	0	70.8088	14.9823	46.7034	0	0.65957	96.9825	7.97125	112.175	3.2998	1.15665
Tb09.211.2560	Tb927_09_v4:1727647-1728694:+	nucleoside diphosphate kinase, putative	GO:0001539:ciliary or flagellar motility;GO:0006183:GTP biosynthetic process;GO:0006228:UTP biosynthetic process;GO:0006241:CTP biosynthetic process;GO:0004550:nucleoside diphosphate kinase activity;GO:0005524:ATP binding	42	1004	0	0	0	0	43.0666	23.1869	95.5405	11.051	2.21843	30.5924	2.96075	52.5109	10.2137	1.71647
Tb09.211.2570	Tb927_09_v4:1728961-1730748:+	T-complex protein 1, eta subunit, putative,t- complex protein 1 (eta subunit), putative (TCP-1-eta)	GO:0006457:protein folding;GO:0044267:cellular protein metabolic process;GO:0051726:regulation of cell cycle;GO:0005832:chaperonin-containing T-complex;GO:0005515:protein binding;GO:0005524:ATP binding;GO:0051082:unfolded protein binding	80	1706	0	0	0	0	137.572	55.9963	444.734	34.8106	3.23274	231.428	31.0879	653.143	76.143	2.82223
Tb09.211.2580	Tb927_09_v4:1731074-1732240:+	30S Ribosomal protein S17, putative	GO:0006412:translation;GO:0000314:organellar small ribosomal subunit;GO:0005622:intracellular;GO:0005840:ribosome;GO:0044429:mitochondrial part;GO:0003735:structural constituent of ribosome	242	923	0	0	0	0	70.058	21.7305	66.0426	7.03245	0.94268	50.8588	19.0124	62.8822	22.5123	1.23641
Tb09.211.2590	Tb927_09_v4:1732440-1733261:+	proteasome beta 2 subunit, putative,20S proteasome subunit	GO:0006511:ubiquitin-dependent protein catabolic process;GO:0051603:proteolysis involved in cellular protein catabolic process;GO:0005839:proteasome core complex;GO:0019774:proteasome core complex, beta-subunit complex;GO:0004175:endopeptidase activity;GO:0004298:threonine-type endopeptidase activity	53	767	0	0	0	0	124.175	29.3992	429.649	0	3.46002	94.9254	3.51938	226.065	19.4253	2.3815
Tb09.211.2610	Tb927_09_v4:1735734-1736807:+	hypothetical protein, conserved	-1	38	1034	0	0	0	0	36.9196	5.12552	10.9227	4.07142	0.29585	56.5234	6.54481	9.99834	1.12888	0.17689
Tb09.211.2630	Tb927_09_v4:1737656-1738090:+	60S ribosomal protein L23, putative	GO:0006412:translation;GO:0005622:intracellular;GO:0005840:ribosome;GO:0003735:structural constituent of ribosome	14	419	0	0	0	0	891.106	125.209	1510.58	22.102	1.69518	1656.49	315.32	1818.28	6.12821	1.09767
Tb09.211.2640	Tb927_09_v4:1738267-1738701:+	60S ribosomal protein L23, putative	GO:0006412:translation;GO:0005622:intracellular;GO:0005840:ribosome;GO:0003735:structural constituent of ribosome	14	419	0	0	0	0	775.36	153.033	1349.59	0	1.7406	1454.23	262.026	1730.64	12.2564	1.19007
Tb09.211.2670	Tb927_09_v4:1745835-1747039:+	hypothetical protein, conserved	GO:0044429:mitochondrial part	64	1139	0	0	0	0	60.0212	54.779	27.9816	0	0.4662	72.9296	53.4323	18.9065	52.9515	0.25924
Tb09.211.2700	Tb927_09_v4:1749608-1751267:+	hypothetical protein, conserved	-1	342	1316	0	0	0	0	43.6604	20.5021	127.322	7.69046	2.91618	54.9943	22.1796	280.268	39.2599	5.0963
Tb09.211.2720	Tb927_09_v4:1752433-1753491:+	hypothetical protein, conserved	-1	80	977	0	0	0	0	65.3884	14.6077	69.2016	5.80177	1.05832	71.8489	24.8703	31.7889	30.5644	0.44244
Tb09.211.2730	Tb927_09_v4:1753674-1754435:+	Gim5A protein,glycosomal membrane protein (gim5A)	GO:0008150:biological_process;GO:0046860:glycosome membrane;GO:0003674:molecular_function	29	731	0	0	0	0	182.78	114.175	1429.68	5.33496	7.82185	442.12	4.28798	2882.52	8.87533	6.51977
Tb09.211.2750	Tb927_09_v4:1758984-1759819:+	hypothetical protein, conserved	-1	94	740	0	0	0	0	35.7955	10.3601	139.452	0	3.89578	14.1996	0	30.0862	0	2.11881
Tb09.211.2780	Tb927_09_v4:1761524-1762421:+	hypothetical protein, conserved	GO:0044429:mitochondrial part	216	680	0	0	0	0	33.7983	12.624	111.485	7.87895	3.29854	21.3043	7.48412	108.064	74.0775	5.07238
Tb09.211.2790	Tb927_09_v4:1763105-1766935:+	hypothetical protein, conserved	GO:0006457:protein folding;GO:0005622:intracellular;GO:0008270:zinc ion binding;GO:0031072:heat shock protein binding;GO:0051082:unfolded protein binding	155	3674	0	0	0	0	18.6606	13.8224	0.63166	0	0.03385	28.9386	14.4408	1.2143	0.83027	0.04196
Tb09.211.2800	Tb927_09_v4:1767270-1769278:+	hypothetical protein, conserved	-1	25	1982	0	0	0	0	14.4456	0	11.0064	0	0.76192	8.25036	0	4.73993	0	0.57451
Tb09.211.2830	Tb927_09_v4:1771160-1772155:+	iron-sulfur cluster assembly protein, putative	GO:0016226:iron-sulfur cluster assembly;GO:0005506:iron ion binding;GO:0051536:iron-sulfur cluster binding	452	542	0	0	0	0	78.6985	62.0505	234.069	3.42287	2.97425	34.5293	13.7557	107.798	10.4396	3.12192
Tb09.211.2850	Tb927_09_v4:1773956-1774779:+	cyclophilin type peptidyl-prolyl cis-trans isomerase, putative (PPIase)	GO:0006457:protein folding;GO:0005575:cellular_component;GO:0003755:peptidyl-prolyl cis-trans isomerase activity	271	551	0	0	0	0	44.539	17.9677	35.66	0	0.80065	30.5801	21.1076	57.4561	16.1459	1.87887
Tb09.211.2870	Tb927_09_v4:1776445-1778738:+	DNA repair protein RAD2, putative	GO:0006281:DNA repair;GO:0006289:nucleotide-excision repair;GO:0005634:nucleus;GO:0003677:DNA binding;GO:0003697:single-stranded DNA binding;GO:0003824:catalytic activity;GO:0004518:nuclease activity;GO:0004519:endonuclease activity	52	2240	0	0	0	0	12.7818	11.2367	4.14412	0	0.32422	19.4854	7.17412	5.13237	16.499	0.2634
Tb09.211.2880	Tb927_09_v4:1779003-1782099:+	hypothetical protein, conserved	-1	84	3011	0	0	0	0	10.7379	0	8.68371	0	0.8087	11.9561	5.9215	16.6119	0	1.38941
Tb09.211.2900	Tb927_09_v4:1783990-1785549:+	membrane transporter protein, putative	GO:0006855:drug transmembrane transport;GO:0016020:membrane;GO:0015238:drug transmembrane transporter activity;GO:0015297:antiporter activity	47	1511	0	0	0	0	87.5239	20.7202	63.7901	6.58357	0.72883	68.2657	11.906	38.4402	10.0398	0.5631
Tb09.211.2910	Tb927_09_v4:1785805-1787364:+	hypothetical protein, conserved	GO:0006855:drug transmembrane transport;GO:0016020:membrane;GO:0015238:drug transmembrane transporter activity;GO:0015297:antiporter activity	47	1511	0	0	0	0	80.821	8.28807	59.2848	9.87536	0.73353	67.0313	6.61444	41.4779	7.30169	0.61878
Tb09.211.2920	Tb927_09_v4:1787917-1789454:+	membrane transporter protein, putative	GO:0006855:drug transmembrane transport;GO:0016020:membrane;GO:0015238:drug transmembrane transporter activity;GO:0015297:antiporter activity	88	1448	0	0	0	0	28.516	15.493	24.1473	0	0.8468	13.3111	2.11963	8.88759	2.43735	0.66768
Tb09.211.2940	Tb927_09_v4:1790322-1791362:+	hypothetical protein, conserved	-1	71	968	0	0	0	0	8.04833	16.4594	8.15125	2.17907	1.01279	10.7266	6.13	33.2367	22.9592	3.09853
Tb09.211.2960	Tb927_09_v4:1795298-1795971:+	hypothetical protein, conserved	GO:0008150:biological_process;GO:0005575:cellular_component;GO:0003674:molecular_function;GO:0003723:RNA binding	70	602	0	0	0	0	31.0596	19.477	80.9549	55.255	2.60644	34.5995	5.32935	133.823	72.3128	3.86778
Tb09.211.2970	Tb927_09_v4:1796833-1800824:+	structural maintenance of chromosome 1, putative (SMC1)	GO:0000070:mitotic sister chromatid segregation;GO:0007059:chromosome segregation;GO:0051276:chromosome organization;GO:0000796:condensin complex;GO:0005634:nucleus;GO:0005694:chromosome;GO:0005515:protein binding;GO:0005524:ATP binding	163	3827	0	0	0	0	14.0975	7.16944	17.6666	11.39	1.25317	13.2735	0.38145	27.7315	0.52635	2.08924
Tb09.211.3000	Tb927_09_v4:1803642-1805235:+	hypothetical protein, conserved	GO:0044429:mitochondrial part	270	1322	0	0	0	0	39.0423	10.8205	38.0348	2.29206	0.97419	42.2343	12.8957	29.7881	11.4393	0.7053
Tb09.211.3010	Tb927_09_v4:1805485-1808546:+	hypothetical protein, conserved	-1	166	2894	0	0	0	0	13.8641	10.5598	7.69827	1.86402	0.55527	11.2793	1.12366	6.31455	0.51684	0.55984
Tb09.211.3020	Tb927_09_v4:1809030-1810745:+	acyl transferase-like protein	GO:0008152:metabolic process;GO:0005575:cellular_component;GO:0016740:transferase activity	62	1652	0	0	0	0	21.9293	12.5658	14.2352	0	0.64914	22.6573	6.01701	9.50391	10.3784	0.41946
Tb09.211.3030	Tb927_09_v4:1810993-1812449:+	hypothetical protein, conserved	GO:0006979:response to oxidative stress;GO:0055114:oxidation-reduction process;GO:0044429:mitochondrial part;GO:0004601:peroxidase activity;GO:0020037:heme binding	94	1361	0	0	0	0	27.4767	20.7202	20.8028	3.29179	0.75711	27.6844	5.953	32.0549	11.4089	1.15787
Tb09.211.3040	Tb927_09_v4:1812865-1815257:+	DNA-repair protein, putative	GO:0006289:nucleotide-excision repair;GO:0005575:cellular_component;GO:0005634:nucleus;GO:0003684:damaged DNA binding	85	2306	0	0	0	0	20.1865	11.457	5.97118	0	0.2958	15.9888	0	6.02722	0	0.37696
Tb09.211.3050	Tb927_09_v4:1815776-1816457:+	hypothetical protein, conserved	GO:0044429:mitochondrial part	297	383	0	0	0	0	112.895	7.21369	232.677	2.08369	2.061	84.0915	6.69907	240.808	1.15549	2.86365
Tb09.211.3110	Tb927_09_v4:1823123-1824358:+	hypothetical protein, conserved	GO:0016020:membrane	68	1166	0	0	0	0	25.5573	2.86426	83.5933	4.55041	3.27082	8.69181	3.6574	18.2112	5.04676	2.09521
Tb09.211.3130	Tb927_09_v4:1826444-1828208:+	hypothetical protein, conserved	GO:0006370:mRNA capping;GO:0006397:mRNA processing;GO:0004483:mRNA (nucleoside-2'-O-)-methyltransferase activity	228	1535	0	0	0	0	14.7188	5.12552	13.1028	1.35714	0.89021	11.7466	2.99971	15.3145	11.6651	1.30375
Tb09.211.3140	Tb927_09_v4:1829111-1832507:+	hypothetical protein, conserved	-1	408	2987	0	0	0	0	29.2122	18.6177	60.1349	2.2752	2.05855	17.6099	6.55284	50.1212	14.194	2.8462
Tb09.211.3150	Tb927_09_v4:1833680-1834605:+	hypothetical protein, conserved	-1	373	551	0	0	0	0	32.5205	16.1873	16.8472	1.24435	0.51805	29.6774	5.00073	15.0258	3.4502	0.5063
Tb09.211.3160	Tb927_09_v4:1834972-1841295:+	hypothetical protein, conserved	GO:0005488:binding	62	6260	0	0	0	0	17.1123	3.14145	9.44101	0	0.55171	23.3507	6.01701	13.1433	6.91894	0.56287
Tb09.211.3170	Tb927_09_v4:1841676-1842987:+	hypothetical protein, conserved	GO:0008150:biological_process;GO:0008152:metabolic process;GO:0005575:cellular_component;GO:0005739:mitochondrion;GO:0044429:mitochondrial part;GO:0008168:methyltransferase activity	54	1256	0	0	0	0	20.9346	10.8205	33.3817	0	1.59457	16.8805	0	9.97297	7.14957	0.5908
Tb09.211.3180	Tb927_09_v4:1843303-1844921:+	6-phosphogluconate dehydrogenase, decarboxylating (gnD)	GO:0006098:pentose-phosphate shunt;GO:0008152:metabolic process;GO:0055114:oxidation-reduction process;GO:0005737:cytoplasm;GO:0003824:catalytic activity;GO:0004616:phosphogluconate dehydrogenase (decarboxylating) activity;GO:0005488:binding;GO:0016491:oxidoreductase activity;GO:0050661:NADP or NADPH binding	178	1439	0	0	0	0	33.4316	4.37685	128.803	18.2528	3.85272	28.9923	6.28743	181.636	30.1246	6.26497
Tb09.211.3210	Tb927_09_v4:1847755-1848621:+	transport protein particle (TRAPP) subunit, putative	GO:0006888:ER to Golgi vesicle-mediated transport;GO:0016020:membrane;GO:0030008:TRAPP complex;GO:0003674:molecular_function	257	608	0	0	0	0	36.5193	22.7358	50.3838	5.418	1.37965	23.2136	7.25787	48.4713	11.5172	2.08805
Tb09.211.3230	Tb927_09_v4:1849096-1850892:+	hypothetical protein, conserved	GO:0044429:mitochondrial part	17	1778	0	0	0	0	30.6724	11.457	5.30796	0	0.17305	35.8437	10.9722	11.3637	2.52338	0.31704
Tb09.211.3270	Tb927_09_v4:1856649-1857278:+	60S ribosomal subunit protein L31, putative	GO:0006412:translation;GO:0005622:intracellular;GO:0005840:ribosome;GO:0003735:structural constituent of ribosome	62	566	0	0	0	0	550.586	373.832	1189.88	14.9723	2.16111	801.034	86.2438	870.075	14.5298	1.08619
Tb09.211.3280	Tb927_09_v4:1857551-1858138:+	60S ribosomal subunit protein L31, putative	GO:0006412:translation;GO:0005622:intracellular;GO:0005840:ribosome;GO:0003735:structural constituent of ribosome	20	566	0	0	0	0	686.512	301.893	1600.99	7.7357	2.33206	935.932	895.331	1281.16	326.021	1.36886
Tb09.211.3300	Tb927_09_v4:1859399-1860287:+	Peroxin 19	GO:0005777:peroxisome;GO:0020015:glycosome;GO:0005515:protein binding	30	857	0	0	0	0	72.7261	32.4616	77.0862	10.3143	1.05995	61.4502	24.8703	80.1887	91.5145	1.30494
Tb09.211.3310	Tb927_09_v4:1860870-1862282:+	replication factor C, subunit 3, putative	GO:0006260:DNA replication;GO:0005634:nucleus;GO:0005663:DNA replication factor C complex;GO:0000166:nucleotide binding;GO:0003677:DNA binding;GO:0003689:DNA clamp loader activity;GO:0005524:ATP binding;GO:0017111:nucleoside-triphosphatase activity	338	1073	0	0	0	0	72.9706	28.8121	64.4521	1.3732	0.88326	59.5682	3.67904	68.0042	3.42672	1.14162
Tb09.211.3340	Tb927_09_v4:1870539-1871228:+	hypothetical protein, conserved	-1	173	515	0	0	0	0	59.7546	33.7751	141.195	5.3658	2.36292	52.2759	2.51578	63.9713	0.24796	1.22373
Tb09.211.3350	Tb927_09_v4:1872015-1874258:+	hypothetical protein, conserved	GO:0008150:biological_process;GO:0005575:cellular_component;GO:0003674:molecular_function	197	2045	0	0	0	0	14.4768	16.8075	15.7362	0	1.087	10.4589	11.0465	10.3625	4.35507	0.99078
Tb09.211.3390	Tb927_09_v4:1882613-1884110:+	hypothetical protein, conserved	GO:0006003:fructose 2,6-bisphosphate metabolic process;GO:0008150:biological_process;GO:0005575:cellular_component;GO:0003674:molecular_function;GO:0003824:catalytic activity;GO:0005524:ATP binding	12	1484	0	0	0	0	24.4118	16.2308	44.204	0	1.81076	13.2396	5.18131	15.6674	21.4487	1.18338
Tb09.211.3400	Tb927_09_v4:1884651-1885420:+	hypothetical protein, conserved	-1	157	611	0	0	0	0	24.8642	9.92457	43.2996	2.95632	1.74144	15.4676	5.94036	33.2087	6.8308	2.14698
Tb09.211.3410	Tb927_09_v4:1886436-1890875:+	protein kinase, putative	GO:0006468:protein phosphorylation;GO:0009190:cyclic nucleotide biosynthetic process;GO:0023034:intracellular signaling pathway;GO:0016021:integral to membrane;GO:0004672:protein kinase activity;GO:0004674:protein serine/threonine kinase activity;GO:0004713:protein tyrosine kinase activity;GO:0005524:ATP binding;GO:0016849:phosphorus-oxygen lyase activity	401	4037	0	0	0	0	4.53514	4.37139	2.18447	0.77164	0.48168	3.46533	1.55052	1.30701	1.92557	0.37717
Tb09.211.3430	Tb927_09_v4:1893942-1894720:+	hypothetical protein, conserved	-1	76	701	0	0	0	0	30.2852	2.56276	16.5528	2.03571	0.54657	18.36	0	23.254	0	1.26655
Tb09.211.3460	Tb927_09_v4:1897144-1898203:+	hypothetical protein, conserved	GO:0008440:inositol trisphosphate 3-kinase activity	30	1028	0	0	0	0	29.5565	6.49232	66.6715	0	2.25573	29.4549	4.14505	37.4727	1.42991	1.27221
Tb09.211.3490	Tb927_09_v4:1900229-1904179:+	hypothetical protein, conserved	GO:0008150:biological_process;GO:0005575:cellular_component;GO:0005509:calcium ion binding	110	3839	0	0	0	0	9.58882	5.3119	5.68238	0	0.5926	6.23539	2.26094	7.38609	1.16993	1.18454
Tb09.211.3510	Tb927_09_v4:1908378-1910655:+	ATP-dependent DEAD/H RNA helicase, putative (DED1)	GO:0006139:nucleobase, nucleoside, nucleotide and nucleic acid metabolic process;GO:0005575:cellular_component;GO:0003676:nucleic acid binding;GO:0004386:helicase activity;GO:0005524:ATP binding;GO:0008026:ATP-dependent helicase activity	69	2207	0	0	0	0	36.0064	14.1137	91.2721	2.24223	2.53489	47.808	13.5165	230.367	34.8153	4.81859
Tb09.211.3530	Tb927_09_v4:1913847-1915612:+	hypothetical protein, conserved	GO:0008150:biological_process;GO:0005575:cellular_component;GO:0044429:mitochondrial part;GO:0003674:molecular_function;GO:0031072:heat shock protein binding	511	1253	0	0	0	0	27.2025	9.91	17.163	2.42214	0.63094	22.5282	7.05713	6.64174	11.5848	0.29482
Tb09.211.3610	Tb927_09_v4:1935039-1938798:+	ubiquitin-activating enzyme e1, putative (UBA2)	GO:0006464:protein modification process;GO:0005739:mitochondrion;GO:0003824:catalytic activity;GO:0004842:ubiquitin-protein ligase activity;GO:0005524:ATP binding;GO:0008641:small protein activating enzyme activity	114	3644	0	0	0	0	68.8429	13.668	332.015	0	4.8228	42.4003	0	214.499	0.37629	5.0589
Tb09.211.3620	Tb927_09_v4:1939564-1940939:+	nucleic acid binding protein, putative,predicted zinc finger protein	GO:0008150:biological_process;GO:0005575:cellular_component;GO:0003676:nucleic acid binding;GO:0008270:zinc ion binding	283	1091	0	0	0	0	24.4578	11.6999	26.2347	0	1.07265	23.9927	4.61375	19.2665	5.00218	0.80302
Tb09.211.3630	Tb927_09_v4:1941400-1942229:+	hypothetical protein, conserved	GO:0044429:mitochondrial part	13	815	0	0	0	0	20.3134	29.9646	46.8888	0	2.30827	32.957	9.5655	88.3214	0	2.6799
Tb09.211.3650	Tb927_09_v4:1944962-1946419:+	phospholipase A1, putative	GO:0016042:lipid catabolic process;GO:0005576:extracellular region;GO:0003847:1-alkyl-2-acetylglycerophosphocholine esterase activity;GO:0008970:phospholipase A1 activity	113	1343	0	0	0	0	31.9057	20.6835	128.448	13.6915	4.02587	14.1666	6.60273	43.8237	23.157	3.09345
Tb09.211.3670	Tb927_09_v4:1949459-1950654:+	hypothetical protein, conserved,predicted zinc finger protein	GO:0006139:nucleobase, nucleoside, nucleotide and nucleic acid metabolic process;GO:0005622:intracellular;GO:0003676:nucleic acid binding;GO:0008270:zinc ion binding;GO:0008408:3'-5' exonuclease activity	22	1172	0	0	0	0	23.4322	17.7063	49.7672	0	2.12388	13.3158	0	18.3376	1.94988	1.37713
Tb09.211.3680	Tb927_09_v4:1951016-1952810:+	chaperone protein DNAj, putative	GO:0006457:protein folding;GO:0005575:cellular_component;GO:0044429:mitochondrial part;GO:0031072:heat shock protein binding;GO:0051082:unfolded protein binding;GO:0051087:chaperone binding	438	1355	0	0	0	0	23.7173	6.67019	99.9075	7.77102	4.21242	25.5586	10.6465	93.6146	17.2373	3.66274
Tb09.211.3690	Tb927_09_v4:1953663-1954996:+	hypothetical protein, conserved	-1	91	1241	0	0	0	0	24.0127	6.42098	25.6818	0	1.06951	13.2267	2.04975	3.14558	0	0.23782
Tb09.211.3700	Tb927_09_v4:1956035-1957172:+	hypothetical protein, conserved	-1	105	1031	0	0	0	0	14.3574	1.85495	19.6581	5.89386	1.3692	8.6841	1.1843	30.8312	4.08547	3.55031
Tb09.211.3720	Tb927_09_v4:1958460-1961697:+	hypothetical protein, conserved	GO:0008150:biological_process;GO:0005575:cellular_component;GO:0044429:mitochondrial part;GO:0003674:molecular_function	168	3068	0	0	0	0	23.5527	18.5495	25.4158	0	1.07911	21.9277	15.5439	17.5057	16.3419	0.79834
Tb09.211.3740	Tb927_09_v4:1965726-1968186:+	dolichol kinase, putative	GO:0006487:protein N-linked glycosylation;GO:0008610:lipid biosynthetic process;GO:0035268:protein mannosylation;GO:0016020:membrane;GO:0016021:integral to membrane;GO:0004168:dolichol kinase activity	786	1673	0	0	0	0	19.5585	8.92075	20.0675	1.77153	1.02603	18.8794	5.77459	19.7949	4.52988	1.04849
Tb09.211.3750	Tb927_09_v4:1969946-1973332:+	hypothetical protein, conserved	GO:0007165:signal transduction;GO:0005634:nucleus;GO:0003700:sequence-specific DNA binding transcription factor activity;GO:0004871:signal transducer activity	206	3179	0	0	0	0	18.6254	0.94548	13.3349	4.50623	0.71595	12.1848	0.60365	12.6169	7.08016	1.03546
Tb09.211.3770	Tb927_09_v4:1975750-1976191:+	dynein light chain, putative,dynein Tctex2 family, putative	GO:0007018:microtubule-based movement;GO:0030286:dynein complex;GO:0042623:ATPase activity, coupled	66	374	0	0	0	0	57.806	20.6574	103.418	16.4091	1.78906	41.2288	4.71028	150.485	22.7487	3.65
Tb09.211.3810	Tb927_09_v4:1982237-1982678:+	hypothetical protein, conserved	GO:0006810:transport;GO:0006888:ER to Golgi vesicle-mediated transport;GO:0005801:cis-Golgi network	18	422	0	0	0	0	79.3848	10.8205	128.317	0	1.6164	60.7024	17.271	67.3958	2.38319	1.11027
Tb09.211.3820	Tb927_09_v4:1982954-1985062:+	protein kinase, putative	GO:0006468:protein phosphorylation;GO:0005575:cellular_component;GO:0004672:protein kinase activity;GO:0004674:protein serine/threonine kinase activity;GO:0004713:protein tyrosine kinase activity;GO:0005524:ATP binding	44	2063	0	0	0	0	30.5891	17.7063	46.3467	10.5487	1.51514	20.675	0	22.1037	5.84965	1.0691
Tb09.211.3830	Tb927_09_v4:1985387-1986026:+	hypothetical protein, conserved	-1	216	422	0	0	0	0	55.8463	29.7565	68.1914	7.16268	1.22106	40.5174	32.815	53.9776	40.1171	1.33221
Tb09.211.3840	Tb927_09_v4:1986269-1988084:+	hypothetical protein, conserved	-1	72	1742	0	0	0	0	31.7535	8.1154	44.9399	6.44641	1.41527	15.2049	9.49907	24.4038	8.93697	1.605
Tb09.211.3870	Tb927_09_v4:1992299-1994455:+	transporter, putative	GO:0006810:transport;GO:0015904:tetracycline transport;GO:0046677:response to antibiotic;GO:0005575:cellular_component;GO:0016021:integral to membrane;GO:0005215:transporter activity;GO:0015520:tetracycline:hydrogen antiporter activity	380	1775	0	0	0	0	16.5691	6.15062	52.2105	4.8857	3.15107	5.21926	4.58137	7.83029	6.99906	1.50027
Tb09.211.3880	Tb927_09_v4:1996350-1998118:+	hypothetical protein, conserved	-1	499	1268	0	0	0	0	55.7582	26.9321	68.0839	5.89091	1.22106	17.8486	7.60064	17.998	5.50188	1.00837
Tb09.211.3890	Tb927_09_v4:1998711-2002756:+	hypothetical protein, conserved	GO:0008150:biological_process;GO:0005575:cellular_component;GO:0003674:molecular_function	199	3845	0	0	0	0	13.4237	10.7662	14.1234	6.99711	1.05213	12.3705	6.24882	15.2623	7.11365	1.23377
Tb09.211.3920	Tb927_09_v4:2007844-2008821:+	QA-SNARE protein putative	GO:0006944:cellular membrane fusion;GO:0016192:vesicle-mediated transport;GO:0016020:membrane;GO:0016021:integral to membrane;GO:0005484:SNAP receptor activity;GO:0005515:protein binding	59	917	0	0	0	0	39.931	23.1083	88.0705	0	2.20557	26.3755	0	27.46	0	1.04112
Tb09.211.3930	Tb927_09_v4:2009412-2010749:+	hypothetical protein, conserved	-1	89	1247	0	0	0	0	22.96	10.9421	30.645	15.6452	1.33471	17.3015	2.79442	10.1137	13.9778	0.58456
Tb09.211.3950	Tb927_09_v4:2015682-2017437:+	hypothetical protein, conserved	GO:0006813:potassium ion transport;GO:0008150:biological_process;GO:0005575:cellular_component;GO:0008076:voltage-gated potassium channel complex;GO:0016020:membrane;GO:0003674:molecular_function;GO:0005249:voltage-gated potassium channel activity;GO:0005515:protein binding	201	1553	0	0	0	0	19.941	16.4731	44.6309	6.15777	2.23815	20.6585	3.71198	38.3398	16.2199	1.85588
Tb09.211.3955	Tb927_09_v4:2018104-2018564:+	hypothetical protein, conserved,predicted heat shock factor binding protein	-1	211	248	0	0	0	0	410.744	281.539	1005.02	190.643	2.44682	49.3896	34.4766	194.422	63.4313	3.9365
Tb09.211.3970	Tb927_09_v4:2019891-2020486:+	ankyrin repeat protein, putative	GO:0008150:biological_process;GO:0005575:cellular_component;GO:0003674:molecular_function	55	539	0	0	0	0	116.356	70.8253	112.232	106.893	0.96456	81.7859	26.0008	53.7213	135.712	0.65685
Tb09.211.3980	Tb927_09_v4:2020760-2022179:+	hypothetical protein, conserved	-1	99	1319	0	0	0	0	33.5199	11.8042	38.004	3.12553	1.13378	27.906	3.14019	43.3528	4.33308	1.55353
Tb09.211.3990	Tb927_09_v4:2023053-2023811:+	hypothetical protein, conserved	-1	11	746	0	0	0	0	50.1284	35.4127	66.3652	0	1.3239	41.0893	0	34.0994	0	0.82989
Tb09.211.4010	Tb927_09_v4:2026419-2028437:+	hypothetical protein, conserved	-1	44	1973	0	0	0	0	16.9794	13.2797	14.5069	0	0.85438	10.3679	4.23925	5.65298	0	0.54524
Tb09.211.4020	Tb927_09_v4:2028747-2029809:+	TFIIF-stimulated CTD phosphatase, putative	-1	210	851	0	0	0	0	15.7921	5.56485	45.087	4.4204	2.85503	14.6855	2.07252	37.4029	6.12821	2.54694
Tb09.211.4070	Tb927_09_v4:2035524-2036137:-	hypothetical protein	-1	43	569	0	0	0	0	33.2033	36.2362	7.34143	0	0.22111	70.9175	13.0135	165.559	0.99762	2.33452
Tb09.211.4100	Tb927_09_v4:2039539-2040163:-	hypothetical protein, conserved	-1	126	497	0	0	0	0	23.1215	15.4579	35.4877	0	1.53483	11.8847	4.93458	50.6656	9.53277	4.26309
Tb09.211.4110	Tb927_09_v4:2040445-2042538:-	NADPH--cytochrome p450 reductase, putative (CPR)	GO:0055114:oxidation-reduction process;GO:0005575:cellular_component;GO:0004362:glutathione-disulfide reductase activity;GO:0005506:iron ion binding;GO:0009055:electron carrier activity;GO:0010181:FMN binding;GO:0016491:oxidoreductase activity	20	2072	0	0	0	0	30.4563	0	5.97351	0	0.19613	27.9671	0	7.43252	42.8974	0.26576
Tb09.211.4155	Tb927_09_v4:2047870-2048184:-	hypothetical protein, conserved	-1	14	299	0	0	0	0	66.4432	13.9121	93.6562	0	1.40957	66.9585	62.1757	107.459	0	1.60486
Tb09.211.4170	Tb927_09_v4:2048649-2050281:-	hypothetical protein, conserved	-1	108	1523	0	0	0	0	48.7244	23.4445	28.4438	1.43254	0.58377	43.2332	25.3309	35.0672	28.5983	0.81112
Tb09.211.4180	Tb927_09_v4:2050709-2054398:-	hypothetical protein, conserved	GO:0005488:binding	236	3452	0	0	0	0	18.6194	2.47589	14.2523	4.58897	0.76546	17.0209	6.84987	17.0745	2.72653	1.00315
Tb09.211.4190	Tb927_09_v4:2054950-2056247:-	hypothetical protein, conserved	-1	361	935	0	0	0	0	43.1201	32.9112	44.5113	3.85713	1.03226	41.4948	28.935	56.5696	28.0438	1.36329
Tb09.211.4200	Tb927_09_v4:2056502-2057589:-	hypothetical protein, conserved	-1	73	1013	0	0	0	0	46.5294	18.6765	27.6439	8.47747	0.59412	35.9674	32.3655	35.8678	11.7527	0.99723
Tb09.211.4240	Tb927_09_v4:2068699-2070264:-	phosphoinositide-binding protein, putative	GO:0007154:cell communication;GO:0023034:intracellular signaling pathway;GO:0005575:cellular_component;GO:0003674:molecular_function;GO:0005515:protein binding;GO:0016491:oxidoreductase activity;GO:0035091:phosphoinositide binding;GO:0046914:transition metal ion binding	305	1259	0	0	0	0	96.8434	76.6307	340.027	21.3049	3.5111	36.7918	9.78503	169.239	12.6583	4.5999
Tb09.211.4270	Tb927_09_v4:2074530-2076401:-	ubiquitin carboxyl-terminal hydrolase, putative,cysteine peptidase, Clan CA, family C19, putative	GO:0006511:ubiquitin-dependent protein catabolic process;GO:0016579:protein deubiquitination;GO:0004197:cysteine-type endopeptidase activity;GO:0004221:ubiquitin thiolesterase activity;GO:0004843:ubiquitin-specific protease activity	533	1337	0	0	0	0	18.6466	16.0785	22.102	6.67621	1.18531	9.4868	10.4987	3.78601	3.05835	0.39908
Tb09.211.4280	Tb927_09_v4:2077331-2082254:-	hypothetical protein, conserved	-1	186	4736	0	0	0	0	13.4891	3.14145	14.3738	1.66359	1.06558	16.3842	1.00283	27.291	7.61084	1.66569
Tb09.211.4300	Tb927_09_v4:2083504-2086027:-	hypothetical protein, conserved	-1	180	2342	0	0	0	0	30.2716	8.65643	12.2212	3.43809	0.40372	30.0525	11.3989	7.76623	10.2477	0.25842
Tb09.211.4330	Tb927_09_v4:2087873-2089477:-	aminopeptidase P, putative,metallo-peptidase, Clan MG, Family M24	GO:0009987:cellular process;GO:0004177:aminopeptidase activity;GO:0030145:manganese ion binding	134	1469	0	0	0	0	19.888	8.72103	92.049	8.08207	4.62837	28.5272	1.39199	98.6437	23.0494	3.45788
Tb09.211.4370	Tb927_09_v4:2097685-2098203:-	hypothetical protein, conserved	GO:0044429:mitochondrial part	14	503	0	0	0	0	44.5299	13.9121	66.4378	0	1.49198	42.5218	44.4112	37.951	0	0.89251
Tb09.211.4380	Tb927_09_v4:2098410-2099611:-	hypothetical protein, conserved	GO:0044429:mitochondrial part	127	1073	0	0	0	0	39.9341	13.8026	17.7352	0	0.44411	23.4101	5.87487	41.778	4.39108	1.78462
Tb09.211.4400	Tb927_09_v4:2103517-2105062:-	hypothetical protein, conserved	GO:0044429:mitochondrial part	276	1268	0	0	0	0	19.8149	10.5853	7.68689	0	0.38793	33.4906	11.7143	42.6945	12.9003	1.27482
Tb09.211.4430	Tb927_09_v4:2107170-2111652:-	helicase, putative	GO:0006139:nucleobase, nucleoside, nucleotide and nucleic acid metabolic process;GO:0005575:cellular_component;GO:0003676:nucleic acid binding;GO:0004386:helicase activity;GO:0005524:ATP binding;GO:0008026:ATP-dependent helicase activity	489	3992	0	0	0	0	15.808	16.7287	41.6627	2.53111	2.63555	12.6314	8.64611	28.0897	9.82518	2.2238
Tb09.211.4440	Tb927_09_v4:2112449-2118574:-	hypothetical protein, conserved	-1	119	6005	0	0	0	0	11.1251	6.54688	4.07074	0	0.36591	11.4205	2.08994	5.35772	2.52338	0.46913
Tb09.211.4450	Tb927_09_v4:2118986-2120145:-	hypothetical protein, conserved	-1	40	1118	0	0	0	0	45.9921	14.6077	15.0839	11.6035	0.32797	63.2324	13.9895	12.0865	32.1731	0.19114
Tb09.211.4460	Tb927_09_v4:2120410-2120993:-	ADP-ribosylation factor, putative	GO:0006886:intracellular protein transport;GO:0007264:small GTPase mediated signal transduction;GO:0015031:protein transport;GO:0005575:cellular_component;GO:0005622:intracellular;GO:0005525:GTP binding	34	548	0	0	0	0	278.649	206.227	568.602	4.55041	2.04057	299.873	95.0923	486.667	21.4487	1.62291
[truncated: 8,330 more rows]

## Sheet: data on uORF
definition of uORF: min 9 nt, containing an upstream start codon (uATG), an additional sense codon and a termination codon, whereby the termination codon may be located downstream of the start codon of the main CDS
[truncated: 1,838 more rows]
