# Supplementary material for: Comparative ribosome profiling reveals extensive translational complexity in different Trypanosoma brucei life cycle stages
Source: Nucleic Acids Res. 2014 Jan 17;42(6):3623–37. doi: 10.1093/nar/gkt1386 (PMC3973304; doi:10.1093/nar/gkt1386)
Supplement: Supplementary Data [file supp_gkt1386_nar-03295-h-2013-File011.xlsx]

## Sheet: data on candidate CDS
definition of candidate CDS: min 30 nt, starting with ATG and ending with stop codon, average footprint coverage ≥ 2-fold and ≥70% of ORF covered, ≥ 20 nt away from annotated feature
non valid entries are marked by: -1										information on periodicity		information on proteomics data
ORFID	locationTag	CDS Start	CDS End	strand	candidate CDS overlaps with another longer ORF	length in aa	coverage per nt	coverage of CDS (%)	sequence	number of reads for which 5´end maps to beginning of codon	% of reads for which 5´end maps to beginning of codon	number of peptides identified	peptides match other un-annotated CDS	peptides match annotated CDS
getorf_Tb927_11_01_v4_-_60837	Tb927_11_01_v4:3393629-3394765	3393629	3394765	-	no	378	24.1	97.45	MEGGAKFSDPFHTELGKLNEENAVLMKQLNEINAGRDISKNVVKLTCSPNEKSCSADVDFAQAKLANFSEGEGSCSLEDSLDSSYDTSVVGAESGLAEDYFEFDCAVHGHSELGTVLHDRPSQRRRRSKRAVDGEFCHTTNSDEGAGENAESYNISALQSLGAPIVLLLRKIKAIERDIQRCGKVVSQIAPCIKEARHFKRVMQLAERHSDSGDNYGARTELQAAASDYKRRVMRAEGTWKRQDENLRLLQARIDAVGEELDCLMVSPRHEHCEGSGESRVLSSGVSAPNDLLQQMQDRVRLMLFNVRKLLDDMHKQRQNRHEAMLAALQRCSPAVAAAYVQEGGISEWKEAAAFSASAVGMLVLAVGSTVYKRYELR	223	23.3	-1	-1	-1
getorf_Tb927_11_01_v4_-_51422	Tb927_11_01_v4:4446102-4447166	4446102	4447166	-	no	354	23.83	99.25	MSIAASSARKDGPHHPSSGLTGKETLQDARKMEYRASTLEAGGNDMECLQLMETALQIRCKEYGTGSSSPELLKEACDAAERVVMKCNVLGVKLFKEGKYDVATPLFGYAMEMTGEGSFPLRKDDERRRRLRGVTLNNHGCMERHRGHFSTALDYMQQSMQCTGQQSPVAFLNISAVQVQLRLCEEAAHSAVCAIQSLGPNPEDPSLLAVAHHNLAMALELIDPPRAHEEYRLALGLAQNTISRRSEVTRTIESNMQRFVMVLHECRPGNSALTGTNSPRSSCGHTLFVSPRSCSRERLPSGRDAASRTHRVDIFPHPFAVSAKETVAKRSISRPARADAGHPPKRLTSLSPMN	146	18.69	-1	-1	-1
getorf_Tb927_11_02_v4_-_2529	Tb927_11_02_v4:277460-278275	277460	278275	-	no	271	61.73	95.84	MLKIAAVIFLTLRTCNPSVVFTRQPDVQVTYGDEGPREYFAPTAEQLARGKITPKHETQPMVGPLTHGSIPDERSEGGESENKSSEKVSPKASDLENEDGTVVEVLHQPEASGAPVVAGEESTYRSAQKSERTKKQHGEDDEGKGGKNREDILGIQAKNRNYSHDAHPAPRGAVSVVNQGSTQGVKTVSKRSVDEEGKEISQQQTSRQYESYVALPLRNGMSEHEVSRPSEVALDDVGEPSSLSESVPRGNGASRKRYAILLYAGLSVVFS	262	15.02	-1	-1	-1
getorf_Tb927_05_v4_+_6250	Tb927_05_v4:632906-633502	632906	633502	+	no	198	18.3	100	MAGFNIDGRVGHPGRLSGPPGRVPVPQSGHPNPVAVYWQAAPFPVTAAFAAPQLVGPPPVFFYRRGANHPGPAPRPPAPPPRRHLGVGPSPPPPRFRENRNLFSAGEVVGFIRLARRWDEKVAGRGAAHHARGPPNFEWPPEPEDPWKVLEDWSETRARWWRTSRADHRAPRRRRPSGPRSKKKNLRPLEKGVEVPRH	65	17.2	7	yes	no
getorf_Tb927_05_v4_+_6264	Tb927_05_v4:635394-635990	635394	635990	+	no	198	17.53	96.99	MAGFNIDGRVGHPGRLSGPPGRVPVPQSGHPNPVAVYWQAAPFPVTAAFAAPQLVGPPPVFFYRRGANHPGPAPRPPAPPPRRHLGVGPSPPPPRFRENRNLFSAGEVVGFIRLARRWDEKVAGRGAAHHARGPPNFEWPPEPEDPWKVLEDWSETRARWWRTSRADHRAPRRRRPSGPRSKKKNLRPLEKGVEVPRH	70	19.44	7	yes	no
getorf_Tb927_05_v4_+_6237	Tb927_05_v4:630399-630995	630399	630995	+	no	198	17.13	98.66	MAGFNIDGRVGHPGRLSGPPGRVPVPQSGHPNPVAVYWQAAPFPVTAAFAAPQLVGPPPVFFYRRGANHPGPAPRPPAPPPRRHLGVGPSPPPPRFRENRNLFSAGEVVGFIRLARRWDEKVAGRGAAHHARGPPNFEWPPEPEDPWKVLEDWSETRARWWRTSRADHRAPRRRRPSGPRSKKKNLRPLEKGVEVPRH	59	16.76	7	yes	no
getorf_Tb927_04_v4_+_6088	Tb927_04_v4:587499-588062	587499	588062	+	no	187	33.72	98.59	MTQNKVRKSSSIISTIRGALSFTRKDEGSPAGSLGTPLIRSDPVPMCFRRPQSSHGCPAASNPTSFTLRSHAMDDRRDLLEEEEAMFGGFRPKEEALRGSSGFCISSLSFSPQLVAMNGDLSPSERWDDYDGYDQYNNNNINGDDDDDDDDSNCKFHVHSEEPPAGTRKRVEEWIKTQMPTVKPAAS	186	28.18	-1	-1	-1
getorf_Tb927_11_01_v4_-_72220	Tb927_11_01_v4:2177945-2178496	2177945	2178496	-	no	183	6.58	87.55	MCAEFFSCLHMKGAVVEGIITKFSADKGLGVIKHNLSSARVIRRVGDTVTTLEPTDAIFFSVDDIVALDGNRRVRLSTAVNSKSEWVPVVLLGEVVFFTLQREKFNRSDTPLSFGPEIWAQQIRVRSSLCSDTSHRCMSRSKWLKYRGEQERLQKYLYQGIQDRLHVIDDSFPDPFSGVPVDF	22	17.32	-1	-1	-1
getorf_Tb927_07_v4_+_14630	Tb927_07_v4:1564803-1565315	1564803	1565315	+	no	170	12.69	97.86	MAYSDYNKQEASTETSHNDYYEQCYGDAAFDYHEEVGEAIAEEIRINMGRRNVKAYVVHNDDQYNVYRTQPERSHMRSTICMDHHIQAREESALPAVNHRLATDVLGRGAHRSLICRPLDRHGFQTAVSSPTCLILPNIGACNRSPTYPQNYQHNGRDNFMLPVITMRKR	46	20.54	-1	-1	-1
getorf_Tb927_03_v4_-_27973	Tb927_03_v4:398622-399131	398622	399131	-	no	169	29.5	83.98	MLSYHRMVFFAYFLSLIFESSPPPPPITSLRLFESASQCVGKMSYIIGHVMKKTVFVLVFAIVAASKSDEDDNDDDDDDFRVPTCEQLLPRWRDDLMCCAEKVRDKNTWCCVNNVSKSMWTALEECAKQSPRDFTTYPCSCLSQQMIEANGWTEEKERSIKNAEERESQ	135	25.42	-1	-1	-1
getorf_Tb927_05_v4_+_2460	Tb927_05_v4:221553-221984	221553	221984	+	no	143	6.73	95.16	MLVSKQISPFLHAACNEFAALPLIPALFFFVSALPVKPTRKYMLKCALAVICTMGMRLGEKVWKHGSHCDQVAVMINVIHLVAGRWVRVFVGWPRSMQVRLCGSAGASVGVSAAVPCGAKSTVFFVLVVRATRRIGQLCRTFS	18	17.31	-1	-1	-1
getorf_Tb927_04_v4_-_21742	Tb927_04_v4:965257-965682	965257	965682	-	no	141	4.84	87.62	MLQILLRERHISFDFISTGIDIPLLLNVSLNSASPMFVSKLFANVLMSLSRRNVSTMGLCDYLGILSGLILLWECRYGLMCGELDVLGKSTAIFLYSSLWWEHCHPRRKACVPYGMYPSSCWVLHRSTRVLPPVQKEPTKS	8	11.43	-1	-1	-1
getorf_Tb927_08_v4_-_34015	Tb927_08_v4:1341548-1341970	1341548	1341970	-	no	140	20.67	100	MEGLGLETQMRKGNIKLINHDKESNHRMYTKANDNNDDDTLGVLSYPLRLRNPFESDDEDNDGSLTSKLASAGGDDWRVVVRDAEALIDNDDDDDDDFILRALPPDSDGDVDDDDCPTPPYVPCRYRFGVAAPAFELELC	77	26.55	-1	-1	-1
getorf_Tb927_11_01_v4_+_4075	Tb927_11_01_v4:439072-439491	439072	439491	+	no	139	11.7	86.26	MSFFQLDWECSYQEYMKMIYHHATNYVPPRVSQERHLITCRELLNEAQRECKGGKYDLSFFHYLRCMEILTKVGIPSTYKDSMVLKKQCMDAIEALMNSALKNHYEKMVKELKSKKEGVDAVDYKLYGDRLAHVSGGNS	28	16.87	-1	-1	-1
getorf_Tb927_06_v4_+_10214	Tb927_06_v4:985229-985648	985229	985648	+	no	139	4.79	81.28	MKAFLLFMAFFFVSKGGRYTFVGVQVSLARSRHTNTEAFSGLVNELKSFSNWREISEKLTWEIICVHQEDWKSVADVQNCEATGEARMKRIRTQSGSTNCPREDRRGVNKANALWKMFFFFSTVFGWERMRFPLCFLPL	19	24.68	-1	-1	-1
getorf_Tb927_10_v5_+_21731	Tb927_10_v5:2364117-2364524	2364117	2364524	+	no	135	5.15	82.68	MFGGAVFWFVYAGCIKKFRERLIVPCLVVKTETCRPYFFELVCVPRYNQSSAQNELQLFIGYTRYSLILSQGGHPDVQGMNCARINRFNSEAANEEGFVDVLVHEGVNRKTSSTISFPRYAAPPKETVSKRKVRG	14	22.58	-1	-1	-1
getorf_Tb927_07_v4_-_32507	Tb927_07_v4:960772-961170	960772	961170	-	no	132	2.94	72.82	MATSFLRCCARGFDLWTVFFFLMFIFAFLLRVFSFFFLMGKGVPFLHLLKRNECVSGKGVVVLFALYHSRRQVFLLPFFFETVNGGRGALRKPTRLLISSSCFSNVFPLPITSISCARIFFPSSFFFLLRVG	14	33.33	-1	-1	-1
getorf_Tb927_11_01_v4_+_33348	Tb927_11_01_v4:3692155-3692547	3692155	3692547	+	no	130	83.14	100	MSISQVDLEHSPHPAFQVATFSATDESAEGAATSPVGDGECFGGVRNGVSTNSIKSAAELLSVHQKTLIDISLTFPARAPTLDLLDMHGITLSRRTLRADLPDPDGRDAAFSKLEEFRFGDDHSDDPSNL	289	26.98	-1	-1	-1
getorf_Tb927_11_01_v4_-_55099	Tb927_11_01_v4:4019331-4019723	4019331	4019723	-	no	130	64.66	100	MEVSADTQALSEAMMIRLIEEQIWCGYEDVETAVNASCEGENVTYLRENVFPTLVPALYELVKRQQQCALEPDEVSHRYGPTGNTHPISWLSQYLLRNNTRHSKKICGHPYVMVNNELLRKEKGTRTKES	127	15.47	1	no	no
getorf_Tb927_03_v4_-_26932	Tb927_03_v4:513487-513876	513487	513876	-	no	129	51	98.47	MAALLPLVLSASLVVVAVVLSILACTVVAGSNVLPLFSLLLSFITPLPFLFFGRSESTFDDDGEINGFVVFLSGALAVSAPSLSIVLYHTGYSSLGAFLLSLGSQVTLLGAAAFLQSGERQDEEGNYDL	140	20.86	-1	-1	-1
getorf_Tb927_03_v4_+_6112	Tb927_03_v4:622435-622815	622435	622815	+	no	126	86.15	100	MPPKKSSNAKAGKSEAVSEVSKINMDYVQYELPSPDMAVVEKYIETAKAKARASSAQRRREGRKSCWRAASPNMSLCKKIRGVFCPNIFQTLKGPVRDFVLGFVVTFFVMYVFFVALYFEKAPSKR	292	25.98	4	no	no
getorf_Tb927_07_v4_-_23417	Tb927_07_v4:1923340-1923720	1923340	1923720	-	no	126	10.59	76.5	MWTWNIFEATTFYLHSPSVMQRSLLLTSRHFDPLPPHTQNLWCHLQYTCTSKSFRVWMSHQSGGINIFCCRCSGSETTYLFGTDCMNNDLRQTLVTFYYFIVRSVVVDVTGSQCFSAAFDITHDIL	44	31.21	-1	-1	-1
getorf_Tb927_02_v4_+_6821	Tb927_02_v4:606763-607140	606763	607140	+	no	125	9.84	95	MAGVLHETATTVSYRGALCKLAGVELQGINLSPPQRLCQLELLISREINWLAAVLEEWEEKYMLFTCVPYRGVVDAFTTLLRTIKRHLETENSSKDNEKEWDALLASSITEFQVEVMEIGKGKSY	12	10.62	6	yes	no
getorf_Tb927_02_v4_+_6861	Tb927_02_v4:610304-610681	610304	610681	+	no	125	9.61	85.53	MAGVLHETATTVSYRGALCKLAGVELQGINLSPPQRLCQLELLISREINWLAAVLEEWEEKYMLFTCVPYRGVVDAFTTLLRTIKRHLETENSSKDNEKEWDALLASSITEFQVEVMEIGKGKSY	9	8.49	6	yes	no
getorf_Tb927_02_v4_+_6740	Tb927_02_v4:599675-600052	599675	600052	+	no	125	8.15	91.84	MAGVLHETATTVSYRGALCKLAGVELQGINLSPPQRLCHLGLLISREINWLAAVLEEWEEKYMLLTCVPYRGVVDAFTTLLRTIKRHLETENSSKDNEKEWDALLASSITEFQVEVMEIGKGKSY	12	14.12	6	yes	no
getorf_Tb927_02_v4_+_6702	Tb927_02_v4:596131-596508	596131	596508	+	no	125	7.91	83.42	MAGVLHETATTVSYRGALCKLAGVELQGINLSPPQRLCQLELLISREINWLAAVLEEWEEKYMLFTCVPYRGVVDAFTTLLRTIKRHLETENSSKDNEKEWDALLASSITEFQVEVMEIGKGKSY	8	9.3	6	yes	no
getorf_Tb927_02_v4_+_6902	Tb927_02_v4:613848-614225	613848	614225	+	no	125	7.15	76.58	MASMLHETATTVSYRGALCKLAGVELQGINLSPPQRLCHLGLLISREINWLAAVLEEWEEKYMLLTCVPYRGVVDAFTTLLRTIKRHLETENSSKDNEKEWDALLASSITEFQVEVMEIGKGKSY	9	10.23	6	yes	no
getorf_Tb927_02_v4_+_6781	Tb927_02_v4:603219-603596	603219	603596	+	no	125	6.56	95	MASMLHETATTVSYRGALCKLAGVELQGINLSPPQRLCHLGLLISREINWLAAVLEEWEEKYMLLTCVPYRGVVDAFTTLLRTIKRHLETENSSKDNEKEWDALLASSITEFQVEVMEIGKGKSY	10	12.5	-1	-1	-1
getorf_Tb927_03_v4_+_2497	Tb927_03_v4:233060-233434	233060	233434	+	no	124	7.08	91.78	MMRPSTGSGTPRSDAGIKRSVTLGIDIMNEDSFWEISGIPLKSRMRSFISRERLTPKNVGSPCDLYLFPRYDEQPLCQSFKDLLNRHRSQLRETAKSYERYTSEVTNIRKKTAWFEPQKPPKFL	13	15.48	-1	-1	-1
getorf_Tb927_11_01_v4_-_63156	Tb927_11_01_v4:3143799-3144164	3143799	3144164	-	no	121	115.6	100	MDRRLIEMQAVITRREAEFRKQNMDLMTELMGDMRSQDNLFDKNMKDLQFRLKGLEKQKADIIKAEDEVKDKLSKLSAARTKLAEQMAEMKEKMDGIRRQRPSGSLTARGKKPSKEPSVDM	96	6.64	16	yes	yes
getorf_Tb927_11_01_v4_-_63225	Tb927_11_01_v4:3138597-3138962	3138597	3138962	-	no	121	113.29	100	MDRRLIEMQAVITRREAEFRKQNMDLMTELMGDMRSQDNLFDKNMKDLQFRLKGLEKQKADIIKAEDEVKDKLSKLSAARTKLAEQMAEMKEKMDGIRRQRPSGSLTARGKKPSKEPSVDM	94	6.68	16	yes	yes
getorf_Tb927_07_v4_-_25839	Tb927_07_v4:1653205-1653570	1653205	1653570	-	no	121	2.27	78.53	MPATSTWCQGPVPRIIGGSQEPAAFLSWGTLLCSGYGIIQHRDQQRLAGTPFFICRSLGTCQRAISSIIRAKMLLSGDVDLQKRIANWHLWESPGWEASRPICCIPFICGNTTKIIEGVLG	9	32.14	-1	-1	-1
getorf_Tb927_11_01_v4_-_68431	Tb927_11_01_v4:2572742-2573101	2572742	2573101	-	no	119	93.4	100	MEPREMSEEELELRFERAMLLDEREFLVRETESRAELTARASTARRNEAERDSELLRLYLNGLLRGNLDARRKAEAQMREKVKAKRTHLAELRRIFAELQKAAVELRERCAAYGAGRTF	93	14.53	-1	-1	-1
getorf_Tb927_10_v5_-_45698	Tb927_10_v5:3298988-3299341	3298988	3299341	-	no	117	62.62	100	MNPPEESEDANAPLDRLAAHLRAPPTPPKVPVYALPDQPYLETTVLPLLLRGLEEVVKVRPADPLAFLAAYLLSNNPQRVSHPLLTEEGRRVPLQEIAQRAADVIKQLAYQPPAQPK	165	21.57	-1	-1	-1
getorf_Tb927_03_v4_-_30575	Tb927_03_v4:132747-133100	132747	133100	-	no	117	44.68	100	MAAAVKPEEANAVTTAENEVNPNPFSAVPGSPGSAAAAPTDAVTAANPSNDVCPKDDDEMYGDHTYICGIECPTFGSSEAGEGELSTRAALLAWMGVVSMVLVLVVVSVKCIGDARD	93	18.27	-1	-1	-1
getorf_Tb927_11_01_v4_-_60272	Tb927_11_01_v4:3454620-3454970	3454620	3454970	-	no	116	893.54	100	MLRRAGSRVACACSVPQARSLHFPITPPPIEIEYLDNDPLEFAVRTEARKWRFDDMGYMRELAFVRINNNPTVGDFRNMSPDERRNLFWGSDRQDFFRHLTCTLTGSPEHLYHRGW	2057	18.88	2	yes	yes
getorf_Tb927_08_v4_-_41196	Tb927_08_v4:555012-555359	555012	555359	-	no	115	9.7	95.14	MLTYCLLGRDSEVRRRTFTPDRRWRMWEVEDVLGRMKEKVEGERQKFCNEMNSLFLKELSLGALGAAERQRFIELGDAYQENCVFLERLSNLKKKQYEIPYEPRKLGAFFNTRDV	20	17.86	-1	-1	-1
getorf_Tb927_10_v5_-_51968	Tb927_10_v5:2577658-2577996	2577658	2577996	-	no	112	509.7	100	MATPKSTPAKTRKEAKKTRRQRKRTWNVYVSRSLRSINSQMSMTSRTMKIVNSFVNDLFERIAAEAATIVRVNRKRTLGARELQTAVRLVLPADLAKHAMAEGTKAVSHASS	661	12.19	20	yes	yes
getorf_Tb927_10_v5_-_57476	Tb927_10_v5:1989177-1989509	1989177	1989509	-	no	110	96.39	100	MYAHLISDGWGLVLVIRKICYLVRSTKSAGLLFTYSIRLEQRTERRMFSLTQTWLIAHWYCGHKFRHRFMRDKRFHPSLQASHDARNRFSKRRHFKTNRWNYQQAYRDMP	137	11.82	3	no	no
getorf_Tb927_10_v5_+_34777	Tb927_10_v5:3813313-3813645	3813313	3813645	+	no	110	7.12	72.54	MAWGNSVVVTVFILFLFSLHYSPPACGNRVQLIPFNIACPTWVARLWNRWKQLCFLIFFSIVINVPRSTLAGGVDSVPPDPACTLSCMCHRVVSFFFACVCVCVTSGGYE	17	20.48	-1	-1	-1
getorf_Tb927_06_v4_-_28795	Tb927_06_v4:343530-343859	343530	343859	-	no	109	14	98.19	MTVYYYYGERKEILQGDFVPERLWHRALLKQDMDIIRGDVQRQIEEFEKEMKSWSQKKLAVGSLTEEHQKRYNEVVGARDRNIRFLKVIETQYEFYKRLEVWPNEEDVM	21	14.38	8	no	no
getorf_Tb927_05_v4_-_22241	Tb927_05_v4:920205-920528	920205	920528	-	no	107	3.59	71.17	MCGHCYQSHGYLICNPIGNTSWTHIIFVAVRYPISECACVVRGVKFSSFREWISLDRSVLGCTCPPPLFSRHLTTHWIIFGLLLRTVFESMISILHPTKRATADINS	7	21.21	-1	-1	-1
getorf_Tb927_11_01_v4_-_91085	Tb927_11_01_v4:147629-147949	147629	147949	-	no	106	56.81	100	MRRLSAPVVGGYCSIPHQVAYREAASATWFGGTEATGSWKRSLKGAAVCLCGIACINVCFRGNALGKVHTESDVYIPAAAFRSRTREPPADGFVDGASQFEGVSVK	93	14.72	-1	-1	-1
getorf_Tb927_07_v4_-_25837	Tb927_07_v4:1653356-1653676	1653356	1653676	-	yes	106	2.56	80.5	MDLSTTSDSVCVLQPSLAGIANLRSPLLSRSNYPGDAGHLNVVPGSSTPYHRGKPRASSVPFMGNTAVLRLRHHTAQGSAASCWDTVFHLSVPGHVPACHQQYHPR	9	29.03	-1	-1	-1
getorf_Tb927_11_01_v4_-_84954	Tb927_11_01_v4:807799-808116	807799	808116	-	no	105	83.2	100	MLTTGPLNIPRAERLCRIYFYSGFAGLPLLWFTTWLFFRHHAQHSAAIRWYTNTSLRLSVVGGLVVLLWYVVALIVLPVTSPLFALPPSQKGEWRPGFFTELVDE	168	18.5	-1	-1	-1
getorf_Tb927_09_v4_-_56225	Tb927_09_v4:459663-459974	459663	459974	-	no	103	8.86	99.68	MRGMSAVPHLITAKRINQLHLPLLFSAAMEFFTIRKRRILVVTCLCSLQKLKIGVRGWSMVGRPAPFVQVLAEVNLWVPPPSALRVVSPPLSLVRDPQVVYLV	47	47.47	-1	-1	-1
getorf_Tb927_05_v4_-_21217	Tb927_05_v4:1039320-1039631	1039320	1039631	-	no	103	7.68	91.72	MRRMERYLTVKQTRLFSLQLHLGCGAVMFPRVLLAVISRYPYRVRVDMCLWFYTSNNLEGLALFLLLDVLCTTPCRRLFFHSLLVSSVYTPKDIVLAIQQITN	7	9.33	-1	-1	-1
getorf_Tb927_09_v4_-_48359	Tb927_09_v4:1249004-1249312	1249004	1249312	-	no	102	112.69	98.71	MCTCCVVEWVAVSLEMWHQLQPVPSLATAFHICSSTAMPRLHNPLSCNRWHNKLVTVPVQLMSKLMQNVWKQMKAMRHHVNGHGKSLHSVKVSSNQLNKLSV	642	52.49	-1	-1	-1
getorf_Tb927_05_v4_+_13036	Tb927_05_v4:1360187-1360495	1360187	1360495	+	no	102	22.9	98.07	MTDTFEGILKEIHSLEEMNDMYSYQIASLMVEVKENGGDTKKEEEVLELKRRLSENLKCVSELDVLFYKYPWKKYAHLRRKSHSASSGGGAVINFPDQGKTP	30	12.45	-1	-1	-1
getorf_Tb927_05_v4_+_4081	Tb927_05_v4:402295-402597	402295	402597	+	no	100	13.52	94.1	MFCSTCVSLVGVISALMLLSYLGFVIIYVPVYRYLAITVLLLLLSYRLSVWRFLPTERAHVRRLAEKIVERRRAYALPTSEELRSDVGANALYVPAAPYL	19	14.96	-1	-1	-1
getorf_Tb927_08_v4_+_8510	Tb927_08_v4:892416-892718	892416	892718	+	no	100	9.32	100	MLPYPAAPFRLLCRRINVCVCSSPCVPHRGSLIISDFLLTFVRGMLCALVPQGGSAGWFRCVLKVRMMCDMSVGATLCVRVPGCDSYGFHCVADQNVSSV	12	13.33	-1	-1	-1
getorf_Tb927_08_v4_+_9786	Tb927_08_v4:1049855-1050154	1049855	1050154	+	no	99	56.77	100	MTNELMRPVAYFWDSVLQCVAPKSDKKTRTPKKCSEHKTKSIYRCTNAETLPSTFWFCNNSAAGQKAEKIAPQRQKAKRVHFSEKINVVLIQGINRGSV	125	22.94	2	no	no
getorf_Tb927_10_v5_+_25806	Tb927_10_v5:2828781-2829080	2828781	2829080	+	no	99	7.31	82.45	MCVGKTLILHCFSHLMLCRLLLFGLNLLMPVPASLRSSYPHCTLNGSFTERNIRRNVVGLKESASFSFSNHYFHLQVPSCVTSMRDKAQYDVPNGGAYR	21	26.58	-1	-1	-1
getorf_Tb927_11_01_v4_+_29993	Tb927_11_01_v4:3332868-3333164	3332868	3333164	+	no	98	5.42	99.33	MHNSNGGLRISASTADPQSPKPQEQKDSIHLWSWELFVDAKRKRFKPSAVTVPISFYLHYVIQSLHFPLLPHVESRSVDEHHWRESYGVGRHTHLSSP	12	22.64	-1	-1	-1
getorf_Tb927_10_v5_-_56941	Tb927_10_v5:2054826-2055119	2054826	2055119	-	no	97	82.52	100	MHLDEMLKEIQDMQEKNWTAVERTDIILAKLCAFLDKLAHSLRFMATSQPSCGAGAVCSAGVAVTTHTHGESARGLRISRDIRTAAAGRPFETEVDD	70	11.44	-1	-1	-1
getorf_Tb927_10_v5_-_56974	Tb927_10_v5:2051181-2051474	2051181	2051474	-	no	97	71.87	100	MHLDEMLKEIQDMQEKNWTAVERTDIILAKLCAFLDKLAHSLRFMATSQPSCGAGAVCSAGVAVTTHTHGESARGLRISRDIRTAAAGRPFETEVDD	58	11.72	-1	-1	-1
getorf_Tb927_11_01_v4_-_90954	Tb927_11_01_v4:163062-163349	163062	163349	-	no	95	206.56	100	MLRRSLIVRGHATSNLFAPPFSGRWFNPPHQWTMTDTFLPFFFIGFTPMAIIVYLYHAAYMPHYSHFQDKNYYASQVYTKEFIHKYKRLERWRWY	359	19.35	-1	-1	-1
getorf_Tb927_10_v5_+_25363	Tb927_10_v5:2772312-2772599	2772312	2772599	+	no	95	10.63	88.97	MPLLLPRTSSSLRATSTTISPHVVVLIRQPVQEDGRRGTGRKGARNEAEVGAGCSALEEVLYITSNRLKHRVVPQVGGKNGVGNRTGQSTLCPPN	19	16.96	-1	-1	-1
getorf_Tb927_09_v4_+_11088	Tb927_09_v4:1130728-1131012	1130728	1131012	+	no	94	5.47	77.7	MCGGDAAVERKVIEVERECLDMLYQFSDVQSAPAPTQKPRTATAEYGILIETIEYLETLHSYLARGSQEGKNSRHTVVKSVVRDLRGFKAARNL	13	25.49	-1	-1	-1
getorf_Tb927_10_v5_-_57552	Tb927_10_v5:1979950-1980231	1979950	1980231	-	no	93	92.67	98.24	MGTKENATKVVAGNYPYSSVARGEHLVSHRSPPRALKWLAPAALLFAAGGFYFTCRWNNERAKDGPCINCKRQQEIIEEVYFNKQTVQKGNRL	204	22.79	3	no	no
getorf_Tb927_09_v4_-_47095	Tb927_09_v4:1380556-1380834	1380556	1380834	-	no	92	154.63	100	MALFSCFRCGYMYEFAVSNSYCRKLTLRNDHCPRCDQLTLFRFMSVSGMVGNMPFKPIGVPGPSYATLWWRKTREGKEASAPLDAVCKSDRW	243	16.31	-1	-1	-1
getorf_Tb927_11_01_v4_-_91589	Tb927_11_01_v4:97216-97494	97216	97494	-	no	92	52.49	100	MNFVKRLVYSLAVEKGAESPLIRQVAQRTAHMERHAVKRHSLWLSAAYAEVKRDVSNLWSKLQEGARKENDPQERISHAKKSCEDKSGVPRN	93	18.53	6	no	no
getorf_Tb927_03_v4_-_30573	Tb927_03_v4:132794-133069	132794	133069	-	yes	91	41.59	100	MLSPRRRMKSTQTPFQPYRAHPAPLLRHQRMQSQLQIRVMMFARKTTTKCMAITHIFVELSAPLLEVQKQERGSSRLVLRSWHGWESFRWY	216	56.84	-1	-1	-1
getorf_Tb927_08_v4_+_18607	Tb927_08_v4:2013821-2014096	2013821	2014096	+	no	91	4.87	73.38	MVCLICDVGPANESRLFCVYVCVRFFANFHHLSPLYFYGNLKNFFNSSVRSYPLAGVDRHFFRQFDSHPFTTCRRLTCIRIKVSNDSKGHG	21	17.65	-1	-1	-1
getorf_Tb927_09_v4_-_48358	Tb927_09_v4:1249017-1249289	1249017	1249289	-	yes	90	125.4	100	MGSGLLGNVASVAAGSVIGHGISHMLFDRNAPPAQPTELQQVAQQVGNGACAAHVQTYAKCLEANEGNAAPCKWAWEIFTQCQSEQQPTQ	279	23.68	-1	-1	-1
getorf_Tb927_09_v4_-_48085	Tb927_09_v4:1266304-1266576	1266304	1266576	-	no	90	107.03	99.64	MGSGLLGNVASVAAGSVIGHGISHMLFDRNAPPAQPTELQQVTQQVGNGACAAHVQTYAKCLEANEGNAAPCKWAWETFTQCQSEQQPTQ	206	22.1	-1	-1	-1
getorf_Tb927_02_v4_-_16067	Tb927_02_v4:876706-876978	876706	876978	-	no	90	52.57	100	MDFMNTSETASSAARTAAVGAMTTDGVSRQLPSETRVEVLQRTLQLLRQEILVPYFEPVERLRVTNNRAAYVHDIVDALHRSAFGRGTEV	70	15.32	-1	-1	-1
getorf_Tb927_07_v4_+_2964	Tb927_07_v4:300051-300314	300051	300314	+	no	87	33.67	100	MATTRAPNSGTNPNGVGTCPGGKDTQEATSLPFAAFQLVMAALFILSGFAVKRMRRLSELRAQQRHERLGRVEVGFGMESGSTRLVI	30	10.99	-1	-1	-1
getorf_Tb927_09_v4_+_9845	Tb927_09_v4:991511-991774	991511	991774	+	no	87	16.09	100	MNSTAGVTRSIIMDCARRENRAMWAAFECFVSFMWSASSVMGGYIASAKGYKYTFVITALIHFIAMFVLVPAISGVRQLDRRGKVLR	29	19.46	-1	-1	-1
getorf_Tb927_03_v4_+_1605	Tb927_03_v4:140419-140682	140419	140682	+	no	87	5.06	75.56	MTVFNVTDIPRSGRTEDYLLWQVTGSSWITLKWDILSLTLRLVKCREDYLSTFCHGSRQKHPFSFQGHAPLCFRGSNISHVISSVSV	4	8.89	-1	-1	-1
getorf_Tb927_10_v5_-_45692	Tb927_10_v5:3299691-3299951	3299691	3299951	-	no	86	985.64	100	MGFFDSDLSYPTVRTERMKHKRRRLVQGPNSYFMDVKCPGCKNITVVYSHATSEVKCNGCATMLCRPTGGKAILVTGCGFRKKPDH	1481	17.58	9	no	no
getorf_Tb927_11_02_v4_-_2523	Tb927_11_02_v4:277816-278076	277816	278076	-	yes	86	49.33	87.45	MAVYPMKGVKEVKVRIKVVKKSALRQAILRTRMVQWLKYYTNQRRVGHLLLQVRKAHIDQHKSQKEQKNNMARTMRAKEGRTERIF	276	61.33	-1	-1	-1
getorf_Tb927_10_v5_-_51023	Tb927_10_v5:2698455-2698715	2698455	2698715	-	no	86	36.42	80.23	MTLFVPPSHRCAHLLLFHVFVSVSQAEGKPVVLSLGLTCVRRWCPFHFLGRKYLPGFTARGGGCNNTPIVLGAYFLPRLQPPFFTR	133	39.12	-1	-1	-1
getorf_Tb927_10_v5_-_51090	Tb927_10_v5:2692424-2692684	2692424	2692684	-	no	86	3.03	79.85	MTLHRCGMRESSMFLLPPPLSAPGRRGVLNVLLAIWWIFRRPAMREIVHRGGHQITALFISVELPSTRCRSDACDAEQREGSYRQR	8	32	-1	-1	-1
getorf_Tb927_10_v5_+_4952	Tb927_10_v5:543764-544021	543764	544021	+	no	85	6.68	70	MLIKLTFPCKIFSTPVWFFSSSFFFDTSLFFSPWARENKKGNKHYQHNAWEWCAFQLSIAGVIIRYWSYKRVKNRCSCFGPVGKC	28	45.16	-1	-1	-1
getorf_Tb927_09_v4_-_44301	Tb927_09_v4:1683106-1683363	1683106	1683363	-	no	85	2.03	78.46	MKIAILPLHSVATRFIWLLLLSLFLSLYLSFSLNVCVWRGWAFFFFCVCVFFFIIILVLSRTPCPRSQRYVYLYLGIFTRLCGDA	4	21.05	-1	-1	-1
getorf_Tb927_11_01_v4_-_60832	Tb927_11_01_v4:3394258-3394512	3394258	3394512	-	yes	84	23	100	MIHLSWVLRADWRKIILSLTVLFTDILNLALFFMTDPPSGGDGANVRWMVNFVIQRTRMRVPGRMRKAITSLLCNRWVLQSCCY	80	40.61	-1	-1	-1
getorf_Tb927_10_v5_+_35989	Tb927_10_v5:3964855-3965109	3964855	3965109	+	no	84	11.19	80.16	MALFPILFLSSFEYSVRYITKSSDYRENKRLIELPDKIKLHFHICSPPIYKEVLTKEGGLNLRKRYIIIKRACTLLEEANNFIL	43	29.05	-1	-1	-1
getorf_Tb927_07_v4_-_29832	Tb927_07_v4:1245993-1246244	1245993	1246244	-	no	83	334.44	100	MKGRGGAAKPQAGGSRGDAQDAGRAPKPQAGGAGGRRDEKEESGRVDELKSELDRRTNLIFATAKLPKNVLKAVKEVRNEATK	513	17.54	4	no	no
getorf_Tb927_08_v4_+_9785	Tb927_08_v4:1049862-1050113	1049862	1050113	+	yes	83	60.05	100	MSSCVLLPTFGIQCCSALRPNLTKKLGHLKNVVSIKPNRYTAAPTPRRCLPHFGFATIVRLAKRQKKLHRNDRKLKGCISPRK	181	44.91	-1	-1	-1
getorf_Tb927_07_v4_+_18096	Tb927_07_v4:1927606-1927857	1927606	1927857	+	no	83	26.41	96.85	MCATLWGKCIRRVDNLLCLCVCALITFVALRWLLLAPECPLLCALWCMRKCNKGLMGKECLTCWNDSSISNRSGITFVTRFPV	29	24.17	-1	-1	-1
getorf_Tb927_07_v4_+_20417	Tb927_07_v4:2168815-2169066	2168815	2169066	+	no	83	14.83	99.21	MLQNQQSENEWWELNSLPQDNTGNQPPVDGHHCPMTRPREGEEDIRAQPPSHRQKTEGNEQPRWKMSYGEGDASLTKWLRRFA	28	21.88	-1	-1	-1
getorf_Tb927_07_v4_+_586	Tb927_07_v4:56183-56434	56183	56434	+	no	83	9.58	82.28	MRVGAACWHRIIFPPSLFYFLWDASAIPLSNASHVWECGGRLLTNALREKLNCAARFFFIQKNKKKVSGGAKSVGSFGRATPR	27	37.5	-1	-1	-1
getorf_Tb927_10_v5_+_15124	Tb927_10_v5:1640037-1640288	1640037	1640288	+	no	83	4.81	74.41	MRAFYEGAYVVASVICAAFTRTAESGDIASGVCGNGTLNAFFSSLTLNLLNICRCQRVPMPTDHRDSDGVTVVPWSDVRFYQI	16	45.71	-1	-1	-1
getorf_Tb927_05_v4_-_29299	Tb927_05_v4:192041-192292	192041	192292	-	no	83	2.5	71.26	MLTTTPPTISDAEWEISLKEIRTFVKQCGRTTFSFNYCPPFGNSAVHVDGFPRFDNGELRVTFDNGQVNFADLRTSFVSFNMP	8	36.36	-1	-1	-1
getorf_Tb927_11_01_v4_-_91591	Tb927_11_01_v4:97086-97334	97086	97334	-	yes	82	14.91	86.06	MFLISGRNCRRERERKTTHRSVSHMQRKVAKTKVASRVTNGVREDYLLLWFSFSCWKSEIGGMRSYLQDMVVCTAKRYIPKV	53	42.4	-1	-1	-1
getorf_Tb927_02_v4_-_21786	Tb927_02_v4:287128-287376	287128	287376	-	no	82	13.77	98.01	MRPLRRHSIAPRRLILYACESCIAAAFYTFNVCVCACVKSLATCHPCSLVCVRRVRGGVCVKMCVFVCIFTWVCVGCVGLGT	25	26.04	-1	-1	-1
getorf_Tb927_02_v4_-_22018	Tb927_02_v4:268791-269039	268791	269039	-	no	82	13.19	94.82	MRPLRRHSIAPRRLILYACESCIAAAFYTFNVCVCACVKSLATCHPCSLVCVRRVRGGVCVKMCVFVCIFTWVCVGCVGLGT	34	34.69	-1	-1	-1
getorf_Tb927_03_v4_+_9597	Tb927_03_v4:957450-957698	957450	957698	+	no	82	7.31	80.48	MRPLRRHSIAPRRLILYACESCIAAAFYTFNVCVCACVKSLATCHPCSLVCVRRVRGGVCVKMCAVVCIFTWVCVGCVGLGT	15	30.61	-1	-1	-1
getorf_Tb927_03_v4_+_9143	Tb927_03_v4:920733-920981	920733	920981	+	no	82	6.93	84.06	MRPLRRHSIAPRRLILYACESCIAAAFYTFNVCVCACVKSLATCHPCSLVCVRRVRGGVCVKMCAVVCIFTWVCVGCVGLGT	17	32.69	-1	-1	-1
getorf_Tb927_07_v4_+_18360	Tb927_07_v4:1950691-1950939	1950691	1950939	+	no	82	6.52	79.28	MRPLRRHSIAPRRLVLYACESCIAAAFYTFNVCVCACVKSLATCHPCSLVCVRRVRGGVCVKMCVFVCIFTWVCVGCVGLGT	27	55.1	-1	-1	-1
getorf_Tb927_02_v4_+_4519	Tb927_02_v4:369467-369715	369467	369715	+	no	82	5.86	75.3	MRPLRRHSIAPRRLILYACESCIAAAFYTFNVCVCACVKSLATCHPCSLVCVRRVRGGVCVKMCVFVCIFTWVCVGCVGLGT	18	37.5	-1	-1	-1
getorf_Tb927_05_v4_+_6238	Tb927_05_v4:630812-631057	630812	631057	+	yes	81	14.97	74.6	MAAGTRGPLEGFGGLVGNPSTVVAHQSGGSSGTAAPPALRTPQQKKKFKTFGKGGRGASSLIPPRPRCLKKRRRCPPTRIF	13	10.83	-1	-1	-1
getorf_Tb927_05_v4_+_6265	Tb927_05_v4:635807-636052	635807	636052	+	yes	81	12.95	71.77	MAAGTRGPLEGFGGLVGNPSTVVAHQSGGSSGTAAPPALRTPQQKKKFKTFGKGGRGASSLIPPRPRCLKKRRRCPPTRIF	13	12.5	-1	-1	-1
getorf_Tb927_05_v4_+_6251	Tb927_05_v4:633319-633564	633319	633564	+	yes	81	11.12	78.63	MAAGTRGPLEGFGGLVGNPSTVVAHQSGGSSGTAAPPALRTPQQKKKFKTFGKGGRGASSLIPPRPRCLKKRRRCPPTRIF	5	5.75	-1	-1	-1
getorf_Tb927_10_v5_+_25804	Tb927_10_v5:2828696-2828941	2828696	2828941	+	yes	81	6.88	91.94	MVFTLFCVCVCFVLGYWCLHVALCVETGYVCGENADFTLLLSFDVVPLAAVRLESVNACPCIPALLLSALYAQWELHREKH	23	33.82	-1	-1	-1
getorf_Tb927_10_v5_-_51438	Tb927_10_v5:2641985-2642230	2641985	2642230	-	no	81	2.8	70.56	MSMLVCRIFGSILPVKPCSPIHLGERVISFLLGVCNYSGVLRYRFWGCRGRRRILCYGSAKGFQWNCNLLLSPVMKYFCAF	5	27.78	-1	-1	-1
getorf_Tb927_11_01_v4_+_5191	Tb927_11_01_v4:545679-545921	545679	545921	+	no	80	8.19	77.14	MPFERRLRVCQSGPMCPTRAATPAARYGLYQGFTGEYSRFSIFLHHSSLWLYFPLSFYNPSALVDEWMCYVGSCSITAKW	6	10	-1	-1	-1
getorf_Tb927_10_v5_-_72616	Tb927_10_v5:361699-361941	361699	361941	-	no	80	4.56	77.55	MGTAGGNFMSLCWTVRWFIHAALQRAPRPVEIKSQVKEFRFPWTPRQLLASPFFVGLKPQWVPVCRFKSVGLIVVWCTCR	7	18.42	-1	-1	-1
getorf_Tb927_10_v5_-_58552	Tb927_10_v5:1863830-1864069	1863830	1864069	-	no	79	143.35	100	MLGITPQPCGSNSDSDGDGAGQELLMASLDYELRVKALRNEAYRQALSEVAGEVYESVYTKTFCEAMRKHRTEWGITPL	138	11.33	-1	-1	-1
getorf_Tb927_01_v4_+_1196	Tb927_01_v4:129281-129520	129281	129520	+	no	79	15.22	100	MYEGFCARSRGVQFTIYLMESHYFECAIRCTSTGYRHSVCYHLPYLSYDYSKMIRVQRYEKCNNTREVQFQLLMGNIYV	28	21.71	-1	-1	-1
getorf_Tb927_10_v5_-_58985	Tb927_10_v5:1813488-1813727	1813488	1813727	-	no	79	12.29	91.74	MSNATPVTGSAANIQPNAQRVTLSAQHITDSDVLDPRFAEIVRVSVFEDHSIEMLSNGNTAEWNCVFEEYKGNHPRGPV	7	7.45	-1	-1	-1
getorf_Tb927_10_v5_+_25779	Tb927_10_v5:2826265-2826501	2826265	2826501	+	no	78	13.15	79.5	MECVFVCRRKNSMFCCPFGAGVWPLRALDSVPFLFPLPSTFCSPSQKSTKGINSLEFTRSFGCTYTHTQTQTDKQTHM	69	57.5	-1	-1	-1
getorf_Tb927_11_01_v4_-_75359	Tb927_11_01_v4:1836813-1837049	1836813	1837049	-	no	78	2.74	75.73	MLMKLKCIRSYTFISFSSFFFFAFSPSFLSLPFLFIAFIYCFHSFILFIYLPGGCFLFFSACVCAVFVCVGGFKLFFS	3	13.64	-1	-1	-1
getorf_Tb927_03_v4_+_15285	Tb927_03_v4:1579386-1579619	1579386	1579619	+	no	77	24.99	98.31	MLVSASETFKDMIHNTSSALITVAVGCVIIVLLWFTVWSTTLKDVPFIHEFFNAFTRRTGSKKKPQVRTKKCTVIFR	57	28.22	-1	-1	-1
getorf_Tb927_10_v5_-_42872	Tb927_10_v5:3617717-3617950	3617717	3617950	-	no	77	4.16	82.2	MQFLMRIGTLFLSHKGFTWGGGVGLDLQIVVDAPKRRISPPVVGCSRGCEITSPVSKTLERFEFIHWGDLNAFYESM	8	25.81	-1	-1	-1
getorf_Tb927_10_v5_-_57225	Tb927_10_v5:2020023-2020253	2020023	2020253	-	no	76	96.35	97.85	MKCCERALVMSEAVDSSAVQKARDDYMQHFSDVFSDELLKTYESDGSAAAVEQLTACIEVGVAVWGHPISIRHPLS	95	12.13	-1	-1	-1
getorf_Tb927_10_v5_-_62055	Tb927_10_v5:1485796-1486026	1485796	1486026	-	no	76	2.86	88.84	MTCQMCPLNLLSAAPLSRSLHFLFSNCNMCVVGIVSCLSNPWLSLLEGKHVHEALSVVLFFSSSFPYIKGWLRSFG	7	29.17	-1	-1	-1
getorf_Tb927_11_01_v4_-_72321	Tb927_11_01_v4:2167070-2167297	2167070	2167297	-	no	75	8.68	96.96	MRHQNHLECRGVSFVPLKDSKGKGVALTWWCGSTAATILVNGMKIILNNVEGKSKQANKQIRQRPRSLKQKGKHT	5	8.2	-1	-1	-1
getorf_Tb927_03_v4_-_27283	Tb927_03_v4:472335-472562	472335	472562	-	no	75	3.01	91.74	MCSSENLRTDFPLVEGGIPLLCPCFLKHTRFLNCFHQHFFCTLYVMKCEAVVAGEANAHIMRFVHVPATVLATAC	6	25	-1	-1	-1
getorf_Tb927_08_v4_+_18606	Tb927_08_v4:2013717-2013944	2013717	2013944	+	yes	75	2.86	84.35	MLLFICMCCYSLPLHPSLSRRSLSACGGRAFQLRKWFVLFVMLAQQMRAGCFVCMCVFVSSLTSITYHLYISMEI	7	33.33	-1	-1	-1
getorf_Tb927_11_01_v4_-_72385	Tb927_11_01_v4:2159699-2159926	2159699	2159926	-	no	75	2.74	93.91	MKRATGVSGSRKPGVSTYGGHTCEGLFPRCCSSKFAPLCGSGSIDIRCTARCREHIVWLMFGSFPSEIILSCEFT	4	20	-1	-1	-1
getorf_Tb927_07_v4_+_18141	Tb927_07_v4:1931804-1932031	1931804	1932031	+	no	75	2.13	76.96	MRREEGLGGGAGFECIFLFHSPSGAKNVSTRPRSHNEIARHTKVESTYRPSVRFFLASEVQRLLPNPNQHADVES	9	47.37	-1	-1	-1
getorf_Tb927_11_01_v4_-_88196	Tb927_11_01_v4:453324-453548	453324	453548	-	no	74	6.01	86.78	MCCVRCVPDMPFRMRRPHAFCPEVKTCAVEIGPGRHDNSHTLLPSGVCIRPAKSFSHVFRVAQDTFYVMDQGSR	11	25.58	-1	-1	-1
getorf_Tb927_04_v4_-_19369	Tb927_04_v4:1215466-1215690	1215466	1215690	-	no	74	5.05	88.99	MCRRNREGDNHSKKRSWGKDDRLWQGKCVCVCVCGGGELLEFPFFFVYTHVCIYIHALYLFMCSISSLYFCIHT	5	13.89	-1	-1	-1
getorf_Tb927_09_v4_-_36269	Tb927_09_v4:2461693-2461914	2461693	2461914	-	no	73	45.07	90.62	MVAPASDVVACVICLEQWSDPVELLPCTHIFCRGCVSTATVCPICRAEVTGLRTANRYLVDASMSLVKIEKVV	58	20.07	-1	-1	-1
getorf_Tb927_10_v5_-_51122	Tb927_10_v5:2688447-2688668	2688447	2688668	-	no	73	16.59	99.11	MTAPHWLSFLCIAPRSVNVEERMCWNGLGALRNTFRTMDKSQSWSVKSVLVCRSATGGASHPSGSPVLVCFAV	9	11.69	-1	-1	-1
getorf_Tb927_01_v4_-_19594	Tb927_01_v4:137782-138003	137782	138003	-	no	73	11.98	74.55	MKLQVEGVDSNHSSPNLSNVNIFVERYLYVNERPLCRGKNNRRLQPKTRNLRTVINFNSFILLCKDGISKLYL	2	2.82	-1	-1	-1
getorf_Tb927_10_v5_-_60793	Tb927_10_v5:1626480-1626701	1626480	1626701	-	no	73	11.76	98.21	MLGRRFLLGKVVLNLEGELYNRYSRPCANMFWRLDVCVPLLVNRAVISRSQSTSMQLNTDLDSGPKIPHCLNG	9	10.84	-1	-1	-1
getorf_Tb927_04_v4_-_28120	Tb927_04_v4:298344-298565	298344	298565	-	no	73	2.93	81.7	MRVFSCGPSVGYLPRVRPDWCSLGRCTFVWELLVACHCTSTWQKRRIWVDEGMCRISAHFGMRACSRCSRLSR	10	50	-1	-1	-1
getorf_Tb927_06_v4_+_120	Tb927_06_v4:10020-10241	10020	10241	+	no	73	2.03	73.21	MKLQVEGVDSNHSSPNLCNVNIFVERYSYVNERPLCRGKNNRRLQPKTRNLRTVINFNSFILLCKDGISRLHL	6	42.86	-1	-1	-1
getorf_Tb927_10_v5_-_45150	Tb927_10_v5:3360171-3360389	3360171	3360389	-	no	72	27.67	84.62	MCIPINASSLCAVDRSSAGALRISQAQGFIPHVATRGGGKKSTNTRVLLEASFGLNAVSPSFYRSIRSATQM	52	20.97	-1	-1	-1
getorf_Tb927_11_01_v4_+_34465	Tb927_11_01_v4:3815333-3815551	3815333	3815551	+	no	72	19.6	100	MVLALTSPAEKCASTRVNLSLHHGDKIRLPEAAAYKTVHCTKSCNGRSLQVVPRTRWCNSIQNWSKFRWWAR	67	46.85	-1	-1	-1
getorf_Tb927_11_02_v4_-_3575	Tb927_11_02_v4:182121-182339	182121	182339	-	no	72	7.35	72.4	MQNTAENEEKFSEEDTVKEKHISPILFIATPECYAPQLNLLMNSDHKEHVQRCFWFFNVGYQKEYDKNYPIY	17	29.31	-1	-1	-1
getorf_Tb927_10_v5_+_19116	Tb927_10_v5:2067741-2067956	2067741	2067956	+	no	71	97.48	100	MRALLLFFAAASLIQTVLVGGASGNSQNTVSISGDTLGGILLGSLVGGILIFAVFMLANIESPEVLGHPDR	137	21.24	-1	-1	-1
getorf_Tb927_10_v5_-_66366	Tb927_10_v5:1016474-1016689	1016474	1016689	-	no	71	9.89	79.82	MLPHEVPVALSASKVTFLLAASQPWVKSGRQSNRFLGRSSVLTLCFLLLPGLRVRKRKNRLSCIPQARANC	38	39.18	-1	-1	-1
getorf_Tb927_11_01_v4_+_29386	Tb927_11_01_v4:3258239-3258454	3258239	3258454	+	no	71	2.41	71.1	MAGSSEYSLQRLSSQTHVCANRTISDWCAFCFLTCRSFLLFFFPLSLSLCLSFFLFNMPDARAGTNAFKVV	1	7.14	-1	-1	-1
getorf_Tb927_01_v4_-_20259	Tb927_01_v4:84717-84929	84717	84929	-	no	70	28.67	73.49	MFSHNTQLFFYSRTEALCKKEGVSLKKLSFEVPNMSTSVHPSLTETTNLHRVVSLCGSFRTDGKRCECTK	48	22.54	-1	-1	-1
getorf_Tb927_02_v4_-_25759	Tb927_02_v4:549-761	549	761	-	no	70	17.27	70.7	MFSHNTQLFFYSRTEAVCKKEGVSLKNLVFEVPNIPTSVRPSLTEITNLHRVVSLCGSFRTDGKRCECTK	31	23.85	-1	-1	-1
getorf_Tb927_10_v5_+_33420	Tb927_10_v5:3653286-3653498	3653286	3653498	+	no	70	9.83	89.77	MLSLFILYFPDPQNPLKKKREKRKRERKKKKETPLPPLFPISLYRPTSHLFSPSFVYLMWLFKPVPACRK	18	36	-1	-1	-1
getorf_Tb927_07_v4_+_20392	Tb927_07_v4:2167085-2167294	2167085	2167294	+	no	69	44.88	97.64	MRTMQYDLCQPLDWCESIWGTLKHKNVTSELCASDLGCWCVVHPFLQCLVQSAALFIFMGSVKKRDVPS	71	27.73	-1	-1	-1
getorf_Tb927_02_v4_+_4321	Tb927_02_v4:352777-352986	352777	352986	+	no	69	38.31	100	MFNPKKMLEAKVQEKAEEQTKKAVDNQLQKTLGDKFSGLVPDKLKNMVAKKATSSLTDQLTKSAAGGAK	57	20.58	4	no	no
getorf_Tb927_09_v4_-_56227	Tb927_09_v4:459282-459491	459282	459491	-	no	69	10.67	88.21	MVSTYGHRGYQPREAPSPMLIIDQSNIKIKPTADWVVSWVVSALLYRPSLRCVVKPVVCTNRTQKAQLL	43	57.33	-1	-1	-1
getorf_Tb927_05_v4_+_13051	Tb927_05_v4:1361241-1361450	1361241	1361450	+	no	69	8.56	83.02	MPSVTARGCLRLPGGREKHYLVMELPLQTAVHTYVVLSVACFLQSTGVRSIISSGVVWTGRAVNRGMKG	9	18.75	-1	-1	-1
getorf_Tb927_10_v5_+_5140	Tb927_10_v5:562050-562259	562050	562259	+	no	69	7.4	85.38	MYIPRDIGEAPRISKKGRHLKGSNRFEATEGIRFNKKKSDKTEGVINNNCIKKRYIVHCPCYTRGRIDK	23	34.85	-1	-1	-1
getorf_Tb927_10_v5_+_12501	Tb927_10_v5:1367189-1367398	1367189	1367398	+	no	69	5.42	86.32	MCVLHAERAFHILFNHFFIFVLQQGKAHGATKEGKLGKATVVSIRGRTGRASTSSPTLHSFSHHCIDLP	17	39.53	-1	-1	-1
getorf_Tb927_08_v4_+_14628	Tb927_08_v4:1571855-1572061	1571855	1572061	+	no	68	17.33	85.65	MRCDSRSFQSAEEQIRSKRKYSTNLCVHIHGKVSCTRWTTLHVFFLFFNYLIFYCQKIDCMTVASIIN	32	27.83	-1	-1	-1
getorf_Tb927_11_01_v4_-_76083	Tb927_11_01_v4:1751995-1752201	1751995	1752201	-	no	68	13.52	100	MRHVCVCVCVCVCVCVCRSLASLFQYCFLMSYSPARFFFFLNKRVQHRINSCRRHSLWLTRLVALVSM	9	12.16	-1	-1	-1
getorf_Tb927_11_01_v4_+_10903	Tb927_11_01_v4:1178971-1179177	1178971	1179177	+	no	68	3.16	84.21	MESAHCVAVSVAPDIMQVSVPPNLTQCSSEPENKEVFIAPCGVASSIPASYWDTFNKIRRATILHFVL	6	26.09	-1	-1	-1
getorf_Tb927_11_01_v4_+_9475	Tb927_11_01_v4:1027628-1027834	1027628	1027834	+	no	68	3.05	79.43	MKHYEAQKRWELVTGLHVKGKVCYFTEGIENQGIGEKQPLFMGIGWRGPFEVTSTAGQCRAAERGPVH	3	14.29	-1	-1	-1
getorf_Tb927_10_v5_+_15122	Tb927_10_v5:1639997-1640197	1639997	1640197	+	yes	66	9.01	98.03	MCDFMRLPLGARFYACLLRGRLRCCKCDLCGIYSYSGERGYRFWGMRERDIECLLFIVNTQLIEHL	12	19.05	-1	-1	-1
getorf_Tb927_01_v4_+_7724	Tb927_01_v4:793703-793903	793703	793903	+	no	66	5.94	72.91	MRVKVALPLLFTHFNVCVCACVKSLATCHPCSLVCVRRVRGGVCVKMCAVVCIFTWVCVGCVGLGT	8	17.78	-1	-1	-1
getorf_Tb927_10_v5_+_12938	Tb927_10_v5:1420016-1420216	1420016	1420216	+	no	66	4.67	77.34	MLRNSKKKGNVLHTRIVVACHIRRFTSAHVPSYRIFFTPVALDTVSCEGATLTKQNKAGEKQLTAK	4	11.76	-1	-1	-1
getorf_Tb927_03_v4_+_6111	Tb927_03_v4:622514-622711	622514	622711	+	yes	65	105.03	100	MCNMNFHHLIWLLWKNILKRPKQKLAPHLRNEGGKAERVVGGRRHQTCHFAKKFVECFVQISFKL	391	55.94	-1	-1	-1
getorf_Tb927_10_v5_-_67010	Tb927_10_v5:941670-941867	941670	941867	-	no	65	49.63	97.5	MATPRTYRQDAGKQRHHKGRLGRILVPHGRISGLLWTVNPPAGVEGVAGTAALFAATHSGFGKGT	93	28.44	-1	-1	-1
getorf_Tb927_10_v5_+_6412	Tb927_10_v5:699032-699229	699032	699229	+	no	65	42.8	100	MVRTLALRLPLTIPLVTFDQASDRNERWRLYSATLASGTVDCNGTTYRITQQLRRNYCVLCTVLT	80	32.79	-1	-1	-1
getorf_Tb927_02_v4_-_22015	Tb927_02_v4:269124-269321	269124	269321	-	no	65	14.13	97	MGWHCICHVAVFAPRVFGLFAFHACASFCKCISLCAGYMFLCPVAYIKGSYSVALCASAVGLHDV	24	25	-1	-1	-1
getorf_Tb927_02_v4_-_21783	Tb927_02_v4:287461-287658	287461	287658	-	no	65	13.29	77	MGWHCICHVAVFAPRVFGLFAFHACASFCKCISLCAGYMFLCPVAYIKGSYSVALCASAVGLHDV	38	43.18	-1	-1	-1
getorf_Tb927_11_01_v4_+_32494	Tb927_11_01_v4:3598243-3598440	3598243	3598440	+	no	65	11.55	85	MWCGECPEKKKNEKHCIVRSVKARQRKWASGSWKRGLRPSCGFTYWSVEAAFRSVADFIHEGRGS	10	29.41	-1	-1	-1
getorf_Tb927_10_v5_+_7098	Tb927_10_v5:785617-785814	785617	785814	+	no	65	3.88	79.5	MSDVSSASNLAVSSINLHAYCCWGWLPPYRRALVSLSTNCGRVRGVSYYTFTWQLPHRHKRSCCV	3	13.64	-1	-1	-1
getorf_Tb927_11_01_v4_+_9839	Tb927_11_01_v4:1064703-1064900	1064703	1064900	+	no	65	3.62	77	MLFPLAFLFPSKCVLVFMCASAAACCNSVLSFTCFPFFRLSLSCVLFKSRRGPVLTQPCREARGF	10	34.48	-1	-1	-1
getorf_Tb927_03_v4_+_9140	Tb927_03_v4:920451-920648	920451	920648	+	no	65	3.3	70	MGWHCICHVAVFAPRVFGLFAFHACASFCKCISLCAGYMFLCPVAYIKGSYSVALCASAVGLHDV	9	42.86	-1	-1	-1
getorf_Tb927_10_v5_+_21450	Tb927_10_v5:2337107-2337301	2337107	2337301	+	no	64	25.82	100	MKKGNRRGRYRKRRSSRSPLFWVALAALVLLTLSTGLNVWLAVEYASKKKVETNLELAEKACGL	44	23.91	2	no	no
getorf_Tb927_09_v4_-_56228	Tb927_09_v4:458927-459121	458927	459121	-	no	64	11.14	99.49	MGTNTSISHESGAKRKDAFSCIHSTELPRQYVNANGKGWLESPFPWFSVAPLQQLGTTIFSNRF	6	8	-1	-1	-1
getorf_Tb927_10_v5_-_72026	Tb927_10_v5:427850-428044	427850	428044	-	no	64	8.84	74.11	MPLFFFCCHYYYLYSRLKGKLKTTTRICKVSKSKTSVRVFVCLCGRAEEFKKSRGGGQGKQQRK	30	34.48	-1	-1	-1
getorf_Tb927_10_v5_+_8236	Tb927_10_v5:912077-912271	912077	912271	+	no	64	6.04	92.39	MLPNGAGFSICMQPQGKCNPNVAHNSSPSKRNAASLSVRNNNNWARGERHLFCFAFLFSVLCIM	13	35.14	-1	-1	-1
getorf_Tb927_10_v5_-_71976	Tb927_10_v5:434187-434381	434187	434381	-	no	64	4.73	89.34	MLMCGYTYALRPERQRWKGQPKQRYAVDASRAGELMCSLIQCYHSSCLFFIFWCAGVLCDCPVL	12	38.71	-1	-1	-1
getorf_Tb927_09_v4_+_8486	Tb927_09_v4:835529-835720	835529	835720	+	no	63	11.77	73.71	MPHILPERWPGHNLFNLQRMSCPVLIHSQQYIPSQPLPTSVVFNPMCGLGKRTVVLMYGGFMT	10	20.83	-1	-1	-1
getorf_Tb927_02_v4_-_24975	Tb927_02_v4:54963-55154	54963	55154	-	no	63	8.22	86.6	MEDQIHLCFCAHNILHMMSHSSLYLFVQVQLICVCDMYAGVICLSCLLGVNNTFARDYPACVH	24	47.06	-1	-1	-1
getorf_Tb927_11_01_v4_+_18425	Tb927_11_01_v4:2003145-2003336	2003145	2003336	+	no	63	2.7	71.13	MVNAFYDVLISGRFGSLVLLVFSVDKVVNVGAAADVGLCGPSVLLVCVALPLGFVSTALSRSR	11	55	-1	-1	-1
getorf_Tb927_10_v5_-_71934	Tb927_10_v5:438361-438549	438361	438549	-	no	62	130.18	100	MPTGHVIYDDDGEVFEEDVTVGRGVPPDVIGRMEWPPLVAEPPTEEMKALLRKVLAELAETA	114	13.32	-1	-1	-1
getorf_Tb927_07_v4_-_22182	Tb927_07_v4:2059770-2059958	2059770	2059958	-	no	62	45.35	100	MSLAYLKRMVAECVPRMFVLSVRCLPAPVEEVFIPVADCPACMTVPLRRSRATQSESCETSL	59	21.77	-1	-1	-1
getorf_Tb927_08_v4_+_19543	Tb927_08_v4:2119861-2120049	2119861	2120049	+	no	62	37.36	100	MCKLAVKLNVHERARQAVLCLGACVYDCFLESKGCWSRRLAHFTLVDAAGKSPTDKTFGSVK	72	30.38	-1	-1	-1
getorf_Tb927_04_v4_+_6085	Tb927_04_v4:587662-587850	587662	587850	+	yes	62	29.59	95.81	MAARLPAIQLLLLFALMRWMTGGIYWKRRRRCLVDSDQRRRPFEGVLVFVFHHFPFHHNSSQ	105	48.61	-1	-1	-1
getorf_Tb927_03_v4_+_11138	Tb927_03_v4:1123656-1123844	1123656	1123844	+	no	62	16.59	87.96	MEGKRDCLVSVEQFFRRVHCSHAFCGTENPTAARRQVNRALVWMAGGDRASGKDGDAGKRGR	13	11.82	-1	-1	-1
getorf_Tb927_05_v4_-_22273	Tb927_05_v4:917711-917899	917711	917899	-	no	62	16.09	100	MRCYTPHTGVFDIICTHRCGITSTSLFGGEMTTWGFQMCHISMWHNALYQITKPYHRETLLC	52	49.52	-1	-1	-1
getorf_Tb927_02_v4_-_16161	Tb927_02_v4:867017-867205	867017	867205	-	no	62	15.83	94.76	MSMDTRMVNFGFTRAALLCGLLYLLTAVCSLHVTAADGDDGRVIVNVKEYFSMPNTVCIYML	44	47.31	-1	-1	-1
getorf_Tb927_02_v4_-_16376	Tb927_02_v4:843894-844082	843894	844082	-	no	62	10.46	98.95	MSMDTRMVNFGFTRAALLCGILLLLTAVCSLHVTAADGDDGRVIVNVKEYFSMPNTVCIYML	14	21.21	-1	-1	-1
getorf_Tb927_10_v5_+_25380	Tb927_10_v5:2774767-2774955	2774767	2774955	+	no	62	7.42	73.82	MAFLFFPFFCFERLSAHHLPCLVLLAILYNTGDRSIEFIVRSFAGTCCNCVFIVYRLVSPEV	22	33.33	-1	-1	-1
getorf_Tb927_09_v4_+_7527	Tb927_09_v4:726339-726527	726339	726527	+	no	62	5.79	88.48	MHLVLLTHAKGLGLDPCGLYKSQLGFRESVALECERDIFAALQLPYVEPIHRHAYCRVHNLF	5	12.82	-1	-1	-1
getorf_Tb927_05_v4_+_11169	Tb927_05_v4:1170022-1170210	1170022	1170210	+	no	62	5.18	79.58	MVVVGHVFSPSPSRIKHAQSRVCTGGLMCQRNGCGCGRWYHRIQPQVPATPSFKGTCIRKQR	4	11.76	-1	-1	-1
getorf_Tb927_09_v4_+_17432	Tb927_09_v4:1773476-1773664	1773476	1773664	+	no	62	4.4	73.3	MDMMSRLRGVGNLRIIGAVYATRDEGVFFVFFLLETCSLLGRSNICCVAGVMKDKTAKNKTR	1	5.56	-1	-1	-1
getorf_Tb927_02_v4_+_262	Tb927_02_v4:19713-19901	19713	19901	+	no	62	4.04	89.53	MSAIFILFILLILVMRIIVRIMIMIGVCCDCVYTNIIRVVVWNNWKPKIEALKTILRILYEK	1	4.17	-1	-1	-1
getorf_Tb927_07_v4_+_18138	Tb927_07_v4:1931622-1931807	1931622	1931807	+	yes	61	53.49	100	MPSISVSSPLLAVVYEQLHPLLCHLLDETAGNWCRKGFGGSSVRRVWRPYTRPTNTIASPP	134	37.75	-1	-1	-1
getorf_Tb927_02_v4_+_3232	Tb927_02_v4:248101-248286	248101	248286	+	no	61	22.13	72.87	MSLLQITLSSEAPSEKKKRHVVGALSPIIDEMMMLNCQPVTSPTVTHSLSFLIENKKKVTC	25	22.73	-1	-1	-1
getorf_Tb927_09_v4_+_7551	Tb927_09_v4:728833-729018	728833	729018	+	no	61	21.45	85.11	MVVKRRGNGRLGKPPTDTGVSENSTGGTPPPESASQRGGAKQTTVASAMEVLPFVFLWCLD	27	23.68	-1	-1	-1
getorf_Tb927_11_01_v4_-_84252	Tb927_11_01_v4:889163-889348	889163	889348	-	no	61	16.93	100	MPLIKKVNITPKSVYFLNPDILDTFYPFAVARAVDCLKIDAEAPLLPCLRKLNWSLRALFW	36	34.29	-1	-1	-1
getorf_Tb927_10_v5_+_6246	Tb927_10_v5:679040-679225	679040	679225	+	no	61	14.04	93.62	MPWDNAWIAGKSRRKYMMNNTDIRGANRKRDFFTFLYSARCACYVRTCYFFRDCIASLILT	22	28.21	-1	-1	-1
getorf_Tb927_08_v4_-_27994	Tb927_08_v4:1982545-1982730	1982545	1982730	-	no	61	11.41	100	MNSGILCRGMFGASITEEGGGLSGNRVRWRVYVDQGETPQRVRERVLAHAYPPSKDSKYFS	24	26.97	-1	-1	-1
getorf_Tb927_11_01_v4_+_18002	Tb927_11_01_v4:1961049-1961234	1961049	1961234	+	no	61	7.58	100	MLCQAIHWQLRCFPVTREPRWFSWLSTLSRKRSCNPNCHLQLRIQEHTSVWCKPTISREER	12	24.49	-1	-1	-1
getorf_Tb927_02_v4_-_23310	Tb927_02_v4:174056-174241	174056	174241	-	no	61	6.74	80.32	MTMQEILCYTFMEGQGHLCFCAHNILHMMSHSSFHLFVKVQLMCLRYVCWCYLFELFIGCE	11	28.95	-1	-1	-1
getorf_Tb927_10_v5_-_48326	Tb927_10_v5:2996068-2996253	2996068	2996253	-	no	61	5.06	80.32	MLQFFFCGKMKVIIQVNNTSAPLCHLLSVFGFGFVTICTPYSCYAGTFHSVNPLPTIQGAK	14	40	-1	-1	-1
getorf_Tb927_10_v5_+_15962	Tb927_10_v5:1732303-1732488	1732303	1732488	+	no	61	3.64	72.34	MHFQYTHTHMHIHFPSSICTVAPQRMPTTLVRMMRLPSYYWKTSLNPDAFYHAALTILHCG	8	32	-1	-1	-1
getorf_Tb927_11_01_v4_+_28726	Tb927_11_01_v4:3180031-3180216	3180031	3180216	+	no	61	2.57	72.34	MVTESRRRKGKKRMRKDNYAQHFNYYYYYYIIITIIIVCSFVYFLATYTRTFHCFGTDHMN	1	5.88	-1	-1	-1
getorf_Tb927_04_v4_-_30692	Tb927_04_v4:34253-34435	34253	34435	-	no	60	62.48	92.97	MHHKHLWRRFLTSSGIFILQWETIITEHARIYSYNRPDHALDFWLNIYINIHFFSDDNAK	245	63.31	-1	-1	-1
getorf_Tb927_10_v5_-_65780	Tb927_10_v5:1083827-1084009	1083827	1084009	-	no	60	26.02	98.38	MVMFLATAPLGAIELFNQRAGCSIRRHPGEILFVSEKKKIRLVCRHPSVLCLTKPSAGWT	64	46.72	-1	-1	-1
getorf_Tb927_06_v4_+_10211	Tb927_06_v4:985138-985320	985138	985320	+	yes	60	10.21	100	MKKLRGRHPLRSVIFEENYRIETGVSYTALDESFPVVHGFFFRIEGGKVHFCRRASEFST	13	17.81	-1	-1	-1
getorf_Tb927_07_v4_+_16786	Tb927_07_v4:1790396-1790575	1790396	1790575	+	no	59	73.57	97.8	MVSVLLWPLRVRWTLGAGTDTSVLTDLKKRQKTSQLFPKESKVYPLKSSADLSLCTRAG	126	29.44	-1	-1	-1
getorf_Tb927_11_01_v4_+_1765	Tb927_11_01_v4:182562-182741	182562	182741	+	no	59	32.07	78.57	MVSVVLWPLRVRWTLGAGTDTSVLTDSKKRQKTSQLFPKESEVYPLKSSADLSLCTRAG	72	35.29	-1	-1	-1
getorf_Tb927_11_01_v4_+_33186	Tb927_11_01_v4:3674193-3674372	3674193	3674372	+	no	59	18.05	97.25	MPSCAFLRNPNACLMLKDLVIFILGQRGIAHISSPTVPLQKQKYLFSLSVRDEGDGCKG	13	28.89	-1	-1	-1
getorf_Tb927_10_v5_-_73320	Tb927_10_v5:278456-278635	278456	278635	-	no	59	10.86	78.57	MELLHETVLMHIERDKGLTERSIQKSILLLLQQKEELSVPVMTKCLKQIEIEGFSKVVS	10	16.95	-1	-1	-1
getorf_Tb927_11_01_v4_+_4068	Tb927_11_01_v4:438941-439120	438941	439120	+	yes	59	10.19	75.82	MCFISTGRSRHAISCFKYFLSLIFSSVQHLKLLLLLFVGRKAWVCPFSSWIGNVHIKSI	41	61.19	-1	-1	-1
getorf_Tb927_11_01_v4_+_41076	Tb927_11_01_v4:4488483-4488662	4488483	4488662	+	no	59	6	95.6	MSLHSCSVAPLSFDLYARTTLPCCPAVTVTGHTERNSFLTPRKIFVSCKCPLSKGTQTQ	15	50	-1	-1	-1
getorf_Tb927_10_v5_+_19617	Tb927_10_v5:2124792-2124968	2124792	2124968	+	no	58	70.64	100	MEYRIKVRNEILVSTHNGPTFVGCGSFQPLSVLTSRADVVCGSNSRLSAPQYSNSVGN	149	33.71	-1	-1	-1
getorf_Tb927_10_v5_-_45711	Tb927_10_v5:3296457-3296633	3296457	3296633	-	no	58	60.59	80.45	MHSVCAHAKIRFVTTFWYQRHSMSCHSFLFIRFLYPFVYLLTNLKKRMGGATISKQQP	94	19.38	-1	-1	-1
getorf_Tb927_01_v4_-_18503	Tb927_01_v4:239995-240171	239995	240171	-	no	58	30.96	98.88	MSLQPHKVDGSLLLLSVESCRDCVMLRKQDVLDAPETLIFVGASFFLWVLRTYIYLFF	31	17.51	-1	-1	-1
getorf_Tb927_03_v4_+_15768	Tb927_03_v4:1620338-1620514	1620338	1620514	+	no	58	6.36	81.56	MSEAITRGENLNAVYHNWFLPLVGEGWINMSEEVSFMQDKHLMLITATNRTRMTNVNE	4	10.26	-1	-1	-1
getorf_Tb927_09_v4_-_54014	Tb927_09_v4:690095-690271	690095	690271	-	no	58	5.11	85.47	MEAARRQEKFPAWFFFWRNETVRMISGMAERLHQPNERRGWCRIEQIMRSRRPLHTHT	4	12.12	-1	-1	-1
getorf_Tb927_06_v4_-_21957	Tb927_06_v4:1060409-1060585	1060409	1060585	-	no	58	3.28	70.95	MPKGNIKGKRNGKEAVYHMFLHIYICVCVCLRCPISNGHECGSRVWGYFCSPNLSLFL	4	28.57	-1	-1	-1
getorf_Tb927_09_v4_+_22198	Tb927_09_v4:2280983-2281159	2280983	2281159	+	no	58	3.11	84.36	MHYSDLRSDHFFDQLQCWKFAFFHQFLMFSAFSPSLYFLLLRYDNNRCYCLILLVHSV	8	38.1	-1	-1	-1
getorf_Tb927_01_v4_+_5639	Tb927_01_v4:582778-582954	582778	582954	+	no	58	2.68	74.86	MKMFVSRPLSPSSFCHFVLLCLCFVVVFFNFFFLPRLCTSARHSIQRATDSRGGGKGI	5	31.25	-1	-1	-1
getorf_Tb927_11_01_v4_-_60465	Tb927_11_01_v4:3435919-3436095	3435919	3436095	-	no	58	2.23	70.39	MLLEVFSLLLAFVLHYILLCNFFVIRSSGVRPFPLTTLVVTWEEYRAECHTSGVWMRR	7	50	-1	-1	-1
getorf_Tb927_05_v4_-_29222	Tb927_05_v4:198836-199012	198836	199012	-	no	58	2.18	86.59	MQHVRCFWCKTRILAQPAQCCMFVHKLCIIAYFHVKYAFMRMIVQKQCYNATCKVFLV	3	18.75	-1	-1	-1
getorf_Tb927_07_v4_-_23440	Tb927_07_v4:1921573-1921746	1921573	1921746	-	no	57	113.19	100	MEIQNFPFSLSKTLPPGAGWTNVPRCRGSINTLISWAQHSVVVSRQSNSPKFMIHKV	185	32.23	-1	-1	-1
getorf_Tb927_07_v4_-_21402	Tb927_07_v4:2156097-2156270	2156097	2156270	-	no	57	37.27	99.43	MCKHLGEGCESTVATAVKKPCYLRGGGDDFFFLNGLHHCVSPTCFGGSRSELASVIG	39	22.81	-1	-1	-1
getorf_Tb927_04_v4_+_6087	Tb927_04_v4:587851-588024	587851	588024	+	yes	57	30.82	100	MGTFHPVSDGMIMMVMINIIIIILMVMMMMMMMIRTVSFMYTVRSRLLAPASEWRNG	80	50.31	-1	-1	-1
getorf_Tb927_10_v5_+_1834	Tb927_10_v5:197309-197482	197309	197482	+	no	57	16.34	100	MAGLGFHWEMGVLAVTSQLAAICFPSSPVTKFIMIHRNSVIVLTGTGIFILKVLSHE	22	25.58	-1	-1	-1
getorf_Tb927_06_v4_+_2599	Tb927_06_v4:208262-208435	208262	208435	+	no	57	6.61	100	MDESNLGSAAFLLAPAVRKGIMPFTSISFLGRLVEVPSSVPLTPLFPGLNTPPAKNK	5	11.9	-1	-1	-1
getorf_Tb927_02_v4_-_23838	Tb927_02_v4:136139-136312	136139	136312	-	no	57	5.69	78.98	MFFGGEGKGKRGVVVSRTAFCLLEAVKGGKNKPTCQTGMTFRKTCTVETGEGKVTEG	2	7.14	-1	-1	-1
getorf_Tb927_10_v5_+_20599	Tb927_10_v5:2238127-2238300	2238127	2238300	+	no	57	2.72	72.73	MRAVTSVRKGSAGRINKRKRNVFPSTTLVGRLSANKSKAIFLFDLVGGSAKQNDEKK	4	22.22	-1	-1	-1
getorf_Tb927_10_v5_-_70180	Tb927_10_v5:623404-623574	623404	623574	-	no	56	8.8	98.84	MVDKDENILANATRLCGVTMWRRIGVRARKCRAYSDVTVTLLRLAFHSHDMHYTSV	5	12.5	-1	-1	-1
getorf_Tb927_10_v5_-_72615	Tb927_10_v5:361739-361909	361739	361909	-	yes	56	6.25	93.64	MLDREVVHSRRVATCTTPRRNKVSSEGVSVSLDPTATAGLSVFCGPEAAVGASMSF	12	35.29	-1	-1	-1
getorf_Tb927_02_v4_-_22014	Tb927_02_v4:269180-269347	269180	269347	-	yes	55	16.06	96.47	MCGIACGHIWAGIVFAMLPFLLLASSDCLLSMRALLFASVFPCVQDTCFFVLLHI	41	45.05	-1	-1	-1
getorf_Tb927_02_v4_-_21782	Tb927_02_v4:287517-287684	287517	287684	-	yes	55	15.32	78.82	MCGIACGHIWAGIVFAMLPFLLLASSDCLLSMRALLFASVFPCVQDTCFFVLLHI	31	35.63	-1	-1	-1
getorf_Tb927_08_v4_-_28138	Tb927_08_v4:1964463-1964630	1964463	1964630	-	no	55	5.82	76.47	MQLFSPSSTYSSDRATTTIVCYNFGFSWAVTSICNEPVTVCCRLSILNRKIVAAT	9	25	-1	-1	-1
getorf_Tb927_09_v4_-_55978	Tb927_09_v4:484293-484460	484293	484460	-	no	55	5.49	72.94	MNVPTTTYMYMYVCVFVSTYIRLISRKYKRGQAYIYTFMYSFDCSCFGVYACLLF	3	10.71	-1	-1	-1
getorf_Tb927_07_v4_+_18135	Tb927_07_v4:1931282-1931449	1931282	1931449	+	no	55	4.4	90.59	MEGGNAQTYLAFPCLRTLSHRTSSHKMFACCSNHPAQSMRSYPCLRVTLRIMAEE	15	51.72	-1	-1	-1
getorf_Tb927_09_v4_+_22801	Tb927_09_v4:2347417-2347584	2347417	2347584	+	no	55	2.99	87.65	MCWCLLVFVFVCVCVLVGGGEEKVTLIPSSLNRCRGLAVSSSFYLASLCFFLFYF	5	35.71	-1	-1	-1
getorf_Tb927_10_v5_+_12631	Tb927_10_v5:1384259-1384426	1384259	1384426	+	no	55	2.19	91.18	MYKCICDLSFTFRSAAPFRSVFPSSSSFRWCRSFDLPNSTFVFFIFVLLIPHSHD	2	18.18	-1	-1	-1
getorf_Tb927_11_01_v4_+_22253	Tb927_11_01_v4:2416361-2416525	2416361	2416525	+	no	54	23.75	94.01	MLLYLAFCLMLSDFPSDMQKHAGKDKVRRFFRCFGMFAALWLGAALMAVLGKWV	30	22.06	-1	-1	-1
getorf_Tb927_10_v5_-_61656	Tb927_10_v5:1528786-1528950	1528786	1528950	-	no	54	20.24	100	MTVPQGFHTIRSFVSFHPSLFHIFPLPLPLIRSDNSRKGGGRWDGKRGGDGYLR	16	16.16	-1	-1	-1
getorf_Tb927_07_v4_-_32557	Tb927_07_v4:952682-952846	952682	952846	-	no	54	10.77	98.8	MGCYLHHRIASVPPRTRQDADSALAYWRSCQPIPRQCVKAAHLLQAAGAQITLP	38	58.46	-1	-1	-1
getorf_Tb927_11_01_v4_-_52426	Tb927_11_01_v4:4326758-4326922	4326758	4326922	-	no	54	10.63	98.2	MTAKKKGKKEKKGTKAKGINGRKCVAYILYLKAGGKHEHPNAHIRKCTQIHINI	5	9.43	-1	-1	-1
getorf_Tb927_10_v5_+_35716	Tb927_10_v5:3932285-3932449	3932285	3932449	+	no	54	3.73	76.05	MLFLVMSPRSLPSIKLRSLLLVARVKSINNAIIRERGEKGKATGRLRKKGIQQI	1	4.55	-1	-1	-1
getorf_Tb927_10_v5_+_7655	Tb927_10_v5:847731-847895	847731	847895	+	no	54	3.63	98.2	MKEEPSKVSQWSAFVTITHGRLLFPSSPRKWHASQSIVASFFPFPYFFFVSFEK	6	28.57	-1	-1	-1
getorf_Tb927_09_v4_-_44304	Tb927_09_v4:1682949-1683113	1682949	1683113	-	yes	54	3.13	94.01	MRECASMCACAQDSDKTYYYYYYYYYDRGCNLRDTPHGDSLWLNFCFLTTRIDY	2	11.11	-1	-1	-1
getorf_Tb927_11_01_v4_-_90952	Tb927_11_01_v4:163096-163257	163096	163257	-	yes	53	147.39	100	MDNDRHVSAVFLYWVYPNGDYRVFVSCSIHAALLALPGQELLRVTGVHKGVYS	144	18.23	-1	-1	-1
getorf_Tb927_02_v4_+_3272	Tb927_02_v4:250920-251081	250920	251081	+	no	53	104.24	100	MQEGRCKFKKLSFEVPNMSTSVHPSLTEITNLHRVVSLSGSFRTGGKRCECTK	91	18.13	-1	-1	-1
getorf_Tb927_06_v4_+_314	Tb927_06_v4:23559-23720	23559	23720	+	no	53	65.98	98.17	MKEGRCKFKKLSFEVPNMSTSVRPSLTETTNLHRVVSLSGSFRTGGKRCECTK	56	14.74	-1	-1	-1
getorf_Tb927_04_v4_-_31140	Tb927_04_v4:549-710	549	710	-	no	53	43.34	97.56	MQEGRCKFKKLSFEVPNMSTSVHPSLTETTNIHRVVSLSGSFRTDGKRRECTK	52	25	-1	-1	-1
getorf_Tb927_04_v4_-_30700	Tb927_04_v4:33778-33939	33778	33939	-	no	53	35.19	96.34	MQEGRCKFKKLSFEVPNMSTSVHPSLTETTNLHRVVSLSGSFRTDGKRRECTK	57	33.53	-1	-1	-1
getorf_Tb927_02_v4_-_23317	Tb927_02_v4:173751-173912	173751	173912	-	no	53	23.8	78.05	MQEGRCKFKKLSFEVPNMSTSVRPSLTETTNLHRVVSLSGSFRTGGKRCEWTK	35	25.18	-1	-1	-1
getorf_Tb927_10_v5_-_75765	Tb927_10_v5:37348-37509	37348	37509	-	no	53	23.24	72.56	MQEGRCKFKELVFEVPNMSTSVRPSLTETTNLHRVVSLSGSFRTDGKRCECTK	33	25.19	-1	-1	-1
getorf_Tb927_06_v4_+_7625	Tb927_06_v4:711429-711590	711429	711590	+	no	53	10.3	91.46	MRNLSALHVRCIFNVLDRSTTVTQLLPSGCHYRFDRSSTTQRVYIMNNSQHNT	5	8.47	-1	-1	-1
getorf_Tb927_06_v4_-_20143	Tb927_06_v4:1254309-1254470	1254309	1254470	-	no	53	9.04	92.68	MEGIRSTEVAGKRGQEEGTGTSDVSVAPFRFIITKQVERDLVCTKVGKVCVSE	5	11.11	-1	-1	-1
getorf_Tb927_08_v4_+_19542	Tb927_08_v4:2119886-2120044	2119886	2120044	+	yes	52	41.18	100	MCTSEHAKRCFVWVPVFMIAFWKARGVGPEGWHILPWWTPQASRPPTKPSAA	112	54.11	-1	-1	-1
getorf_Tb927_10_v5_+_4180	Tb927_10_v5:452301-452459	452301	452459	+	no	52	10.44	95.65	MEANCHHMNTGISTTVGSCWGAIVSALLDVEDIYVCEAQINTRICGYFMFYS	6	10.17	-1	-1	-1
getorf_Tb927_09_v4_+_28859	Tb927_09_v4:2941137-2941295	2941137	2941295	+	no	52	7.57	72.67	MLCLHQQCACIFTLCVCMFLSVLLRVTLCGTIYTYIRQCSNYFLVHCVAMFV	10	22.73	-1	-1	-1
getorf_Tb927_06_v4_+_10215	Tb927_06_v4:985563-985721	985563	985721	+	yes	52	3.74	86.96	MLFGKCFFFSVPSSGGKECDSHFVFFRCDGLQCEYLTDTSSLIMSSYQHHLF	6	28.57	-1	-1	-1
getorf_Tb927_11_01_v4_+_9840	Tb927_11_01_v4:1064774-1064932	1064774	1064932	+	yes	52	3.09	95.65	MLQLCPLFYLLSFLSTVPFLRALQKQEGASAHTAVQGSQRFLVRNKVKDGYR	3	17.65	-1	-1	-1
getorf_Tb927_02_v4_+_11884	Tb927_02_v4:1122552-1122710	1122552	1122710	+	no	52	2.99	72.67	MNSHTLTLLLVSPTVMFNSSLRGSMSGCNDGCRFIKGSCVILISEYVNGVVL	2	13.33	-1	-1	-1
getorf_Tb927_10_v5_-_60932	Tb927_10_v5:1612734-1612892	1612734	1612892	-	no	52	2.88	70.19	MIRCVRARQLRGGRGLCFVVRTFRCLQLRSILNCHSTVFDNCPPCLNPSALS	1	6.25	-1	-1	-1
getorf_Tb927_02_v4_+_12039	Tb927_02_v4:1132648-1132806	1132648	1132806	+	no	52	2.28	76.4	MNSHTLTLLLVSPTVMFNSSLRGSMSGCNDGCRFIKGSCVILISEYVNGVVL	2	15.38	-1	-1	-1
getorf_Tb927_10_v5_-_43230	Tb927_10_v5:3580070-3580225	3580070	3580225	-	no	51	80.86	88.61	MQQADYYAILGVPRTASKDGIREAYKLKALELHPDKNPEGEAIFKLVVNSW	30	6.91	-1	-1	-1
getorf_Tb927_10_v5_-_57504	Tb927_10_v5:1985680-1985835	1985680	1985835	-	no	51	10.31	99.37	MKLKREGDRRTHKCLRGEPSLFFFFVARVTGHWHHFFFNFSLLSAHSTHPW	28	38.89	-1	-1	-1
getorf_Tb927_11_01_v4_-_90855	Tb927_11_01_v4:175182-175337	175182	175337	-	no	51	7.25	89.87	MQLNAPPNDCHCGGHSFVVSLDVLAHLFGHVSLRRHNHLFMLSGLKCCVSM	4	13.33	-1	-1	-1
getorf_Tb927_10_v5_-_65799	Tb927_10_v5:1081997-1082152	1081997	1082152	-	no	51	6.71	96.2	MFLSESRSSDLMRLTGAELVCHPNHSSFCCLLLLMVIWFTYRHRPPPKRSL	7	20.59	-1	-1	-1
getorf_Tb927_09_v4_+_10424	Tb927_09_v4:1058201-1058356	1058201	1058356	+	no	51	5.82	100	MLGNLIEGTMNILTYSSDCFSLWHRTEPTHIFKSSTRKVCLVEPMCLTSPY	4	12.12	-1	-1	-1
getorf_Tb927_10_v5_-_64681	Tb927_10_v5:1203032-1203187	1203032	1203187	-	no	51	5.66	81.01	MSLSGLPSERGRICVPRSPPVGFSCVTGLYAHSIVWYCCELFLPHLCVPAW	9	23.08	-1	-1	-1
getorf_Tb927_09_v4_-_56130	Tb927_09_v4:466572-466727	466572	466727	-	no	51	4.66	96.2	MLGTCTKLLWWHRTEIHREINGAAAIGKKARRSETKCIWVVQLATRGRQGQ	8	38.1	-1	-1	-1
getorf_Tb927_06_v4_-_28812	Tb927_06_v4:342045-342200	342045	342200	-	no	51	3.31	87.34	MAASVSRMVFCRSKAWQRCSGANGAYNYAFGRVKCVPRMQTSPVAAGATNT	3	18.75	-1	-1	-1
getorf_Tb927_09_v4_+_8485	Tb927_09_v4:835437-835589	835437	835589	+	yes	50	52.79	100	MKQVCALAQEKTKGMMLFYPRCFVVRLIVLQCPTYCPKGGPGTICSIFRG	55	24.55	-1	-1	-1
getorf_Tb927_08_v4_+_20490	Tb927_08_v4:2226092-2226244	2226092	2226244	+	no	50	46.34	89.68	MYTYIYKPSAEWFKHEPVYWVLHQTYRSLLVAVTFFCSNECRPCRSSLSR	112	64.74	-1	-1	-1
getorf_Tb927_11_01_v4_+_32496	Tb927_11_01_v4:3598443-3598595	3598443	3598595	+	no	50	33.88	85.16	MYVDHPPFGGELFGYPVAIETSREQLLESCQIVFRSATNERSGCGSVRNR	56	31.11	-1	-1	-1
getorf_Tb927_02_v4_+_3491	Tb927_02_v4:270577-270729	270577	270729	+	no	50	9.05	76.13	MNLYMQQYTSRNPFNTQTDFPIFSTRKEGSRHRRAGRSPSCRSAYSWYVF	18	38.3	-1	-1	-1
getorf_Tb927_01_v4_-_20254	Tb927_01_v4:85022-85174	85022	85174	-	no	50	8.37	98.71	MEGQGHLCFCAHNILHMMSHSSFYLFVQVQFICLRYVCWCYLFELFIGCK	13	31.71	-1	-1	-1
getorf_Tb927_06_v4_+_309	Tb927_06_v4:23264-23416	23264	23416	+	no	50	8.12	100	MEDQRHLCFCAHNILHMMSHSSLYLFVQVHLICLRYVWWCYSFELFIGCE	15	39.47	-1	-1	-1
getorf_Tb927_09_v4_-_56223	Tb927_09_v4:460146-460298	460146	460298	-	no	50	7.88	88.39	MLWVVGVPLPVYHQRKKLRDCQIIEGGVKLLKPITMPMTHQKRKECPRNG	26	68.42	-1	-1	-1
getorf_Tb927_02_v4_+_3266	Tb927_02_v4:250624-250776	250624	250776	+	no	50	6.92	93.55	MEDQGHLCFCSHNILHMMSHSSLYLFVQVQLMCLRYVCWCYSFELFIGCE	11	33.33	-1	-1	-1
getorf_Tb927_03_v4_+_15286	Tb927_03_v4:1579516-1579668	1579516	1579668	+	yes	50	6.67	70.32	MFLSFMNFLTHLLDARGQKKNRKYARKNVPSSSGDLQFFFKKRKKNKNKK	6	21.43	-1	-1	-1
getorf_Tb927_11_01_v4_+_11966	Tb927_11_01_v4:1300484-1300636	1300484	1300636	+	no	50	6.65	97.42	MCSDTHMFRTPEYSGVWEWFRPKKCDERGPKDVHVSMFELMQLISYFLPQ	2	11.11	-1	-1	-1
getorf_Tb927_10_v5_+_7099	Tb927_10_v5:785669-785821	785669	785821	+	yes	50	3.13	75.48	MPTVVGVGCHRIDGHWCLCPLTVVECVVCRTTPLHGSCHTDTSEVVVCNT	6	35.29	-1	-1	-1
getorf_Tb927_02_v4_-_25753	Tb927_02_v4:855-1007	855	1007	-	no	50	2.02	73.55	MEDQGHLCFCAHNILHMMSYSSLYLFVQVQLICLRYVWWCYLFELFIGCE	5	45.45	-1	-1	-1
getorf_Tb927_10_v5_+_20597	Tb927_10_v5:2237932-2238081	2237932	2238081	+	no	49	718.94	100	MIYDITTPQYQQFLRSCGRRREDYVKGSSTGFSGNKQTTKPAGAASTGL	305	9.67	3	no	no
getorf_Tb927_09_v4_-_48082	Tb927_09_v4:1266450-1266599	1266450	1266599	-	yes	49	167.7	99.34	MYTCSVVEWVAVSLEMWHQLQPVPSLDTAFHICSSTAMPRLHNPLSCNR	395	44.94	-1	-1	-1
getorf_Tb927_09_v4_-_47096	Tb927_09_v4:1380492-1380641	1380492	1380641	-	yes	49	65.38	89.47	MPHYGGVKLGKERKHLLHLMPSARAIVGELFGCLFRTIFLSSRCCRVVM	139	48.77	-1	-1	-1
getorf_Tb927_10_v5_-_58419	Tb927_10_v5:1880026-1880175	1880026	1880175	-	no	49	34.01	78.29	MFVASSDGVCNTGGCSFLAIVNRHRLCCGCAFSKAQTAHVTRFLYPFVW	30	15.54	-1	-1	-1
getorf_Tb927_10_v5_+_25946	Tb927_10_v5:2845206-2845355	2845206	2845355	+	no	49	33.53	100	MTNERYDHTTSGRRRGSNNWKKYGNLQPCMTHYLSGEAGVYMRNRFFHN	64	41.29	-1	-1	-1
getorf_Tb927_11_01_v4_+_26576	Tb927_11_01_v4:2933390-2933539	2933390	2933539	+	no	49	22.99	96.71	MEKSPLTAVQAQPLTGRRYNTCLKMLPCPLTVDVKCLCGRVGYRTYALV	89	71.2	-1	-1	-1
getorf_Tb927_03_v4_+_15658	Tb927_03_v4:1612505-1612654	1612505	1612654	+	no	49	17.7	96.05	MLIYDMKMGHVCFAQTSFPHEHTMKDSHTERKLGPSCDVELVWKAPGGR	6	6.32	-1	-1	-1
getorf_Tb927_05_v4_-_22269	Tb927_05_v4:917926-918075	917926	918075	-	no	49	7.18	81.58	MCSPFFEKIYIYIYIYEVDFPHSSLHIQMLVMCSRLYIGKYDVLIVNKA	7	16.67	-1	-1	-1
getorf_Tb927_04_v4_-_20429	Tb927_04_v4:1109251-1109400	1109251	1109400	-	no	49	4.64	73.03	MYYRYKAAVRVCKAFGINAGRHTSFISFAIPEYSLYPRRKRELPLPLPS	2	14.29	-1	-1	-1
getorf_Tb927_10_v5_-_64082	Tb927_10_v5:1269188-1269337	1269188	1269337	-	no	49	4.41	74.34	MFKKKKQKKKGGAHTSNEDQKMRKIKKKGKNEKMKKKKKKNKKNEKMKK	4	17.39	-1	-1	-1
getorf_Tb927_11_01_v4_+_10816	Tb927_11_01_v4:1171172-1171321	1171172	1171321	+	no	49	3.44	80.26	MESAHCVAVSVALDIMQVSVPPNLTQCSSESENKEVFSAPFPVVNLVNS	7	41.18	-1	-1	-1
getorf_Tb927_01_v4_+_8032	Tb927_01_v4:821351-821500	821351	821500	+	no	49	3.12	82.24	MRLFCLPSIFRPSVGLCVVASVASGTDPICRADGGMKVEGIYVGRGQWF	5	31.25	-1	-1	-1
getorf_Tb927_09_v4_-_57259	Tb927_09_v4:341999-342148	341999	342148	-	no	49	2.16	85.53	MISYNHYMLIFSYFDCCAAGNMMAWLRLLISAVFALTSTKNCISSPSLS	2	20	-1	-1	-1
getorf_Tb927_05_v4_-_30635	Tb927_05_v4:65932-66078	65932	66078	-	no	48	343.49	100	MFFKRCFALPLCGSLRRYSTRPYFFSPLSVTLPLWSAHRNIFRYSPTL	775	43.13	-1	-1	-1
getorf_Tb927_11_01_v4_+_32760	Tb927_11_01_v4:3626794-3626940	3626794	3626940	+	no	48	67.7	100	MIGSYEVICYISGAGQRGDGGGRRCWLSRCQMKVMVRWRGTSQANSVV	89	28.25	-1	-1	-1
getorf_Tb927_10_v5_-_59071	Tb927_10_v5:1800874-1801020	1800874	1801020	-	no	48	21.45	75.84	MRIVGSHSSCSGTEKRCKRRSCWRRWRYVVLAGLTLSGGPSRCYFWLF	55	46.61	-1	-1	-1
getorf_Tb927_04_v4_-_28866	Tb927_04_v4:206854-207000	206854	207000	-	no	48	20.19	75.17	MSLVCCRGLCIRLQVVAVIILALLSRAPALVRPCREERERGKLKFVRK	36	34.95	-1	-1	-1
getorf_Tb927_08_v4_-_34013	Tb927_08_v4:1341727-1341873	1341727	1341873	-	yes	48	16.95	100	MIIMMMIRWEYSVTLYGCGTHLSLTTRIMTDHSHLNSLLREEMIGVLW	60	60.61	-1	-1	-1
getorf_Tb927_07_v4_-_32861	Tb927_07_v4:914744-914890	914744	914890	-	no	48	9.89	100	MQRRYVCDLFIVSSRYHILVALPPMLIRVYEFFMGFGCWFFKMRERGK	14	28	-1	-1	-1
getorf_Tb927_11_01_v4_-_88204	Tb927_11_01_v4:452623-452769	452623	452769	-	no	48	3.7	77.85	MPMSAAGGGGVTRTLHFICEGCFGPYFRLNGVPHRVRQLRLPPVTFVY	1	5.26	-1	-1	-1
getorf_Tb927_11_01_v4_+_10896	Tb927_11_01_v4:1178327-1178473	1178327	1178473	+	no	48	3.31	84.56	MDPIIWEDNYGVVFFQGHPAAAATAAGGRWKVQLYLGTPPLHEYQRSK	3	20	-1	-1	-1
getorf_Tb927_03_v4_-_19393	Tb927_03_v4:1320477-1320623	1320477	1320623	-	no	48	2.84	70.47	MRRPQYFLLHLHLHVNSHSHAYVQYRCVDHLSSMFSAVDTGSEVIFFV	6	40	-1	-1	-1
getorf_Tb927_03_v4_-_23952	Tb927_03_v4:839670-839816	839670	839816	-	no	48	2.48	75.84	MEERVKKKRRDARRLSCLTVVLMLSTYMYMFIYTCMRMILHVCVCVCA	6	46.15	-1	-1	-1
getorf_Tb927_07_v4_+_557	Tb927_07_v4:53505-53648	53505	53648	+	no	47	29.12	89.04	MCRVLAVTVGAHASVRCQKKKGEGRYLMIYIVSWILTFSLLLLEVDD	22	55	-1	-1	-1
getorf_Tb927_07_v4_+_18139	Tb927_07_v4:1931701-1931844	1931701	1931844	+	yes	47	26.55	93.84	MKQPETGVAKVLEGQAYDEFGAPTPGLRTQLLPLHEKGGRFGWGRGF	20	34.48	-1	-1	-1
getorf_Tb927_11_01_v4_+_34464	Tb927_11_01_v4:3815365-3815508	3815365	3815508	+	yes	47	22.49	100	MCIYSCKSEFTSRRQNPTARSSSIQNSALYKIVQWEKSSSCTAHAVV	15	16.85	-1	-1	-1
getorf_Tb927_05_v4_+_13160	Tb927_05_v4:1370252-1370395	1370252	1370395	+	no	47	13.52	82.88	MFLSLIYEVSIAEGAFSFFRKKKVSFTDMPTATPQTILDVEWTKALT	7	10.29	-1	-1	-1
getorf_Tb927_10_v5_+_11847	Tb927_10_v5:1289910-1290053	1289910	1290053	+	no	47	5.77	72.6	MVRATHCSIICYRPLITISYKCGAQVLVKQFVLKMLVVECVFVCLWG	11	47.83	-1	-1	-1
getorf_Tb927_11_02_v4_-_2551	Tb927_11_02_v4:276102-276245	276102	276245	-	no	47	5.47	90.41	MLSCHVAAFITVQFLDVRGVRPFLKFDKGYALFFGNVVSNDETQVRK	2	9.52	-1	-1	-1
getorf_Tb927_05_v4_-_22243	Tb927_05_v4:920022-920165	920022	920165	-	no	47	5.26	94.52	MPDRSPTSFCVVSRSMWDLTPGAAPLSDTGRYFLSRGVTCHSWHGNA	6	30	-1	-1	-1
getorf_Tb927_05_v4_+_1158	Tb927_05_v4:99833-99976	99833	99976	+	no	47	4.31	93.84	MAVTLMYRQQMPQMSTATITAATEGGIIGYGTHQSQDGDMCDHLWGP	5	26.32	-1	-1	-1
getorf_Tb927_10_v5_+_21499	Tb927_10_v5:2340697-2340840	2340697	2340840	+	no	47	4.01	92.47	MCVVHWRCTVCFSLRTCNLDSKMQRKRRSVLYSRTLATNSFIFVAVG	6	30	-1	-1	-1
getorf_Tb927_10_v5_-_70095	Tb927_10_v5:632385-632528	632385	632528	-	no	47	3.29	76.71	MIPHCAGAYVFYLISLYFDKNVNKGRKAHSFLMCAMLLLDVVNEYGC	2	25	-1	-1	-1
getorf_Tb927_05_v4_-_26648	Tb927_05_v4:457719-457862	457719	457862	-	no	47	2.58	84.25	MKSNQQMCEANDFHAQQTAITNAAEMFGTGVSYFVGIFGFGLAACLI	1	7.69	-1	-1	-1
getorf_Tb927_02_v4_+_2560	Tb927_02_v4:197230-197370	197230	197370	+	no	46	223.81	71.33	MNGIQQMGREASHPGLSKGCQLAILFFFFFFFFFFFGVPHHRTAAS	256	26.2	-1	-1	-1
getorf_Tb927_04_v4_-_30001	Tb927_04_v4:80105-80245	80105	80245	-	no	46	12.69	100	MFYVYLRVCALAEFESETICVQLKCKRLHSTFLFLCGGALLKHFSS	11	18.97	-1	-1	-1
getorf_Tb927_02_v4_+_3359	Tb927_02_v4:258171-258311	258171	258311	+	no	46	12.34	88.11	MKRISERTNCEIMRRTPLCRGDAGESDMPNFQAGGIRKRTPFPLDI	10	18.87	-1	-1	-1
getorf_Tb927_10_v5_+_21452	Tb927_10_v5:2337219-2337359	2337219	2337359	+	yes	46	12.32	79.72	MYGLLLSTHPRKRWKPIWSWPRRHADYSVAMLGRYQPCSPCGDAHL	22	51.16	-1	-1	-1
getorf_Tb927_08_v4_+_7250	Tb927_08_v4:745748-745888	745748	745888	+	no	46	4.28	83.22	MSVVLGSGASLFLPSPVCLTPYSPFPCERSLHEYRGIEERNKCGRY	3	15	-1	-1	-1
getorf_Tb927_07_v4_+_14900	Tb927_07_v4:1595785-1595925	1595785	1595925	+	no	46	2.52	72.73	MRAWHSLFNVCGDDERCRSQLSLLRRGTRVQRRFLLTVGCSAFDRQ	2	25	-1	-1	-1
getorf_Tb927_09_v4_+_24277	Tb927_09_v4:2470468-2470608	2470468	2470608	+	no	46	2.08	82.52	MSGTADALYTRIRWYPHEETLRLGFKKELFTTHLVTNWCVAKSYAQ	1	10	-1	-1	-1
getorf_Tb927_10_v5_+_19618	Tb927_10_v5:2124904-2125041	2124904	2125041	+	yes	45	39.94	74.29	MWSAEATLASAHHSTAIRLVIEGIQLVAEKVMTKCFLHCPRRFCF	73	67.59	-1	-1	-1
getorf_Tb927_10_v5_-_47954	Tb927_10_v5:3037504-3037641	3037504	3037641	-	no	45	38.17	70.71	MQIVMWIVIIIQFALQHFADGAVLLGIQLPNALIGWYRNKEIQIR	22	11.76	-1	-1	-1
getorf_Tb927_10_v5_-_43155	Tb927_10_v5:3587127-3587264	3587127	3587264	-	no	45	23.31	100	MTDVNGLSVSLHAVSPGGGVCEVKRSLSNGTATGMISHFRAHQVR	22	21.36	-1	-1	-1
getorf_Tb927_09_v4_+_24550	Tb927_09_v4:2494374-2494511	2494374	2494511	+	no	45	19.11	85	MLCIYLFEKKKKRRKAALHLKGDACEIEEQLSFEYHIRKLFRLHY	14	30.43	-1	-1	-1
getorf_Tb927_10_v5_-_42854	Tb927_10_v5:3618896-3619033	3618896	3619033	-	no	45	11.94	88.57	MKSYALGPWTLFYYRLRVIIIVACLPPLTEKNDVWSGFVSMLSNA	39	78	-1	-1	-1
getorf_Tb927_11_01_v4_-_51420	Tb927_11_01_v4:4446347-4446484	4446347	4446484	-	yes	45	9.56	100	MKSIGWRWVWLRIRSVGGVRSQERSKVICSGLSWCFTNVDRVIQL	27	64.29	-1	-1	-1
getorf_Tb927_10_v5_+_6247	Tb927_10_v5:679159-679296	679159	679296	+	yes	45	9.39	77.14	MCMLRSHMLFLQGLHRLSDSNLTFSYFTLSTTIHYYYCIFFFYLE	6	19.35	-1	-1	-1
getorf_Tb927_07_v4_-_41396	Tb927_07_v4:26567-26704	26567	26704	-	no	45	6.49	88.57	MLVKWIQVIGRNASLTVICGLVERDFRDHICLLKTITIGVLTSRV	8	25	-1	-1	-1
getorf_Tb927_11_01_v4_+_29992	Tb927_11_01_v4:3332881-3333018	3332881	3333018	+	yes	45	5.97	100	MEGCASAHPPQTLSHPSLKNRKTPYTSGRGNCSWMQKGSVSSLRR	16	72.73	-1	-1	-1
getorf_Tb927_11_01_v4_-_72219	Tb927_11_01_v4:2177952-2178089	2177952	2178089	-	yes	45	5.01	100	MHEQIKVVEVQGRARAFAKVPLPRNPRQTACYRRQFSGPFQWGPS	11	61.11	-1	-1	-1
getorf_Tb927_10_v5_-_60931	Tb927_10_v5:1612889-1613026	1612889	1613026	-	yes	45	4.74	72.14	MMCLAFAWCCFNMRVIPKSFVVLKEQGEGAPKGVPGMVAPVGIEV	0	0	-1	-1	-1
getorf_Tb927_10_v5_-_72686	Tb927_10_v5:354553-354690	354553	354690	-	no	45	3.89	79.29	MRQGRTRGQTTLVLLVRIHRGYSLRKKKENRETLKQKKWREVPAA	13	59.09	-1	-1	-1
getorf_Tb927_05_v4_+_3657	Tb927_05_v4:355990-356127	355990	356127	+	no	45	2.41	80.71	MKLENMKRKNNAYGDLSLPTEFVHLFILTAHVHTQLYHTNVCMRM	3	25	-1	-1	-1
getorf_Tb927_07_v4_+_12890	Tb927_07_v4:1364611-1364748	1364611	1364748	+	no	45	2.14	70.71	MVLCGYDSFSILHRMVGGDERETATNCRLCFYLVFFEFSSENKNK	1	12.5	-1	-1	-1
getorf_Tb927_08_v4_+_13726	Tb927_08_v4:1462302-1462436	1462302	1462436	+	no	44	11.77	91.24	MQPADGCSSRYILCVHRGGAATCKQRNGAMRKQASEEKVEGYRL	9	21.43	-1	-1	-1
getorf_Tb927_10_v5_+_26440	Tb927_10_v5:2905063-2905197	2905063	2905197	+	no	44	9.77	99.27	MYIYIYIPCIFPFPWVRYALRSCDVNKWKGPLEGMTIETLPRKV	21	42.86	-1	-1	-1
getorf_Tb927_10_v5_-_44512	Tb927_10_v5:3430753-3430887	3430753	3430887	-	no	44	8.72	98.54	MASLCRCSDHNNGIITLQRHQQVYMSDSGTLATNTQRWQYSLRS	9	31.03	-1	-1	-1
getorf_Tb927_10_v5_-_75543	Tb927_10_v5:56004-56138	56004	56138	-	no	44	6.88	70.8	MGRECNHSNKGICWSRSEGKTGCSIDGRQKSNDTSCPNSWWCRT	8	17.78	-1	-1	-1
getorf_Tb927_03_v4_+_15756	Tb927_03_v4:1619305-1619439	1619305	1619439	+	no	44	6.25	80.29	MERGGTRVCVHSTHSCFCSKRLVRMSETNKGKRSASREGVDKGV	4	13.79	-1	-1	-1
getorf_Tb927_10_v5_-_66214	Tb927_10_v5:1035778-1035912	1035778	1035912	-	no	44	3.72	82.48	MQLNNIIKWSSQPIAHSRLRREKCLSLFVCQAVASSLDTALAIF	4	22.22	-1	-1	-1
getorf_Tb927_11_01_v4_+_41228	Tb927_11_01_v4:4502464-4502598	4502464	4502598	+	no	44	3.59	93.43	MGNTAVLRLRHHTAQGSAASCWDTVFHLSVPGHVPVCHQQYHPH	4	30.77	-1	-1	-1
getorf_Tb927_06_v4_+_14544	Tb927_06_v4:1433080-1433214	1433080	1433214	+	no	44	3.56	94.89	MGNTAVLRLRHHTAQGSAASCWDTVFHLSVPGHVPACHQQYHPH	4	23.53	-1	-1	-1
getorf_Tb927_07_v4_-_24852	Tb927_07_v4:1766522-1766656	1766522	1766656	-	no	44	3.04	87.59	MGNNALLRLRHHTAQGSAASCWDTVFHLSVPGHVPACHQQYHPR	4	26.67	-1	-1	-1
getorf_Tb927_02_v4_-_22983	Tb927_02_v4:197367-197501	197367	197501	-	no	44	2.77	97.08	MGNTAVLRLRHHTAQGSAASCWDTVFHLSVPGHVPACHQQYHPH	3	15.79	-1	-1	-1
getorf_Tb927_02_v4_-_23745	Tb927_02_v4:142460-142594	142460	142594	-	no	44	2.45	89.78	MGNTAVLRLRHHTAQGSAASCWDTVFHLSVPGHVPACHQQYHPR	3	20	-1	-1	-1
getorf_Tb927_09_v4_-_32401	Tb927_09_v4:2833918-2834052	2833918	2834052	-	no	44	2.26	92.7	MGNTAVLRLRHHTAQGSAASCWDTVLHLSVPGHVPACHQQYHPH	0	0	-1	-1	-1
getorf_Tb927_02_v4_-_19577	Tb927_02_v4:495309-495443	495309	495443	-	no	44	2.15	88.32	MFYRALGWIVSAALPGGMEARGAKTLSSIYMYKRALYLPCKLSN	8	72.73	-1	-1	-1
getorf_Tb927_02_v4_-_23738	Tb927_02_v4:143494-143628	143494	143628	-	no	44	2.08	72.26	MGNTAVLRLRHHTAQGSAASCWDTVFHLSVPGHVPACHQQYHPR	1	10	-1	-1	-1
getorf_Tb927_11_03_v4_+_1058	Tb927_11_03_v4:97738-97872	97738	97872	+	no	44	2.03	78.83	MGNNAVLRLRHHTAQGSAASCWDTVFHLSVPGHVPACHQQYHPH	4	36.36	-1	-1	-1
getorf_Tb927_10_v5_+_6446	Tb927_10_v5:703651-703782	703651	703782	+	no	43	33.61	100	MFLRCTATVVTVLRNNKRKGMDYIILPVPLPIFAGVEVAEWVC	35	27.34	-1	-1	-1
getorf_Tb927_09_v4_+_9005	Tb927_09_v4:894664-894795	894664	894795	+	no	43	19.53	100	MEVKDPEKRLRKSTKAHRQTPLRLIRRPRSLVVRFRIVKQLPL	45	49.45	-1	-1	-1
getorf_Tb927_10_v5_+_21497	Tb927_10_v5:2340520-2340651	2340520	2340651	+	no	43	14.64	92.54	MHNLNTIQHHTFGRICAYLHLYIPAAPLAVTPSSESCLRAGNK	21	35.59	-1	-1	-1
getorf_Tb927_10_v5_+_16441	Tb927_10_v5:1781192-1781323	1781192	1781323	+	no	43	13.5	100	MPQVKLPSIMVAIHWIWLMCWVVVKDPLWKGIVRRQGRPTFPR	35	55.56	-1	-1	-1
getorf_Tb927_09_v4_-_55931	Tb927_09_v4:488606-488737	488606	488737	-	no	43	9.11	98.51	MVLVINAANMTLRWSQNFSLCVSYCLLVLHPSQFFMPFRASEG	4	10	-1	-1	-1
getorf_Tb927_08_v4_+_8177	Tb927_08_v4:856630-856761	856630	856761	+	no	43	5.41	100	MSMGWSELSKVTAASVKTAPGLPNENGKLQVQKHQHTLTHIRI	3	15	-1	-1	-1
getorf_Tb927_11_01_v4_-_84614	Tb927_11_01_v4:847109-847240	847109	847240	-	no	43	4.37	78.36	MKSVTLRPQRCSHLSMASCMLTVFVVSEFFVSLNMAAVFLFPF	4	19.05	-1	-1	-1
getorf_Tb927_01_v4_+_5752	Tb927_01_v4:595209-595340	595209	595340	+	no	43	2.87	90.3	MRVKGSGGATWERRMARWKGKERCESVEVTRYWVRVTDRGQHL	9	52.94	-1	-1	-1
getorf_Tb927_06_v4_+_1435	Tb927_06_v4:108288-108419	108288	108419	+	no	43	2.6	85.07	MPRAVSSRRWWGLRRTIASEFLVDEGNALVFVNTEFPAETKTD	0	0	-1	-1	-1
getorf_Tb927_02_v4_-_19576	Tb927_02_v4:495364-495495	495364	495495	-	yes	43	2.05	82.09	MDKNGANNRVGIRRASTYVLSSVRMDCIGSSARGDGSPGGKNT	0	0	-1	-1	-1
getorf_Tb927_05_v4_+_3978	Tb927_05_v4:390488-390616	390488	390616	+	no	42	23.37	100	MSGCSPSSINSYYRVPPFILQHLGLLLLLLLLLLLFGAHVCP	31	33.33	-1	-1	-1
getorf_Tb927_10_v5_+_15955	Tb927_10_v5:1731921-1732049	1731921	1732049	+	no	42	18.47	100	MIDAGKPCCSVVYPGERHSLRKKKASRLHHDAMLAKTLMEVL	11	13.75	-1	-1	-1
getorf_Tb927_11_01_v4_-_54047	Tb927_11_01_v4:4143986-4144114	4143986	4144114	-	no	42	18.19	100	MRNGSGRVSSSPHHTRVQRTRGGGGLRRIYLMTITEVVGSVA	42	75	-1	-1	-1
getorf_Tb927_02_v4_-_22019	Tb927_02_v4:268783-268911	268783	268911	-	yes	42	18.06	96.95	MSSMLSRVCTPRTGRCVCENVCIRLYIHVGLCWLCRAWHLIE	36	45.57	-1	-1	-1
getorf_Tb927_02_v4_-_21787	Tb927_02_v4:287120-287248	287120	287248	-	yes	42	17.65	97.71	MSSMLSRVCTPRTGRCVCENVCIRLYIHVGLCWLCRAWHLIE	40	48.78	-1	-1	-1
getorf_Tb927_03_v4_+_14055	Tb927_03_v4:1440258-1440386	1440258	1440386	+	no	42	16.07	98.47	MLCLLVDITSFSFPPTLYFMAAQFKQSLGIKEGKSGVGVKRI	6	13.33	-1	-1	-1
getorf_Tb927_06_v4_+_100	Tb927_06_v4:9151-9279	9151	9279	+	no	42	14.05	86.26	MYLFEKKRKRRKAALHLKQDACEIEEQLSFEYHIPKLFRLHY	5	11.36	-1	-1	-1
getorf_Tb927_11_01_v4_-_53418	Tb927_11_01_v4:4217722-4217850	4217722	4217850	-	no	42	10.14	100	MLSVTGTSGLYLISLIVYVLHMLCGDQGNNICMKRMSAVICR	21	48.84	-1	-1	-1
getorf_Tb927_07_v4_+_18361	Tb927_07_v4:1950819-1950947	1950819	1950947	+	yes	42	9.9	74.05	MSSMLSRVCTPRTGRCVCENVCIRLYIHVGLCWLCRAWHLIE	18	39.13	-1	-1	-1
getorf_Tb927_04_v4_-_24117	Tb927_04_v4:728072-728200	728072	728200	-	no	42	9.85	70.23	MNKRMNEAQVKKKKKHTHTQSNKKQNKKKERREESRVKLNGA	7	25	-1	-1	-1
getorf_Tb927_03_v4_+_9144	Tb927_03_v4:920861-920989	920861	920989	+	yes	42	9.76	77.1	MSSMLSRVCTPRTRRCVCENVCSRLYIHVGLCWLCRAWHLIE	21	47.73	-1	-1	-1
getorf_Tb927_02_v4_-_18334	Tb927_02_v4:622125-622253	622125	622253	-	no	42	9.57	80.92	MQKFPQIHASVSSNKLLEASPCATAMLQLASLKKKKGFCIEL	9	20.93	-1	-1	-1
getorf_Tb927_03_v4_+_9598	Tb927_03_v4:957578-957706	957578	957706	+	yes	42	9.27	74.05	MSSMLSRVCTPRTRRCVCENVCSRLYIHVGLCWLCRAWHLIE	20	48.78	-1	-1	-1
getorf_Tb927_02_v4_+_4520	Tb927_02_v4:369595-369723	369595	369723	+	yes	42	9.02	84.73	MSSMLSRVCTPRTGRCVCENVCIRLYIHVGLCWLCRAWHLIE	17	41.46	-1	-1	-1
getorf_Tb927_10_v5_+_16260	Tb927_10_v5:1762261-1762389	1762261	1762389	+	no	42	5.94	91.6	MYMCVLSFVGVCHVRGWRYSFLKDAWMRLILFFVTFHALWLA	3	10	-1	-1	-1
getorf_Tb927_06_v4_-_31896	Tb927_06_v4:50323-50451	50323	50451	-	no	42	5.42	75.57	MSIWLTDVEGNAKVYNNTTYACVYYYFVFLCETCFMCGHIYM	7	26.92	-1	-1	-1
getorf_Tb927_01_v4_-_10912	Tb927_01_v4:1000018-1000146	1000018	1000146	-	no	42	4.8	82.44	MVTKENWMRRVTTLDLSDQAKLRGFQKAAKARLHFIFANANN	3	20	-1	-1	-1
getorf_Tb927_10_v5_+_11609	Tb927_10_v5:1265531-1265659	1265531	1265659	+	no	42	4.69	84.73	MQLPDRGISFSRKHQQWNCHREICEVLGYATRRSNRMAMQKK	3	14.29	-1	-1	-1
getorf_Tb927_10_v5_+_7654	Tb927_10_v5:847760-847888	847760	847888	+	yes	42	3.68	98.47	MECFCNHNPWTVALSFVTKKVARFSINSCFVFSFSVLFFCFI	2	14.29	-1	-1	-1
getorf_Tb927_11_01_v4_-_88229	Tb927_11_01_v4:449882-450010	449882	450010	-	no	42	3.05	87.79	MDVHSPMGNHTIPTRGRHEMYVFAHSGTWLCLRKVEVDFEVT	4	26.67	-1	-1	-1
getorf_Tb927_10_v5_-_62058	Tb927_10_v5:1485510-1485638	1485510	1485638	-	no	42	2.71	97.71	MLQYLFGLLFLKHIGCTSPAVSLLPLAFAFVIVMNMLPLKVV	1	8.33	-1	-1	-1
getorf_Tb927_10_v5_+_22226	Tb927_10_v5:2422415-2422543	2422415	2422543	+	no	42	2.12	79.39	MLTQTHAIKTTKNKFCGTERSTHTPLPFWDPQEGCSWCVVAA	1	11.11	-1	-1	-1
getorf_Tb927_10_v5_+_6410	Tb927_10_v5:698940-699065	698940	699065	+	yes	41	72.55	75	MILPLKHTSRVPFLWCRRVSSYLHELRWIHKWCGRLLCGCL	108	31.3	-1	-1	-1
getorf_Tb927_10_v5_+_12339	Tb927_10_v5:1349112-1349237	1349112	1349237	+	no	41	63.27	100	MMCTASSGRALFAPRRTPSARGREVLARKLLKFSMRSLQKC	42	20.59	-1	-1	-1
getorf_Tb927_07_v4_+_3212	Tb927_07_v4:328596-328721	328596	328721	+	no	41	58.84	100	MGAERFTNFTALRAFAEAYAQTILSPNIWCWYVTCEKFNDI	41	17.37	-1	-1	-1
getorf_Tb927_09_v4_-_48086	Tb927_09_v4:1266291-1266416	1266291	1266416	-	yes	41	51.98	95.31	MSKLMQNVWKQMKAMRHHVNGHGKPLHSVKVSSNQLNKLSV	106	59.55	-1	-1	-1
getorf_Tb927_10_v5_+_21727	Tb927_10_v5:2364050-2364175	2364050	2364175	+	yes	41	20.92	100	MNRPLVCKPLLRVQKLSLGARADVWWCCILVCLCRLHQKVP	33	43.42	-1	-1	-1
getorf_Tb927_07_v4_+_14627	Tb927_07_v4:1564981-1565106	1564981	1565106	+	yes	41	17.52	100	MMINIMSIAPNRNVHTCEVPFVWIITFKLVRRAPCQQLIIA	34	44.74	-1	-1	-1
getorf_Tb927_04_v4_-_18925	Tb927_04_v4:1270223-1270348	1270223	1270348	-	no	41	17.19	93.75	MRIGCALMNVVESRCVVTGGKFWECVGLSQLENEGATKKKV	0	0	-1	-1	-1
getorf_Tb927_06_v4_+_7496	Tb927_06_v4:694457-694582	694457	694582	+	no	41	12.72	100	MSNIGTTASSTPLPLAAVITLPFGIYSFVGQLRSTIVYCSS	7	13.46	-1	-1	-1
getorf_Tb927_05_v4_+_3683	Tb927_05_v4:357794-357919	357794	357919	+	no	41	9.52	85.16	MNNSITEWENLEKKGCRGEEREVIPHDVTVQHEIDIFRLLG	21	48.84	-1	-1	-1
getorf_Tb927_10_v5_+_15271	Tb927_10_v5:1656923-1657048	1656923	1657048	+	no	41	8.79	77.34	MRQAQIYACVLVATLCLCCGNALWGDAYDASESRTINSIIY	7	21.21	-1	-1	-1
getorf_Tb927_07_v4_+_3138	Tb927_07_v4:321359-321484	321359	321484	+	no	41	4.66	78.91	MWGFPPYLLFFSPGFAHTQIVSTEVPTDCIRHACRFLKPDT	0	0	-1	-1	-1
getorf_Tb927_02_v4_+_1940	Tb927_02_v4:150292-150417	150292	150417	+	no	41	3.55	89.84	MDYSHGTEGLDYVRLIGPLCIFRCLCWDGHLIVASASVQLF	7	46.67	-1	-1	-1
getorf_Tb927_07_v4_-_30541	Tb927_07_v4:1166866-1166991	1166866	1166991	-	no	41	3.12	95.31	MRLEENSQWCFVQYSSTSVKDAHKHGDYRLLHYLVSVSERW	7	50	-1	-1	-1
getorf_Tb927_11_01_v4_-_81110	Tb927_11_01_v4:1228550-1228675	1228550	1228675	-	no	41	2.91	89.84	MSSITARSIWTCPSSELIDIFRCLNNEIDTPFFLVEPSIPL	5	45.45	-1	-1	-1
getorf_Tb927_04_v4_+_136	Tb927_04_v4:10221-10346	10221	10346	+	no	41	2.35	78.12	MDYSHVTESLDYVRLIGPLCIFRCLCWDGHLIVASASVQSF	1	20	-1	-1	-1
getorf_Tb927_11_01_v4_-_51412	Tb927_11_01_v4:4447013-4447135	4447013	4447135	-	yes	40	53.99	100	MARITPLRVLLGRRLCRMRGRWSTVHPRLRLEATTWNACN	110	57.89	-1	-1	-1
getorf_Tb927_03_v4_-_24411	Tb927_03_v4:784676-784798	784676	784798	-	no	40	36.17	72	MRVLIISVKFSFSNTTHMLRQQWSRSECRGKRVKDDGIYN	95	65.52	-1	-1	-1
getorf_Tb927_11_01_v4_-_91084	Tb927_11_01_v4:147640-147762	147640	147762	-	yes	40	30.85	100	MRWVRCILRVTFTSPQQLSAPALGSHPRMASLMAPPNSRE	80	61.54	-1	-1	-1
getorf_Tb927_03_v4_+_14054	Tb927_03_v4:1440136-1440258	1440136	1440258	+	yes	40	27.01	96	MREVGSSSIQTQGARRNIKGRLLHGGSVVSATFFFSFLSC	47	35.07	-1	-1	-1
getorf_Tb927_07_v4_-_25050	Tb927_07_v4:1744910-1745032	1744910	1745032	-	no	40	20.74	74.4	MFVYIQVVAWTFYYFCVSFLRGQGFCTSTIGAYGRVAARV	7	14.89	-1	-1	-1
getorf_Tb927_08_v4_+_7212	Tb927_08_v4:740973-741095	740973	741095	+	no	40	19.95	75.2	MYVSITCVSLATEGYSAQLEAAARQICPQLLRRWWLHASR	22	21.15	-1	-1	-1
getorf_Tb927_10_v5_-_42852	Tb927_10_v5:3618936-3619058	3618936	3619058	-	yes	40	15.29	100	MVRKAGWSHEKLCVRAMDTLLLPTSGNNHCRLFAAVNRKK	11	16.67	-1	-1	-1
getorf_Tb927_10_v5_-_65634	Tb927_10_v5:1101566-1101688	1101566	1101688	-	no	40	13.73	94.4	MYVDIRWFRKCSCHLLSNTCSAGMVWSCVRPYLTVIFLGF	7	33.33	-1	-1	-1
getorf_Tb927_10_v5_-_75600	Tb927_10_v5:51580-51702	51580	51702	-	no	40	13.68	100	MYVGRRPLRQKFTRVRMLSQVPLGCTQQIIHQWREETVCE	7	13.46	-1	-1	-1
getorf_Tb927_11_01_v4_-_53415	Tb927_11_01_v4:4217851-4217973	4217851	4217973	-	yes	40	11.08	85.6	MFIVAKARAVLNFTVVQRANTLEEVTNKWKVLFANVYFHT	7	13.21	-1	-1	-1
getorf_Tb927_09_v4_-_54502	Tb927_09_v4:635742-635864	635742	635864	-	no	40	8.87	76	MYICIYMYIYTYLNIIESICASCFTIGAVVVDTKKNLLSM	0	0	-1	-1	-1
getorf_Tb927_02_v4_+_4359	Tb927_02_v4:356542-356664	356542	356664	+	no	40	8.43	72.8	MPVCVCNARSGGGSSSLGPKVNCMMLWTMWRTERMKGVAV	3	11.11	-1	-1	-1
getorf_Tb927_11_01_v4_+_4072	Tb927_11_01_v4:439205-439327	439205	439327	+	yes	40	6.61	92.8	MKLRGNAREASMIFPSFTTFGVWRFSLRWGYPLHTKIQWF	14	63.64	-1	-1	-1
getorf_Tb927_10_v5_+_25668	Tb927_10_v5:2811506-2811628	2811506	2811628	+	no	40	5.94	100	MCLDSTCPSQLFWSSLIVLVLFHVGCSNHVETDIKRGRRN	4	12.9	-1	-1	-1
getorf_Tb927_08_v4_+_7724	Tb927_08_v4:800085-800207	800085	800207	+	no	40	4.42	88.8	MELDRVVWISTGVRRGELPAVSMVVDRKFAQFLPDVNLNA	5	29.41	-1	-1	-1
getorf_Tb927_06_v4_+_2610	Tb927_06_v4:209618-209740	209618	209740	+	no	40	2.51	88	MPFVNHLPVVCYTPIDGLSLLQIWCCSLNTLLVCRKVWDT	1	11.11	-1	-1	-1
getorf_Tb927_10_v5_-_42975	Tb927_10_v5:3607591-3607710	3607591	3607710	-	no	39	97.4	74.59	MFTDPSLFRCLFSFIPTLPLLSFFLFEVEEHGSYLSHGC	145	29.06	-1	-1	-1
getorf_Tb927_02_v4_+_5011	Tb927_02_v4:415172-415291	415172	415291	+	no	39	43.18	100	MFGEMRRFTSRRGCVVFCALMPAVCQLREVPCGCGSAAH	35	18.32	-1	-1	-1
getorf_Tb927_02_v4_-_21884	Tb927_02_v4:278766-278885	278766	278885	-	no	39	15.54	83.61	MCVYVFVCIVARHTVWYYIYILGNVSIIFWCIVFLCVCV	25	35.21	-1	-1	-1
getorf_Tb927_11_01_v4_-_84254	Tb927_11_01_v4:889089-889208	889089	889208	-	yes	39	13.84	77.87	MFAQAQLVSTGLVLVAMVVRKTATALFLSDEKCRGAALA	10	23.26	-1	-1	-1
getorf_Tb927_02_v4_-_22115	Tb927_02_v4:260427-260546	260427	260546	-	no	39	12.13	95.9	MCVYVFVCIVARHTVWYYIYILGNVSIIFWCIVFLCVCV	19	33.33	-1	-1	-1
getorf_Tb927_07_v4_-_33029	Tb927_07_v4:896600-896719	896600	896719	-	no	39	5.65	90.16	MNKHCGDFRSLPLCLQVFFVSRVVVFSAKVFWGFGLSCR	5	21.74	-1	-1	-1
getorf_Tb927_09_v4_+_8487	Tb927_09_v4:835724-835843	835724	835843	+	no	39	4.4	70.49	MNHKLCFILVAPTNVRRLVLATLVKIIRVLFPFLSARAL	1	6.25	-1	-1	-1
getorf_Tb927_02_v4_-_20361	Tb927_02_v4:402901-403020	402901	403020	-	no	39	2.61	74.59	MQAKVRLKKQTYILYIYIYMCVCVCVCVYVISEKEGFNA	1	9.09	-1	-1	-1
getorf_Tb927_02_v4_+_2971	Tb927_02_v4:228813-228932	228813	228932	+	no	39	2.12	86.07	MQQNTVMRVILQVRMVVYSKHAKQGKYILSCSESISCRM	1	14.29	-1	-1	-1
getorf_Tb927_10_v5_+_11444	Tb927_10_v5:1248582-1248701	1248582	1248701	+	no	39	2.07	94.26	MVRDAVEYIHVSFANAWFPVSPTLHVSWCARVSVFFTPP	3	30	-1	-1	-1
getorf_Tb927_02_v4_-_22061	Tb927_02_v4:265359-265475	265359	265475	-	no	38	41.52	91.6	MCINIYVYVCVPLWRFYILRRVFIYMFVRMYFGAPYRD	42	36.52	-1	-1	-1
getorf_Tb927_02_v4_-_21829	Tb927_02_v4:283698-283814	283698	283814	-	no	38	38.92	92.44	MCINIYVYVCVPLWRFYILRRVFIYMFVRMYFGAPYRD	40	40	-1	-1	-1
getorf_Tb927_06_v4_-_30382	Tb927_06_v4:179050-179166	179050	179166	-	no	38	29.11	100	MGTEISMTACGFARMVVLFTALLQGAVIYGKQQQTGTV	10	8.93	-1	-1	-1
getorf_Tb927_09_v4_+_24300	Tb927_09_v4:2472152-2472268	2472152	2472268	+	no	38	21.39	96.64	MVRSCRTIAVYAYILPRLCFNYNCVSHMSRRGDWATYR	7	7.87	-1	-1	-1
getorf_Tb927_03_v4_+_8955	Tb927_03_v4:905932-906048	905932	906048	+	no	38	13.24	82.35	MCINIYVYVCVPLWRFYILRRVFIYMFVRMYFGAPYRD	26	54.17	-1	-1	-1
getorf_Tb927_02_v4_+_224	Tb927_02_v4:17407-17523	17407	17523	+	no	38	11.35	100	MDSRTFKLHKSTPIRNSKISNIMYLFEEKKRDEKKRCI	16	40	-1	-1	-1
getorf_Tb927_03_v4_+_9412	Tb927_03_v4:942649-942765	942649	942765	+	no	38	11.08	78.99	MCINIYVYVCVPLWRFYILRRVFIYMFVRMYFGAPYRD	22	57.89	-1	-1	-1
getorf_Tb927_03_v4_+_9186	Tb927_03_v4:924294-924410	924294	924410	+	no	38	10.34	77.31	MCINIYVYVCVPLWRFYILRRVFIYMFVRMYFGAPYRD	17	47.22	-1	-1	-1
getorf_Tb927_04_v4_-_30752	Tb927_04_v4:30398-30514	30398	30514	-	no	38	10.18	91.6	MFFGREGKGKRGVVVSRTAFCLLEVVKEGKKNKLVRWE	9	36	-1	-1	-1
getorf_Tb927_02_v4_+_4562	Tb927_02_v4:373029-373145	373029	373145	+	no	38	9.97	78.99	MCINIYVYVCVPLWRFYILRRVFIYMFVRMYFGAPYRD	15	44.12	-1	-1	-1
getorf_Tb927_10_v5_-_52430	Tb927_10_v5:2523435-2523551	2523435	2523551	-	no	38	9.61	100	MNLVFVWLVGARERCKSCPSCWCVFCPFGCWAVVLNTP	13	38.24	-1	-1	-1
getorf_Tb927_10_v5_-_46251	Tb927_10_v5:3234534-3234650	3234534	3234650	-	no	38	8.55	89.08	MFTLGFKVYMQRVEVVLGNWREHLSVSVSFFSSVRGRN	10	26.32	-1	-1	-1
getorf_Tb927_07_v4_+_18403	Tb927_07_v4:1954252-1954368	1954252	1954368	+	no	38	7.74	78.99	MCINIYVYVCVPLWRFYILRRVFIYMFVRMYFGAPYRD	8	36.36	-1	-1	-1
getorf_Tb927_03_v4_+_9694	Tb927_03_v4:965948-966064	965948	966064	+	no	38	7.17	95.8	MCVYVFVCIVARHTVWYYIYIRGNVSIIFGALCFYVCV	13	41.94	-1	-1	-1
getorf_Tb927_09_v4_+_23387	Tb927_09_v4:2401403-2401519	2401403	2401519	+	no	38	5.4	94.96	MQKDGFHKMLSPAAAIVIITMNRMRAHRPSRLLFYFIF	3	13.04	-1	-1	-1
getorf_Tb927_11_01_v4_+_31290	Tb927_11_01_v4:3473224-3473340	3473224	3473340	+	no	38	4.62	86.55	MWNSKKGLPIGIFWRVQGGRLLAPSAVFRSYAEIQQKL	10	55.56	-1	-1	-1
getorf_Tb927_07_v4_-_25838	Tb927_07_v4:1653222-1653338	1653222	1653338	-	yes	38	3.09	85.71	MWTSKKGLPIGIFGRVQGGRLLAPSAVFRSYAEIQQKL	5	41.67	-1	-1	-1
getorf_Tb927_06_v4_-_27649	Tb927_06_v4:480044-480160	480044	480160	-	no	38	2.04	80.67	MWTSKKGLPIGIFGRVQGGRLLAPSAVFRSYAEIQQKL	3	42.86	-1	-1	-1
getorf_Tb927_10_v5_-_57811	Tb927_10_v5:1950074-1950187	1950074	1950187	-	no	37	28.49	88.79	MSRSNRSCAVLRVPPNVAKQICHVTSYQYYWHFMCRV	29	23.77	-1	-1	-1
getorf_Tb927_01_v4_+_1059	Tb927_01_v4:118668-118781	118668	118781	+	no	37	16.37	97.41	MYLFEKKKRRKEALHLKQDACEFEEQLSFEYHIPKLF	12	29.27	-1	-1	-1
getorf_Tb927_01_v4_+_1431	Tb927_01_v4:149654-149767	149654	149767	+	no	37	9.17	100	MLSNILSKLCRRIYIYIICIVTYGILKAYERNCSNSL	15	40.54	-1	-1	-1
getorf_Tb927_05_v4_+_11727	Tb927_05_v4:1230375-1230488	1230375	1230488	+	no	37	6.47	98.28	MLDSVRPPLTEVEWLTSVRAFMEFVRQKGPTPFQFDF	3	14.29	-1	-1	-1
getorf_Tb927_07_v4_-_23887	Tb927_07_v4:1880867-1880980	1880867	1880980	-	no	37	6.29	100	MYTCMHRRSVLSMALAMDAVCGERLSCDSSTCGVLLT	7	36.84	-1	-1	-1
getorf_Tb927_10_v5_-_48325	Tb927_10_v5:2996072-2996185	2996072	2996185	-	yes	37	6.25	76.72	MPFVECFWFWFCDDLYTLQLLCRHISLCKPPSYYSRC	4	21.05	-1	-1	-1
getorf_Tb927_08_v4_-_25502	Tb927_08_v4:2233234-2233347	2233234	2233347	-	no	37	5.95	96.55	MQRCAGCARMRVLRQNTLHVALQHCFCTNTRMNAYFT	18	72	-1	-1	-1
getorf_Tb927_02_v4_+_4240	Tb927_02_v4:344491-344604	344491	344604	+	no	37	4.72	85.34	MLLIFSSFVVRNLMGGNSLKGILKRAALHIYISSINE	6	30	-1	-1	-1
getorf_Tb927_01_v4_-_20024	Tb927_01_v4:102997-103110	102997	103110	-	no	37	4.62	96.55	MQLMRSCSILTVPRRSSFAALFPPFCGIGGEGGGAGA	9	37.5	-1	-1	-1
getorf_Tb927_01_v4_-_20565	Tb927_01_v4:64350-64463	64350	64463	-	no	37	4.06	77.59	MLSNIMSKLYICVNVYIICVVTYGILKAYERNCSNSL	5	33.33	-1	-1	-1
getorf_Tb927_02_v4_+_11568	Tb927_02_v4:1100092-1100205	1100092	1100205	+	no	37	3.49	84.48	MSRAGSAVHFFFLGGAQNYGFPIHSFTFVRQEWMRYG	5	50	-1	-1	-1
getorf_Tb927_11_01_v4_-_87463	Tb927_11_01_v4:531586-531699	531586	531699	-	no	37	3.49	100	MCLGFCVLARMHMNLGRISVGKWAFAGTLNLVVDWCE	3	25	-1	-1	-1
getorf_Tb927_05_v4_+_13319	Tb927_05_v4:1381245-1381358	1381245	1381358	+	no	37	3.19	85.34	MCSLRVRSKVLITYLSELFFCKSCKSLCDMKVKRWWG	1	8.33	-1	-1	-1
getorf_Tb927_02_v4_-_25047	Tb927_02_v4:50262-50375	50262	50375	-	no	37	3.03	75	MLSNIMSKLYICVNVYIICVVTYGILKAYERNCSNSL	4	36.36	-1	-1	-1
getorf_Tb927_08_v4_-_26955	Tb927_08_v4:2094066-2094179	2094066	2094179	-	no	37	2.65	100	MQFNIIRQLNKAAALAVVKRSPCDFIHNVPVHFGTVN	2	20	-1	-1	-1
getorf_Tb927_11_01_v4_-_74740	Tb927_11_01_v4:1911381-1911494	1911381	1911494	-	no	37	2.62	73.28	MERRRACMSLCVCVCVCLCLYVSLCVCVCMRVSEFVG	2	18.18	-1	-1	-1
getorf_Tb927_10_v5_-_45223	Tb927_10_v5:3351455-3351568	3351455	3351568	-	no	37	2.53	74.14	MLPPVPSSAVKPKRTERKSATTLLCGHRCTPVGCGCR	6	75	-1	-1	-1
getorf_Tb927_10_v5_+_20595	Tb927_10_v5:2237755-2237865	2237755	2237865	+	no	36	66.96	92.92	MHIHTLHVKERYTALQASSIRLQAKTKSPRVRLTGG	118	41.55	-1	-1	-1
getorf_Tb927_11_01_v4_+_33349	Tb927_11_01_v4:3692468-3692578	3692468	3692578	+	yes	36	52.89	84.96	MEGMRHSVNLRSFGLEMIIQMIRQTFDMFLSLFFFI	76	43.43	-1	-1	-1
getorf_Tb927_10_v5_+_19253	Tb927_10_v5:2082932-2083042	2082932	2083042	+	no	36	52.54	99.12	MFIGGVLWRLIVPAKTAGRMVEHMHWCTRAYQIYTT	37	18.05	-1	-1	-1
getorf_Tb927_07_v4_-_25049	Tb927_07_v4:1744972-1745082	1744972	1745082	-	yes	36	42.9	100	MLQFRSCSDPHIVRAHVCLCTYKLWLGPFIISACHS	36	23.84	-1	-1	-1
getorf_Tb927_10_v5_+_25636	Tb927_10_v5:2808108-2808218	2808108	2808218	+	no	36	36.65	100	MLRLTTHLKASLPLPAARRTISGRVYSVGCCVYFVP	39	48.15	-1	-1	-1
getorf_Tb927_01_v4_-_20498	Tb927_01_v4:68773-68883	68773	68883	-	no	36	32.88	92.04	MSTSVRPSLTETTNLHGVVSLCGSFRTDGKRCECTK	26	25.49	-1	-1	-1
getorf_Tb927_08_v4_-_45822	Tb927_08_v4:60724-60834	60724	60834	-	no	36	30.05	90.27	MSTSVRPSLTETTNLHRVVSLSGSFRTDGKRCEWTK	24	22.22	-1	-1	-1
getorf_Tb927_07_v4_-_33231	Tb927_07_v4:874663-874773	874663	874773	-	no	36	20.48	87.61	MVFLSRCWCCRKPQSLQYARRRQRRSPAPALQQSGK	8	16.67	-1	-1	-1
getorf_Tb927_11_01_v4_-_84253	Tb927_11_01_v4:889120-889230	889120	889230	-	yes	36	18.65	96.46	MLRHRFYHVCASSTGLYGPCFGSNGGAEDGDCAFLK	20	31.25	-1	-1	-1
getorf_Tb927_02_v4_-_21433	Tb927_02_v4:301363-301473	301363	301473	-	no	36	17.85	100	MVSSPVAIRLPCIDSPVCPLPHTGVTHSAGTCASDN	6	10.53	-1	-1	-1
getorf_Tb927_10_v5_+_25996	Tb927_10_v5:2851767-2851877	2851767	2851877	+	no	36	14.19	100	MYLKMHVAGALLRLLQVTVMRRRNPVLFWGTPTGLC	36	63.16	-1	-1	-1
getorf_Tb927_06_v4_-_27681	Tb927_06_v4:476819-476929	476819	476929	-	no	36	12.66	77.88	MVGSCFTHTLAMKNAGSSLCSFSIRERNQPLLNKYH	8	19.51	-1	-1	-1
getorf_Tb927_10_v5_+_34100	Tb927_10_v5:3736697-3736807	3736697	3736807	+	no	36	10.37	100	MCTKGHLGGGRIWGGTEALKRVIDGGAIRVVGLTSF	5	15.62	-1	-1	-1
getorf_Tb927_11_01_v4_+_24686	Tb927_11_01_v4:2704439-2704549	2704439	2704549	+	no	36	10.29	78.76	MLLCTALCCLLRWSMLSPIAHDALPLLYSLCTKLVL	19	47.5	-1	-1	-1
getorf_Tb927_07_v4_+_3916	Tb927_07_v4:408333-408443	408333	408443	+	no	36	9.82	74.34	MNLVSFPVVIHNKIIRSCFSHIFVLKKTNNQEGKGR	24	52.17	-1	-1	-1
getorf_Tb927_09_v4_-_44417	Tb927_09_v4:1671145-1671255	1671145	1671255	-	no	36	9.11	72.57	MGIQLECFRSITINIYIYIYIYIYIYIYIYIYMYIY	346	69.76	-1	-1	-1
getorf_Tb927_02_v4_-_23654	Tb927_02_v4:148669-148779	148669	148779	-	no	36	6.95	81.42	MQLMRSCSILTAPRRSFAALPPPSCGICGEAGGAGA	1	5.88	-1	-1	-1
getorf_Tb927_10_v5_-_44433	Tb927_10_v5:3439592-3439702	3439592	3439702	-	no	36	5.33	81.42	MNCELDGNAVPGVWKGTEHVRYVSATSTKICLRKRI	3	30	-1	-1	-1
getorf_Tb927_11_01_v4_-_60273	Tb927_11_01_v4:3454494-3454604	3454494	3454604	-	no	36	4.78	76.99	MGWSPTTTFLPHRRLWCCVELNVTPLSVNVGSEYVS	11	91.67	-1	-1	-1
getorf_Tb927_10_v5_+_15932	Tb927_10_v5:1729281-1729391	1729281	1729391	+	no	36	4.16	100	MSGITWRRMATMSDCVRILRWWLFNLQLDLWLVHVP	1	7.14	-1	-1	-1
getorf_Tb927_10_v5_-_60888	Tb927_10_v5:1616925-1617035	1616925	1617035	-	no	36	3.7	82.3	MSAAPFPILSLVNLSSLSLVYICIPDLLLLLLVLRG	5	45.45	-1	-1	-1
getorf_Tb927_10_v5_-_65008	Tb927_10_v5:1166680-1166790	1166680	1166790	-	no	36	3.19	77.88	MLFPWSDASLQQRLDDSFWRNCGASVKQPVSWQRVT	6	50	-1	-1	-1
getorf_Tb927_10_v5_-_61576	Tb927_10_v5:1537222-1537332	1537222	1537332	-	no	36	3.11	73.45	MMWLRSAERCVRGGRGGGQNVIVSSVLYSRGTAQYE	6	50	-1	-1	-1
getorf_Tb927_10_v5_+_26810	Tb927_10_v5:2944627-2944737	2944627	2944737	+	no	36	2.22	71.68	MFFLYTDLSIEVHRYIFIDCRFPDRISTGFPPLWMD	1	16.67	-1	-1	-1
getorf_Tb927_11_01_v4_+_26522	Tb927_11_01_v4:2926928-2927038	2926928	2927038	+	no	36	2.07	74.34	MLRWSLLRRDQVVTHLFIKMLYIYAYMYVYRDGRQG	1	16.67	-1	-1	-1
getorf_Tb927_06_v4_+_305	Tb927_06_v4:23075-23182	23075	23182	+	no	35	141.53	100	MESFPHICRYLHFTMGNNNNRTCTHLQFYKARAYS	135	25.23	-1	-1	-1
getorf_Tb927_10_v5_+_25244	Tb927_10_v5:2758793-2758900	2758793	2758900	+	no	35	60.05	100	MVDATVWFPEAVFTAAVPGHLRMARGSSTLLAGTG	36	16.74	-1	-1	-1
getorf_Tb927_02_v4_-_16122	Tb927_02_v4:869998-870105	869998	870105	-	no	35	59.43	100	MGTTEIKCVTSFEGLMLFRRFPKDVTAFARNVDKR	22	11.64	-1	-1	-1
getorf_Tb927_02_v4_-_23772	Tb927_02_v4:140136-140243	140136	140243	-	no	35	58	100	MESFLHTCTYLHFTMGNNNNRTCTHLQFYKARAHS	26	16.25	-1	-1	-1
getorf_Tb927_02_v4_-_23305	Tb927_02_v4:174287-174394	174287	174394	-	no	35	40.39	100	METFLHICRYLHFAMGNNNNRTCTHLQFYKARAHS	29	26.85	-1	-1	-1
getorf_Tb927_10_v5_-_75756	Tb927_10_v5:37900-38007	37900	38007	-	no	35	24	95.45	MESFPHIFKYLRFKMGNNNIRIFTHLQFYKAKAYS	4	11.76	-1	-1	-1
getorf_Tb927_10_v5_-_61625	Tb927_10_v5:1531808-1531915	1531808	1531915	-	no	35	16.65	75.45	MADLGIVWVCSSRRVNLPGSKGMQTMPTTATTWSM	5	29.41	-1	-1	-1
getorf_Tb927_06_v4_+_7495	Tb927_06_v4:694331-694438	694331	694438	+	no	35	16.15	85.45	MYWLVNNRAHWCVCLSVVQLFTGSNFVYLTQHCNL	13	33.33	-1	-1	-1
getorf_Tb927_10_v5_-_52487	Tb927_10_v5:2517772-2517879	2517772	2517879	-	no	35	9.33	100	MTQAICPSIFPPSQLPFDTVELQHGKQRLKEAHSW	9	25.71	-1	-1	-1
getorf_Tb927_06_v4_+_7701	Tb927_06_v4:719774-719881	719774	719881	+	no	35	6.96	100	MITSYIMRVQYYCFYLLSCLRLYIYSFIPRCVRRR	9	33.33	-1	-1	-1
getorf_Tb927_07_v4_+_18229	Tb927_07_v4:1940833-1940940	1940833	1940940	+	no	35	6.75	88.18	MFLSVLLRVTLCGTTYIYEAMFQLFFGALCFYVYV	8	29.63	-1	-1	-1
getorf_Tb927_11_01_v4_-_55234	Tb927_11_01_v4:4004135-4004242	4004135	4004242	-	no	35	6.53	95.45	MWVLSGNAFLSLSLMHRNKCYVRVWLCCDETFEIT	2	14.29	-1	-1	-1
getorf_Tb927_09_v4_-_36008	Tb927_09_v4:2485524-2485631	2485524	2485631	-	no	35	4.85	71.82	MSDIPLSVADLRLFQGRGVVTMKILSMFQRGLRVK	2	14.29	-1	-1	-1
getorf_Tb927_02_v4_-_22087	Tb927_02_v4:263204-263311	263204	263311	-	no	35	4.18	92.73	MNSHVCVSDCRFIHIYNCYHAVIYYILLPKHALHN	6	30	-1	-1	-1
getorf_Tb927_11_01_v4_-_68650	Tb927_11_01_v4:2546202-2546309	2546202	2546309	-	no	35	3.16	73.64	MVERSGIVFPSSPWREIMCIHTCTRAYADYVCVEL	2	14.29	-1	-1	-1
getorf_Tb927_10_v5_+_1774	Tb927_10_v5:189782-189889	189782	189889	+	no	35	3.06	96.36	MFSLFRRLCLLCWASPLALSLSISLSSDIASIFLM	0	0	-1	-1	-1
getorf_Tb927_11_01_v4_-_63183	Tb927_11_01_v4:3142173-3142280	3142173	3142280	-	no	35	3.01	80	MYRLVTVVSGHQACLGDSLFFFHKLVRRNERVCRF	4	40	-1	-1	-1
getorf_Tb927_04_v4_+_6121	Tb927_04_v4:590827-590934	590827	590934	+	no	35	2.71	73.64	MWVSSENGEGELHSFKKKKRRKGEKNGNTKQHMSC	1	12.5	-1	-1	-1
getorf_Tb927_10_v5_-_50855	Tb927_10_v5:2727062-2727169	2727062	2727169	-	no	35	2.11	93.64	MEIKLHAVLAPSARVTGRTSPFVLREKNCRWPLPP	0	0	-1	-1	-1
getorf_Tb927_11_01_v4_+_24220	Tb927_11_01_v4:2648156-2648263	2648156	2648263	+	no	35	2.09	98.18	MHLLRGRQRCRQQPIRTIDVCLSACVQTLHIGGIK	2	22.22	-1	-1	-1
getorf_Tb927_10_v5_-_51967	Tb927_10_v5:2577818-2577922	2577818	2577922	-	yes	34	437.48	100	MERLRQPLTPLDQQPDVDDQPDDEDRELICERPV	349	22.16	-1	-1	-1
getorf_Tb927_10_v5_+_36015	Tb927_10_v5:3967640-3967744	3967640	3967744	+	no	34	154.34	100	MPEVKMMLCCVLPWWVHWFLTSTYPEMRHNASMQ	61	14.42	-1	-1	-1
getorf_Tb927_07_v4_+_18092	Tb927_07_v4:1927542-1927646	1927542	1927646	+	yes	34	105.17	100	MKGTFCFGVSSHQWIYKLLQPYVRYTVGKMYTKG	73	18.77	-1	-1	-1
getorf_Tb927_10_v5_-_66098	Tb927_10_v5:1046388-1046492	1046388	1046492	-	no	34	49.92	100	MEILELALHVAQCMTVTIYCGGHLLCHQDNASVV	78	48.15	-1	-1	-1
getorf_Tb927_02_v4_-_16065	Tb927_02_v4:876801-876905	876801	876905	-	yes	34	48.29	100	MVFLVSFLQRHGWKFCSAHYNFLDRRYWCRTLSL	81	54.73	-1	-1	-1
getorf_Tb927_10_v5_+_15951	Tb927_10_v5:1731682-1731786	1731682	1731786	+	no	34	39.59	72.9	MFSPYFITKSEVHNTAPTLIEHQAARVTLLPNAP	38	20.54	-1	-1	-1
getorf_Tb927_11_01_v4_+_9542	Tb927_11_01_v4:1034270-1034374	1034270	1034374	+	no	34	39.03	94.39	MVVSQPILLKSYGSYFLVKYFFCLIQEYRPVRGM	64	59.81	-1	-1	-1
getorf_Tb927_02_v4_-_16435	Tb927_02_v4:837765-837869	837765	837869	-	no	34	37.68	85.98	MCRHLISVVRVLACLCARICDGKQLQCCEGTIRK	23	26.44	-1	-1	-1
getorf_Tb927_10_v5_-_58234	Tb927_10_v5:1899514-1899618	1899514	1899618	-	no	34	34.59	100	MVVCASCWSADTHYHWCHTNRLRIVPVNFSCCRF	7	6.25	-1	-1	-1
getorf_Tb927_11_01_v4_-_55097	Tb927_11_01_v4:4019540-4019644	4019540	4019644	-	yes	34	33.44	100	MRMSRQLSMHRVREKMSHICVKTSSQHSFQPCTN	87	67.44	-1	-1	-1
getorf_Tb927_09_v4_+_24252	Tb927_09_v4:2468953-2469057	2468953	2469057	+	no	34	29.76	100	MIHFCCCDSNDNANSAIPKNDSGVCFGKVMKEGM	23	28.05	-1	-1	-1
getorf_Tb927_07_v4_-_20955	Tb927_07_v4:2196604-2196708	2196604	2196708	-	no	34	29.75	95.33	MYVRSKNNCHLNIISPNCFAYIISSKCLRNLGSE	50	44.25	-1	-1	-1
getorf_Tb927_01_v4_-_19576	Tb927_01_v4:138700-138804	138700	138804	-	no	34	27.53	100	MHVKSKNNCHLNIIFQNCFAYIISSKCLRNLGSE	36	46.75	-1	-1	-1
getorf_Tb927_06_v4_-_30383	Tb927_06_v4:179036-179140	179036	179140	-	yes	34	23.43	98.13	MRLRTDGRSLHCPAAGRCDIWKTTANWDGLNCGM	18	27.27	-1	-1	-1
getorf_Tb927_09_v4_-_35970	Tb927_09_v4:2488099-2488203	2488099	2488203	-	no	34	22.58	92.52	MHMLIIIPSSCDVFGDCSYAYSVLQQHVCIVLTM	29	34.52	-1	-1	-1
getorf_Tb927_10_v5_-_52470	Tb927_10_v5:2519057-2519161	2519057	2519161	-	no	34	18.85	99.07	MCSVSLLQMGPAAEVVSLPCPPLLRCCWRNDVGG	4	7.41	-1	-1	-1
getorf_Tb927_02_v4_+_10806	Tb927_02_v4:1020933-1021037	1020933	1021037	+	no	34	14.47	100	MRISNFVNFVFFAVRLCAKLSHVCTFSHFFVGLH	14	31.11	-1	-1	-1
getorf_Tb927_01_v4_+_1900	Tb927_01_v4:187438-187542	187438	187542	+	no	34	14.36	100	MHVKSKNNCHLNIISPNCFAYIISSKCLRNLGSE	13	28.89	-1	-1	-1
getorf_Tb927_10_v5_+_26834	Tb927_10_v5:2947061-2947165	2947061	2947165	+	no	34	11.69	100	MPKVSTKENRTQLTACIYQHTYTSRRGVNFLDLY	15	34.09	-1	-1	-1
getorf_Tb927_02_v4_-_22013	Tb927_02_v4:269438-269542	269438	269542	-	no	34	10.94	100	MAVGMTLPQLREGASVCNTCVPLTKQKGTSARRS	3	14.29	-1	-1	-1
getorf_Tb927_09_v4_+_24552	Tb927_09_v4:2494441-2494545	2494441	2494545	+	yes	34	10.64	100	MHVKSKNNCHLNIISANCFAYIISSKCLRNLGGE	9	22.5	-1	-1	-1
getorf_Tb927_06_v4_+_102	Tb927_06_v4:9209-9313	9209	9313	+	yes	34	10.4	100	MHVKSKNNCHLNIISPNCFAYIISSKCLRNLGGE	10	37.04	-1	-1	-1
getorf_Tb927_02_v4_-_21781	Tb927_02_v4:287775-287879	287775	287879	-	no	34	10.37	97.2	MAVGMTLPQLREGAGVCNTCVALTKQKGTSARRS	5	29.41	-1	-1	-1
getorf_Tb927_09_v4_-_48625	Tb927_09_v4:1224231-1224335	1224231	1224335	-	no	34	10.02	98.13	MEEVEIMIGAVGSALPMLVHLRMLLKRTASCVHF	26	72.22	-1	-1	-1
getorf_Tb927_04_v4_-_27949	Tb927_04_v4:315736-315840	315736	315840	-	no	34	9.98	71.96	MQSWSSPLKGTIQCAVKYPGLLWARCEGVASFIQ	24	61.54	-1	-1	-1
getorf_Tb927_01_v4_+_1061	Tb927_01_v4:118723-118827	118723	118827	+	yes	34	9.28	100	MHVSSKNNCHLNIISPNCFDYIISSKCLRNLGSE	5	29.41	-1	-1	-1
getorf_Tb927_08_v4_+_20549	Tb927_08_v4:2233284-2233388	2233284	2233388	+	no	34	8.81	85.98	MQHVTCFGVKHAFLHNLHNVACLCTKCALLRIFT	14	45.16	-1	-1	-1
getorf_Tb927_06_v4_-_31865	Tb927_06_v4:53209-53313	53209	53313	-	no	34	8.78	96.26	MNSHVCVSDCRFIHIYNCYHAVIYILLPKHALHN	11	28.95	-1	-1	-1
getorf_Tb927_08_v4_+_6190	Tb927_08_v4:626139-626243	626139	626243	+	no	34	7.91	94.39	MLDQIGSAVSERFTPPPCPLGCMLVSIECESPRK	9	33.33	-1	-1	-1
getorf_Tb927_02_v4_+_226	Tb927_02_v4:17530-17634	17530	17634	+	no	34	7.5	97.2	MHVKSKNNCHLNIISPNCFDYIISSKCLRNLGSE	5	31.25	-1	-1	-1
getorf_Tb927_05_v4_+_2459	Tb927_05_v4:221807-221911	221807	221911	+	yes	34	7.16	100	MGKSFRWLAAVDAGALVWFRRCVRWCIRCCAMWS	4	15.38	-1	-1	-1
getorf_Tb927_01_v4_-_19096	Tb927_01_v4:178004-178108	178004	178108	-	no	34	6.94	77.57	MRSCSILTAPHRSSFAASFPPSCRIGGDGGGAGA	1	5.88	-1	-1	-1
getorf_Tb927_01_v4_+_9741	Tb927_01_v4:1014670-1014774	1014670	1014774	+	no	34	6.79	93.46	MYTGSESYEACNWAHSNIRNRNSVTSLWKLSCSI	2	15.38	-1	-1	-1
getorf_Tb927_10_v5_-_42993	Tb927_10_v5:3605714-3605818	3605714	3605818	-	no	34	6.79	85.05	MAARDWLRLNDSHQGLFWLLCHIYGENQKGKVIR	11	36.67	-1	-1	-1
getorf_Tb927_02_v4_+_1673	Tb927_02_v4:130135-130239	130135	130239	+	no	34	6.72	85.05	MHVKSKNNCHLNITSPNCFAYIISSKFLRNLGSE	6	37.5	-1	-1	-1
getorf_Tb927_02_v4_+_2130	Tb927_02_v4:164440-164544	164440	164544	+	no	34	6.4	88.79	MHVKSKDNCHLNIISPNCFAYIISSKCLRNLGSE	7	46.67	-1	-1	-1
getorf_Tb927_07_v4_+_18428	Tb927_07_v4:1956415-1956519	1956415	1956519	+	no	34	5.64	92.52	MNSHVCVSDCRFIHIYNCYHAVIYILLPKHALHN	7	33.33	-1	-1	-1
getorf_Tb927_03_v4_+_8907	Tb927_03_v4:901866-901970	901866	901970	+	no	34	5.48	80.37	MAVGMTLPQLREGASVCNTCVPLTKQKGTSARRS	1	14.29	-1	-1	-1
getorf_Tb927_06_v4_-_25828	Tb927_06_v4:666984-667088	666984	667088	-	no	34	5.13	75.7	MRLPPPVVVLRRWHVGICVCACKPPRGLMLTYIL	0	0	-1	-1	-1
getorf_Tb927_03_v4_+_9365	Tb927_03_v4:938584-938688	938584	938688	+	no	34	4.58	78.5	MAVGMTLPQLREGASVCNTCVPLTKQKGTSARRS	2	40	-1	-1	-1
getorf_Tb927_03_v4_+_9592	Tb927_03_v4:956947-957051	956947	957051	+	no	34	4.47	75.7	MAVGMTLPQLREGASVCNTCVPLTKQKGTSARRS	2	33.33	-1	-1	-1
getorf_Tb927_01_v4_-_13290	Tb927_01_v4:762747-762851	762747	762851	-	no	34	4.38	82.24	MCRDILVSGNTRIRYHKYIGGHVLTGHRLTNAFH	4	25	-1	-1	-1
getorf_Tb927_02_v4_+_3140	Tb927_02_v4:242147-242251	242147	242251	+	no	34	3.92	82.24	MHVKSKNNCHLNITSPNCFAYITSSKCLRNLGSE	5	55.56	-1	-1	-1
getorf_Tb927_02_v4_+_11733	Tb927_02_v4:1112711-1112815	1112711	1112815	+	no	34	3.5	81.31	MMTRFVLREHQTNRVRWKCRIGSKGKCIIMCRCV	4	28.57	-1	-1	-1
getorf_Tb927_07_v4_+_10506	Tb927_07_v4:1110808-1110912	1110808	1110912	+	no	34	3.48	78.5	MSYELFSAYTQRGVCVCIGRAIMHHRIPQAILLC	2	33.33	-1	-1	-1
getorf_Tb927_02_v4_+_12047	Tb927_02_v4:1133225-1133329	1133225	1133329	+	no	34	3.24	74.77	MMTRFVLREHQTNRVRWKCRIGSKGKCIIMCRCV	3	21.43	-1	-1	-1
getorf_Tb927_03_v4_+_9138	Tb927_03_v4:920230-920334	920230	920334	+	no	34	3.08	90.65	MAVGMTLPQLREGASVCNTCVPLTKQKGTSARRS	2	50	-1	-1	-1
getorf_Tb927_09_v4_-_32628	Tb927_09_v4:2808975-2809079	2808975	2809079	-	no	34	2.56	79.44	MNSHVCVSDCRFIHIYNCYHAVIYILLPTHALHN	1	10	-1	-1	-1
getorf_Tb927_11_01_v4_-_75428	Tb927_11_01_v4:1831707-1831811	1831707	1831811	-	no	34	2.5	93.46	MHSLFCTCTWTYTSCRWNTTTTTTHGVSCCLYLY	1	10	-1	-1	-1
getorf_Tb927_08_v4_+_19711	Tb927_08_v4:2140898-2141002	2140898	2141002	+	no	34	2.31	77.57	MGGIKSKQEGAMQFSLVVTGFLSTYSLIYFNYRN	2	25	-1	-1	-1
getorf_Tb927_10_v5_-_57951	Tb927_10_v5:1932249-1932350	1932249	1932350	-	no	33	114.06	100	MLPLFACASSSLIASTLSVTSCSTYVTEVAVAY	75	28.2	-1	-1	-1
getorf_Tb927_06_v4_+_1920	Tb927_06_v4:148676-148777	148676	148777	+	no	33	45.83	100	MDTLNCWYLLVRCSIYSHTFVTSPPSRLIHFAQ	32	19.05	-1	-1	-1
getorf_Tb927_01_v4_-_19616	Tb927_01_v4:136440-136541	136440	136541	-	no	33	29.53	93.27	MTQIKGSFYRSHHFHVCNSNRVIVTIFFCACEV	11	11.22	-1	-1	-1
getorf_Tb927_08_v4_-_44917	Tb927_08_v4:151227-151328	151227	151328	-	no	33	29.19	95.19	MEERRVNPLVLLPTHFPFYCQCQMRSLLFASLF	13	24.53	-1	-1	-1
getorf_Tb927_06_v4_+_145	Tb927_06_v4:11487-11588	11487	11588	+	no	33	21.64	100	MTQIKGSFYRSHHFHVCNSKRVIVTIFFCACEV	30	41.1	-1	-1	-1
getorf_Tb927_11_02_v4_-_2563	Tb927_11_02_v4:275365-275466	275365	275466	-	no	33	13.48	83.65	MTQIKGSLYRTHHFHVCNSKRVIVTIFFCACEV	10	27.78	-1	-1	-1
getorf_Tb927_02_v4_-_22050	Tb927_02_v4:266141-266242	266141	266242	-	no	33	11.86	74.04	MQPKIYMYVLHVCVSICRLTWEMRDAIHSSVIF	26	53.06	-1	-1	-1
getorf_Tb927_10_v5_+_5306	Tb927_10_v5:580606-580707	580606	580707	+	no	33	11.21	100	MFSTWVVCLRINIRTYTFFFSKSFGYVIFVVDK	6	23.08	-1	-1	-1
getorf_Tb927_11_01_v4_-_55100	Tb927_11_01_v4:4019291-4019392	4019291	4019392	-	yes	33	10.5	91.35	MLWSTTSCLGRKKEQERKNRDICILCRFFHFFG	8	38.1	-1	-1	-1
getorf_Tb927_02_v4_-_21818	Tb927_02_v4:284478-284579	284478	284579	-	no	33	10.01	75.96	MQPKIYIYVLHVCVSICRLTWEMRDAIHSSVIF	17	38.64	-1	-1	-1
getorf_Tb927_10_v5_-_43956	Tb927_10_v5:3494823-3494924	3494823	3494924	-	no	33	8.6	77.88	MTFVHLYDQLLFFSVTEDKLTKRSAVCPCRWGL	2	5.56	-1	-1	-1
getorf_Tb927_03_v4_-_30820	Tb927_03_v4:116134-116235	116134	116235	-	no	33	7.71	88.46	MKHWWKSGFSVTALSCFLCDLWLKCELPVGDML	7	24.14	-1	-1	-1
getorf_Tb927_06_v4_+_8069	Tb927_06_v4:761021-761122	761021	761122	+	no	33	7.71	86.54	MLLMLHSRLLLYIFLTPSLTTSSMRGRRGCGIS	3	12.5	-1	-1	-1
getorf_Tb927_10_v5_-_66097	Tb927_10_v5:1046517-1046618	1046517	1046618	-	no	33	6.84	89.42	MVISTKMRGIMRIKKVPVRRNQGIHHRGSINYL	13	61.9	-1	-1	-1
getorf_Tb927_06_v4_-_31607	Tb927_06_v4:78146-78247	78146	78247	-	no	33	6.64	93.27	MDTLNCWHLLVRCSIYSHTFVTSPPSRLIHFAQ	6	26.09	-1	-1	-1
getorf_Tb927_06_v4_-_32110	Tb927_06_v4:34170-34271	34170	34271	-	no	33	6.25	93.27	MDTLNCWHLLVRCSIYSHTFVTSPPSRLIHFAQ	8	36.36	-1	-1	-1
getorf_Tb927_11_01_v4_+_41034	Tb927_11_01_v4:4484781-4484882	4484781	4484882	+	no	33	5.73	86.54	MRTRKPTTTKQRIVDKHDNSSPDEVRNMERLNL	1	5.56	-1	-1	-1
getorf_Tb927_10_v5_+_7582	Tb927_10_v5:839243-839344	839243	839344	+	no	33	4.71	72.12	MQINKTRLFFSFFLFLFLQFKDKQKAKDEFFFP	0	0	-1	-1	-1
getorf_Tb927_02_v4_+_11892	Tb927_02_v4:1123132-1123233	1123132	1123233	+	no	33	4.45	84.62	MTRFVLREHQTNRVRWKCRIGSKGKCIIMCRCV	4	30.77	-1	-1	-1
getorf_Tb927_04_v4_-_28119	Tb927_04_v4:298360-298461	298360	298461	-	yes	33	3.95	95.19	MPLHIDVAKAKDLGRRGHVPDIGALRDACLFTL	0	0	-1	-1	-1
getorf_Tb927_10_v5_+_36188	Tb927_10_v5:3985664-3985765	3985664	3985765	+	no	33	3.69	75	MQPKIYIYVLHVCVSICRLTWEMRDAIHSSVIF	6	42.86	-1	-1	-1
getorf_Tb927_11_01_v4_-_55235	Tb927_11_01_v4:4004122-4004223	4004122	4004223	-	yes	33	3.69	95.19	MLFCHFRSCTATNVTCVCGCVVMKPLKSLESTV	8	66.67	-1	-1	-1
getorf_Tb927_11_01_v4_-_53428	Tb927_11_01_v4:4217050-4217151	4217050	4217151	-	no	33	3.36	81.73	MRFENPRSVSNRWYRVLSLTFVSMVFDNILGAT	1	14.29	-1	-1	-1
getorf_Tb927_05_v4_+_314	Tb927_05_v4:28674-28775	28674	28775	+	no	33	3.29	91.35	MTQIKGSLYRTHHFHVCNSKRVIVTIFFCACEV	0	0	-1	-1	-1
getorf_Tb927_10_v5_+_696	Tb927_10_v5:70709-70810	70709	70810	+	no	33	3.24	81.73	MRPQCNSYATYVFEENGDVLCAYFHVFSLYKNC	8	72.73	-1	-1	-1
getorf_Tb927_10_v5_+_7837	Tb927_10_v5:866832-866933	866832	866933	+	no	33	2.96	87.5	MSTAYIFYLTFFSILFLLPLARGLLSKHTDKCI	3	37.5	-1	-1	-1
getorf_Tb927_09_v4_+_21687	Tb927_09_v4:2226658-2226759	2226658	2226759	+	no	33	2.5	80.77	MKDTSAILLIEKQKLFIMPLIGLTQQVSHLKEQ	0	0	-1	-1	-1
getorf_Tb927_03_v4_+_9629	Tb927_03_v4:960247-960348	960247	960348	+	no	33	2.39	76.92	MQPKIYIYVLHVCVSICRLTWEMRDVIYSSVIF	4	40	-1	-1	-1
getorf_Tb927_10_v5_+_21430	Tb927_10_v5:2335450-2335551	2335450	2335551	+	no	33	2.33	96.15	MKGASQSANCWESVAASLSMVPTTAVLRDGDRS	0	0	-1	-1	-1
getorf_Tb927_09_v4_-_36017	Tb927_09_v4:2484095-2484196	2484095	2484196	-	no	33	2.21	99.04	MQRSSEVWIPVQNTAVLIISPTVFLRVSTFSTM	3	30	-1	-1	-1
getorf_Tb927_09_v4_-_56139	Tb927_09_v4:465432-465533	465432	465533	-	no	33	2.08	97.12	MKNRYLVQLNTKQMFAPKNNLQEPPRRRALNNT	5	50	-1	-1	-1
getorf_Tb927_11_01_v4_-_90953	Tb927_11_01_v4:163082-163180	163082	163180	-	yes	32	126.53	100	MQHTCRTTRTSRTRTTTRHRCTQRSLFINTSV	338	64.88	-1	-1	-1
getorf_Tb927_10_v5_-_71935	Tb927_10_v5:438350-438448	438350	438448	-	yes	32	51.85	100	MASVGGRTTDGRNEGFVAQGACRVGGDSVTFG	20	12.27	-1	-1	-1
getorf_Tb927_11_01_v4_+_9730	Tb927_11_01_v4:1053312-1053410	1053312	1053410	+	no	32	38.27	100	MGCRSFWYCFILNARGSVGLRICVSCQLTLHC	23	28.4	-1	-1	-1
getorf_Tb927_07_v4_-_23497	Tb927_07_v4:1915703-1915801	1915703	1915801	-	no	32	31.52	100	MSHGRMNMSFVLARHGSHLNCVCCRMRCCDRI	13	11.71	-1	-1	-1
getorf_Tb927_10_v5_-_65765	Tb927_10_v5:1084853-1084951	1084853	1084951	-	no	32	20.96	100	MRELTASRTVRHNRLQLTLLKTEPAGLTVLTE	13	19.12	-1	-1	-1
getorf_Tb927_02_v4_-_21780	Tb927_02_v4:287827-287925	287827	287925	-	yes	32	15.47	73.27	MRYGNSFCACSVGLPNGCGYDTSSVKGRGGCV	15	27.78	-1	-1	-1
getorf_Tb927_02_v4_-_22012	Tb927_02_v4:269490-269588	269490	269588	-	yes	32	15.28	73.27	MRYGNSFCACSVGLPNGCGYDTSPVKGRSECV	13	24.53	-1	-1	-1
getorf_Tb927_09_v4_-_39758	Tb927_09_v4:2142941-2143039	2142941	2143039	-	no	32	13.84	100	MLCCKGKWCHDVIALIVQKSFLFFSQTVQTQH	9	20	-1	-1	-1
getorf_Tb927_04_v4_+_7752	Tb927_04_v4:780149-780247	780149	780247	+	no	32	11.11	96.04	MFGILNGCSSGYAALAHPHSIVSGGSGGVHVP	11	32.35	-1	-1	-1
getorf_Tb927_03_v4_+_8906	Tb927_03_v4:901820-901918	901820	901918	+	yes	32	10.8	70.3	MRYGNSFCACSVGLPNGCGYDTSPVKGRSECV	9	23.68	-1	-1	-1
getorf_Tb927_03_v4_+_9364	Tb927_03_v4:938538-938636	938538	938636	+	yes	32	9.05	72.28	MRYGNSFCACSVGLPNGCGYDTSPVKGRSECV	3	9.68	-1	-1	-1
getorf_Tb927_02_v4_-_25643	Tb927_02_v4:8105-8203	8105	8203	-	no	32	8.98	94.06	MQLMRSCSILTAPRRFFAAPFPPSCRIGGRRA	4	16	-1	-1	-1
getorf_Tb927_09_v4_-_36358	Tb927_09_v4:2453976-2454074	2453976	2454074	-	no	32	8.85	100	MKLYGTRIYVVIYFAKKCNSETKLKRRNINSG	18	58.06	-1	-1	-1
getorf_Tb927_10_v5_+_8235	Tb927_10_v5:912087-912185	912087	912185	+	yes	32	8.33	100	MVQVSPFVCNRRGNATPTLLIIPHPLNVTQHP	4	19.05	-1	-1	-1
getorf_Tb927_02_v4_-_21881	Tb927_02_v4:279176-279274	279176	279274	-	no	32	6.04	79.21	MQKCIIILHMRVYIYYFVFLCETCFVCGHICI	5	23.81	-1	-1	-1
getorf_Tb927_07_v4_+_18355	Tb927_07_v4:1950140-1950238	1950140	1950238	+	no	32	6.03	72.28	MRYGNSFCACSVGLPNGCGYDTSSVKGRSECV	3	14.29	-1	-1	-1
getorf_Tb927_03_v4_+_9137	Tb927_03_v4:920184-920282	920184	920282	+	yes	32	5.8	71.29	MRYGNSFCACSVGLPNGCGYDTSPVKGRSECV	0	0	-1	-1	-1
getorf_Tb927_05_v4_+_1363	Tb927_05_v4:119066-119164	119066	119164	+	no	32	5.77	77.23	MTSSRHLSGSWGRLLLAKRISTIRHATNGWTK	5	31.25	-1	-1	-1
getorf_Tb927_04_v4_-_17819	Tb927_04_v4:1393127-1393225	1393127	1393225	-	no	32	5.03	98.02	MSVAGIAEVVLAIFRKGVSLSASNARGKGPFR	14	60.87	-1	-1	-1
getorf_Tb927_02_v4_-_22112	Tb927_02_v4:260837-260935	260837	260935	-	no	32	4.57	82.18	MQKCIIILHMRVYIYYFVFLCETCFVCGHICI	7	50	-1	-1	-1
getorf_Tb927_05_v4_+_11472	Tb927_05_v4:1203028-1203126	1203028	1203126	+	no	32	3.85	100	MKGSKATQFWGLVGTGQSRRLNISCTSDASRN	3	25	-1	-1	-1
getorf_Tb927_05_v4_+_6903	Tb927_05_v4:705488-705586	705488	705586	+	no	32	2.91	94.06	MVTTGHFRFLFAGCSLNTQRNSMKKSEMVGGE	1	11.11	-1	-1	-1
getorf_Tb927_02_v4_-_25665	Tb927_02_v4:6583-6681	6583	6681	-	no	32	2.84	100	MLSNIMSKLYICVNIYIYIYYLCCDIWNPESI	6	60	-1	-1	-1
getorf_Tb927_03_v4_+_15356	Tb927_03_v4:1585125-1585223	1585125	1585223	+	no	32	2.36	77.23	MRHLCNIATFWCKKVFFVSMWYDILHNYAFGG	2	40	-1	-1	-1
getorf_Tb927_11_01_v4_+_18419	Tb927_11_01_v4:2002364-2002462	2002364	2002462	+	no	32	2.07	75.25	MCCRLSRALHRAVSPSQMVWVCHHLFSEEWSS	3	50	-1	-1	-1
getorf_Tb927_09_v4_+_17285	Tb927_09_v4:1757902-1758000	1757902	1758000	+	no	32	2	76.24	MIYYFPFSNGVLIVASTFSLFIFLVDCLFLVL	4	66.67	-1	-1	-1
getorf_Tb927_07_v4_-_29831	Tb927_07_v4:1246097-1246192	1246097	1246192	-	yes	31	303.41	100	MRRTRVALRNRKREAPVEGGTRRRNRGGWMS	657	66.43	-1	-1	-1
getorf_Tb927_11_01_v4_+_4069	Tb927_11_01_v4:439098-439193	439098	439193	+	yes	31	31.22	100	MFISRVYENDLSSRNELCSATGFTREAPHHL	31	26.72	-1	-1	-1
getorf_Tb927_09_v4_-_56224	Tb927_09_v4:459975-460070	459975	460070	-	no	31	21.78	100	MCHHLCVVTRNCRGHRHVFLHRGAVISNTAS	43	75.44	-1	-1	-1
getorf_Tb927_11_01_v4_+_33905	Tb927_11_01_v4:3748769-3748864	3748769	3748864	+	no	31	21.42	70.41	MDTNIKKKFFFFQHWVIYASSTIILFGKGVT	20	25.64	-1	-1	-1
getorf_Tb927_03_v4_+_9640	Tb927_03_v4:961035-961130	961035	961130	+	no	31	15.85	97.96	MYMCVFRCGDFISYGECSYIYVCTHVFWRPV	17	32.69	-1	-1	-1
getorf_Tb927_05_v4_+_13048	Tb927_05_v4:1361209-1361304	1361209	1361304	+	yes	31	15.22	82.65	MKEELEISQKLCQALRLGGVFGCLGAGKSTT	44	86.27	-1	-1	-1
getorf_Tb927_10_v5_-_60792	Tb927_10_v5:1626529-1626624	1626529	1626624	-	yes	31	15.13	100	MRKYVLAVRCVCTAACKSCSNQSIPVYQYAA	2	4.26	-1	-1	-1
getorf_Tb927_05_v4_-_30301	Tb927_05_v4:92638-92733	92638	92733	-	no	31	13.7	80.61	MRRRRLPWKGRNRKGKSNNLHSLGRSSSGEN	5	20.83	-1	-1	-1
getorf_Tb927_04_v4_-_24116	Tb927_04_v4:728089-728184	728089	728184	-	yes	31	11.95	77.55	MKHKSKKKKNTHTHKATKNKTKKKKEERKAE	11	64.71	-1	-1	-1
getorf_Tb927_11_01_v4_-_60174	Tb927_11_01_v4:3463042-3463137	3463042	3463137	-	no	31	11.86	100	MQPAATGNTEREVIVDLLYTVWTAAHILLNS	5	13.89	-1	-1	-1
getorf_Tb927_06_v4_-_30386	Tb927_06_v4:178709-178804	178709	178804	-	no	31	11.45	86.73	MSIDRMLGCCQRFTCVDMCLLVQRGYVHQTV	9	24.32	-1	-1	-1
getorf_Tb927_10_v5_+_22102	Tb927_10_v5:2407346-2407441	2407346	2407441	+	no	31	9.07	80.61	MTKEENLADNQGRANRKKASRHTTVVFCTGK	13	40.62	-1	-1	-1
getorf_Tb927_11_01_v4_-_47996	Tb927_11_01_v4:4792740-4792835	4792740	4792835	-	no	31	8.27	96.94	MTQIKRSLYRSHHFHMCNSKRVIVKNFFLRV	2	9.09	-1	-1	-1
getorf_Tb927_10_v5_-_48254	Tb927_10_v5:3004655-3004750	3004655	3004750	-	no	31	8.03	72.45	MSRVIYFVVFDNGSFHCWAAVDLKGETRGEQ	1	9.09	-1	-1	-1
getorf_Tb927_10_v5_-_52429	Tb927_10_v5:2523505-2523600	2523505	2523600	-	yes	31	7.19	100	MLIVSPCISEGMVIFRNEFGVCVACRCEGTV	5	21.74	-1	-1	-1
getorf_Tb927_11_01_v4_+_22341	Tb927_11_01_v4:2426066-2426161	2426066	2426161	+	no	31	6.82	100	MCLRWTMQLFYFLWWGLMSEGSCRFSFRTGL	4	18.18	-1	-1	-1
getorf_Tb927_02_v4_+_1713	Tb927_02_v4:132406-132501	132406	132501	+	no	31	6.73	95.92	MTQIKGSFYRSHHFHVCNSNRVIVTIFFLRV	3	13.64	-1	-1	-1
getorf_Tb927_01_v4_+_1099	Tb927_01_v4:120989-121084	120989	121084	+	no	31	6.15	100	MTQIKGSFYRSHHFHVCNSNRVIVTIYFLRV	5	23.81	-1	-1	-1
getorf_Tb927_07_v4_+_20459	Tb927_07_v4:2171764-2171859	2171764	2171859	+	no	31	6.06	100	MTTAIPKSEGSTVFFSGEVDEPRTSVMDARP	1	4.55	-1	-1	-1
getorf_Tb927_06_v4_+_2195	Tb927_06_v4:171702-171797	171702	171797	+	no	31	5.46	92.86	MSMHGLSYALKPALPRSITKFLHHHSYCSLY	2	25	-1	-1	-1
getorf_Tb927_02_v4_+_3180	Tb927_02_v4:244399-244494	244399	244494	+	no	31	5.3	100	MTQIKGSFYRTHHFHVCNSKRVIVTIFLLRV	3	18.75	-1	-1	-1
getorf_Tb927_06_v4_+_2555	Tb927_06_v4:204837-204932	204837	204932	+	no	31	4.66	98.98	MSMHELSYVLKPALPRSITKFLHSHSYCSLY	2	40	-1	-1	-1
getorf_Tb927_11_01_v4_-_87588	Tb927_11_01_v4:517396-517491	517396	517491	-	no	31	3.99	94.9	MFRLWVASYVPPCGVGVVALQRAYHPDVWLF	5	31.25	-1	-1	-1
getorf_Tb927_11_01_v4_-_68570	Tb927_11_01_v4:2556818-2556913	2556818	2556913	-	no	31	3.59	92.86	MHLRVCSSIKKMVRSTNVRTCAEISMMRTFS	4	66.67	-1	-1	-1
getorf_Tb927_05_v4_+_6747	Tb927_05_v4:691972-692067	691972	692067	+	no	31	3.53	100	MHRLSMCIQQGGRVRLLQAFHVIICLPRLVS	2	25	-1	-1	-1
getorf_Tb927_11_01_v4_-_87452	Tb927_11_01_v4:532347-532442	532347	532442	-	no	31	3.42	100	MFRLWVASYVPPCGVGVVALQRAYHPDVWLY	1	8.33	-1	-1	-1
getorf_Tb927_06_v4_+_1206	Tb927_06_v4:90367-90462	90367	90462	+	no	31	3.38	97.96	MSMHELSYVLKPALPRSITKFPHRHSYCSLY	0	0	-1	-1	-1
getorf_Tb927_06_v4_-_30944	Tb927_06_v4:131737-131832	131737	131832	-	no	31	2.89	86.73	MSMHELSYVLKPALPRSITKFPHRRSYCSLY	2	22.22	-1	-1	-1
getorf_Tb927_06_v4_+_2062	Tb927_06_v4:160337-160432	160337	160432	+	no	31	2.24	82.65	MSMHGLSYALKPALPRSITKFLHHHSYCSLY	0	0	-1	-1	-1
getorf_Tb927_06_v4_+_534	Tb927_06_v4:39675-39770	39675	39770	+	no	31	2.08	91.84	MPFNATNITKFFFRGNILMVSFFSFWGYMDL	3	37.5	-1	-1	-1
getorf_Tb927_10_v5_+_21726	Tb927_10_v5:2363961-2364053	2363961	2364053	+	yes	30	80.28	100	MLRPRHIITSTYPPCRITSALSCCCRVFSR	69	27.71	-1	-1	-1
getorf_Tb927_10_v5_+_21951	Tb927_10_v5:2388431-2388523	2388431	2388523	+	no	30	69.85	91.58	MWFRCLLLMSVSVRPYLALIRWEADHKGRG	101	49.51	-1	-1	-1
getorf_Tb927_09_v4_-_39181	Tb927_09_v4:2211872-2211964	2211872	2211964	-	no	30	31.77	100	MGATAVVAPCIVCSACGAGPLRAAYGFATG	30	30	-1	-1	-1
getorf_Tb927_03_v4_-_16612	Tb927_03_v4:1605414-1605506	1605414	1605506	-	no	30	22.41	82.11	MRQIKGSFHRSHHFHVCNSKRVVVTIFLRV	5	6.76	-1	-1	-1
getorf_Tb927_10_v5_+_22630	Tb927_10_v5:2467936-2468028	2467936	2468028	+	no	30	10.83	100	MCRACCKIIIIRAGFKTCGRCINLRFRSLD	4	17.39	-1	-1	-1
getorf_Tb927_07_v4_+_20371	Tb927_07_v4:2164778-2164870	2164778	2164870	+	no	30	10.78	97.89	MLNTTPTYAPLPFVNPADCIRGERQAKGAL	9	25.71	-1	-1	-1
getorf_Tb927_06_v4_+_1923	Tb927_06_v4:148903-148995	148903	148995	+	no	30	9.4	100	MSPSDISLITVSWRNQYFSGLVPSHLAPSV	4	12.5	-1	-1	-1
getorf_Tb927_10_v5_+_15963	Tb927_10_v5:1732506-1732598	1732506	1732598	+	no	30	9.29	87.37	MCFCMLLAGTWQATEVTLVLRVVQQHGPRL	9	31.03	-1	-1	-1
getorf_Tb927_04_v4_+_6814	Tb927_04_v4:671011-671103	671011	671103	+	no	30	8.88	100	MSCAQVIFDHSTLSIRQNTHRQTNSFLLYN	9	40.91	-1	-1	-1
getorf_Tb927_10_v5_+_15984	Tb927_10_v5:1733969-1734061	1733969	1734061	+	no	30	8.53	86.32	MCFCMLLAGTWQATEVTLVLRVVQQHGPRL	12	41.38	-1	-1	-1
getorf_Tb927_11_01_v4_-_68204	Tb927_11_01_v4:2598109-2598201	2598109	2598201	-	no	30	7.6	76.84	MGYHPFRCLSLLQDLSDGGSLQKEFALVLV	9	34.62	-1	-1	-1
getorf_Tb927_07_v4_-_32243	Tb927_07_v4:990496-990588	990496	990588	-	no	30	7.23	78.95	MCVATSAGSYHCERPVRAGSGRLKSYGSRQ	11	39.29	-1	-1	-1
getorf_Tb927_10_v5_-_45617	Tb927_10_v5:3306779-3306871	3306779	3306871	-	no	30	6.51	89.47	MEATVVDMCALPQRMRVLLHVEELRNCATS	0	0	-1	-1	-1
getorf_Tb927_09_v4_+_16613	Tb927_09_v4:1684608-1684700	1684608	1684700	+	no	30	6.27	85.26	MTTRTRGKKKKKRKSQGKKLKIEKRKKRET	10	62.5	-1	-1	-1
getorf_Tb927_10_v5_+_7268	Tb927_10_v5:804263-804355	804263	804355	+	no	30	6.27	100	MLCFSGEWLAVKRIAIRVSYNLDPRNLLFK	5	26.32	-1	-1	-1
getorf_Tb927_08_v4_+_8402	Tb927_08_v4:879650-879742	879650	879742	+	no	30	5.93	100	MSFKKVLSCRIFTEIRRVYMWRLFYLGYLF	12	41.38	-1	-1	-1
getorf_Tb927_10_v5_+_26198	Tb927_10_v5:2875122-2875214	2875122	2875214	+	no	30	5.85	96.84	MPKVAFCIYFAVVFSCLFLRTCWNVHDFLN	3	23.08	-1	-1	-1
getorf_Tb927_10_v5_-_44716	Tb927_10_v5:3407675-3407767	3407675	3407767	-	no	30	5.77	85.26	MPEVPHVARACPVKRMRERTVGAGPAGCDS	0	0	-1	-1	-1
getorf_Tb927_06_v4_+_8945	Tb927_06_v4:845508-845600	845508	845600	+	no	30	5.57	93.68	MQNCLMLFRVYIFCFGKTVNIVGRYCHRKY	2	22.22	-1	-1	-1
getorf_Tb927_09_v4_-_39151	Tb927_09_v4:2214517-2214609	2214517	2214609	-	no	30	5.03	100	MNKYYASALAEINAHAKQLGQQVAVTKLDQ	2	28.57	-1	-1	-1
getorf_Tb927_03_v4_-_25554	Tb927_03_v4:651129-651221	651129	651221	-	no	30	4.67	81.05	MAGNTPRSVFVRTSCRGFSGRLRCFFFFLN	1	7.69	-1	-1	-1
getorf_Tb927_10_v5_+_16442	Tb927_10_v5:1781345-1781437	1781345	1781437	+	no	30	4.54	76.84	MLRQLQAHTTTPIAALEITKMILALAVAAD	9	81.82	-1	-1	-1
getorf_Tb927_08_v4_+_22877	Tb927_08_v4:2477698-2477790	2477698	2477790	+	no	30	4.25	89.47	MRLRIAPFTTASPTLIVYSSTSATKHAMFI	0	0	-1	-1	-1
getorf_Tb927_06_v4_-_31610	Tb927_06_v4:77928-78020	77928	78020	-	no	30	4.05	100	MSPSDISLITVSWRNQYFSGLVPSHLAPSV	3	33.33	-1	-1	-1
getorf_Tb927_02_v4_-_24584	Tb927_02_v4:81269-81361	81269	81361	-	no	30	4	100	MLSNIMCKLCRRIYIYIYYLYCDIWNLESI	6	46.15	-1	-1	-1
getorf_Tb927_10_v5_+_10074	Tb927_10_v5:1105239-1105331	1105239	1105331	+	no	30	3.79	84.21	MCRYTVIPISLSTGLVLMYGTTNLGSFPIV	1	8.33	-1	-1	-1
getorf_Tb927_07_v4_+_18140	Tb927_07_v4:1931845-1931937	1931845	1931937	+	yes	30	3.47	84.21	MHISFPLAQWGEKRLYTPAKPQRNCAPHKG	3	25	-1	-1	-1
getorf_Tb927_02_v4_+_11790	Tb927_02_v4:1116658-1116750	1116658	1116750	+	no	30	3.23	87.37	MEYTKRHLTLWENVINACNSIVEKCVFSTP	2	22.22	-1	-1	-1
getorf_Tb927_10_v5_+_15741	Tb927_10_v5:1706915-1707007	1706915	1707007	+	no	30	2.8	71.58	MLSLVSTAFLFCIAGDFYSFVNFFFVFGPV	0	0	-1	-1	-1
getorf_Tb927_10_v5_+_15980	Tb927_10_v5:1733745-1733837	1733745	1733837	+	no	30	2.68	75.79	MTSTHFKLREHKRVAPWSGDVRDTAHTLLL	4	57.14	-1	-1	-1
getorf_Tb927_07_v4_+_4269	Tb927_07_v4:449350-449442	449350	449442	+	no	30	2.55	83.16	MPLSTGPCVRGRMVYELLPTVSWGTVSHTL	6	75	-1	-1	-1
getorf_Tb927_11_01_v4_-_74012	Tb927_11_01_v4:1996244-1996336	1996244	1996336	-	no	30	2.41	76.84	MPRRCFTYEYVSKHLRAFISLRPRAVFAAG	1	16.67	-1	-1	-1
getorf_Tb927_09_v4_+_22799	Tb927_09_v4:2347259-2347351	2347259	2347351	+	no	30	2.04	71.58	MVDVGGDPKSEKTFASLFLHFHTSNCLHYT	0	0	-1	-1	-1
getorf_Tb927_05_v4_-_24851	Tb927_05_v4:646923-647015	646923	647015	-	no	30	2.02	86.32	MCRFVYRQMFSHSLVSRFQVLLRHCVQFVI	0	0	-1	-1	-1
getorf_Tb927_09_v4_+_17137	Tb927_09_v4:1742425-1742514	1742425	1742514	+	no	29	129.99	100	MTGDVRPSLLLIVFASAFITMLNGAVAGV	70	18.57	-1	-1	-1
getorf_Tb927_11_01_v4_+_33346	Tb927_11_01_v4:3692228-3692317	3692228	3692317	+	yes	29	112.91	100	MNPLKGPRHLLSVTASVLEVSATACPPTP	109	35.74	-1	-1	-1
getorf_Tb927_10_v5_-_51445	Tb927_10_v5:2641188-2641277	2641188	2641277	-	no	29	90.59	100	MDGMRSTRYITLFTVTARALIAVCRLLLS	29	13.81	-1	-1	-1
getorf_Tb927_10_v5_+_19909	Tb927_10_v5:2156298-2156387	2156298	2156387	+	no	29	70.83	100	MAMARYCWMAKPSPNLAGGWWRDASSNFS	71	40.8	-1	-1	-1
getorf_Tb927_01_v4_-_18502	Tb927_01_v4:240057-240146	240057	240146	-	yes	29	36.22	100	MEVCYCYRLRVAETVLCCENKMCWTRQRL	36	43.9	-1	-1	-1
getorf_Tb927_09_v4_-_52625	Tb927_09_v4:830967-831056	830967	831056	-	no	29	33.04	78.26	MVAMCGFLKRCCRPGDELGARVRWKVKRH	15	41.67	-1	-1	-1
getorf_Tb927_09_v4_-_48072	Tb927_09_v4:1267142-1267231	1267142	1267231	-	no	29	19.11	78.26	MQITIFRNNAGVVTCKCQNLWRMNPINMS	20	30.77	-1	-1	-1
getorf_Tb927_09_v4_-_56229	Tb927_09_v4:458919-459008	458919	459008	-	yes	29	17.11	100	MAGIAFPLVLRRTTPAVGDHHILQPVLTL	22	40.74	-1	-1	-1
getorf_Tb927_05_v4_+_13035	Tb927_05_v4:1360377-1360466	1360377	1360466	+	yes	29	16.93	100	MSSFINTPGRNMRTFGGSPIRHRLGGGQS	28	52.83	-1	-1	-1
getorf_Tb927_07_v4_-_32862	Tb927_07_v4:914713-914802	914713	914802	-	yes	29	10.49	100	MNSSWVLVVGSSKCVNAANEDIGDLPQRR	16	57.14	-1	-1	-1
getorf_Tb927_11_01_v4_+_27125	Tb927_11_01_v4:3000188-3000277	3000188	3000277	+	no	29	10.03	100	MKSVYKLLDCTSDDRRELELKTVGVPVSG	3	10.34	-1	-1	-1
getorf_Tb927_07_v4_-_36394	Tb927_07_v4:519064-519153	519064	519153	-	no	29	6.9	70.65	MFLLVFRAPSFPLCFSRVAPNNNKNTYKC	46	86.79	-1	-1	-1
getorf_Tb927_10_v5_+_15960	Tb927_10_v5:1732356-1732445	1732356	1732445	+	yes	29	6.26	100	MYRSTTTNAHHPCENDEIAIILLEDESEP	2	11.11	-1	-1	-1
getorf_Tb927_10_v5_+_15983	Tb927_10_v5:1733862-1733951	1733862	1733951	+	no	29	5.68	100	MMRLPSYYWKTSLNPDAFYHAALTILHCG	1	11.11	-1	-1	-1
getorf_Tb927_11_01_v4_+_29994	Tb927_11_01_v4:3333082-3333171	3333082	3333171	+	yes	29	5.33	90.22	MLKAALLMNTTGEKAMESADTLTCHPHNI	8	53.33	-1	-1	-1
getorf_Tb927_10_v5_+_25451	Tb927_10_v5:2784213-2784302	2784213	2784302	+	no	29	4.53	100	MKVSTGKCGVISRALLSGSGVRSPPKGSS	1	9.09	-1	-1	-1
getorf_Tb927_05_v4_+_6130	Tb927_05_v4:619962-620051	619962	620051	+	no	29	4.01	71.74	MDLRVVWPRAKGGTASLKFIKLTKEKVFF	4	36.36	-1	-1	-1
getorf_Tb927_08_v4_+_21897	Tb927_08_v4:2378664-2378753	2378664	2378753	+	no	29	3.77	92.39	MVRPDIIWRRVNCARVIVCGVQTLRVCYV	4	28.57	-1	-1	-1
getorf_Tb927_05_v4_+_5175	Tb927_05_v4:520567-520656	520567	520656	+	no	29	2.61	77.17	MKNGCLPTVIIIVIVWNHGKKTYAGEKGW	0	0	-1	-1	-1
getorf_Tb927_10_v5_-_47564	Tb927_10_v5:3083277-3083366	3083277	3083366	-	no	29	2.38	77.17	MKAHPPQTQNKSRMHSSDSSAIRRGSTRS	5	55.56	-1	-1	-1
getorf_Tb927_07_v4_-_22619	Tb927_07_v4:2012157-2012246	2012157	2012246	-	no	29	2.37	82.61	MKSVAMIMAVPVVNIGARQEGVEHIRVSH	1	12.5	-1	-1	-1
getorf_Tb927_04_v4_-_26302	Tb927_04_v4:504768-504857	504768	504857	-	no	29	2.24	83.7	MLHCVSFGPPFPSLLWAALAPAVYHMATL	4	57.14	-1	-1	-1
getorf_Tb927_02_v4_+_11886	Tb927_02_v4:1122644-1122733	1122644	1122733	+	yes	29	2.15	77.17	MPLHQRQLRDTYLRICQWCRIIAKFKSNN	3	42.86	-1	-1	-1
getorf_Tb927_10_v5_-_51984	Tb927_10_v5:2574562-2574651	2574562	2574651	-	no	29	2.09	98.91	MYCYARQRVMAKKSLSAVTRACCCCCAVT	1	16.67	-1	-1	-1
getorf_Tb927_04_v4_-_30690	Tb927_04_v4:34332-34418	34332	34418	-	yes	28	91.69	100	METFPHIFRYLHFTMGNNNNRTCTHLQL	68	55.28	-1	-1	-1
getorf_Tb927_10_v5_+_25841	Tb927_10_v5:2832867-2832953	2832867	2832953	+	no	28	87.87	100	MHRCSSAICWMGGNPTQLWWRGKAEWNM	166	70.34	-1	-1	-1
getorf_Tb927_11_01_v4_-_51012	Tb927_11_01_v4:4490076-4490162	4490076	4490162	-	no	28	54.49	100	MPHSHRVAGNIPFRREELCVVSPWTYFP	50	53.76	-1	-1	-1
getorf_Tb927_10_v5_-_48318	Tb927_10_v5:2996941-2997027	2996941	2997027	-	no	28	47.48	100	METPICYSFLLRAVTCSCSSEVIVRMTI	107	63.31	-1	-1	-1
getorf_Tb927_02_v4_-_16473	Tb927_02_v4:833566-833652	833566	833652	-	no	28	45.36	98.88	MQLRERRRYDIFTVAAITVFKPMMVTGR	4	2.82	-1	-1	-1
getorf_Tb927_10_v5_-_48253	Tb927_10_v5:3004719-3004805	3004719	3004805	-	yes	28	32.51	100	MWTVMGEAHCNSNLRTVTNVTSDLFCCV	24	24.49	-1	-1	-1
getorf_Tb927_08_v4_-_27995	Tb927_08_v4:1982499-1982585	1982499	1982585	-	yes	28	25.25	100	MPIPHPRIRSTFPKCGLRAALRWGRRQC	30	38.46	-1	-1	-1
getorf_Tb927_10_v5_-_45358	Tb927_10_v5:3338670-3338756	3338670	3338756	-	no	28	21.72	70.79	MGPLPHAVVSCLHALYTKVLSSTDDRDW	21	28	-1	-1	-1
getorf_Tb927_02_v4_+_3358	Tb927_02_v4:258164-258250	258164	258250	+	yes	28	19.73	100	MHYEAYKRTNQLRDHASNAVVPRRCRRE	5	9.09	-1	-1	-1
getorf_Tb927_10_v5_-_47082	Tb927_10_v5:3138696-3138782	3138696	3138782	-	no	28	19.12	100	MFVYESKLLSLPLALESSESVGTCSENP	7	11.48	-1	-1	-1
getorf_Tb927_10_v5_-_47081	Tb927_10_v5:3138706-3138792	3138706	3138792	-	yes	28	18.34	100	MKRDVCLRKQVVVVTAGSGEFGVGWYLQ	16	25	-1	-1	-1
getorf_Tb927_02_v4_+_7400	Tb927_02_v4:662216-662302	662216	662302	+	no	28	15.93	76.4	MLRRYEAKKKKRKEKKKERQGRQTNTHK	32	72.73	-1	-1	-1
getorf_Tb927_11_01_v4_+_5190	Tb927_11_01_v4:545705-545791	545705	545791	+	yes	28	13.21	100	MPKRTHVPYSGRNASSALWPLPRVYWGV	3	8.82	-1	-1	-1
getorf_Tb927_09_v4_-_54501	Tb927_09_v4:635770-635856	635770	635856	-	yes	28	10.97	73.03	MYIYVYIYIFEHNRKHLRFLFHYWCCGR	2	13.33	-1	-1	-1
getorf_Tb927_06_v4_+_8871	Tb927_06_v4:838387-838473	838387	838473	+	no	28	9.42	89.89	MGEEENLNLKSNFFFLLCYLMESLLLSL	7	23.33	-1	-1	-1
getorf_Tb927_10_v5_+_5305	Tb927_10_v5:580617-580703	580617	580703	+	yes	28	8.9	100	MGCLLTDKHTHIYIFFFQIVWLRDICCG	8	34.78	-1	-1	-1
getorf_Tb927_11_01_v4_+_4051	Tb927_11_01_v4:437770-437856	437770	437856	+	no	28	8.8	100	MPKRTHVPYSGRNASSALWPLPRVYWGV	5	20	-1	-1	-1
getorf_Tb927_08_v4_+_7747	Tb927_08_v4:802237-802323	802237	802323	+	no	28	7.16	76.4	MWPISQPHTVNVLQEDLRVFHSVSRLQV	4	66.67	-1	-1	-1
getorf_Tb927_10_v5_-_61198	Tb927_10_v5:1579488-1579574	1579488	1579574	-	no	28	7.06	100	MVLLCNSHHHVPSCVENCWKRKVCALTL	4	19.05	-1	-1	-1
getorf_Tb927_11_01_v4_+_27128	Tb927_11_01_v4:3000336-3000422	3000336	3000422	+	no	28	6.94	76.4	MEVRQGFCFAVEVAVSTDFTRTWGEPCH	8	50	-1	-1	-1
getorf_Tb927_04_v4_-_27514	Tb927_04_v4:367191-367277	367191	367277	-	no	28	6.71	100	MPELWQWRPPPLRRRRATTRSTPWQLQA	17	94.44	-1	-1	-1
getorf_Tb927_10_v5_+_16532	Tb927_10_v5:1790451-1790537	1790451	1790537	+	no	28	6.21	70.79	MCTHLAASAPYRRLHLGLLYTLSGREKE	2	10	-1	-1	-1
getorf_Tb927_09_v4_-_56142	Tb927_09_v4:465132-465218	465132	465218	-	no	28	5.37	74.16	MRKSGRHANHRINDMQNKNWRTVCSLPR	10	90.91	-1	-1	-1
getorf_Tb927_11_01_v4_+_23076	Tb927_11_01_v4:2519574-2519660	2519574	2519660	+	no	28	5.29	77.53	MSGVFPICTMPRRGAVNQQNCGGQKGIY	0	0	-1	-1	-1
getorf_Tb927_02_v4_-_25189	Tb927_02_v4:40555-40641	40555	40641	-	no	28	4.63	82.02	MLSNMLSKLYICVNVYYLYCDIWNPESI	5	27.78	-1	-1	-1
getorf_Tb927_02_v4_-_24716	Tb927_02_v4:71523-71609	71523	71609	-	no	28	4.6	94.38	MLSNMLSKLYICVNVYYLYCDIWNPESI	2	13.33	-1	-1	-1
getorf_Tb927_11_01_v4_-_60959	Tb927_11_01_v4:3380019-3380105	3380019	3380105	-	no	28	4.54	100	MGKMTNEYVCVSVFLGWRRALLPRVACE	0	0	-1	-1	-1
getorf_Tb927_10_v5_+_2376	Tb927_10_v5:257190-257276	257190	257276	+	no	28	3.79	100	MVGMGVKSTKGETKWGKVNSHWLHEFLC	1	9.09	-1	-1	-1
getorf_Tb927_10_v5_-_65007	Tb927_10_v5:1166685-1166771	1166685	1166771	-	yes	28	3.18	77.53	MHHCNNASMTVSGGIVERLLNNLLVGNG	2	25	-1	-1	-1
getorf_Tb927_11_01_v4_-_84956	Tb927_11_01_v4:807720-807806	807720	807806	-	yes	28	3.08	70.79	MNDIAVNKQILRLLGARAFCCAALNMPI	0	0	-1	-1	-1
getorf_Tb927_07_v4_+_16102	Tb927_07_v4:1721171-1721257	1721171	1721257	+	no	28	2.89	77.53	MRGDKKNKQKKNAPAHKYKNTKKHKNIK	0	0	-1	-1	-1
getorf_Tb927_09_v4_-_47624	Tb927_09_v4:1314185-1314271	1314185	1314271	-	no	28	2.66	74.16	MLGDCLGKVKDKMQKAVARRKGRSEGED	1	33.33	-1	-1	-1
getorf_Tb927_06_v4_+_10664	Tb927_06_v4:1031038-1031124	1031038	1031124	+	no	28	2.43	85.39	MKRKQKKSENRKNQMKKKTPKKKGKDKN	1	16.67	-1	-1	-1
getorf_Tb927_10_v5_+_35008	Tb927_10_v5:3842808-3842894	3842808	3842894	+	no	28	2.39	77.53	MSGSVLRTHSPFYIYSILSFHPFPTSLR	0	0	-1	-1	-1
getorf_Tb927_07_v4_-_23444	Tb927_07_v4:1921128-1921214	1921128	1921214	-	no	28	2.25	73.03	MCNTTLSWGKTLCVGILIYAYSLCRVSG	1	11.11	-1	-1	-1
getorf_Tb927_10_v5_-_56940	Tb927_10_v5:2054944-2055027	2054944	2055027	-	yes	27	115.22	100	MRLSRQARTLVTLYGYVTALMRSRCCM	31	9.04	-1	-1	-1
getorf_Tb927_10_v5_-_56973	Tb927_10_v5:2051299-2051382	2051299	2051382	-	yes	27	99.53	100	MRLSRQARTLVTLYGYVTALMRSRCCM	36	11.92	-1	-1	-1
getorf_Tb927_10_v5_+_16140	Tb927_10_v5:1750698-1750781	1750698	1750781	+	no	27	78.01	95.35	MTRVPSQSPSPEFPKAVSASRGETCAQ	10	4.26	-1	-1	-1
getorf_Tb927_10_v5_+_16242	Tb927_10_v5:1760433-1760516	1760433	1760516	+	no	27	74.47	84.88	MTRVPSQSPSPEFPKAVSASRGETCAQ	14	6.28	-1	-1	-1
getorf_Tb927_03_v4_-_30525	Tb927_03_v4:136450-136533	136450	136533	-	no	27	69.79	96.51	MAPRTYLSSLTGSLDTNNPTLAVTRLG	24	16.55	-1	-1	-1
getorf_Tb927_10_v5_+_15971	Tb927_10_v5:1733043-1733126	1733043	1733126	+	no	27	68.98	95.35	MTRVPSQSPSPEFPKAVSASRGETCAQ	16	7.8	-1	-1	-1
getorf_Tb927_03_v4_-_27971	Tb927_03_v4:398843-398926	398843	398926	-	yes	27	66.21	100	MKMIMMMMMMIFEYPHVSNYSHGGGTI	95	48.47	-1	-1	-1
getorf_Tb927_11_01_v4_+_32759	Tb927_11_01_v4:3626807-3626890	3626807	3626890	+	yes	27	62.05	100	MKLFAIFPVLVNVGTEGAGDVGSPAVK	87	43.07	-1	-1	-1
getorf_Tb927_05_v4_+_13047	Tb927_05_v4:1361122-1361205	1361122	1361205	+	no	27	46.08	100	MEGNLKLLALRADLEAGRYASGEARSC	6	9.09	-1	-1	-1
getorf_Tb927_10_v5_-_44664	Tb927_10_v5:3413534-3413617	3413534	3413617	-	no	27	44.86	100	MFPTSTNKDSVHYIRSRCISSVMSWFP	31	24.03	-1	-1	-1
getorf_Tb927_05_v4_-_20938	Tb927_05_v4:1071579-1071662	1071579	1071662	-	no	27	43.16	100	MFGTLRRTDKTCRLLPLRFSCTFKTVQ	56	47.06	-1	-1	-1
getorf_Tb927_08_v4_+_16427	Tb927_08_v4:1779293-1779376	1779293	1779376	+	no	27	38.12	100	MLASKCIGLSFSPQLDVTTSACTTSAG	43	44.33	-1	-1	-1
getorf_Tb927_02_v4_+_3357	Tb927_02_v4:257969-258052	257969	258052	+	no	27	36.7	97.67	MAPRTYLSSLTGSLHTNNPTLAVTRLG	11	22.45	-1	-1	-1
getorf_Tb927_10_v5_-_58233	Tb927_10_v5:1899587-1899670	1899587	1899670	-	yes	27	30.87	100	MRQAVELTQARCCSVTDNGCMRQLLEC	15	18.52	-1	-1	-1
getorf_Tb927_10_v5_+_35448	Tb927_10_v5:3902486-3902569	3902486	3902569	+	no	27	27.09	93.02	MVSNVFTSLNPDNPGLTHRDRRYQGVR	6	9.84	-1	-1	-1
getorf_Tb927_08_v4_+_18966	Tb927_08_v4:2055929-2056012	2055929	2056012	+	no	27	19.78	96.51	MWCRDGESVRSHTRKTEMVTDRTENLY	14	36.84	-1	-1	-1
getorf_Tb927_02_v4_-_25277	Tb927_02_v4:35012-35095	35012	35095	-	no	27	17.15	100	MMLVKIHRGISKEAFMVPITCAPHNFP	4	7.55	-1	-1	-1
getorf_Tb927_11_01_v4_+_41096	Tb927_11_01_v4:4490915-4490998	4490915	4490998	+	no	27	16.64	100	MFSHLTRCVLTLRVTSQVRESYALWNG	13	27.66	-1	-1	-1
getorf_Tb927_04_v4_-_26656	Tb927_04_v4:466456-466539	466456	466539	-	no	27	13.98	100	MFITMMMISVRGSDVNSLLWLISCYFI	3	8.11	-1	-1	-1
getorf_Tb927_11_01_v4_-_60173	Tb927_11_01_v4:3463095-3463178	3463095	3463178	-	yes	27	13.19	100	MGITHFFVGVPFRPCNQRPLVILNVKL	23	71.88	-1	-1	-1
getorf_Tb927_06_v4_-_22458	Tb927_06_v4:1006770-1006853	1006770	1006853	-	no	27	12.24	97.67	MAATERPSTHAVRNEGRRGQEPRGEGG	13	43.33	-1	-1	-1
getorf_Tb927_08_v4_-_44918	Tb927_08_v4:151183-151266	151183	151266	-	yes	27	11.26	91.86	MSNALVAFCILILKQRQARMSGVILFL	5	16.67	-1	-1	-1
getorf_Tb927_10_v5_+_22271	Tb927_10_v5:2427694-2427777	2427694	2427777	+	no	27	10.69	100	MTKLLRHMRRYNCILLGCGMKTPPKCQ	1	3.7	-1	-1	-1
getorf_Tb927_11_01_v4_+_27127	Tb927_11_01_v4:3000299-3000382	3000299	3000382	+	yes	27	10.66	100	MFFVLRSCFCMRDGGSTRLLLCGRGCC	9	30	-1	-1	-1
getorf_Tb927_05_v4_+_12814	Tb927_05_v4:1338784-1338867	1338784	1338867	+	no	27	10.02	93.02	MRLSTTEILRRNVVVECWLLDGVSAFV	4	44.44	-1	-1	-1
getorf_Tb927_03_v4_-_29849	Tb927_03_v4:202996-203079	202996	203079	-	no	27	7.52	95.35	MHNTSRVVNVLQCLSVETEGRSLRNVC	6	37.5	-1	-1	-1
getorf_Tb927_10_v5_-_71975	Tb927_10_v5:434276-434359	434276	434359	-	yes	27	7.43	100	MRCVPNASGGRVSLNSAMQSMLPALGN	8	40	-1	-1	-1
getorf_Tb927_08_v4_+_8945	Tb927_08_v4:945738-945821	945738	945821	+	no	27	6.98	79.07	MLSQAYSVGGDVVLRRSFLGGGTRLYP	3	13.64	-1	-1	-1
getorf_Tb927_04_v4_-_21741	Tb927_04_v4:965303-965386	965303	965386	-	yes	27	6.57	100	MVGTLSSKTKSLRTLRHVPLVMLGTSS	9	47.37	-1	-1	-1
getorf_Tb927_02_v4_+_6820	Tb927_02_v4:606933-607016	606933	607016	+	yes	27	6.45	100	MGRKIYALHMCAVPWCCGRVYNPAQDN	3	13.64	-1	-1	-1
getorf_Tb927_02_v4_+_6860	Tb927_02_v4:610474-610557	610474	610557	+	yes	27	6.02	100	MGRKIYALHMCAVPWCCGRVYNPAQDN	3	16.67	-1	-1	-1
getorf_Tb927_05_v4_+_11069	Tb927_05_v4:1159438-1159521	1159438	1159521	+	no	27	5.74	77.91	MAMCSTVASNSYLKVLRWGAFSHDAYD	3	33.33	-1	-1	-1
getorf_Tb927_11_01_v4_+_40399	Tb927_11_01_v4:4419979-4420062	4419979	4420062	+	no	27	5.6	80.23	MGNTKKRKKEEKKKKRKRKEKRKAPPM	4	33.33	-1	-1	-1
getorf_Tb927_02_v4_+_6780	Tb927_02_v4:603389-603472	603389	603472	+	yes	27	4.58	95.35	MGRKIYAFDMCAVPWCCGRVYNPAQDN	2	15.38	-1	-1	-1
getorf_Tb927_10_v5_-_73117	Tb927_10_v5:301062-301145	301062	301145	-	no	27	4.57	72.09	MVPVRRCTICHFFLLSFTTHYDYEGVE	5	45.45	-1	-1	-1
getorf_Tb927_11_01_v4_-_72185	Tb927_11_01_v4:2182097-2182180	2182097	2182180	-	no	27	4.56	87.21	MCYSWAQMFSCPGGSTDALLPTWWYEL	3	20	-1	-1	-1
getorf_Tb927_08_v4_+_8404	Tb927_08_v4:879903-879986	879903	879986	+	no	27	4.45	72.09	MLMFLGAIGASAVSPDFFFLKQISFEC	1	20	-1	-1	-1
getorf_Tb927_08_v4_+_22037	Tb927_08_v4:2391540-2391623	2391540	2391623	+	no	27	4.43	82.56	MEGGGEGFSHGAEVAFVLQCYSYLYVQ	3	21.43	-1	-1	-1
getorf_Tb927_02_v4_+_6739	Tb927_02_v4:599845-599928	599845	599928	+	yes	27	4.29	90.7	MGRKIYAFDMCAVPWCCGRVYNPAQDN	0	0	-1	-1	-1
getorf_Tb927_04_v4_-_21731	Tb927_04_v4:966185-966268	966185	966268	-	no	27	3.95	100	MQNKLRTMNHLFSRCYTGIEYALPRCC	3	33.33	-1	-1	-1
getorf_Tb927_02_v4_+_3267	Tb927_02_v4:250730-250813	250730	250813	+	yes	27	3.94	73.26	MYAGVIRLSCLLGVNNTFARDYTACVH	0	0	-1	-1	-1
getorf_Tb927_01_v4_-_20255	Tb927_01_v4:84985-85068	84985	85068	-	yes	27	3.58	97.67	MYAGVICLSCLLGVNNTFAMDDTACVH	5	83.33	-1	-1	-1
getorf_Tb927_10_v5_+_11960	Tb927_10_v5:1304077-1304160	1304077	1304160	+	no	27	3.28	84.88	MRGVRIISTPVCPHTCERNVFLNTKHT	4	50	-1	-1	-1
getorf_Tb927_09_v4_+_10143	Tb927_09_v4:1025151-1025234	1025151	1025234	+	no	27	3.27	75.58	MCRYKKSSYTGCAPGLVFVVTSSPRYA	4	57.14	-1	-1	-1
getorf_Tb927_09_v4_+_9923	Tb927_09_v4:999345-999428	999345	999428	+	no	27	2.88	84.88	MFHFPEMLMVKWPRTAKKREWRVLIGG	0	0	-1	-1	-1
getorf_Tb927_04_v4_-_19372	Tb927_04_v4:1215286-1215369	1215286	1215369	-	no	27	2.79	70.93	MLGKREKISTLQSFGLVWTALNPFQWL	0	0	-1	-1	-1
getorf_Tb927_04_v4_-_26737	Tb927_04_v4:458071-458154	458071	458154	-	no	27	2.71	88.37	MNTFTYTFMREIYLTALVVFSPYPAFI	3	37.5	-1	-1	-1
getorf_Tb927_11_01_v4_+_3649	Tb927_11_01_v4:390648-390731	390648	390731	+	no	27	2.59	86.05	MMCSAHFIHEGRENGNGNARTGESRSE	6	85.71	-1	-1	-1
getorf_Tb927_10_v5_+_26290	Tb927_10_v5:2884956-2885039	2884956	2885039	+	no	27	2.49	82.56	MHFLYACLKRQSSAHCAQSSIVTIVGQ	8	57.14	-1	-1	-1
getorf_Tb927_10_v5_-_52471	Tb927_10_v5:2518987-2519070	2518987	2519070	-	yes	27	2.43	74.42	MLEVDGCVLLKTLYEYGRKLAAVTTGS	0	0	-1	-1	-1
getorf_Tb927_06_v4_+_310	Tb927_06_v4:23370-23453	23370	23453	+	yes	27	2.36	97.67	MYGGVIRLSCLLGVNNTFARDYTACVH	3	60	-1	-1	-1
getorf_Tb927_02_v4_+_6901	Tb927_02_v4:614018-614101	614018	614101	+	yes	27	2.34	84.88	MGRKIYAFDMCAVPWCCGRVYNPAQDN	0	0	-1	-1	-1
getorf_Tb927_10_v5_-_72287	Tb927_10_v5:395782-395865	395782	395865	-	no	27	2.12	70.93	MTMAKVKVKGKGSKKKTHTKKKKKIYK	3	50	-1	-1	-1
getorf_Tb927_09_v4_+_7834	Tb927_09_v4:760818-760901	760818	760901	+	no	27	2.02	84.88	MVALLLSFDARPTELSTMMKREDAVKG	0	0	-1	-1	-1
getorf_Tb927_10_v5_-_60887	Tb927_10_v5:1617032-1617112	1617032	1617112	-	yes	26	190.18	100	MAVVPVSLTVPNCVLVVTLPAYHTLR	66	13.47	-1	-1	-1
getorf_Tb927_10_v5_+_36016	Tb927_10_v5:3967678-3967758	3967678	3967758	+	yes	26	109.69	95.18	MVGTLVPYVDVPGNEAQRIDAVRKMR	43	41.75	-1	-1	-1
getorf_Tb927_10_v5_+_21950	Tb927_10_v5:2388412-2388492	2388412	2388492	+	yes	26	101.69	100	MYFHPLHVVPLLAPDVCIGQTLFGSY	67	26.8	-1	-1	-1
getorf_Tb927_01_v4_-_20981	Tb927_01_v4:9173-9253	9173	9253	-	no	26	50.67	87.95	MQARPARLIFAEVSLAYLASPEVFGI	7	5.3	-1	-1	-1
getorf_Tb927_10_v5_-_47575	Tb927_10_v5:3082346-3082426	3082346	3082426	-	no	26	38.94	100	MPPGATLPRSLNQLLRRASTRVRMST	9	19.57	-1	-1	-1
getorf_Tb927_10_v5_+_15119	Tb927_10_v5:1639746-1639826	1639746	1639826	+	no	26	32.77	100	MRFIMSVANRETAGDVYRRSALVLSI	20	23.26	-1	-1	-1
getorf_Tb927_07_v4_-_34711	Tb927_07_v4:704996-705076	704996	705076	-	yes	26	29.46	100	MRFFVFYKVLWVSGRHVLYASFDRKD	7	11.29	-1	-1	-1
getorf_Tb927_11_01_v4_+_18974	Tb927_11_01_v4:2062718-2062798	2062718	2062798	+	no	26	22.18	100	MCCNEVKESKCSHGGDVRRAFARGLY	15	34.88	-1	-1	-1
getorf_Tb927_10_v5_+_26438	Tb927_10_v5:2905032-2905112	2905032	2905112	+	yes	26	22.07	98.8	MDRVVKFSHTYVYIYIYSLHFPFSLG	12	27.27	-1	-1	-1
getorf_Tb927_11_01_v4_+_24028	Tb927_11_01_v4:2623765-2623845	2623765	2623845	+	no	26	21.19	100	MGIDNVLVFIVLMHLCCELLILYVSI	22	39.29	-1	-1	-1
getorf_Tb927_11_01_v4_+_6258	Tb927_11_01_v4:666844-666924	666844	666924	+	no	26	20.06	100	MRGQFDLFSALTCACPHLRLSMEIYV	18	35.29	-1	-1	-1
getorf_Tb927_02_v4_+_1993	Tb927_02_v4:153222-153302	153222	153302	+	no	26	13.01	100	MLTDCSCRVTLETLPGDHGIILKMFG	7	21.88	-1	-1	-1
getorf_Tb927_08_v4_-_34960	Tb927_08_v4:1233436-1233516	1233436	1233516	-	no	26	10.71	79.52	MYARRCNTTACGSWIRSEGVTKESSV	8	25	-1	-1	-1
getorf_Tb927_07_v4_-_34712	Tb927_07_v4:704950-705030	704950	705030	-	no	26	9.95	80.72	MYFMPRLTGRINTFGNSVSPRSFDRF	7	70	-1	-1	-1
getorf_Tb927_06_v4_+_8221	Tb927_06_v4:775308-775388	775308	775388	+	no	26	8.39	100	MIEHLYLHLQMHVHLHILSVNWVLLR	2	8.7	-1	-1	-1
getorf_Tb927_10_v5_+_5222	Tb927_10_v5:570344-570424	570344	570424	+	yes	26	8.29	90.36	MGGDLRQCFCAAAERFLTRVKFYAFM	5	21.74	-1	-1	-1
getorf_Tb927_10_v5_+_5221	Tb927_10_v5:570324-570404	570324	570404	+	no	26	8.1	77.11	MNIRARKWVGICVSAFVLLPSVSSRE	6	25	-1	-1	-1
getorf_Tb927_02_v4_+_1547	Tb927_02_v4:119706-119786	119706	119786	+	no	26	7.41	100	MLTDCSCHVTLETLPGDHGIILKMFG	6	31.58	-1	-1	-1
getorf_Tb927_04_v4_+_191	Tb927_04_v4:13141-13221	13141	13221	+	no	26	7.22	84.34	MLTDYSCRVTLETLPGDHGIILKVFG	7	43.75	-1	-1	-1
getorf_Tb927_08_v4_-_33449	Tb927_08_v4:1396094-1396174	1396094	1396174	-	no	26	6.6	92.77	MMKVGIHKMLMQGSLASRTAAPIRVE	4	33.33	-1	-1	-1
getorf_Tb927_11_01_v4_-_60828	Tb927_11_01_v4:3394690-3394770	3394690	3394770	-	yes	26	6.51	93.98	MKWRVVPSLVTLFILNLENSMKKTLY	8	38.1	-1	-1	-1
getorf_Tb927_01_v4_+_931	Tb927_01_v4:107530-107610	107530	107610	+	no	26	5.81	91.57	MLTDYSCHVTLETLPGDHGIILKMFG	3	21.43	-1	-1	-1
getorf_Tb927_10_v5_-_71937	Tb927_10_v5:438122-438202	438122	438202	-	no	26	5.4	81.93	MSHYKVNKDKLSLREECGSRVVLHSS	12	57.14	-1	-1	-1
getorf_Tb927_08_v4_+_16486	Tb927_08_v4:1787045-1787125	1787045	1787125	+	no	26	5.34	91.57	MERDYEACCFGVFIFFTPIHRMEMGK	7	41.18	-1	-1	-1
getorf_Tb927_02_v4_+_3012	Tb927_02_v4:230915-230995	230915	230995	+	no	26	5.02	84.34	MLTDCSCHVTLETLPGDHGIILKVFG	6	54.55	-1	-1	-1
getorf_Tb927_11_01_v4_-_74008	Tb927_11_01_v4:1996663-1996743	1996663	1996743	-	no	26	4.99	81.93	MCRRKLFVFVRACVCLCVYGAPTAVR	6	42.86	-1	-1	-1
getorf_Tb927_10_v5_-_73115	Tb927_10_v5:301075-301155	301075	301155	-	yes	26	4.81	78.31	MGIYGSCAALHDMSFLFVIIYNSLRL	6	46.15	-1	-1	-1
getorf_Tb927_07_v4_+_14926	Tb927_07_v4:1598095-1598175	1598095	1598175	+	no	26	4.69	80.72	MFGDVISHSLQLQDLLRLYAGIAPVY	1	12.5	-1	-1	-1
getorf_Tb927_08_v4_+_16498	Tb927_08_v4:1787998-1788078	1787998	1788078	+	no	26	4.65	100	MKGDCSRCVLRVVASPEGRYHISSQT	7	53.85	-1	-1	-1
getorf_Tb927_11_01_v4_-_76037	Tb927_11_01_v4:1756751-1756831	1756751	1756831	-	no	26	4.39	84.34	MCGCKRLPTASHGDASPTCRHNLILW	2	28.57	-1	-1	-1
getorf_Tb927_10_v5_+_645	Tb927_10_v5:66303-66383	66303	66383	+	no	26	4.25	79.52	MTTDAPSLLSCGDHPVLWQVGVKAWN	0	0	-1	-1	-1
getorf_Tb927_10_v5_-_44432	Tb927_10_v5:3439606-3439686	3439606	3439686	-	yes	26	3.92	91.57	MGTLFLGCGRGRNMFVMFPPPPLKFV	2	22.22	-1	-1	-1
getorf_Tb927_01_v4_+_9439	Tb927_01_v4:988490-988570	988490	988570	+	no	26	3.51	91.57	MFLFCSVFFFDSPTIPRLTFQLCDWW	3	33.33	-1	-1	-1
getorf_Tb927_11_01_v4_+_24221	Tb927_11_01_v4:2648211-2648291	2648211	2648291	+	yes	26	3.04	96.39	MCACLLVCKRFILVVSNKPHFFLACA	1	12.5	-1	-1	-1
getorf_Tb927_10_v5_-_48316	Tb927_10_v5:2997270-2997350	2997270	2997350	-	no	26	3	89.16	MNCLCNFFWLFVLEVLQQHLTAPLAL	0	0	-1	-1	-1
getorf_Tb927_06_v4_+_1441	Tb927_06_v4:108810-108890	108810	108890	+	no	26	2.82	75.9	MSTGRIARGSRWNFAGTLTVKLLYTW	4	50	-1	-1	-1
getorf_Tb927_11_01_v4_+_2170	Tb927_11_01_v4:225070-225150	225070	225150	+	no	26	2.82	75.9	MQHEITLRSHCFPPLPVLIHAQTNTD	1	14.29	-1	-1	-1
getorf_Tb927_11_01_v4_+_10895	Tb927_11_01_v4:1178355-1178435	1178355	1178435	+	yes	26	2.02	72.29	MESSFFKGILLPQQQQQEGGGKYNFT	4	66.67	-1	-1	-1
getorf_Tb927_10_v5_-_45691	Tb927_10_v5:3299726-3299803	3299726	3299803	-	yes	25	1176.53	100	MPRQRLSAMVALPCSAAPLVVRQSW	1917	72.7	-1	-1	-1
getorf_Tb927_07_v4_+_20391	Tb927_07_v4:2167074-2167151	2167074	2167151	+	yes	25	119.92	100	MFLLCGQCNMICASPSIGARAFGAH	48	15.58	-1	-1	-1
getorf_Tb927_10_v5_-_45504	Tb927_10_v5:3320580-3320657	3320580	3320657	-	no	25	93.17	100	MKKCKLHLRRLILLPRNLYHGGGGS	158	55.05	-1	-1	-1
getorf_Tb927_10_v5_+_22394	Tb927_10_v5:2441384-2441461	2441384	2441461	+	no	25	68.65	100	MLRCVLGLSQLSEPNKEVMAPPNIW	10	19.61	-1	-1	-1
getorf_Tb927_10_v5_+_34716	Tb927_10_v5:3806568-3806645	3806568	3806645	+	no	25	46.02	100	MSPSPLTILSPVASAPYAAVFGALL	63	55.75	-1	-1	-1
getorf_Tb927_10_v5_-_57812	Tb927_10_v5:1950064-1950141	1950064	1950141	-	yes	25	40.79	100	MLLNKSVTLQVTNTIGISCAESEGP	12	11.65	-1	-1	-1
getorf_Tb927_07_v4_-_22181	Tb927_07_v4:2059846-2059923	2059846	2059923	-	yes	25	39.73	100	MCSTHVCPISKMLASTRRGGIHSRS	37	35.24	-1	-1	-1
getorf_Tb927_02_v4_+_3231	Tb927_02_v4:248067-248144	248067	248144	+	yes	25	39.05	90	MAYILFLHSIFHVITSNHIEFRSAE	14	13.59	-1	-1	-1
getorf_Tb927_11_01_v4_+_27123	Tb927_11_01_v4:3000064-3000141	3000064	3000141	+	no	25	38.52	100	MLRVKRIPRDRLPASTYSAAAVRLL	2	2.5	-1	-1	-1
getorf_Tb927_01_v4_-_20497	Tb927_01_v4:68856-68933	68856	68933	-	yes	25	38.06	100	MKEGRCKFKKLVLKCQTCPLQYVHH	82	70.09	-1	-1	-1
getorf_Tb927_08_v4_-_45821	Tb927_08_v4:60807-60884	60807	60884	-	yes	25	25.52	83.75	MQEGRCKFKELVLKCQTCPLQYVHH	77	85.56	-1	-1	-1
getorf_Tb927_10_v5_-_58982	Tb927_10_v5:1813643-1813720	1813643	1813720	-	yes	25	23.59	100	MQLPLLAVLQTYNLTLSGLHYQHNT	35	49.3	-1	-1	-1
getorf_Tb927_03_v4_-_30592	Tb927_03_v4:131388-131465	131388	131465	-	no	25	23.09	77.5	MVTVAPWCTFCVPGMNRDNSLLTVV	21	51.22	-1	-1	-1
getorf_Tb927_06_v4_+_7494	Tb927_06_v4:694327-694404	694327	694404	+	yes	25	23.06	100	MHVLVGEQSGTLVCLLECGSIIYWV	5	12.2	-1	-1	-1
getorf_Tb927_01_v4_-_19593	Tb927_01_v4:137841-137918	137841	137918	-	yes	25	20.9	81.25	MLMRDHYAEGRTTDDCNLKPVICGL	49	83.05	-1	-1	-1
getorf_Tb927_10_v5_-_57952	Tb927_10_v5:1932200-1932277	1932200	1932277	-	yes	25	19.11	95	MLLKSPWRINRFSAITSTPCAATVP	14	28	-1	-1	-1
getorf_Tb927_10_v5_+_25411	Tb927_10_v5:2778464-2778541	2778464	2778541	+	no	25	15.28	100	MLLVRRHSLRCQCQLMQRQARPVLR	21	58.33	-1	-1	-1
getorf_Tb927_11_01_v4_-_53424	Tb927_11_01_v4:4217200-4217277	4217200	4217277	-	no	25	15.03	100	MKGSVLLLLFLALITIQQRKHEEVG	15	31.25	-1	-1	-1
getorf_Tb927_10_v5_-_65795	Tb927_10_v5:1082660-1082737	1082660	1082737	-	no	25	14.21	91.25	MGYCRHYYYYFFFATNFVPFGFKPA	3	8.33	-1	-1	-1
getorf_Tb927_03_v4_-_30657	Tb927_03_v4:125925-126002	125925	126002	-	no	25	14.15	73.75	MLRAWNLSVLERWTQQQRTQNAVMA	12	30.77	-1	-1	-1
getorf_Tb927_11_01_v4_-_78464	Tb927_11_01_v4:1502004-1502081	1502004	1502081	-	no	25	13.39	77.5	MEKYEQRKKKEKNKTKPLTITIEQC	8	27.59	-1	-1	-1
getorf_Tb927_08_v4_+_13725	Tb927_08_v4:1462315-1462392	1462315	1462392	+	yes	25	13.32	85	MDVARGTYFACTVVVPLHVSRGMER	11	47.83	-1	-1	-1
getorf_Tb927_10_v5_-_61657	Tb927_10_v5:1528743-1528820	1528743	1528820	-	yes	25	12.01	86.25	MGKGEGMDICGSFIAHSCCYTPTDV	15	50	-1	-1	-1
getorf_Tb927_05_v4_+_3682	Tb927_05_v4:357814-357891	357814	357891	+	yes	25	11.6	80	MGKFREEGVQRRGKRSNPTRCDCST	5	12.5	-1	-1	-1
getorf_Tb927_07_v4_-_35208	Tb927_07_v4:650053-650130	650053	650130	-	no	25	11.32	95	MFVFACVAVSCSVAGAGSSPLLMKL	8	36.36	-1	-1	-1
getorf_Tb927_02_v4_-_15116	Tb927_02_v4:973702-973779	973702	973779	-	no	25	11.2	71.25	MRISNFVKKINLECSFFFERYHLEK	5	41.67	-1	-1	-1
getorf_Tb927_03_v4_-_27788	Tb927_03_v4:419219-419296	419219	419296	-	no	25	10.99	77.5	MSSIYASQICMYIYIYIYIYVNIYI	1	4.76	-1	-1	-1
getorf_Tb927_06_v4_+_2425	Tb927_06_v4:193300-193377	193300	193377	+	no	25	10.3	98.75	METEGLLQLVSIGFVCGSACRNAMC	7	21.88	-1	-1	-1
getorf_Tb927_11_01_v4_-_52422	Tb927_11_01_v4:4326926-4327003	4326926	4327003	-	no	25	8.38	100	MKSKYTKSNQWSGEMTNNFFLISSL	8	27.59	-1	-1	-1
getorf_Tb927_10_v5_+_6106	Tb927_10_v5:664811-664888	664811	664888	+	no	25	8.34	71.25	MFFFVYHSYICIYVCVSMYVCAIID	2	7.41	-1	-1	-1
getorf_Tb927_09_v4_-_55277	Tb927_09_v4:551321-551398	551321	551398	-	no	25	7.36	71.25	MALEFSRYFFILSLWLGLSILNSLF	1	4.76	-1	-1	-1
getorf_Tb927_06_v4_+_7474	Tb927_06_v4:692251-692328	692251	692328	+	no	25	5.59	100	MAVICLNQTLAEGTDGKACRTYFIL	4	26.67	-1	-1	-1
getorf_Tb927_06_v4_+_8477	Tb927_06_v4:797154-797231	797154	797231	+	no	25	5.46	97.5	MCRCRFVELEACGWEGGRVSNFYFR	7	58.33	-1	-1	-1
getorf_Tb927_11_01_v4_+_9544	Tb927_11_01_v4:1034386-1034463	1034386	1034463	+	no	25	5.09	76.25	MRSPLFRLRDIVEVRVSQNVFEPSM	0	0	-1	-1	-1
getorf_Tb927_11_01_v4_-_60960	Tb927_11_01_v4:3380012-3380089	3380012	3380089	-	yes	25	4.94	100	MNMCVSLFSSVGVVPYCRVLHVSDR	8	61.54	-1	-1	-1
getorf_Tb927_10_v5_+_25246	Tb927_10_v5:2758960-2759037	2758960	2759037	+	no	25	4.78	100	MVNKANSTTGRSFLARKVCPLALFC	5	41.67	-1	-1	-1
getorf_Tb927_02_v4_+_1689	Tb927_02_v4:131026-131103	131026	131103	+	no	25	4.62	77.5	MLIRDHYAEGRTTDDCNLKPVIFGL	10	76.92	-1	-1	-1
getorf_Tb927_09_v4_+_24314	Tb927_09_v4:2473302-2473379	2473302	2473379	+	no	25	4.21	93.75	MPLGSQEDGSMSLLCVQRGACTFHR	2	18.18	-1	-1	-1
getorf_Tb927_02_v4_-_23675	Tb927_02_v4:147183-147260	147183	147260	-	no	25	3.84	100	MLSNIMCKFVNIYYLYCDLWNPESI	4	40	-1	-1	-1
getorf_Tb927_07_v4_+_16789	Tb927_07_v4:1790749-1790826	1790749	1790826	+	no	25	3.52	90	MCIPLSVGASCGWDADRFFFCNGRE	2	22.22	-1	-1	-1
getorf_Tb927_10_v5_-_71928	Tb927_10_v5:439199-439276	439199	439276	-	no	25	3.36	86.25	MPLFRCVGTSGCKTVDTVRVVQIVY	10	76.92	-1	-1	-1
getorf_Tb927_02_v4_-_24279	Tb927_02_v4:102987-103064	102987	103064	-	no	25	3.33	98.75	MLSNIMSKFVNIYNLYCDIWNPESI	0	0	-1	-1	-1
getorf_Tb927_01_v4_-_19484	Tb927_01_v4:146322-146399	146322	146399	-	no	25	3.02	83.75	MVCQLCLAKLRYHHAQFRKLSVKLF	1	14.29	-1	-1	-1
getorf_Tb927_11_01_v4_+_3648	Tb927_11_01_v4:390644-390721	390644	390721	+	yes	25	2.74	86.25	MHDVFCSFHTRGKGKRKRKCKNGRE	2	25	-1	-1	-1
getorf_Tb927_11_01_v4_-_51184	Tb927_11_01_v4:4472641-4472718	4472641	4472718	-	no	25	2.67	76.25	MPEAWMQRTVYSVIFGGNIILGYDE	3	30	-1	-1	-1
getorf_Tb927_06_v4_-_21958	Tb927_06_v4:1060399-1060476	1060399	1060476	-	yes	25	2.66	92.5	MVMNAVLEYGDIFVRQIYPFFSEGY	5	83.33	-1	-1	-1
getorf_Tb927_04_v4_-_19428	Tb927_04_v4:1208184-1208261	1208184	1208261	-	no	25	2.62	83.75	MVYSLEERAAVLGTLCNALASKTSL	0	0	-1	-1	-1
getorf_Tb927_10_v5_+_20510	Tb927_10_v5:2226504-2226581	2226504	2226581	+	no	25	2.29	97.5	MVLVVSLTIETELVTALDTKRVTGN	1	16.67	-1	-1	-1
getorf_Tb927_07_v4_+_20348	Tb927_07_v4:2162805-2162879	2162805	2162879	+	no	24	69.94	100	MCHRAGSVVKQGGKKALLKHIGTI	11	11.58	-1	-1	-1
getorf_Tb927_02_v4_-_20524	Tb927_02_v4:386880-386954	386880	386954	-	no	24	51.4	100	MPPFGMVSLHTRLRGKTPLNTSRR	13	13.83	-1	-1	-1
getorf_Tb927_07_v4_+_2963	Tb927_07_v4:300091-300165	300091	300165	+	yes	24	42.29	100	MASARAPEGRIHKKQQACRLRRFS	59	59	-1	-1	-1
getorf_Tb927_11_01_v4_+_33185	Tb927_11_01_v4:3674161-3674235	3674161	3674235	+	yes	24	42.19	87.01	MLLFVWSFASLCLPVHFSVTPTPA	53	44.54	-1	-1	-1
getorf_Tb927_08_v4_+_16428	Tb927_08_v4:1779307-1779381	1779307	1779381	+	yes	24	35.7	100	MHWTFLFSSTGCYNIRMYNISWIK	12	14.29	-1	-1	-1
getorf_Tb927_10_v5_-_43153	Tb927_10_v5:3587183-3587257	3587183	3587257	-	yes	24	30.97	100	MLMDYLYLSTRFRPVEECVRLSAV	41	56.16	-1	-1	-1
getorf_Tb927_08_v4_+_16430	Tb927_08_v4:1779339-1779413	1779339	1779413	+	yes	24	23.82	96.1	MLQHPHVQHQLDKIDKWSWTKKNE	22	66.67	-1	-1	-1
getorf_Tb927_10_v5_-_47887	Tb927_10_v5:3044609-3044683	3044609	3044683	-	no	24	22.05	100	MVCRRIMNTKNILLRLCGKMHVPL	11	44	-1	-1	-1
getorf_Tb927_10_v5_+_7494	Tb927_10_v5:830583-830657	830583	830657	+	no	24	21.9	100	MQTLRRGRKTACGWASPRELCCEV	4	19.05	-1	-1	-1
getorf_Tb927_09_v4_-_46263	Tb927_09_v4:1470304-1470378	1470304	1470378	-	no	24	17.78	85.71	MMLVLGIHCLYRPICFYLAPYLHT	37	48.68	-1	-1	-1
getorf_Tb927_11_01_v4_-_72217	Tb927_11_01_v4:2178256-2178330	2178256	2178330	-	yes	24	15.66	100	MRFSFLLMTSLRWMEIGGSGYPLR	18	47.37	-1	-1	-1
getorf_Tb927_10_v5_-_52485	Tb927_10_v5:2517827-2517901	2517827	2517901	-	yes	24	15.49	100	MGDKWTFDDSSDLSLDISAISASV	12	54.55	-1	-1	-1
getorf_Tb927_10_v5_+_21678	Tb927_10_v5:2358773-2358847	2358773	2358847	+	no	24	15.21	77.92	MTLKVSRATDDARICVQSPMFASM	6	12.5	-1	-1	-1
getorf_Tb927_06_v4_+_1406	Tb927_06_v4:106490-106564	106490	106564	+	no	24	14.39	100	MQSTRHFENAKRLDACTRINPSWG	7	24.14	-1	-1	-1
getorf_Tb927_05_v4_-_30309	Tb927_05_v4:91685-91759	91685	91759	-	no	24	14.08	100	MCKSSCSHTWTRALITVCCCDRRL	1	3.23	-1	-1	-1
getorf_Tb927_08_v4_+_20819	Tb927_08_v4:2266761-2266835	2266761	2266835	+	no	24	13.57	92.21	MEIQQQLLPCDICRAHHLSTSFLF	23	57.5	-1	-1	-1
getorf_Tb927_07_v4_+_18088	Tb927_07_v4:1927273-1927347	1927273	1927347	+	no	24	12.57	100	MCWLYASASFFLPLNGFRHLCTIS	2	12.5	-1	-1	-1
getorf_Tb927_11_01_v4_-_91794	Tb927_11_01_v4:72890-72964	72890	72964	-	no	24	11.94	100	MANIIGNYYQLAGVPTRSRANPYT	10	33.33	-1	-1	-1
getorf_Tb927_07_v4_+_585	Tb927_07_v4:56250-56324	56250	56324	+	yes	24	11.16	90.91	MRPQFPSATHHMCGNAAVGCSQMR	2	14.29	-1	-1	-1
getorf_Tb927_05_v4_-_31157	Tb927_05_v4:14441-14515	14441	14515	-	no	24	10.45	97.4	MEERDELGYGCKAHTSYGVCRVTS	5	18.52	-1	-1	-1
getorf_Tb927_07_v4_+_14917	Tb927_07_v4:1597363-1597437	1597363	1597437	+	no	24	10.06	97.4	MVKLCDDDTAAGGEAWAQSVQFVC	4	19.05	-1	-1	-1
getorf_Tb927_11_01_v4_+_32758	Tb927_11_01_v4:3626570-3626644	3626570	3626644	+	no	24	9.79	71.43	MGRSIIFQLFLMATLNSSMFFSFH	6	17.65	-1	-1	-1
getorf_Tb927_10_v5_-_43924	Tb927_10_v5:3498566-3498640	3498566	3498640	-	no	24	9.66	100	MSGAEDIFKTLPLLTLLSCFKYLF	4	16	-1	-1	-1
getorf_Tb927_09_v4_+_7489	Tb927_09_v4:723481-723555	723481	723555	+	no	24	8.53	100	MPVQPCFGCFDCSIGCAAAVVKVM	3	23.08	-1	-1	-1
getorf_Tb927_11_01_v4_+_27126	Tb927_11_01_v4:3000225-3000299	3000225	3000299	+	yes	24	7.71	85.71	MIGGSWNSRQLECPFLGSKGGGGN	8	42.11	-1	-1	-1
getorf_Tb927_10_v5_+_1647	Tb927_10_v5:174571-174645	174571	174645	+	no	24	7.09	79.22	MFIARLNCGRGKSLFSGHTASVKY	1	5	-1	-1	-1
getorf_Tb927_09_v4_+_7415	Tb927_09_v4:716994-717068	716994	717068	+	no	24	6.44	97.4	MPVQPCFGCFDCSIGCAAAVVKVM	0	0	-1	-1	-1
getorf_Tb927_10_v5_+_10229	Tb927_10_v5:1124683-1124757	1124683	1124757	+	no	24	6.27	92.21	MILDRCKEVNRSCKLFVAGSMLMC	2	11.11	-1	-1	-1
getorf_Tb927_10_v5_-_44709	Tb927_10_v5:3408355-3408429	3408355	3408429	-	no	24	6.17	89.61	MRKHKNAGGNGGGGGMMRSVIPAP	1	33.33	-1	-1	-1
getorf_Tb927_10_v5_+_16343	Tb927_10_v5:1771517-1771591	1771517	1771591	+	no	24	5.87	83.12	MITRLHGPVTLCDNAVRCGNTEER	3	20	-1	-1	-1
getorf_Tb927_10_v5_+_15282	Tb927_10_v5:1657873-1657947	1657873	1657947	+	no	24	5.66	77.92	MKLLCNWGFKWRQRKTRRSSTFPP	5	45.45	-1	-1	-1
getorf_Tb927_10_v5_-_51088	Tb927_10_v5:2692596-2692670	2692596	2692670	-	yes	24	5.22	90.91	MWNEGIFDVLVATSTVRTRAPWSS	1	12.5	-1	-1	-1
getorf_Tb927_06_v4_-_20155	Tb927_06_v4:1253146-1253220	1253146	1253220	-	no	24	4.21	100	MVIYQAAVVLKGSSRSYVIRQEAR	0	0	-1	-1	-1
getorf_Tb927_10_v5_+_4181	Tb927_10_v5:452401-452475	452401	452475	+	yes	24	3.6	94.81	MCVKRKSTRGYVATSCFTVEHLCK	7	58.33	-1	-1	-1
getorf_Tb927_10_v5_+_6834	Tb927_10_v5:753844-753918	753844	753918	+	no	24	3.36	70.13	MPHNTNFISKHHHHNSCRQFGGRT	4	66.67	-1	-1	-1
getorf_Tb927_11_01_v4_+_33294	Tb927_11_01_v4:3686082-3686156	3686082	3686156	+	no	24	3.31	77.92	MLVSFTCYFFHLISHVIFVFFCLI	1	12.5	-1	-1	-1
getorf_Tb927_08_v4_+_16497	Tb927_08_v4:1787955-1788029	1787955	1788029	+	yes	24	2.95	75.32	MLYNGFCFCNLLFVYERGLFPVCA	4	36.36	-1	-1	-1
getorf_Tb927_09_v4_+_8311	Tb927_09_v4:816481-816555	816481	816555	+	no	24	2.58	93.51	MQLPQIGGHMPHSRGEAEGTAPKL	3	50	-1	-1	-1
getorf_Tb927_10_v5_+_22609	Tb927_10_v5:2465659-2465733	2465659	2465733	+	no	24	2.32	100	MCDFGADSLVLQSATIIPGLHGSI	1	20	-1	-1	-1
getorf_Tb927_09_v4_-_36260	Tb927_09_v4:2462278-2462352	2462278	2462352	-	no	24	2.3	72.73	MVTFHHLGLTVDWRKSGRGSHWVY	3	37.5	-1	-1	-1
getorf_Tb927_10_v5_-_61999	Tb927_10_v5:1491405-1491479	1491405	1491479	-	no	24	2.3	80.52	MRGVLLPHEMLSSLTLSLYIIGVF	7	100	-1	-1	-1
getorf_Tb927_11_01_v4_-_76415	Tb927_11_01_v4:1712569-1712643	1712569	1712643	-	no	24	2.29	93.51	MVGNALNCTIKHAWLGSVGVVIWR	3	37.5	-1	-1	-1
getorf_Tb927_02_v4_-_16129	Tb927_02_v4:869570-869644	869570	869644	-	no	24	2.14	81.82	MFRNYVTNVADCPAVLQYINHACS	2	50	-1	-1	-1
getorf_Tb927_08_v4_+_20369	Tb927_08_v4:2214762-2214836	2214762	2214836	+	no	24	2.05	92.21	MIVPISELQAKLAVCIYVTNPCTR	2	50	-1	-1	-1
getorf_Tb927_11_01_v4_-_90951	Tb927_11_01_v4:163247-163318	163247	163318	-	yes	23	139.68	100	MRRQTSSHHPFPDVGLIPHINGQ	150	54.95	-1	-1	-1
getorf_Tb927_06_v4_+_4140	Tb927_06_v4:364629-364700	364629	364700	+	no	23	66.24	75.68	MNKINIEVKKKKKGKNKPPKKGW	19	11.88	-1	-1	-1
getorf_Tb927_02_v4_-_16121	Tb927_02_v4:870014-870085	870014	870085	-	yes	23	61.32	100	MRNVFRRFNALQKVSEGCNCVCT	27	16.17	-1	-1	-1
getorf_Tb927_02_v4_-_16434	Tb927_02_v4:837808-837879	837808	837879	-	yes	23	56.47	100	MPLYVSALDLCGTCPRVFVCSNL	31	22.14	-1	-1	-1
getorf_Tb927_02_v4_-_21432	Tb927_02_v4:301434-301505	301434	301505	-	yes	23	41.66	100	METTWHCGVEAWSPRQSQYVCRV	68	78.16	-1	-1	-1
getorf_Tb927_10_v5_-_67009	Tb927_10_v5:941692-941763	941692	941763	-	yes	23	31.15	100	MDCEPPGRSRRRCGNCSSICSHS	57	63.33	-1	-1	-1
getorf_Tb927_10_v5_+_15117	Tb927_10_v5:1639678-1639749	1639678	1639749	+	yes	23	26.24	94.59	MEPTIVKKKKDLIGGSPWSRSLL	28	68.29	-1	-1	-1
getorf_Tb927_10_v5_-_72575	Tb927_10_v5:366017-366088	366017	366088	-	no	23	25.89	95.95	MPSLVVVYPGKKKGWIVFFFSDE	34	61.82	-1	-1	-1
getorf_Tb927_11_01_v4_-_60342	Tb927_11_01_v4:3447682-3447753	3447682	3447753	-	no	23	24.81	91.89	MSLLLCSFTDPTEVKLNVDIGVA	9	17.31	-1	-1	-1
getorf_Tb927_08_v4_+_20891	Tb927_08_v4:2277387-2277458	2277387	2277458	+	no	23	23.72	79.73	MEGGGGERSKKKKKERKEKEKGK	6	11.32	-1	-1	-1
getorf_Tb927_11_01_v4_-_51413	Tb927_11_01_v4:4446955-4447026	4446955	4447026	-	yes	23	21.38	100	MLATDGDCAPDTLQGVWNGVVIP	6	10	-1	-1	-1
getorf_Tb927_11_01_v4_-_60368	Tb927_11_01_v4:3445957-3446028	3445957	3446028	-	no	23	21.36	100	MNRVYVEVVVFPIRYGNHLLPMV	19	38	-1	-1	-1
getorf_Tb927_01_v4_-_19574	Tb927_01_v4:138795-138866	138795	138866	-	yes	23	20.51	100	MLFIYLRKKKETKSSAASEGRCM	23	38.33	-1	-1	-1
getorf_Tb927_10_v5_-_60977	Tb927_10_v5:1608152-1608223	1608152	1608223	-	no	23	17.19	77.03	MNTLQQAWHHCSRTSLRVTAEGP	9	20	-1	-1	-1
getorf_Tb927_06_v4_+_307	Tb927_06_v4:23230-23301	23230	23301	+	yes	23	15.05	100	MIMQNNIVLYIHGRSKTFMFLCS	3	7.14	-1	-1	-1
getorf_Tb927_11_01_v4_+_26577	Tb927_11_01_v4:2933526-2933597	2933526	2933597	+	yes	23	14.74	95.95	MRWCERRAKSQLQKYCHRRLNCL	16	30.19	-1	-1	-1
getorf_Tb927_07_v4_+_20457	Tb927_07_v4:2171525-2171596	2171525	2171596	+	no	23	14.64	93.24	MNVSVCVRMGLERLTPWYKRFCR	18	40	-1	-1	-1
getorf_Tb927_11_01_v4_+_41078	Tb927_11_01_v4:4488703-4488774	4488703	4488774	+	no	23	12.96	100	MSLRSCLTLQERFPVGFSDWSPH	2	18.18	-1	-1	-1
getorf_Tb927_09_v4_-_35944	Tb927_09_v4:2489657-2489728	2489657	2489728	-	no	23	12.47	100	MQGKPVRVKASAANMLPLNHLDQ	0	0	-1	-1	-1
getorf_Tb927_07_v4_-_40244	Tb927_07_v4:147524-147595	147524	147595	-	no	23	11.36	100	MNEFLCGVCQMKCRFQKEHRHML	7	24.14	-1	-1	-1
getorf_Tb927_07_v4_-_32559	Tb927_07_v4:952520-952591	952520	952591	-	no	23	11.2	100	MVRKGDLPFPQTCCFLPSHRHRL	27	87.1	-1	-1	-1
getorf_Tb927_01_v4_-_20252	Tb927_01_v4:85137-85208	85137	85208	-	yes	23	10.85	100	MIMQNNIVLYIYGRSRTFMFLCS	5	26.32	-1	-1	-1
getorf_Tb927_02_v4_+_4314	Tb927_02_v4:352171-352242	352171	352242	+	no	23	10.35	74.32	MLRALFDVCAQYCRFVSLQHSCN	6	24	-1	-1	-1
getorf_Tb927_09_v4_-_56127	Tb927_09_v4:466947-467018	466947	467018	-	no	23	9.81	100	MARGAKGVTPDLRVRVEAVWRAQ	10	41.67	-1	-1	-1
getorf_Tb927_11_01_v4_+_32591	Tb927_11_01_v4:3609111-3609182	3609111	3609182	+	no	23	9.46	78.38	MCGFHHLGVRAEGWHSVMGVAGE	10	52.63	-1	-1	-1
getorf_Tb927_09_v4_+_10353	Tb927_09_v4:1049818-1049889	1049818	1049889	+	no	23	9.45	94.59	MKEVRINGKWLHGGRSLLVDINS	2	8.33	-1	-1	-1
getorf_Tb927_10_v5_-_58983	Tb927_10_v5:1813562-1813633	1813562	1813633	-	yes	23	8.59	100	MYSTLDLLKLCAYLCSKIIALKC	9	69.23	-1	-1	-1
getorf_Tb927_09_v4_+_24272	Tb927_09_v4:2470146-2470217	2470146	2470217	+	no	23	6.93	100	MMQHSFCSLGSPAIFGRFSSHMF	0	0	-1	-1	-1
getorf_Tb927_11_01_v4_-_84613	Tb927_11_01_v4:847188-847259	847188	847259	-	yes	23	6.31	83.78	MEKAHTNEKCYLETSTLFSLVDG	9	47.37	-1	-1	-1
getorf_Tb927_11_01_v4_-_91590	Tb927_11_01_v4:97145-97216	97145	97216	-	yes	23	6.23	93.24	MACVRIIYFFGFPFLVGRVKLVG	2	66.67	-1	-1	-1
getorf_Tb927_10_v5_-_51429	Tb927_10_v5:2643145-2643216	2643145	2643216	-	no	23	6.18	75.68	MWLVIWGHLCAGTTGMRGIFPVV	1	20	-1	-1	-1
getorf_Tb927_07_v4_-_23812	Tb927_07_v4:1887229-1887300	1887229	1887300	-	no	23	5.96	70.27	MLYVEETHCTERLYRPLVGGNKL	0	0	-1	-1	-1
getorf_Tb927_11_01_v4_+_14970	Tb927_11_01_v4:1636382-1636453	1636382	1636453	+	no	23	5.65	77.03	MCRRQREAVTYIRSISHKVFPHC	3	50	-1	-1	-1
getorf_Tb927_02_v4_-_14938	Tb927_02_v4:995931-996002	995931	996002	-	no	23	5.41	81.08	MAKGCMHRVVNPLGCAKLGLGGA	2	20	-1	-1	-1
getorf_Tb927_04_v4_+_6563	Tb927_04_v4:644589-644660	644589	644660	+	no	23	5.22	90.54	MLMSHPLRMVQDAARAAAVNKIK	1	10	-1	-1	-1
getorf_Tb927_10_v5_-_62052	Tb927_10_v5:1485950-1486021	1485950	1486021	-	yes	23	5	100	MPNVPVKPAVSGAIIAVVAFPVL	6	40	-1	-1	-1
getorf_Tb927_05_v4_-_22274	Tb927_05_v4:917692-917763	917692	917763	-	yes	23	4.57	89.19	MLYTKSRSPTTERHFCANVPFCS	5	62.5	-1	-1	-1
getorf_Tb927_01_v4_+_1434	Tb927_01_v4:149824-149895	149824	149895	+	no	23	4.39	83.78	MDYKYHHISVQFHHVLNYTKSFF	2	22.22	-1	-1	-1
getorf_Tb927_11_01_v4_-_76692	Tb927_11_01_v4:1679641-1679712	1679641	1679712	-	no	23	4.15	91.89	MVGDTFRLLACIYCSLECDWPDF	2	18.18	-1	-1	-1
getorf_Tb927_03_v4_+_1668	Tb927_03_v4:145757-145828	145757	145828	+	no	23	3.58	70.27	MCKKKVGALGGLVFVVCHRASSS	1	12.5	-1	-1	-1
getorf_Tb927_07_v4_-_30542	Tb927_07_v4:1166859-1166930	1166859	1166930	-	yes	23	3.36	95.95	MHINMVTTGFFITLYLFLNVGSR	2	25	-1	-1	-1
getorf_Tb927_02_v4_-_25190	Tb927_02_v4:40530-40601	40530	40601	-	yes	23	3.32	79.73	MYIICIVTYGILKAYEGYCSNSL	2	25	-1	-1	-1
getorf_Tb927_10_v5_-_51585	Tb927_10_v5:2626172-2626243	2626172	2626243	-	no	23	3.3	71.62	MWLVIWGHLCAGTTGMRGVFPVV	1	50	-1	-1	-1
getorf_Tb927_04_v4_-_19007	Tb927_04_v4:1258371-1258442	1258371	1258442	-	no	23	3.18	98.65	MQTTIIIIIIVIVVVLSAFVAPS	7	50	-1	-1	-1
getorf_Tb927_10_v5_+_19117	Tb927_10_v5:2067958-2068029	2067958	2068029	+	no	23	3.12	82.43	MKMMPASTASFLATIVFFLKLAY	1	25	-1	-1	-1
getorf_Tb927_11_01_v4_+_28408	Tb927_11_01_v4:3149907-3149978	3149907	3149978	+	no	23	3.12	83.78	MLNSFIVLDEIYLPLAGTRFEAA	2	25	-1	-1	-1
getorf_Tb927_09_v4_-_56140	Tb927_09_v4:465219-465290	465219	465290	-	no	23	3.11	79.73	MEIAKSTPLSQGINSLLWENAKI	7	53.85	-1	-1	-1
getorf_Tb927_08_v4_+_6457	Tb927_08_v4:656868-656939	656868	656939	+	no	23	2.72	97.3	MGTCDLGETSGVLTCSRSTDIPP	2	40	-1	-1	-1
getorf_Tb927_02_v4_-_24717	Tb927_02_v4:71498-71569	71498	71569	-	yes	23	2.66	90.54	MYIICIVTYGILKAYEGYCSNSL	3	60	-1	-1	-1
getorf_Tb927_01_v4_-_20489	Tb927_01_v4:69192-69263	69192	69263	-	no	23	2.64	89.19	MIMQNNIVLYIHGRSRTFMFLCS	1	16.67	-1	-1	-1
getorf_Tb927_05_v4_-_22426	Tb927_05_v4:901122-901193	901122	901193	-	no	23	2.51	100	MSGNVKGRIGINALQQGGEGIKK	1	20	-1	-1	-1
getorf_Tb927_07_v4_+_7347	Tb927_07_v4:749372-749443	749372	749443	+	no	23	2.42	87.84	MYVSHVFPSFSEANVLKKVSWLG	1	14.29	-1	-1	-1
getorf_Tb927_07_v4_-_40171	Tb927_07_v4:155656-155727	155656	155727	-	no	23	2.28	94.59	MRENATEKIGGLKGVKALFCPRM	1	20	-1	-1	-1
getorf_Tb927_10_v5_-_57550	Tb927_10_v5:1980053-1980121	1980053	1980121	-	yes	22	144.75	100	MASACRSPLRCWWVLLHLSLEQ	71	21.52	-1	-1	-1
getorf_Tb927_10_v5_-_45507	Tb927_10_v5:3320217-3320285	3320217	3320285	-	no	22	110.82	100	MSSFSPAESLMGWERPPLLVSQ	181	57.46	-1	-1	-1
getorf_Tb927_08_v4_+_18608	Tb927_08_v4:2014089-2014157	2014089	2014157	+	no	22	57.72	100	MVSTHRVVQRPRVRVSEWSPCN	22	16.42	-1	-1	-1
getorf_Tb927_10_v5_-_47953	Tb927_10_v5:3037583-3037651	3037583	3037651	-	yes	22	43.17	71.83	MAPYADCYVDCHNNPVCVTALC	34	18.68	-1	-1	-1
getorf_Tb927_10_v5_-_65752	Tb927_10_v5:1087163-1087231	1087163	1087231	-	no	22	40.21	88.73	MRATHFYQSDDHCLIGVPHYGS	47	44.34	-1	-1	-1
getorf_Tb927_09_v4_+_21684	Tb927_09_v4:2226507-2226575	2226507	2226575	+	no	22	39.7	100	MWHTCEIGGPLPFEYHIPKFFC	18	25.35	-1	-1	-1
getorf_Tb927_10_v5_-_60785	Tb927_10_v5:1627333-1627401	1627333	1627401	-	no	22	38.51	100	MCEFMPVSVALFRVGVTAVNAF	31	32.98	-1	-1	-1
getorf_Tb927_09_v4_-_36257	Tb927_09_v4:2462429-2462497	2462429	2462497	-	no	22	36.66	100	MVHTKANTSMECKQGYTHGQVT	11	11.96	-1	-1	-1
getorf_Tb927_03_v4_+_15669	Tb927_03_v4:1613234-1613302	1613234	1613302	+	no	22	34.82	100	MVSITIWFDENMFYPSLAPTCT	7	7.61	-1	-1	-1
getorf_Tb927_05_v4_-_31093	Tb927_05_v4:19364-19432	19364	19432	-	no	22	31.34	100	MYDMASAVAENMNVWDFQILRE	3	14.29	-1	-1	-1
getorf_Tb927_09_v4_-_39182	Tb927_09_v4:2211861-2211929	2211861	2211929	-	yes	22	29.06	100	MQCLWCWSLASCLWFRYRITGC	12	21.82	-1	-1	-1
getorf_Tb927_06_v4_+_1434	Tb927_06_v4:108116-108184	108116	108184	+	no	22	26.59	97.18	MGCNRGKRVYIHDNMLICVQVE	22	34.92	-1	-1	-1
getorf_Tb927_08_v4_-_27996	Tb927_08_v4:1982476-1982544	1982476	1982544	-	yes	22	20.66	94.37	MWVTCRTPLGPAAVLNRWTRSI	6	15	-1	-1	-1
getorf_Tb927_01_v4_-_20023	Tb927_01_v4:103101-103169	103101	103169	-	yes	22	18.72	100	MGGILYSKLNWWFLCIPQNQCN	6	30	-1	-1	-1
getorf_Tb927_06_v4_+_8548	Tb927_06_v4:805380-805448	805380	805448	+	no	22	16.75	100	MCRAHVGAFPFVFFKPPHLLPE	3	21.43	-1	-1	-1
getorf_Tb927_02_v4_+_2128	Tb927_02_v4:164381-164449	164381	164449	+	yes	22	15.45	92.96	MYLFEKKKKETKSSAASEGRCM	8	36.36	-1	-1	-1
getorf_Tb927_10_v5_+_20719	Tb927_10_v5:2253808-2253876	2253808	2253876	+	no	22	14.32	100	MTMQGFVSMSFELLTPTPWPPG	11	30.56	-1	-1	-1
getorf_Tb927_10_v5_-_62240	Tb927_10_v5:1465186-1465254	1465186	1465254	-	no	22	12.83	84.51	MGGGRRLKNGVGFKSASKPEKV	1	10	-1	-1	-1
getorf_Tb927_08_v4_+_19506	Tb927_08_v4:2115373-2115441	2115373	2115441	+	no	22	12.21	90.14	MSHLWLVITTLSLKLTNFTLVS	1	7.69	-1	-1	-1
getorf_Tb927_07_v4_+_14629	Tb927_07_v4:1565198-1565266	1565198	1565266	+	yes	22	12.08	100	MSHITKYRRMQPKPDISTKLST	5	19.23	-1	-1	-1
getorf_Tb927_02_v4_+_1545	Tb927_02_v4:119648-119716	119648	119716	+	yes	22	11.24	100	MTVDRGLYQLMHLQPCTVINVN	3	18.75	-1	-1	-1
getorf_Tb927_05_v4_-_31158	Tb927_05_v4:14434-14502	14434	14502	-	yes	22	11.17	91.55	MNWVTDARPTPHTGFAGLPVKM	17	68	-1	-1	-1
getorf_Tb927_11_01_v4_-_74072	Tb927_11_01_v4:1988865-1988933	1988865	1988933	-	no	22	10	84.51	MSDALTFRPITGNFLNVYWLHT	1	5.88	-1	-1	-1
getorf_Tb927_02_v4_-_22062	Tb927_02_v4:265273-265341	265273	265341	-	no	22	9.82	100	MQKRRRIVCMCVSQEATIFCCL	17	39.53	-1	-1	-1
getorf_Tb927_10_v5_-_42992	Tb927_10_v5:3605722-3605790	3605722	3605790	-	yes	22	9.7	91.55	MTVIKDCFGFFAISTVKTKKEK	6	23.08	-1	-1	-1
getorf_Tb927_10_v5_-_42870	Tb927_10_v5:3617938-3618006	3617938	3618006	-	yes	22	9.2	100	MIYRYKARTFSLCGTSFGLCSF	6	35.29	-1	-1	-1
getorf_Tb927_07_v4_+_553	Tb927_07_v4:53417-53485	53417	53485	+	no	22	9.15	80.28	MLWGPGLCTRDLVEAVCKLVSI	44	81.48	-1	-1	-1
getorf_Tb927_02_v4_-_21830	Tb927_02_v4:283612-283680	283612	283680	-	no	22	8.73	97.18	MQKRRRIVCMCVSQEATIFCCL	11	32.35	-1	-1	-1
getorf_Tb927_10_v5_-_62455	Tb927_10_v5:1439699-1439767	1439699	1439767	-	no	22	7.94	100	MLLRIRWWSPPPSVLIYSLLLL	7	24.14	-1	-1	-1
getorf_Tb927_11_01_v4_+_44336	Tb927_11_01_v4:4802050-4802118	4802050	4802118	+	no	22	6.68	100	MSGVASTAAKNMNVWDFQILRE	2	12.5	-1	-1	-1
getorf_Tb927_08_v4_+_4987	Tb927_08_v4:494940-495008	494940	495008	+	no	22	6.45	100	MLSDIEGSGRVEPREEGTVGRT	0	0	-1	-1	-1
getorf_Tb927_10_v5_-_67001	Tb927_10_v5:942536-942604	942536	942604	-	no	22	6.39	88.73	MSITIGSSEDVWAYNCMQTHNG	5	38.46	-1	-1	-1
getorf_Tb927_03_v4_+_9413	Tb927_03_v4:942783-942851	942783	942851	+	no	22	5.69	71.83	MRKRRRIVCMCVSQEATIFCCL	12	50	-1	-1	-1
getorf_Tb927_10_v5_-_43555	Tb927_10_v5:3544873-3544941	3544873	3544941	-	no	22	5.46	100	MCVCMLIPMGVYLWLAAGGITA	4	30.77	-1	-1	-1
getorf_Tb927_10_v5_-_75503	Tb927_10_v5:58697-58765	58697	58765	-	no	22	5.28	100	MNCSLMYQSLLDTRGKWCSVLS	8	61.54	-1	-1	-1
getorf_Tb927_02_v4_-_24650	Tb927_02_v4:76118-76186	76118	76186	-	no	22	4.94	97.18	MLLVASSSKSHIIINIDIKTMQ	1	14.29	-1	-1	-1
getorf_Tb927_01_v4_+_9966	Tb927_01_v4:1031526-1031594	1031526	1031594	+	no	22	4.48	100	MEAMHTTIMANLFSFHITGPAG	6	54.55	-1	-1	-1
getorf_Tb927_04_v4_-_27429	Tb927_04_v4:376121-376189	376121	376189	-	no	22	4.48	81.69	MEGRLCYFLAPPHETACIGAVA	1	8.33	-1	-1	-1
getorf_Tb927_05_v4_-_29284	Tb927_05_v4:193078-193146	193078	193146	-	no	22	4.48	85.92	MQVKQIFVSYCSPWRGRFGTNG	0	0	-1	-1	-1
getorf_Tb927_07_v4_-_21932	Tb927_07_v4:2092966-2093034	2092966	2093034	-	no	22	4.32	81.69	MSDPFARAGELTEVCSYATGYA	2	25	-1	-1	-1
getorf_Tb927_11_01_v4_-_60384	Tb927_11_01_v4:3444840-3444908	3444840	3444908	-	no	22	4.27	80.28	MNDSSFRVRATNAFAGVGDAVR	0	0	-1	-1	-1
getorf_Tb927_11_01_v4_-_75246	Tb927_11_01_v4:1850443-1850511	1850443	1850511	-	no	22	4.11	73.24	MPHWSTGVSKQYKYCIKQFGLK	1	25	-1	-1	-1
getorf_Tb927_11_01_v4_-_84216	Tb927_11_01_v4:893307-893375	893307	893375	-	no	22	3.7	74.65	MFVGVSLFHHGGRCLDEVGGLH	1	11.11	-1	-1	-1
getorf_Tb927_02_v4_+_3197	Tb927_02_v4:245560-245628	245560	245628	+	no	22	3.58	70.42	MQCKVKSHYNGQRNSTARDGVC	2	100	-1	-1	-1
getorf_Tb927_10_v5_+_21498	Tb927_10_v5:2340744-2340812	2340744	2340812	+	yes	22	3.38	100	MQPGFKNAEKTSFGIIFTHIGN	0	0	-1	-1	-1
getorf_Tb927_03_v4_-_29920	Tb927_03_v4:197132-197200	197132	197200	-	no	22	3.34	71.83	MYVSCSFTRYSSHLFDPPWSLL	2	22.22	-1	-1	-1
getorf_Tb927_10_v5_+_25667	Tb927_10_v5:2811486-2811554	2811486	2811554	+	yes	22	3.24	94.37	MYFFSPSCVLIQLAHRNFFGHH	1	12.5	-1	-1	-1
getorf_Tb927_10_v5_+_5945	Tb927_10_v5:647573-647641	647573	647641	+	no	22	3.24	87.32	MHPVSTAHNSIFAFLYSPACCI	4	44.44	-1	-1	-1
getorf_Tb927_09_v4_-_40445	Tb927_09_v4:2070413-2070481	2070413	2070481	-	no	22	3.11	81.69	MRCCQFAGVSRLSLCNQRRVRD	3	42.86	-1	-1	-1
getorf_Tb927_02_v4_-_24514	Tb927_02_v4:85857-85925	85857	85925	-	no	22	2.69	95.77	MFLVASSSKSHIIINIDIKTMQ	1	20	-1	-1	-1
getorf_Tb927_02_v4_-_23096	Tb927_02_v4:189698-189766	189698	189766	-	no	22	2.62	87.32	MLLVASSSKSHIIINIDTKTMQ	0	0	-1	-1	-1
getorf_Tb927_02_v4_-_24363	Tb927_02_v4:96945-97013	96945	97013	-	no	22	2.62	71.83	MLLVASSSKSHIIINIDTKTMQ	0	0	-1	-1	-1
getorf_Tb927_06_v4_-_20022	Tb927_06_v4:1267207-1267275	1267207	1267275	-	no	22	2.45	98.59	MYLPAHSRKGQTPEQSLAGERR	1	25	-1	-1	-1
getorf_Tb927_10_v5_+_4418	Tb927_10_v5:479234-479302	479234	479302	+	no	22	2.45	90.14	MVSETVGAPLLMQLCRFLDQSA	3	50	-1	-1	-1
getorf_Tb927_11_01_v4_+_27896	Tb927_11_01_v4:3090740-3090808	3090740	3090808	+	no	22	2.35	71.83	MFPILVCVPACVCVCVCVCLCV	3	50	-1	-1	-1
getorf_Tb927_02_v4_-_25123	Tb927_02_v4:45134-45202	45134	45202	-	no	22	2.34	100	MLLVASSSKSHIIINIDIKTMQ	1	20	-1	-1	-1
getorf_Tb927_02_v4_-_23656	Tb927_02_v4:148547-148615	148547	148615	-	no	22	2.18	94.37	MMPKISGVTMIAVVYLYALKGH	0	0	-1	-1	-1
getorf_Tb927_01_v4_+_5221	Tb927_01_v4:535160-535228	535160	535228	+	no	22	2.11	97.18	MYRYIRRMMYILYLTDVHRDES	3	75	-1	-1	-1
getorf_Tb927_10_v5_-_75518	Tb927_10_v5:57727-57795	57727	57795	-	no	22	2.03	100	MKDTLLTSWIVMRVTGYVLVYR	1	20	-1	-1	-1
getorf_Tb927_02_v4_+_3262	Tb927_02_v4:250466-250531	250466	250531	+	no	21	226.56	100	MGNNNIRTCTHLQFYKARAHS	228	41.68	-1	-1	-1
getorf_Tb927_01_v4_-_20251	Tb927_01_v4:85255-85320	85255	85320	-	no	21	68.87	100	MGNNNNRTFTHLQFYKARAHS	11	6.63	-1	-1	-1
getorf_Tb927_01_v4_-_20487	Tb927_01_v4:69305-69370	69305	69370	-	no	21	62.76	100	MGNNNNRTCTHLQFYKARAHS	24	15.29	-1	-1	-1
getorf_Tb927_10_v5_-_65670	Tb927_10_v5:1098736-1098801	1098736	1098801	-	no	21	55.53	100	MVKLSVFLYALAGLNLCRSCD	32	24.06	-1	-1	-1
getorf_Tb927_10_v5_+_35896	Tb927_10_v5:3953276-3953341	3953276	3953341	+	no	21	53.32	91.18	MSLSFFMQIVGRLEKRRCPHT	87	48.6	-1	-1	-1
getorf_Tb927_11_02_v4_-_2522	Tb927_11_02_v4:278119-278184	278119	278184	-	yes	21	51.97	100	METKGRESTSLLQQNSWHGER	67	77.01	-1	-1	-1
getorf_Tb927_04_v4_+_6636	Tb927_04_v4:652963-653028	652963	653028	+	no	21	46.38	100	MWSCCGSWHFLPLCMPMRFSV	53	56.99	-1	-1	-1
getorf_Tb927_02_v4_-_25749	Tb927_02_v4:1083-1148	1083	1148	-	no	21	46.21	100	MGNNNIRTCTHLQFYKARAHS	20	17.09	-1	-1	-1
getorf_Tb927_02_v4_-_24970	Tb927_02_v4:55236-55301	55236	55301	-	no	21	39.46	85.29	MGNNNIRTCTHLQFYKATAHS	12	17.65	-1	-1	-1
getorf_Tb927_10_v5_-_57226	Tb927_10_v5:2019997-2020062	2019997	2020062	-	yes	21	37.38	76.47	MGPSHINQAPSIIGKSVEALY	5	22.73	-1	-1	-1
getorf_Tb927_11_02_v4_-_2524	Tb927_11_02_v4:277720-277785	277720	277785	-	yes	21	30.72	100	MMHILHHEVQSRWLTKEAHKG	21	50	-1	-1	-1
getorf_Tb927_09_v4_-_39149	Tb927_09_v4:2214640-2214705	2214640	2214705	-	no	21	30	97.06	MFRSLNKQALITLMNIARNIE	3	7.69	-1	-1	-1
getorf_Tb927_10_v5_+_20301	Tb927_10_v5:2202683-2202748	2202683	2202748	+	no	21	21.46	100	MLDFCFVLAKLLRCCHEREPT	6	46.15	-1	-1	-1
getorf_Tb927_11_01_v4_-_84177	Tb927_11_01_v4:897271-897336	897271	897336	-	no	21	21.24	100	MAVIYLRVSPLLLTHTVLVAW	1	2.44	-1	-1	-1
getorf_Tb927_11_01_v4_+_12580	Tb927_11_01_v4:1366793-1366858	1366793	1366858	+	no	21	19.32	100	MVMVKTGYGEAERQRSNSYFI	6	22.22	-1	-1	-1
getorf_Tb927_08_v4_+_14627	Tb927_08_v4:1571943-1572008	1571943	1572008	+	yes	21	14.56	82.35	MEKSHARVGLPFMCFFSFLII	4	20	-1	-1	-1
getorf_Tb927_05_v4_+_12825	Tb927_05_v4:1339922-1339987	1339922	1339987	+	no	21	13.79	91.18	MVTLFFTFTDSSILLLWCDCR	4	28.57	-1	-1	-1
getorf_Tb927_02_v4_-_24972	Tb927_02_v4:55117-55182	55117	55182	-	yes	21	12.66	100	MQNNIVLYIHGRSNTFMFLCS	3	15.79	-1	-1	-1
getorf_Tb927_11_01_v4_+_6259	Tb927_11_01_v4:666885-666950	666885	666950	+	yes	21	12.5	72.06	MSTLEVIHGNLCVITVVYGTQ	0	0	-1	-1	-1
getorf_Tb927_07_v4_-_22875	Tb927_07_v4:1979174-1979239	1979174	1979239	-	no	21	11.06	98.53	MQGRAHVSRLIKSPTAPFAGV	5	27.78	-1	-1	-1
getorf_Tb927_09_v4_-_55977	Tb927_09_v4:484391-484456	484391	484456	-	yes	21	10.99	76.47	MFQLLHICICTCVCLYLLIYV	9	40.91	-1	-1	-1
getorf_Tb927_05_v4_-_31159	Tb927_05_v4:14421-14486	14421	14486	-	yes	21	10.31	72.06	MQGPHLIRGLQGYQLKCKGPK	1	5.56	-1	-1	-1
getorf_Tb927_03_v4_+_9466	Tb927_03_v4:947581-947646	947581	947646	+	no	21	9.47	86.76	MCVYVFVCIVARHTVWYYIYI	11	50	-1	-1	-1
getorf_Tb927_10_v5_+_25245	Tb927_10_v5:2758901-2758966	2758901	2758966	+	yes	21	8.94	95.59	MWILPHTGAFSKDRIVIFKAW	3	27.27	-1	-1	-1
getorf_Tb927_10_v5_-_51121	Tb927_10_v5:2688475-2688540	2688475	2688540	-	yes	21	8.94	100	MECQKRPSLSFSYRRRFPSLR	2	12.5	-1	-1	-1
getorf_Tb927_03_v4_+_9240	Tb927_03_v4:929221-929286	929221	929286	+	no	21	7.5	79.41	MCVYVFVCIVARHTVWYYIYI	5	27.78	-1	-1	-1
getorf_Tb927_11_01_v4_+_12698	Tb927_11_01_v4:1380700-1380765	1380700	1380765	+	no	21	7.41	100	MRAGRGQYRGGRGWHGPPTNA	8	53.33	-1	-1	-1
getorf_Tb927_02_v4_+_1672	Tb927_02_v4:130079-130144	130079	130144	+	yes	21	6.76	77.94	MYLFEEKKETKSSAASEARCM	9	52.94	-1	-1	-1
getorf_Tb927_03_v4_-_25053	Tb927_03_v4:715724-715789	715724	715789	-	no	21	6.72	94.12	MQELLLLILCGGMRQCAVNCL	2	12.5	-1	-1	-1
getorf_Tb927_07_v4_+_18455	Tb927_07_v4:1959176-1959241	1959176	1959241	+	no	21	6.49	86.76	MCVYVFVCIVARHTVWYYIYI	7	50	-1	-1	-1
getorf_Tb927_02_v4_+_3138	Tb927_02_v4:242091-242156	242091	242156	+	yes	21	5.07	95.59	MYLFEEKKETKSSAASEARCM	3	21.43	-1	-1	-1
getorf_Tb927_10_v5_+_5036	Tb927_10_v5:551195-551260	551195	551260	+	no	21	4.93	94.12	MTAEKRNTAGLVLLKECCWLL	3	23.08	-1	-1	-1
getorf_Tb927_09_v4_-_56137	Tb927_09_v4:465762-465827	465762	465827	-	no	21	4.84	77.94	MNFWRGKGGNPHRTKGAKYKV	3	100	-1	-1	-1
getorf_Tb927_11_01_v4_-_59367	Tb927_11_01_v4:3555311-3555376	3555311	3555376	-	no	21	4.81	100	MLFHFTVNNFVLRIGGMEPPL	3	25	-1	-1	-1
getorf_Tb927_08_v4_+_9653	Tb927_08_v4:1035853-1035918	1035853	1035918	+	no	21	4.57	83.82	MTLGGILLSLQSMPRPLEPML	4	50	-1	-1	-1
getorf_Tb927_11_02_v4_+_2287	Tb927_11_02_v4:271789-271854	271789	271854	+	no	21	4.5	89.71	MGVAFRKTCTVETGEGKVTEG	1	25	-1	-1	-1
getorf_Tb927_01_v4_-_20043	Tb927_01_v4:101521-101586	101521	101586	-	no	21	4.25	94.12	MLSNIMSKLCRSKYIYILFVL	0	0	-1	-1	-1
getorf_Tb927_02_v4_-_21785	Tb927_02_v4:287262-287327	287262	287327	-	yes	21	3.99	98.53	MRVKVALPLLFTHSTCVFVLA	3	27.27	-1	-1	-1
getorf_Tb927_02_v4_-_22017	Tb927_02_v4:268925-268990	268925	268990	-	yes	21	3.53	97.06	MRVKVALPLLFTHSTCVFVLA	4	33.33	-1	-1	-1
getorf_Tb927_04_v4_+_7293	Tb927_04_v4:725201-725266	725201	725266	+	no	21	3.51	95.59	MRTTSAAATEIKRCLTIHVDF	1	14.29	-1	-1	-1
getorf_Tb927_03_v4_+_9142	Tb927_03_v4:920782-920847	920782	920847	+	yes	21	3.22	100	MRVKVALPLLFTHSTCVFVLA	2	25	-1	-1	-1
getorf_Tb927_10_v5_-_71969	Tb927_10_v5:434637-434702	434637	434702	-	no	21	3.18	79.41	MPPSVHVALYVLFLSLYFSQA	3	42.86	-1	-1	-1
getorf_Tb927_02_v4_-_22729	Tb927_02_v4:214249-214314	214249	214314	-	no	21	3.03	94.12	MLSNIMCKLCRRIYIYILFVL	2	22.22	-1	-1	-1
getorf_Tb927_02_v4_+_4043	Tb927_02_v4:324794-324859	324794	324859	+	no	21	3.01	76.47	MNPRNASRHDLWESHPKCCDL	5	71.43	-1	-1	-1
getorf_Tb927_02_v4_+_4044	Tb927_02_v4:324807-324872	324807	324872	+	yes	21	3.01	76.47	MLHGMICGSLTRNVATCEWPP	0	0	-1	-1	-1
getorf_Tb927_03_v4_+_9596	Tb927_03_v4:957499-957564	957499	957564	+	yes	21	2.99	94.12	MRVKVALPLLFTHSTCVFVLA	3	50	-1	-1	-1
getorf_Tb927_09_v4_+_24253	Tb927_09_v4:2469077-2469142	2469077	2469142	+	no	21	2.97	76.47	MNVLIFGVSQHSETSIQLCMP	0	0	-1	-1	-1
getorf_Tb927_03_v4_-_29854	Tb927_03_v4:202709-202774	202709	202774	-	no	21	2.78	82.35	MNIRCRRRALVCSAAALANCP	1	50	-1	-1	-1
getorf_Tb927_04_v4_-_27431	Tb927_04_v4:376087-376152	376087	376152	-	yes	21	2.76	79.41	MKPPVLAQLPSVHVCKRCKIK	1	50	-1	-1	-1
getorf_Tb927_03_v4_+_14861	Tb927_03_v4:1532705-1532770	1532705	1532770	+	no	21	2.74	100	MGMHADWNMRNCFSEDAPLRG	2	66.67	-1	-1	-1
getorf_Tb927_07_v4_-_23026	Tb927_07_v4:1962240-1962305	1962240	1962305	-	no	21	2.66	97.06	MTQHPQTSTQTTKLTAWGSLN	4	66.67	-1	-1	-1
getorf_Tb927_04_v4_-_28781	Tb927_04_v4:216421-216486	216421	216486	-	no	21	2.54	92.65	MVCCRVDCVCVCVCFPPPYCF	6	85.71	-1	-1	-1
getorf_Tb927_10_v5_-_61200	Tb927_10_v5:1579426-1579491	1579426	1579491	-	yes	21	2.53	76.47	MMYIFFLRGAVDALELRPVTR	2	40	-1	-1	-1
getorf_Tb927_11_01_v4_+_9785	Tb927_11_01_v4:1059251-1059316	1059251	1059316	+	no	21	2.49	82.35	MVPSFTIGRRMCTFFFKKIID	0	0	-1	-1	-1
getorf_Tb927_10_v5_-_70121	Tb927_10_v5:629896-629961	629896	629961	-	no	21	2.44	100	MSFLFFAKLCNGISKIEWVCC	0	0	-1	-1	-1
getorf_Tb927_09_v4_-_38317	Tb927_09_v4:2279260-2279325	2279260	2279325	-	no	21	2.24	76.47	MRYESLRSDNFLWSSCRFDHG	3	60	-1	-1	-1
getorf_Tb927_11_01_v4_-_76155	Tb927_11_01_v4:1743925-1743990	1743925	1743990	-	no	21	2.24	91.18	MKYNLHCPLWHCVRGRFTLFQ	2	28.57	-1	-1	-1
getorf_Tb927_10_v5_+_12805	Tb927_10_v5:1405638-1405703	1405638	1405703	+	no	21	2.16	75	MGSYLAASHSHRAELPVPRFS	0	0	-1	-1	-1
getorf_Tb927_10_v5_+_4982	Tb927_10_v5:546836-546901	546836	546901	+	no	21	2.06	100	MTAEKRNTAGLVLLKECCWLL	0	0	-1	-1	-1
getorf_Tb927_10_v5_-_71933	Tb927_10_v5:438462-438524	438462	438524	-	yes	20	175.43	100	MTTVKCLRKTSLSGEAFRLM	228	66.09	-1	-1	-1
getorf_Tb927_02_v4_+_3261	Tb927_02_v4:250362-250424	250362	250424	+	no	20	153.68	81.54	MLSTCSLLSLRENYLMHHKH	180	45	-1	-1	-1
getorf_Tb927_10_v5_-_43229	Tb927_10_v5:3580144-3580206	3580144	3580206	-	yes	20	117.52	100	MRSWGFQGLRLRTEYERLTN	124	77.02	-1	-1	-1
getorf_Tb927_10_v5_-_57047	Tb927_10_v5:2042708-2042770	2042708	2042770	-	no	20	66.62	100	MAFSFLRIHPSHKQYTGPLC	11	19.3	-1	-1	-1
getorf_Tb927_10_v5_-_45697	Tb927_10_v5:3299182-3299244	3299182	3299244	-	yes	20	53	100	MRCRTSHISRQPFCRCCFVD	52	54.17	-1	-1	-1
getorf_Tb927_10_v5_+_35549	Tb927_10_v5:3914008-3914070	3914008	3914070	+	no	20	51.25	100	MSEVQKERRGVLPRWRTGWQ	78	65.55	-1	-1	-1
getorf_Tb927_07_v4_+_13146	Tb927_07_v4:1393686-1393748	1393686	1393748	+	no	20	43.35	100	MPDACSCSVFRLLTALRSGK	33	33.33	-1	-1	-1
getorf_Tb927_06_v4_+_2422	Tb927_06_v4:192680-192742	192680	192742	+	no	20	39.37	100	MSRRPYGRYQGSGETLSPPF	15	17.44	-1	-1	-1
getorf_Tb927_11_01_v4_-_60835	Tb927_11_01_v4:3393973-3394035	3393973	3394035	-	yes	20	38.78	100	MRIFVYCKPESTRSGRSWIV	58	61.7	-1	-1	-1
getorf_Tb927_09_v4_-_35969	Tb927_09_v4:2488107-2488169	2488107	2488169	-	yes	20	35.09	98.46	MYSVTALTHTVFCNSMYALC	15	18.07	-1	-1	-1
getorf_Tb927_07_v4_+_17325	Tb927_07_v4:1851689-1851751	1851689	1851751	+	no	20	34.32	96.92	MTQKKKKTQHNTTQQRTKIR	2	3.51	-1	-1	-1
getorf_Tb927_03_v4_-_30574	Tb927_03_v4:132760-132822	132760	132822	-	yes	20	32.46	100	MDGSRFDGISVSRRVGEVHR	5	9.62	-1	-1	-1
getorf_Tb927_10_v5_+_11398	Tb927_10_v5:1243657-1243719	1243657	1243719	+	no	20	32.23	100	MCLVSLKVLSKSPHLVERNY	5	9.43	-1	-1	-1
getorf_Tb927_10_v5_-_50736	Tb927_10_v5:2742699-2742761	2742699	2742761	-	no	20	29.85	100	MNPSTVLVWFVVMCNSVVAL	10	20.83	-1	-1	-1
getorf_Tb927_07_v4_+_16787	Tb927_07_v4:1790586-1790648	1790586	1790648	+	no	20	26.91	100	MSDMSDHLVVRVFINCLALY	7	16.28	-1	-1	-1
getorf_Tb927_07_v4_+_18093	Tb927_07_v4:1927656-1927718	1927656	1927718	+	yes	20	25.42	100	MSLCLCIDNFRRSPLASART	7	12.96	-1	-1	-1
getorf_Tb927_10_v5_+_25780	Tb927_10_v5:2826450-2826512	2826450	2826512	+	yes	20	25.28	98.46	MHIHTHTNTNRQTNTHVITW	7	20	-1	-1	-1
getorf_Tb927_07_v4_-_23651	Tb927_07_v4:1902889-1902951	1902889	1902951	-	no	20	25.18	100	MDFRMSRQELCSSHPCYRFS	4	13.79	-1	-1	-1
getorf_Tb927_02_v4_-_23781	Tb927_02_v4:139699-139761	139699	139761	-	no	20	22.25	86.15	MKEGRCKFKKLSFEVPNMST	15	27.78	-1	-1	-1
getorf_Tb927_08_v4_-_41587	Tb927_08_v4:515130-515192	515130	515192	-	no	20	22.09	73.85	MKGWQVDLTHETKKKKKKEL	40	85.11	-1	-1	-1
getorf_Tb927_07_v4_-_29291	Tb927_07_v4:1309418-1309480	1309418	1309480	-	no	20	20.58	95.38	MGVSCCSSTDWTLRTYICYN	2	22.22	-1	-1	-1
getorf_Tb927_03_v4_-_30582	Tb927_03_v4:132343-132405	132343	132405	-	no	20	20.4	100	MLARRSGCQLLVVRTWLFVS	2	20	-1	-1	-1
getorf_Tb927_10_v5_-_47568	Tb927_10_v5:3082914-3082976	3082914	3082976	-	no	20	19.98	100	MISTAHHGGCVFGFQNEPKY	3	10.71	-1	-1	-1
getorf_Tb927_11_01_v4_-_87626	Tb927_11_01_v4:513728-513790	513728	513790	-	no	20	19.29	100	MRCGSICLFLCCCVSHRTLL	6	18.75	-1	-1	-1
getorf_Tb927_10_v5_+_5902	Tb927_10_v5:642879-642941	642879	642941	+	no	20	18.75	87.69	MFRMRKQEVHEVCHHPVETS	6	13.04	-1	-1	-1
getorf_Tb927_10_v5_-_44707	Tb927_10_v5:3408416-3408478	3408416	3408478	-	yes	20	18.22	100	MCLEVAWFIYLLSTWLHAKA	8	21.05	-1	-1	-1
getorf_Tb927_06_v4_-_21181	Tb927_06_v4:1144252-1144314	1144252	1144314	-	no	20	15.51	100	MKGCIDFCARWRRQEAEYWL	4	14.29	-1	-1	-1
getorf_Tb927_09_v4_-_56128	Tb927_09_v4:466884-466946	466884	466946	-	no	20	15.14	100	MEKTGLSSLYPTRVSWLVLC	28	59.57	-1	-1	-1
getorf_Tb927_01_v4_+_6100	Tb927_01_v4:636419-636481	636419	636481	+	no	20	14.55	100	MVLDDCTSGTGSRVSVVLQV	0	0	-1	-1	-1
getorf_Tb927_04_v4_-_29999	Tb927_04_v4:80176-80238	80176	80238	-	yes	20	14.15	100	MCICVCVRLQNLKVRQFVSN	17	60.71	-1	-1	-1
getorf_Tb927_02_v4_-_22052	Tb927_02_v4:266073-266135	266073	266135	-	no	20	10.29	93.85	MCVRVSVLIYFLMHALHNIQ	1	14.29	-1	-1	-1
getorf_Tb927_04_v4_+_10416	Tb927_04_v4:1052294-1052356	1052294	1052356	+	no	20	10.12	84.62	MNKRKNHQKKRKKQDKCPQE	2	9.52	-1	-1	-1
getorf_Tb927_02_v4_-_21820	Tb927_02_v4:284410-284472	284410	284472	-	no	20	9.17	90.77	MCVRVSVLIYFLMHALHNIQ	3	42.86	-1	-1	-1
getorf_Tb927_10_v5_-_58699	Tb927_10_v5:1845363-1845425	1845363	1845425	-	no	20	8.71	86.15	MADKGCISGTACYLTILAVA	3	15	-1	-1	-1
getorf_Tb927_10_v5_+_35642	Tb927_10_v5:3924729-3924791	3924729	3924791	+	no	20	8.46	100	MELTHGIAAKSRTRNWIKMD	1	10	-1	-1	-1
getorf_Tb927_08_v4_+_5446	Tb927_08_v4:549573-549635	549573	549635	+	no	20	8.43	81.54	MFEHFSNSRLKREKLDHMAP	2	11.76	-1	-1	-1
getorf_Tb927_10_v5_+_15458	Tb927_10_v5:1677622-1677684	1677622	1677684	+	no	20	8.05	100	MSWTCCRRSRDDPVVSTIRG	0	0	-1	-1	-1
getorf_Tb927_05_v4_+_11067	Tb927_05_v4:1159415-1159477	1159415	1159477	+	yes	20	8.02	81.54	MRTILSHQWRCVRLLPQTVT	11	57.89	-1	-1	-1
getorf_Tb927_02_v4_+_2965	Tb927_02_v4:228576-228638	228576	228638	+	no	20	6.98	98.46	MQILHAFNEQSYIRPVNSIK	2	12.5	-1	-1	-1
getorf_Tb927_11_01_v4_+_10815	Tb927_11_01_v4:1171155-1171217	1171155	1171217	+	yes	20	6.77	100	MKVWKKWKVRTAWLFRWRWT	6	42.86	-1	-1	-1
getorf_Tb927_10_v5_+_33463	Tb927_10_v5:3658092-3658154	3658092	3658154	+	no	20	6.66	95.38	MTDAYCALFIYIIIIIFCGM	1	4.76	-1	-1	-1
getorf_Tb927_02_v4_+_11891	Tb927_02_v4:1123125-1123187	1123125	1123187	+	yes	20	6.32	100	MCDDQICSEGASNQSCTMEV	2	25	-1	-1	-1
getorf_Tb927_11_01_v4_+_9738	Tb927_11_01_v4:1054187-1054249	1054187	1054249	+	no	20	5.72	76.92	MAANIPRAVIRAPCCTEGFQ	1	9.09	-1	-1	-1
getorf_Tb927_07_v4_-_29798	Tb927_07_v4:1249584-1249646	1249584	1249646	-	no	20	5.06	80	MTLVSLLIFLHPPKRILPSS	1	25	-1	-1	-1
getorf_Tb927_11_01_v4_-_56448	Tb927_11_01_v4:3869431-3869493	3869431	3869493	-	no	20	4.83	98.46	MVWTSSSSPTCTRVLTHCAR	8	80	-1	-1	-1
getorf_Tb927_10_v5_-_51437	Tb927_10_v5:2642118-2642180	2642118	2642180	-	yes	20	4.72	100	MFPYSFGRKSHFLPFGGVQL	0	0	-1	-1	-1
getorf_Tb927_10_v5_+_4984	Tb927_10_v5:546912-546974	546912	546974	+	no	20	4.63	98.46	MVHRVQTRKVQRGSAINEKL	8	50	-1	-1	-1
getorf_Tb927_11_01_v4_-_60466	Tb927_11_01_v4:3435890-3435952	3435890	3435952	-	yes	20	4.62	100	MSHEWSLDAPVVHRLLWWFW	4	57.14	-1	-1	-1
getorf_Tb927_02_v4_+_11732	Tb927_02_v4:1112707-1112769	1112707	1112769	+	yes	20	4.6	87.69	MYDDQICSEGASNQSCTMEV	4	36.36	-1	-1	-1
getorf_Tb927_01_v4_+_3912	Tb927_01_v4:402563-402625	402563	402625	+	no	20	4.26	81.54	MEGDRDGRHRMYHIKINTMA	11	78.57	-1	-1	-1
getorf_Tb927_10_v5_+_26809	Tb927_10_v5:2944619-2944681	2944619	2944681	+	yes	20	3.85	90.77	MRVCSFYILICPLKYTDTYS	0	0	-1	-1	-1
getorf_Tb927_10_v5_+_22225	Tb927_10_v5:2422393-2422455	2422393	2422455	+	yes	20	3.83	89.23	MLHCVRTHVNANPCHQNDEE	5	83.33	-1	-1	-1
getorf_Tb927_01_v4_-_13291	Tb927_01_v4:762575-762637	762575	762637	-	no	20	3.8	100	MKQRLTVDYIRTLPPRVTTV	0	0	-1	-1	-1
getorf_Tb927_10_v5_+_5011	Tb927_10_v5:549088-549150	549088	549150	+	no	20	3.78	100	MVHRVQTRKVQRGSAINEKL	6	46.15	-1	-1	-1
getorf_Tb927_10_v5_-_62366	Tb927_10_v5:1450261-1450323	1450261	1450323	-	no	20	3.62	90.77	MGSADKFLHYGFSEVVRDFK	0	0	-1	-1	-1
getorf_Tb927_02_v4_+_12046	Tb927_02_v4:1133221-1133283	1133221	1133283	+	yes	20	3.51	80	MYDDQICSEGASNQSCTMEV	1	12.5	-1	-1	-1
getorf_Tb927_06_v4_+_3992	Tb927_06_v4:349487-349549	349487	349549	+	no	20	3.37	87.69	MHLYIYIYIYTYIYIYIYIY	2	25	-1	-1	-1
getorf_Tb927_02_v4_-_16127	Tb927_02_v4:869626-869688	869626	869688	-	yes	20	3.23	75.38	MYFTGVSQQARNNGQCFAIT	2	22.22	-1	-1	-1
getorf_Tb927_11_02_v4_-_2607	Tb927_11_02_v4:272096-272158	272096	272158	-	no	20	2.6	92.31	MLPLALTFLNSASSCDHSLS	0	0	-1	-1	-1
getorf_Tb927_07_v4_+_2448	Tb927_07_v4:241023-241085	241023	241085	+	no	20	2.58	87.69	MRLCLVSSQSVAFASLLLPC	1	16.67	-1	-1	-1
getorf_Tb927_09_v4_+_19432	Tb927_09_v4:1995471-1995533	1995471	1995533	+	no	20	2.55	72.31	MYRAHFFASVLLLTMWICSL	1	20	-1	-1	-1
getorf_Tb927_05_v4_+_1422	Tb927_05_v4:125513-125575	125513	125575	+	no	20	2.34	84.62	MFGKGRLLLYALAMLLLFAS	0	0	-1	-1	-1
getorf_Tb927_11_01_v4_-_85607	Tb927_11_01_v4:733007-733069	733007	733069	-	no	20	2.34	100	MKGALNFVGNAEKQLCGCIN	1	25	-1	-1	-1
getorf_Tb927_11_02_v4_-_3578	Tb927_11_02_v4:181907-181969	181907	181969	-	no	20	2.25	70.77	MECYTGGSCWTEICFEERND	0	0	-1	-1	-1
getorf_Tb927_11_01_v4_-_85488	Tb927_11_01_v4:746084-746146	746084	746146	-	no	20	2.22	84.62	MLCVCFFVLGCMLKVKGFDS	0	0	-1	-1	-1
getorf_Tb927_10_v5_+_20750	Tb927_10_v5:2256162-2256224	2256162	2256224	+	no	20	2.09	80	MKQNIHQTRFGQSFQRAYLA	0	0	-1	-1	-1
getorf_Tb927_09_v4_+_23470	Tb927_09_v4:2407615-2407677	2407615	2407677	+	no	20	2.06	92.31	MAFQKELNVIAVIGIRIYFR	3	75	-1	-1	-1
getorf_Tb927_05_v4_+_6208	Tb927_05_v4:628039-628098	628039	628098	+	no	19	94	100	MLNTTTTPSKKKKKNRKRR	3	1.28	-1	-1	-1
getorf_Tb927_11_01_v4_+_24130	Tb927_11_01_v4:2636961-2637020	2636961	2637020	+	no	19	63.5	100	MRWQPQALGCTAASDFTQK	9	11.25	-1	-1	-1
getorf_Tb927_10_v5_-_45151	Tb927_10_v5:3360105-3360164	3360105	3360164	-	no	19	53.94	100	MVSTRCSGMWRSTTGFGRC	28	26.42	-1	-1	-1
getorf_Tb927_05_v4_+_12883	Tb927_05_v4:1345620-1345679	1345620	1345679	+	no	19	50.23	100	MPLVAVVALFFFPMPHVPP	26	37.68	-1	-1	-1
getorf_Tb927_07_v4_+_15840	Tb927_07_v4:1694748-1694807	1694748	1694807	+	no	19	47.66	75.81	MTKVIVRNKKKKERATARE	17	15.89	-1	-1	-1
getorf_Tb927_10_v5_-_47837	Tb927_10_v5:3051049-3051108	3051049	3051108	-	no	19	47.61	90.32	MIIAVPWASAPAGRSASPL	1	1.01	-1	-1	-1
getorf_Tb927_05_v4_+_12955	Tb927_05_v4:1352155-1352214	1352155	1352214	+	no	19	43.98	100	MPLVAVVALFFFPMPHVPP	24	32	-1	-1	-1
getorf_Tb927_09_v4_-_46264	Tb927_09_v4:1470278-1470337	1470278	1470337	-	yes	19	33.27	100	MFLSCSLFAYIMACVVAIS	18	25.71	-1	-1	-1
getorf_Tb927_10_v5_+_25995	Tb927_10_v5:2851635-2851694	2851635	2851694	+	no	19	33.1	100	MPCCLVTPRTKATHRVVPT	22	40	-1	-1	-1
getorf_Tb927_06_v4_+_10210	Tb927_06_v4:984979-985038	984979	985038	+	no	19	27.66	88.71	MVFFTNAQSATKQNKLKTT	12	26.09	-1	-1	-1
getorf_Tb927_10_v5_-_48319	Tb927_10_v5:2996781-2996840	2996781	2996840	-	no	19	26.06	100	MHRPPLAGCFGWNRLRIIC	11	22.45	-1	-1	-1
getorf_Tb927_10_v5_+_15954	Tb927_10_v5:1731865-1731924	1731865	1731924	+	yes	19	21.68	100	MGCLTRTFTSVTRALWLMP	27	60	-1	-1	-1
getorf_Tb927_10_v5_-_50854	Tb927_10_v5:2727282-2727341	2727282	2727341	-	no	19	20.34	100	MQVRKLEPFPLYLGGLVFW	3	6.67	-1	-1	-1
getorf_Tb927_11_02_v4_-_2525	Tb927_11_02_v4:277636-277695	277636	277695	-	yes	19	19.97	98.39	MRKERRFRSSKRRGSMKAT	36	56.25	-1	-1	-1
getorf_Tb927_07_v4_-_40552	Tb927_07_v4:116522-116581	116522	116581	-	no	19	19.6	100	MCCAPSHQTSLKIRARSTQ	0	0	-1	-1	-1
getorf_Tb927_01_v4_-_19590	Tb927_01_v4:138021-138080	138021	138080	-	no	19	18.5	100	MLELQVSFNLRVKTPFLLL	25	40.32	-1	-1	-1
getorf_Tb927_04_v4_-_17891	Tb927_04_v4:1386378-1386437	1386378	1386437	-	no	19	17.85	100	MNNFFPSLVIAQSQYVGCG	10	23.26	-1	-1	-1
getorf_Tb927_01_v4_+_4832	Tb927_01_v4:492836-492895	492836	492895	+	no	19	16.95	96.77	MREHKIVFLLLHNRRLFAA	1	2.7	-1	-1	-1
getorf_Tb927_02_v4_+_4387	Tb927_02_v4:358717-358776	358717	358776	+	no	19	15.44	77.42	MSTATPQTILDAERTKALT	0	0	-1	-1	-1
getorf_Tb927_10_v5_+_6777	Tb927_10_v5:745966-746025	745966	746025	+	no	19	11.71	100	MPNRYGRSTTAVGDRCTPI	0	0	-1	-1	-1
getorf_Tb927_03_v4_+_15697	Tb927_03_v4:1614577-1614636	1614577	1614636	+	no	19	11.4	100	MCKSCVIGCTTWLHQLQKI	17	68	-1	-1	-1
getorf_Tb927_01_v4_+_5640	Tb927_01_v4:582951-583010	582951	583010	+	yes	19	11.34	100	MRDTRTMMWDVLGSLSVLT	10	40	-1	-1	-1
getorf_Tb927_06_v4_+_3980	Tb927_06_v4:347683-347742	347683	347742	+	no	19	11.08	88.71	MSKKKNKKQKQETEKEKKR	0	0	-1	-1	-1
getorf_Tb927_01_v4_+_5584	Tb927_01_v4:575667-575726	575667	575726	+	no	19	10.94	98.39	MRDTRTMMWDVLGSLSVLT	10	38.46	-1	-1	-1
getorf_Tb927_01_v4_+_9740	Tb927_01_v4:1014627-1014686	1014627	1014686	+	yes	19	10.84	79.03	MESGKTKYIKRTALHVHRK	3	11.54	-1	-1	-1
getorf_Tb927_08_v4_+_8036	Tb927_08_v4:837091-837150	837091	837150	+	no	19	10.74	100	MSRGSQMLNLITVIKRIYN	2	25	-1	-1	-1
getorf_Tb927_01_v4_+_5556	Tb927_01_v4:572025-572084	572025	572084	+	no	19	10.44	100	MRDTRTMMWDVLGSLSVLT	10	40	-1	-1	-1
getorf_Tb927_11_01_v4_+_34291	Tb927_11_01_v4:3794450-3794509	3794450	3794509	+	no	19	10.24	100	MSQRPSNTTFCFMHDLVCQ	3	17.65	-1	-1	-1
getorf_Tb927_01_v4_+_1898	Tb927_01_v4:187372-187431	187372	187431	+	no	19	9.77	100	MLCIYLFKKKKRDEKKRCI	11	52.38	-1	-1	-1
getorf_Tb927_01_v4_+_5612	Tb927_01_v4:579309-579368	579309	579368	+	no	19	9.56	98.39	MRDTRTMMWDVLGSLSVLT	7	30.43	-1	-1	-1
getorf_Tb927_09_v4_+_7555	Tb927_09_v4:729308-729367	729308	729367	+	no	19	9.05	83.87	MTHSPLASPHRCIAFPVCR	5	22.73	-1	-1	-1
getorf_Tb927_10_v5_+_1832	Tb927_10_v5:196800-196859	196800	196859	+	no	19	8.76	100	MSYRSENLFKESQPIFFCV	5	29.41	-1	-1	-1
getorf_Tb927_07_v4_+_14625	Tb927_07_v4:1564864-1564923	1564864	1564923	+	yes	19	8.21	100	MNNVMEMRHLIIMKKLVRR	3	30	-1	-1	-1
getorf_Tb927_11_01_v4_+_9603	Tb927_11_01_v4:1040092-1040151	1040092	1040151	+	no	19	7.87	100	MLIYTLHPLFCHFSVLVLC	2	25	-1	-1	-1
getorf_Tb927_06_v4_-_30787	Tb927_06_v4:144569-144628	144569	144628	-	no	19	7.84	96.77	MVSDVTRGLVTVAAVCLNV	0	0	-1	-1	-1
getorf_Tb927_02_v4_-_14937	Tb927_02_v4:995972-996031	995972	996031	-	yes	19	7.48	100	MTYNEYLFFRWRKVACTEW	5	31.25	-1	-1	-1
getorf_Tb927_11_01_v4_+_19073	Tb927_11_01_v4:2073399-2073458	2073399	2073458	+	no	19	7.35	100	MVMVVPGSYGNKLFRSFPR	2	11.76	-1	-1	-1
getorf_Tb927_06_v4_+_8216	Tb927_06_v4:774906-774965	774906	774965	+	no	19	7.26	100	MQTNNNNNDNNNNVAITDM	3	16.67	-1	-1	-1
getorf_Tb927_04_v4_+_6812	Tb927_04_v4:670934-670993	670934	670993	+	no	19	7	79.03	MRLHRLRVFRSFLMRNRFG	1	16.67	-1	-1	-1
getorf_Tb927_02_v4_+_10626	Tb927_02_v4:998677-998736	998677	998736	+	no	19	6.95	100	MTYNEYLFFRWRKVACTEW	4	25	-1	-1	-1
getorf_Tb927_02_v4_+_11882	Tb927_02_v4:1122496-1122555	1122496	1122555	+	yes	19	6.56	100	MLNIASIDNSNRYAILKHK	6	54.55	-1	-1	-1
getorf_Tb927_07_v4_-_36324	Tb927_07_v4:525736-525795	525736	525795	-	no	19	6.5	100	MPIIKIVIVCYNDGIVTFL	0	0	-1	-1	-1
getorf_Tb927_11_01_v4_+_27122	Tb927_11_01_v4:2999885-2999944	2999885	2999944	+	no	19	6.27	98.39	MTMTTKRIRITISHCVFLY	3	13.04	-1	-1	-1
getorf_Tb927_02_v4_-_24113	Tb927_02_v4:113722-113781	113722	113781	-	no	19	5.23	100	MLSNIMCNLCKRIYIYIYI	0	0	-1	-1	-1
getorf_Tb927_11_01_v4_+_24191	Tb927_11_01_v4:2644910-2644969	2644910	2644969	+	no	19	5.1	83.87	MVIGEKQCRYFPLLFFTSF	3	50	-1	-1	-1
getorf_Tb927_02_v4_+_2142	Tb927_02_v4:165168-165227	165168	165227	+	no	19	5.02	100	MLELQVSFNLRAKAPFLLL	0	0	-1	-1	-1
getorf_Tb927_10_v5_-_60819	Tb927_10_v5:1624488-1624547	1624488	1624547	-	no	19	4.98	74.19	MSSNIIEDSLLTKFSESFL	0	0	-1	-1	-1
getorf_Tb927_02_v4_+_239	Tb927_02_v4:18249-18308	18249	18308	+	no	19	4.95	98.39	MLELEVSFNLRAKAPFLLL	3	30	-1	-1	-1
getorf_Tb927_06_v4_-_22459	Tb927_06_v4:1006766-1006825	1006766	1006825	-	yes	19	4.92	96.77	MRCEMKVDEDKNPGGKGGE	4	100	-1	-1	-1
getorf_Tb927_03_v4_+_15804	Tb927_03_v4:1623399-1623458	1623399	1623458	+	no	19	4.16	72.58	MPYPQDPADAMSQTMSSLQ	1	12.5	-1	-1	-1
getorf_Tb927_11_01_v4_-_72320	Tb927_11_01_v4:2167093-2167152	2167093	2167152	-	yes	19	4.16	98.39	MWKGKASKQTNKSGNVHAV	8	72.73	-1	-1	-1
getorf_Tb927_01_v4_+_1913	Tb927_01_v4:188157-188216	188157	188216	+	no	19	4.13	98.39	MLELQVSFNLRAKTPFLLL	2	40	-1	-1	-1
getorf_Tb927_09_v4_+_21616	Tb927_09_v4:2221139-2221198	2221139	2221198	+	no	19	4.13	100	MKRSGTVTMLEGRMGRFQL	0	0	-1	-1	-1
getorf_Tb927_05_v4_+_7402	Tb927_05_v4:766758-766817	766758	766817	+	no	19	4.11	72.58	MDGARKGVRNKNQKKKEKK	2	22.22	-1	-1	-1
getorf_Tb927_04_v4_+_5689	Tb927_04_v4:544641-544700	544641	544700	+	no	19	4.1	95.16	MGRGASLLFLFANRRTSGL	1	12.5	-1	-1	-1
getorf_Tb927_10_v5_+_22224	Tb927_10_v5:2422362-2422421	2422362	2422421	+	yes	19	4	100	MRQTDFESIRYAPLCANPC	2	33.33	-1	-1	-1
getorf_Tb927_01_v4_+_1075	Tb927_01_v4:119442-119501	119442	119501	+	no	19	3.9	100	MLELQVSFNLRVKTPFLLL	3	20	-1	-1	-1
getorf_Tb927_03_v4_+_8303	Tb927_03_v4:852924-852983	852924	852983	+	no	19	3.9	72.58	MDKAPPRSSLTKKKKKKHG	4	44.44	-1	-1	-1
getorf_Tb927_04_v4_-_18039	Tb927_04_v4:1367206-1367265	1367206	1367265	-	no	19	3.84	75.81	MLWEESNQSKREQCSSHWL	8	66.67	-1	-1	-1
getorf_Tb927_11_03_v4_-_5733	Tb927_11_03_v4:21053-21112	21053	21112	-	no	19	3.48	93.55	MEPASPGCAACFNRRNASW	4	66.67	-1	-1	-1
getorf_Tb927_05_v4_-_29354	Tb927_05_v4:186825-186884	186825	186884	-	no	19	3.47	100	MAEVAPTRPRERARAWGGP	4	66.67	-1	-1	-1
getorf_Tb927_03_v4_+_15283	Tb927_03_v4:1579337-1579396	1579337	1579396	+	yes	19	3.39	88.71	MCKKKKRKKERKEENKNAS	0	0	-1	-1	-1
getorf_Tb927_11_01_v4_-_72406	Tb927_11_01_v4:2157247-2157306	2157247	2157306	-	no	19	3.39	77.42	MVLPLSLLMSLLMLMLLLL	0	0	-1	-1	-1
getorf_Tb927_07_v4_+_4214	Tb927_07_v4:443948-444007	443948	444007	+	no	19	3.11	82.26	MHGDISPGSASTVSRWWRL	1	16.67	-1	-1	-1
getorf_Tb927_02_v4_+_11723	Tb927_02_v4:1112078-1112137	1112078	1112137	+	no	19	2.82	100	MLNIASIDNSNRYAILKHK	3	50	-1	-1	-1
getorf_Tb927_09_v4_-_39289	Tb927_09_v4:2201556-2201615	2201556	2201615	-	no	19	2.77	75.81	MHLWRGWGKGGSLVASAFH	0	0	-1	-1	-1
getorf_Tb927_05_v4_-_30556	Tb927_05_v4:71847-71906	71847	71906	-	no	19	2.73	80.65	MTTVSWARRDNHWFICRKR	1	16.67	-1	-1	-1
getorf_Tb927_04_v4_+_5656	Tb927_04_v4:541893-541952	541893	541952	+	no	19	2.35	83.87	MPRPMELLPLSCQGSDVLH	0	0	-1	-1	-1
getorf_Tb927_01_v4_-_19578	Tb927_01_v4:138607-138666	138607	138666	-	no	19	2.32	74.19	MAHESNIGGIFIYWKVEWL	0	0	-1	-1	-1
getorf_Tb927_08_v4_+_22436	Tb927_08_v4:2435541-2435600	2435541	2435600	+	no	19	2.29	75.81	MKTLMVFTLTANRKWIWDR	1	20	-1	-1	-1
getorf_Tb927_10_v5_-_73206	Tb927_10_v5:289783-289842	289783	289842	-	no	19	2.26	77.42	MRICSQFLLLGLNAGKVFQ	3	75	-1	-1	-1
getorf_Tb927_06_v4_+_1110	Tb927_06_v4:82290-82349	82290	82349	+	no	19	2.24	96.77	MVSDVTRGLVTVAAVCLNV	0	0	-1	-1	-1
getorf_Tb927_11_01_v4_+_20719	Tb927_11_01_v4:2248039-2248098	2248039	2248098	+	no	19	2.18	87.1	MCEVAEQIAVCLPLLCSIS	2	40	-1	-1	-1
getorf_Tb927_02_v4_+_1686	Tb927_02_v4:130864-130923	130864	130923	+	no	19	2.1	90.32	MLELQVSFNLREKAPFLLL	1	100	-1	-1	-1
getorf_Tb927_06_v4_-_20487	Tb927_06_v4:1218335-1218394	1218335	1218394	-	no	19	2.02	79.03	MCDGQGGMAKPLCVEWNIR	2	66.67	-1	-1	-1
getorf_Tb927_11_01_v4_-_60271	Tb927_11_01_v4:3454670-3454726	3454670	3454726	-	yes	18	924.1	100	MSGATCSGAVIGRISSGT	1226	66.78	-1	-1	-1
getorf_Tb927_06_v4_+_8870	Tb927_06_v4:838326-838382	838326	838382	+	no	18	123.69	74.58	MFYSMYASMPFTQSFDLH	100	38.31	-1	-1	-1
getorf_Tb927_10_v5_-_51444	Tb927_10_v5:2641217-2641273	2641217	2641273	-	yes	18	109.1	100	MVCDPPGISLSSLSQPVL	105	68.63	-1	-1	-1
getorf_Tb927_03_v4_+_6113	Tb927_03_v4:622766-622822	622766	622822	+	yes	18	52.15	100	MYFLWRCISKRRLPSDRR	41	51.9	-1	-1	-1
getorf_Tb927_11_01_v4_+_4070	Tb927_11_01_v4:439148-439204	439148	439204	+	yes	18	36.95	100	MFRHGFHKRGTSSLVGSC	36	53.73	-1	-1	-1
getorf_Tb927_10_v5_-_51464	Tb927_10_v5:2639295-2639351	2639295	2639351	-	no	18	36.85	100	MRPFLFLNNLFGMLFWEY	27	36	-1	-1	-1
getorf_Tb927_10_v5_+_19673	Tb927_10_v5:2130345-2130401	2130345	2130401	+	no	18	30.93	93.22	MIHVFLPHSDKLVVNVGV	1	12.5	-1	-1	-1
getorf_Tb927_10_v5_-_51532	Tb927_10_v5:2632670-2632726	2632670	2632726	-	no	18	24.58	100	MIVRLPLSAGWSFAGHVF	5	25	-1	-1	-1
getorf_Tb927_11_01_v4_-_53416	Tb927_11_01_v4:4217814-4217870	4217814	4217870	-	yes	18	23.8	100	MYTFIPKCLVSLVLQDCI	2	6.45	-1	-1	-1
getorf_Tb927_11_01_v4_+_26351	Tb927_11_01_v4:2905902-2905958	2905902	2905958	+	no	18	23.76	100	MLRAKPIYRLGTNAHNHL	9	18.37	-1	-1	-1
getorf_Tb927_10_v5_+_15953	Tb927_10_v5:1731790-1731846	1731790	1731846	+	no	18	22.36	100	MPTRGVPLRLLPPTFQRN	4	22.22	-1	-1	-1
getorf_Tb927_09_v4_+_8915	Tb927_09_v4:884775-884831	884775	884831	+	no	18	22.15	94.92	MQRSRSLNYLTRHHLFSA	7	43.75	-1	-1	-1
getorf_Tb927_09_v4_+_19732	Tb927_09_v4:2030300-2030356	2030300	2030356	+	no	18	18.34	100	MSLDPVCSILLCESSMGG	6	37.5	-1	-1	-1
getorf_Tb927_10_v5_+_12937	Tb927_10_v5:1419844-1419900	1419844	1419900	+	no	18	17.17	100	MFMRAPLVRAVEARSTQQ	0	0	-1	-1	-1
getorf_Tb927_09_v4_-_55688	Tb927_09_v4:515308-515364	515308	515364	-	no	18	13.44	100	MQPATSFSKHRDIKSFAI	2	12.5	-1	-1	-1
getorf_Tb927_10_v5_-_44830	Tb927_10_v5:3396664-3396720	3396664	3396720	-	no	18	13	100	MSHLQTQFKLESCQRPPT	6	31.58	-1	-1	-1
getorf_Tb927_10_v5_-_47921	Tb927_10_v5:3041452-3041508	3041452	3041508	-	no	18	11.63	100	MAGTCHHRERMLAQSFVG	3	13.64	-1	-1	-1
getorf_Tb927_09_v4_+_24251	Tb927_09_v4:2468987-2469043	2468987	2469043	+	yes	18	10.03	100	MRTLQYQKTIRVCASVRL	4	57.14	-1	-1	-1
getorf_Tb927_07_v4_-_41448	Tb927_07_v4:22307-22363	22307	22363	-	no	18	9.08	100	MCYLKQIFNIGSWGFWRR	0	0	-1	-1	-1
getorf_Tb927_10_v5_-_44507	Tb927_10_v5:3431328-3431384	3431328	3431384	-	no	18	8.98	88.14	MQTSRVSYGEGALTSGVS	1	7.14	-1	-1	-1
getorf_Tb927_11_01_v4_-_84189	Tb927_11_01_v4:896498-896554	896498	896554	-	no	18	8.34	100	MFHIFLLQMNVQLLWLVH	2	12.5	-1	-1	-1
getorf_Tb927_10_v5_-_61260	Tb927_10_v5:1573477-1573533	1573477	1573533	-	no	18	7.59	100	MTVKGSCIILPLAQWWRR	7	46.67	-1	-1	-1
getorf_Tb927_10_v5_-_71861	Tb927_10_v5:446241-446297	446241	446297	-	no	18	7.34	98.31	MLVRSVWLCPFCLCCTPI	3	20	-1	-1	-1
getorf_Tb927_06_v4_+_8222	Tb927_06_v4:775342-775398	775342	775398	+	yes	18	7.17	100	MYIYIYYRSTGCCCGDVR	2	50	-1	-1	-1
getorf_Tb927_06_v4_+_2426	Tb927_06_v4:193364-193420	193364	193420	+	yes	18	7.15	83.05	MRCANSDSKNILRSLQNA	1	33.33	-1	-1	-1
getorf_Tb927_11_01_v4_+_29256	Tb927_11_01_v4:3245729-3245785	3245729	3245785	+	no	18	7.08	100	MHVDTQTHICTCNSKKVA	3	25	-1	-1	-1
getorf_Tb927_07_v4_-_23023	Tb927_07_v4:1962403-1962459	1962403	1962459	-	no	18	7.05	100	MPQRQAMLKDIGATLTRR	0	0	-1	-1	-1
getorf_Tb927_10_v5_-_61577	Tb927_10_v5:1537173-1537229	1537173	1537229	-	yes	18	6.78	96.61	MNKTPRKNDFVALPLIGA	1	5.56	-1	-1	-1
getorf_Tb927_07_v4_-_41527	Tb927_07_v4:17769-17825	17769	17825	-	no	18	6.54	71.19	MAVKAYLRVKGFCLFFFF	1	25	-1	-1	-1
getorf_Tb927_08_v4_+_7723	Tb927_08_v4:799926-799982	799926	799982	+	no	18	6.17	91.53	MVAHPHWLCSRGWKCLLQ	2	25	-1	-1	-1
getorf_Tb927_03_v4_+_15327	Tb927_03_v4:1582788-1582844	1582788	1582844	+	no	18	6.14	100	MLTVFNIDMICRWMSFGN	0	0	-1	-1	-1
getorf_Tb927_02_v4_+_6002	Tb927_02_v4:517656-517712	517656	517712	+	no	18	5.98	100	MQVRRCALRADHPAAGST	0	0	-1	-1	-1
getorf_Tb927_10_v5_+_7429	Tb927_10_v5:823101-823157	823101	823157	+	no	18	5.85	77.97	MRFVTWSTAEGGFRRIVG	1	8.33	-1	-1	-1
getorf_Tb927_10_v5_+_5590	Tb927_10_v5:612789-612845	612789	612845	+	no	18	5.61	100	MKKFPNRHKCFVCNSFEP	3	27.27	-1	-1	-1
getorf_Tb927_10_v5_+_7653	Tb927_10_v5:847786-847842	847786	847842	+	yes	18	5.31	96.61	MDGCSFLRHQESGTLLNQ	5	50	-1	-1	-1
getorf_Tb927_10_v5_-_65794	Tb927_10_v5:1082724-1082780	1082724	1082780	-	yes	18	5.22	100	MFLSESRSSDLMQRNGVL	2	22.22	-1	-1	-1
getorf_Tb927_10_v5_+_1014	Tb927_10_v5:104178-104234	104178	104234	+	no	18	5.2	100	MRICIIDLLLFTLPLVAR	0	0	-1	-1	-1
getorf_Tb927_11_01_v4_-_76036	Tb927_11_01_v4:1756767-1756823	1756767	1756823	-	yes	18	5.1	100	MQTPAHCITRGRFPHLPP	0	0	-1	-1	-1
getorf_Tb927_01_v4_-_20564	Tb927_01_v4:64375-64431	64375	64431	-	yes	18	4.75	84.75	MCKCIYYLCCDIWNPESI	0	0	-1	-1	-1
getorf_Tb927_02_v4_-_25046	Tb927_02_v4:50287-50343	50287	50343	-	yes	18	4.08	93.22	MCKCIYYLCCDIWNPESI	2	40	-1	-1	-1
getorf_Tb927_10_v5_-_75504	Tb927_10_v5:58636-58692	58636	58692	-	no	18	3.98	100	MFAFENGVSSSLIILWMR	0	0	-1	-1	-1
getorf_Tb927_02_v4_-_24277	Tb927_02_v4:103081-103137	103081	103137	-	no	18	3.69	100	MMQNRNNLILILRRSVIS	0	0	-1	-1	-1
getorf_Tb927_11_01_v4_-_80802	Tb927_11_01_v4:1263666-1263722	1263666	1263722	-	no	18	3.42	94.92	MIFVEGITIIGAGTLCIF	0	0	-1	-1	-1
getorf_Tb927_11_01_v4_-_72453	Tb927_11_01_v4:2152821-2152877	2152821	2152877	-	no	18	3.37	71.19	MRIALGQFSHEEFGDEIV	0	0	-1	-1	-1
getorf_Tb927_10_v5_+_22265	Tb927_10_v5:2427325-2427381	2427325	2427381	+	no	18	3.22	100	MLVCPCLFALFCSSFWGM	3	42.86	-1	-1	-1
getorf_Tb927_05_v4_+_5822	Tb927_05_v4:588335-588391	588335	588391	+	no	18	3.14	91.53	MCKTDRTRRYEGVNVRND	3	42.86	-1	-1	-1
getorf_Tb927_10_v5_+_6098	Tb927_10_v5:664374-664430	664374	664430	+	no	18	3.14	100	MVLIISAETADELNQLTL	1	12.5	-1	-1	-1
getorf_Tb927_07_v4_+_16790	Tb927_07_v4:1790789-1790845	1790789	1790845	+	yes	18	3.1	86.44	MPIVFSSATAESSADGYR	0	0	-1	-1	-1
getorf_Tb927_10_v5_+_20471	Tb927_10_v5:2221505-2221561	2221505	2221561	+	no	18	3.1	100	MRNQPRMKENMKKVICSY	0	0	-1	-1	-1
getorf_Tb927_10_v5_-_52206	Tb927_10_v5:2548421-2548477	2548421	2548477	-	no	18	3	100	MRCGSLGRPSVNYSRRYS	5	100	-1	-1	-1
getorf_Tb927_02_v4_+_1543	Tb927_02_v4:119529-119585	119529	119585	+	no	18	2.86	71.19	MSRCACAVQTGQLCIAFH	0	0	-1	-1	-1
getorf_Tb927_01_v4_+_9849	Tb927_01_v4:1022053-1022109	1022053	1022109	+	no	18	2.83	71.19	MSSKHLVCCSHSGGCLTL	1	33.33	-1	-1	-1
getorf_Tb927_04_v4_-_26798	Tb927_04_v4:451806-451862	451806	451862	-	no	18	2.75	81.36	MSTKCSPHLVMRCQHHLQ	0	0	-1	-1	-1
getorf_Tb927_01_v4_-_20707	Tb927_01_v4:54618-54674	54618	54674	-	no	18	2.42	79.66	MCKCIYYLCCDIWNPESI	0	0	-1	-1	-1
getorf_Tb927_07_v4_-_23498	Tb927_07_v4:1915426-1915482	1915426	1915482	-	no	18	2.42	100	MCERSRALCGTASHLVCC	2	50	-1	-1	-1
getorf_Tb927_11_01_v4_+_18426	Tb927_11_01_v4:2003358-2003414	2003358	2003414	+	no	18	2.34	76.27	MYIYIYWKELSYKRDKGS	2	100	-1	-1	-1
getorf_Tb927_11_01_v4_+_4185	Tb927_11_01_v4:448720-448776	448720	448776	+	no	18	2.29	84.75	MLMFCCYLVIFAYPTTVR	0	0	-1	-1	-1
getorf_Tb927_11_01_v4_+_8696	Tb927_11_01_v4:930559-930615	930559	930615	+	no	18	2.19	81.36	MRRRMLTRLHEWPAAFLV	0	0	-1	-1	-1
getorf_Tb927_09_v4_+_11628	Tb927_09_v4:1186173-1186229	1186173	1186229	+	no	18	2.15	76.27	MAATTRNNKKTKKIRITV	2	50	-1	-1	-1
getorf_Tb927_07_v4_+_7346	Tb927_07_v4:749364-749420	749364	749420	+	yes	18	2.05	71.19	MTKCMFLMFSLRLARQMY	3	60	-1	-1	-1
getorf_Tb927_08_v4_-_42625	Tb927_08_v4:403832-403888	403832	403888	-	no	18	2.03	79.66	MGLKLPSFRLSLRCWFNV	1	25	-1	-1	-1
getorf_Tb927_02_v4_+_3263	Tb927_02_v4:250489-250542	250489	250542	+	yes	17	243.95	100	MHAFTVLQGQSSLLTFS	56	19.24	-1	-1	-1
getorf_Tb927_10_v5_+_4769	Tb927_10_v5:521613-521666	521613	521666	+	no	17	188.21	100	MSHWAHLTLMSLEQSSK	51	24.17	-1	-1	-1
getorf_Tb927_06_v4_+_306	Tb927_06_v4:23140-23193	23140	23193	+	yes	17	185.3	100	MHAFTVLQGQSILLTFS	60	23.62	-1	-1	-1
getorf_Tb927_01_v4_+_4757	Tb927_01_v4:483992-484045	483992	484045	+	no	17	82.04	100	MLVRAIVRCLSTCYSSY	14	20	-1	-1	-1
getorf_Tb927_01_v4_-_20488	Tb927_01_v4:69294-69347	69294	69347	-	yes	17	77.04	100	MHAFTVLQGQSTLLTFG	21	19.44	-1	-1	-1
getorf_Tb927_10_v5_-_51024	Tb927_10_v5:2698296-2698349	2698296	2698349	-	no	17	61.8	100	MTTAMRKGRDHWTTSAS	40	59.7	-1	-1	-1
getorf_Tb927_02_v4_-_23773	Tb927_02_v4:140125-140178	140125	140178	-	yes	17	59.39	98.21	MHAFTVLQGQSSLLTFS	13	16.88	-1	-1	-1
getorf_Tb927_02_v4_-_25750	Tb927_02_v4:1072-1125	1072	1125	-	yes	17	55.93	100	MHAFTVLQGQSSLLTFS	13	17.81	-1	-1	-1
getorf_Tb927_04_v4_+_3014	Tb927_04_v4:273263-273316	273263	273316	+	no	17	52.82	100	MKKKKQKKKKMKMKMKK	13	16.88	-1	-1	-1
getorf_Tb927_10_v5_-_61620	Tb927_10_v5:1532135-1532188	1532135	1532188	-	no	17	38.75	96.43	MNEKKNFFFSHMGACVS	105	97.22	-1	-1	-1
getorf_Tb927_02_v4_-_23306	Tb927_02_v4:174276-174329	174276	174329	-	yes	17	35.7	91.07	MHAFTVLQGQSSLLTIG	7	21.21	-1	-1	-1
getorf_Tb927_11_01_v4_+_12490	Tb927_11_01_v4:1356691-1356744	1356691	1356744	+	no	17	34.16	100	MYLVTLGIFFFADMDIE	35	47.95	-1	-1	-1
getorf_Tb927_09_v4_+_18779	Tb927_09_v4:1924043-1924096	1924043	1924096	+	no	17	33.38	100	MLCSLPVVAHLFDGPLG	8	12.31	-1	-1	-1
getorf_Tb927_02_v4_+_4226	Tb927_02_v4:343197-343250	343197	343250	+	no	17	33.23	73.21	MCQLKKQKKKRGKKLRC	4	6.25	-1	-1	-1
getorf_Tb927_10_v5_+_2372	Tb927_10_v5:257072-257125	257072	257125	+	no	17	33.04	100	MLFTYSTTDAWELYCIS	15	26.79	-1	-1	-1
getorf_Tb927_04_v4_-_31132	Tb927_04_v4:1071-1124	1071	1124	-	no	17	31.79	100	MHAFTVIIGQTTPLTFG	21	37.5	-1	-1	-1
getorf_Tb927_09_v4_+_18820	Tb927_09_v4:1927618-1927671	1927618	1927671	+	no	17	31.55	92.86	MLCSLPVVAHLFDGPLG	6	9.68	-1	-1	-1
getorf_Tb927_10_v5_-_51008	Tb927_10_v5:2700261-2700314	2700261	2700314	-	no	17	31.34	100	MDATFRYSWIRPRLTIA	19	46.34	-1	-1	-1
getorf_Tb927_04_v4_-_21717	Tb927_04_v4:967306-967359	967306	967359	-	no	17	31.2	100	MTMCMLVLTNSCSVNFF	6	12	-1	-1	-1
getorf_Tb927_09_v4_+_18861	Tb927_09_v4:1931197-1931250	1931197	1931250	+	no	17	31.18	89.29	MLCSLPVVAHLFDGPLG	9	14.75	-1	-1	-1
getorf_Tb927_09_v4_+_18901	Tb927_09_v4:1934777-1934830	1934777	1934830	+	no	17	29.55	100	MLCSLPVVAHLFDGPLG	11	18.64	-1	-1	-1
getorf_Tb927_09_v4_+_18698	Tb927_09_v4:1916889-1916942	1916889	1916942	+	no	17	28.8	100	MLCSLPVVAHLFDGPLG	9	15.79	-1	-1	-1
getorf_Tb927_02_v4_-_24971	Tb927_02_v4:55225-55278	55225	55278	-	yes	17	28.43	82.14	MHAFTVLQGHSSLLTFS	2	28.57	-1	-1	-1
getorf_Tb927_09_v4_+_18738	Tb927_09_v4:1920465-1920518	1920465	1920518	+	no	17	27.04	100	MLCSLPVVAHLFDGPLG	9	16.98	-1	-1	-1
getorf_Tb927_10_v5_-_45616	Tb927_10_v5:3306964-3307017	3306964	3307017	-	no	17	26.89	100	MRCFFNWCYNFQDRSPA	11	26.83	-1	-1	-1
getorf_Tb927_04_v4_-_30691	Tb927_04_v4:34300-34353	34300	34353	-	yes	17	26.34	100	MHAFTVIIGQTTPLTFG	23	56.1	-1	-1	-1
getorf_Tb927_09_v4_-_56230	Tb927_09_v4:458799-458852	458799	458852	-	no	17	24.34	100	MRITTAHLSVLHPRGSR	41	73.21	-1	-1	-1
getorf_Tb927_10_v5_+_15508	Tb927_10_v5:1682513-1682566	1682513	1682566	+	no	17	23.16	100	MGDIWLSSLCDDITKRF	10	23.81	-1	-1	-1
getorf_Tb927_11_01_v4_-_60833	Tb927_11_01_v4:3394066-3394119	3394066	3394119	-	yes	17	16.79	100	MGRAQSCRLLQVIISAV	16	55.17	-1	-1	-1
getorf_Tb927_10_v5_+_6413	Tb927_10_v5:699353-699406	699353	699406	+	no	17	16.34	100	MQRTQRASLMWAKRGGY	22	62.86	-1	-1	-1
getorf_Tb927_10_v5_+_25807	Tb927_10_v5:2829049-2829102	2829049	2829102	+	yes	17	16.09	78.57	MTCRMAGRIAEKLLSRQ	7	35	-1	-1	-1
getorf_Tb927_09_v4_-_48538	Tb927_09_v4:1233779-1233832	1233779	1233832	-	no	17	14.73	92.86	MFILMQLAFRVFTHLFY	5	16.67	-1	-1	-1
getorf_Tb927_10_v5_+_34150	Tb927_10_v5:3743465-3743518	3743465	3743518	+	no	17	14.39	100	MLLLWVSVLHKALFFYA	1	3.57	-1	-1	-1
getorf_Tb927_03_v4_+_15698	Tb927_03_v4:1614600-1614653	1614600	1614653	+	yes	17	12.23	87.5	MYDMASSAAENMNVWDF	2	9.09	-1	-1	-1
getorf_Tb927_09_v4_+_23804	Tb927_09_v4:2433108-2433161	2433108	2433161	+	no	17	9.39	75	MGIRGDAHSMLNLYPHR	11	57.89	-1	-1	-1
getorf_Tb927_08_v4_+_21997	Tb927_08_v4:2388024-2388077	2388024	2388077	+	no	17	8.57	100	MCGGNISHVGLHPKSLH	2	18.18	-1	-1	-1
getorf_Tb927_02_v4_+_3196	Tb927_02_v4:245535-245588	245535	245588	+	yes	17	8.36	96.43	MFSVYMAPYAMQSEVTL	2	14.29	-1	-1	-1
getorf_Tb927_10_v5_-_61197	Tb927_10_v5:1579510-1579563	1579510	1579563	-	yes	17	8.27	100	MQFTPSRAFLRRKLLET	4	23.53	-1	-1	-1
getorf_Tb927_10_v5_+_20446	Tb927_10_v5:2218726-2218779	2218726	2218779	+	no	17	7.84	100	MRNQPSLHFTVNVCEIT	3	23.08	-1	-1	-1
getorf_Tb927_08_v4_+_6424	Tb927_08_v4:653943-653996	653943	653996	+	no	17	7.64	100	MFPLPTFIVITRLKRTH	10	71.43	-1	-1	-1
getorf_Tb927_08_v4_+_6761	Tb927_08_v4:691737-691790	691737	691790	+	no	17	7.54	100	MFPLPTFIVITRLKRTH	10	76.92	-1	-1	-1
getorf_Tb927_02_v4_+_2966	Tb927_02_v4:228589-228642	228589	228642	+	yes	17	7.46	98.21	MPSMNSRTSDLSTPLSD	3	50	-1	-1	-1
getorf_Tb927_10_v5_+_20515	Tb927_10_v5:2227024-2227077	2227024	2227077	+	no	17	7.23	80.36	MEVPTTYTSNQVSSKVI	13	76.47	-1	-1	-1
getorf_Tb927_09_v4_+_23386	Tb927_09_v4:2401413-2401466	2401413	2401466	+	yes	17	7.05	100	MDFIKCFHLRQLSLLSQ	4	30.77	-1	-1	-1
getorf_Tb927_04_v4_-_20155	Tb927_04_v4:1135996-1136049	1135996	1136049	-	no	17	5.96	100	MQGIESSLFHCRVAGMR	0	0	-1	-1	-1
getorf_Tb927_11_01_v4_-_76804	Tb927_11_01_v4:1667900-1667953	1667900	1667953	-	no	17	5.88	96.43	MRTLLCLFRRIGGVLAV	3	33.33	-1	-1	-1
getorf_Tb927_11_02_v4_-_2578	Tb927_11_02_v4:274275-274328	274275	274328	-	no	17	5.79	87.5	MFSVYMAPYAMQSGVTL	6	60	-1	-1	-1
getorf_Tb927_07_v4_-_39811	Tb927_07_v4:200260-200313	200260	200313	-	no	17	5.36	100	MSTRILLLLKHLRCSEG	1	10	-1	-1	-1
getorf_Tb927_11_01_v4_-_51421	Tb927_11_01_v4:4446203-4446256	4446203	4446256	-	yes	17	5.32	100	MLHLGPIVWTSFLTLSR	12	70.59	-1	-1	-1
getorf_Tb927_11_01_v4_+_12699	Tb927_11_01_v4:1380743-1380796	1380743	1380796	+	yes	17	5.14	96.43	MDRLPMPNHTKLVCAIL	1	14.29	-1	-1	-1
getorf_Tb927_09_v4_+_22199	Tb927_09_v4:2281188-2281241	2281188	2281241	+	no	17	5.02	87.5	MFIVFVGLRNLLFFFIF	4	36.36	-1	-1	-1
getorf_Tb927_09_v4_-_56135	Tb927_09_v4:465948-466001	465948	466001	-	no	17	5.02	94.64	MKKISHTLLGYRMEMFR	3	33.33	-1	-1	-1
getorf_Tb927_03_v4_+_8595	Tb927_03_v4:881929-881982	881929	881982	+	no	17	5	100	MSTLWGSVLFRLLYTAL	2	20	-1	-1	-1
getorf_Tb927_11_01_v4_-_72218	Tb927_11_01_v4:2178189-2178242	2178189	2178242	-	yes	17	5	100	MGAGGFIGGSGFLHAAT	4	36.36	-1	-1	-1
getorf_Tb927_07_v4_-_29467	Tb927_07_v4:1287424-1287477	1287424	1287477	-	no	17	4.98	73.21	MHEYIYIYIYIKLHVCV	1	50	-1	-1	-1
getorf_Tb927_07_v4_+_20349	Tb927_07_v4:2162898-2162951	2162898	2162951	+	no	17	4.77	94.64	MELLRYFPAMSSCESHL	0	0	-1	-1	-1
getorf_Tb927_10_v5_+_15885	Tb927_10_v5:1724050-1724103	1724050	1724103	+	no	17	4.68	100	MRLIAADDIISFGQSVC	1	14.29	-1	-1	-1
getorf_Tb927_10_v5_+_5943	Tb927_10_v5:647388-647441	647388	647441	+	no	17	4.64	100	MLEVLICLPIVELEEYC	1	25	-1	-1	-1
getorf_Tb927_11_01_v4_-_55082	Tb927_11_01_v4:4020987-4021040	4020987	4021040	-	no	17	4.48	100	MLHHRKRRQNFDVTTHL	0	0	-1	-1	-1
getorf_Tb927_05_v4_-_30599	Tb927_05_v4:68191-68244	68191	68244	-	no	17	4.27	100	MYQSLLDTRGKWCSVLS	7	70	-1	-1	-1
getorf_Tb927_05_v4_+_2400	Tb927_05_v4:215549-215602	215549	215602	+	no	17	4.25	100	MKRLFMNFQCYLLEGPH	3	60	-1	-1	-1
getorf_Tb927_11_01_v4_+_19074	Tb927_11_01_v4:2073424-2073477	2073424	2073477	+	yes	17	4.23	100	MEISCFALFRADTLSRS	0	0	-1	-1	-1
getorf_Tb927_10_v5_+_10189	Tb927_10_v5:1118676-1118729	1118676	1118729	+	no	17	3.88	89.29	MLPLTEGRFFLLQSRSY	1	12.5	-1	-1	-1
getorf_Tb927_05_v4_+_5592	Tb927_05_v4:564560-564613	564560	564613	+	no	17	3.79	100	MAIIHLVAFFSKTLRIS	0	0	-1	-1	-1
getorf_Tb927_10_v5_+_21474	Tb927_10_v5:2338863-2338916	2338863	2338916	+	no	17	3.7	100	MRAAIKSCASTKVRYHV	0	0	-1	-1	-1
getorf_Tb927_08_v4_-_41061	Tb927_08_v4:570164-570217	570164	570217	-	no	17	3.66	91.07	MGASPKKTSWGRESAER	2	33.33	-1	-1	-1
getorf_Tb927_02_v4_-_25191	Tb927_02_v4:40505-40558	40505	40558	-	yes	17	3.64	89.29	MKDIAVILCELYMCGKA	1	20	-1	-1	-1
getorf_Tb927_04_v4_-_20262	Tb927_04_v4:1126891-1126944	1126891	1126944	-	no	17	3.64	100	MQGIESSLFHCRVAGMR	1	25	-1	-1	-1
getorf_Tb927_05_v4_+_3656	Tb927_05_v4:356021-356074	356021	356074	+	yes	17	3.62	100	MHTGTFPFPLNSYIYLY	4	50	-1	-1	-1
getorf_Tb927_10_v5_-_58322	Tb927_10_v5:1890296-1890349	1890296	1890349	-	no	17	3.55	100	MSSFPVNGLLSVHVRPT	1	20	-1	-1	-1
getorf_Tb927_10_v5_+_6675	Tb927_10_v5:732127-732180	732127	732180	+	no	17	3.52	76.79	MLEVLICLPIVELEEYC	0	0	-1	-1	-1
getorf_Tb927_04_v4_-_20209	Tb927_04_v4:1131445-1131498	1131445	1131498	-	no	17	3.5	100	MQGIESSLFHCRVAGMR	2	50	-1	-1	-1
getorf_Tb927_09_v4_+_23402	Tb927_09_v4:2402279-2402332	2402279	2402332	+	no	17	3.38	100	MPFESRLQQMAISNDVR	5	83.33	-1	-1	-1
getorf_Tb927_01_v4_-_18879	Tb927_01_v4:198463-198516	198463	198516	-	no	17	3.36	92.86	MCWCPLIFNAVYSAGAE	0	0	-1	-1	-1
getorf_Tb927_10_v5_+_15900	Tb927_10_v5:1725897-1725950	1725897	1725950	+	no	17	3.23	100	MRNFDLLGGPLIVATTE	0	0	-1	-1	-1
getorf_Tb927_11_01_v4_-_76814	Tb927_11_01_v4:1666971-1667024	1666971	1667024	-	no	17	3	83.93	MRTLLCLFRRIGGVLAV	3	50	-1	-1	-1
getorf_Tb927_02_v4_-_24983	Tb927_02_v4:54582-54635	54582	54635	-	no	17	2.73	100	MLHIWSSEVLHYNLSNE	1	25	-1	-1	-1
getorf_Tb927_09_v4_-_44303	Tb927_09_v4:1682984-1683037	1682984	1683037	-	yes	17	2.61	100	MTVAVTCGTPLTGILCG	3	50	-1	-1	-1
getorf_Tb927_08_v4_+_9652	Tb927_08_v4:1035803-1035856	1035803	1035856	+	yes	17	2.5	98.21	MIICDIDNLDSVVPLPK	4	80	-1	-1	-1
getorf_Tb927_01_v4_+_888	Tb927_01_v4:105222-105275	105222	105275	+	no	17	2.43	91.07	MLSLNSRTSDLSTPLSD	2	40	-1	-1	-1
getorf_Tb927_02_v4_+_1726	Tb927_02_v4:133542-133595	133542	133595	+	no	17	2.04	82.14	MFSVYMAPYAMQSEVTL	0	0	-1	-1	-1
getorf_Tb927_01_v4_+_1429	Tb927_01_v4:149579-149629	149579	149629	+	no	16	135.87	100	MMQNRNNLILLFLGGV	11	28.95	-1	-1	-1
getorf_Tb927_10_v5_-_65779	Tb927_10_v5:1083969-1084019	1083969	1084019	-	yes	16	76.53	100	MWANGNVFGHCPFRSY	5	3.38	-1	-1	-1
getorf_Tb927_10_v5_-_44665	Tb927_10_v5:3413517-3413567	3413517	3413567	-	yes	16	45.83	100	MYIIRDVMVSVVFRWD	3	8.11	-1	-1	-1
getorf_Tb927_09_v4_+_9004	Tb927_09_v4:894515-894565	894515	894565	+	no	16	42.85	100	MPGATIPAHIFLPGQF	2	6.67	-1	-1	-1
getorf_Tb927_10_v5_-_72620	Tb927_10_v5:361472-361522	361472	361522	-	no	16	22.74	100	MLHGIIYHNCHLYVRK	2	6.67	-1	-1	-1
getorf_Tb927_02_v4_-_22049	Tb927_02_v4:266157-266207	266157	266207	-	yes	16	22.42	100	MCFYMPFDMGDEGCYT	9	20.93	-1	-1	-1
getorf_Tb927_03_v4_-_23795	Tb927_03_v4:858136-858186	858136	858186	-	no	16	22.21	100	MTQRDGRVVGSGKVGC	1	9.09	-1	-1	-1
getorf_Tb927_07_v4_+_18087	Tb927_07_v4:1927265-1927315	1927265	1927315	+	yes	16	18.98	100	MSECVGCTQVPHFSSR	8	57.14	-1	-1	-1
getorf_Tb927_03_v4_-_30307	Tb927_03_v4:155398-155448	155398	155448	-	no	16	18.09	100	MVLMALVMLFVLTCEL	4	12.12	-1	-1	-1
getorf_Tb927_11_01_v4_+_27094	Tb927_11_01_v4:2997761-2997811	2997761	2997811	+	no	16	16.75	100	MLRRLLLKQWCQPNGG	0	0	-1	-1	-1
getorf_Tb927_02_v4_-_22561	Tb927_02_v4:225011-225061	225011	225061	-	no	16	16.58	100	MMQNRNDLILLFLGGV	3	14.29	-1	-1	-1
getorf_Tb927_02_v4_-_21817	Tb927_02_v4:284494-284544	284494	284544	-	yes	16	16.53	88.68	MCFYMPFDMGDEGCYT	0	0	-1	-1	-1
getorf_Tb927_02_v4_-_24582	Tb927_02_v4:81386-81436	81386	81436	-	no	16	16.47	100	MMQNRNDLILLFLGRV	3	17.65	-1	-1	-1
getorf_Tb927_11_01_v4_+_32788	Tb927_11_01_v4:3630551-3630601	3630551	3630601	+	no	16	15.87	100	MLWGRHSLRTSIFFGC	17	50	-1	-1	-1
getorf_Tb927_11_01_v4_+_26122	Tb927_11_01_v4:2879122-2879172	2879122	2879172	+	no	16	14.92	92.45	MHMFIVVAAPTSAFIW	2	4.65	-1	-1	-1
getorf_Tb927_11_01_v4_+_4125	Tb927_11_01_v4:442886-442936	442886	442936	+	no	16	14.11	100	MLEVVLCNIFPPSYEV	1	12.5	-1	-1	-1
getorf_Tb927_02_v4_-_24713	Tb927_02_v4:71634-71684	71634	71684	-	no	16	13.72	79.25	MMQNRNDLILLFLGGV	2	11.76	-1	-1	-1
getorf_Tb927_11_01_v4_-_51287	Tb927_11_01_v4:4460532-4460582	4460532	4460582	-	no	16	12.98	100	MKVHTRANPSTISSNR	5	22.73	-1	-1	-1
getorf_Tb927_11_01_v4_-_87616	Tb927_11_01_v4:514873-514923	514873	514923	-	no	16	11.66	88.68	MRVTYFPLEIRGVLKL	9	81.82	-1	-1	-1
getorf_Tb927_02_v4_+_4550	Tb927_02_v4:372299-372349	372299	372349	+	no	16	10.53	98.11	MCFYMPFDMGDEGCYT	6	31.58	-1	-1	-1
getorf_Tb927_02_v4_+_11776	Tb927_02_v4:1116085-1116135	1116085	1116135	+	no	16	10.49	100	MLPFTLKSFLLTQVLF	2	10	-1	-1	-1
getorf_Tb927_11_01_v4_-_49019	Tb927_11_01_v4:4696034-4696084	4696034	4696084	-	no	16	9.4	100	MKVSVQEAEVSSSLFI	5	33.33	-1	-1	-1
getorf_Tb927_07_v4_-_35616	Tb927_07_v4:604037-604087	604037	604087	-	no	16	9.04	100	MHHFVVLCCLPFDQEH	2	12.5	-1	-1	-1
getorf_Tb927_02_v4_-_23673	Tb927_02_v4:147285-147335	147285	147335	-	no	16	9.02	79.25	MMQNRNDLILLFLGGV	0	0	-1	-1	-1
getorf_Tb927_01_v4_+_1669	Tb927_01_v4:167182-167232	167182	167232	+	no	16	8.72	100	MKVSVQEAEVSSSLFI	10	52.63	-1	-1	-1
getorf_Tb927_01_v4_+_7332	Tb927_01_v4:767211-767261	767211	767261	+	yes	16	8.57	100	MGNVHLCKRGIEFYHY	0	0	-1	-1	-1
getorf_Tb927_02_v4_+_10244	Tb927_02_v4:958106-958156	958106	958156	+	no	16	8.4	96.23	MSIEDAVVGVHALSLV	3	20	-1	-1	-1
getorf_Tb927_02_v4_+_1725	Tb927_02_v4:133467-133517	133467	133517	+	no	16	8.23	81.13	MFCFRTKKHLFWEKSV	2	50	-1	-1	-1
getorf_Tb927_10_v5_+_36080	Tb927_10_v5:3975469-3975519	3975469	3975519	+	no	16	8.21	100	MKCVPPGFGCTMALMY	11	40.74	-1	-1	-1
getorf_Tb927_01_v4_-_19669	Tb927_01_v4:132859-132909	132859	132909	-	no	16	8.09	100	MKVSVQEAEVSSSLFI	6	33.33	-1	-1	-1
getorf_Tb927_01_v4_+_1192	Tb927_01_v4:129285-129335	129285	129335	+	yes	16	8.04	100	MKVSVQEAEVSSSLFI	9	56.25	-1	-1	-1
getorf_Tb927_10_v5_+_8484	Tb927_10_v5:938945-938995	938945	938995	+	no	16	8.02	100	MIAMAMIKVAFQVAAT	1	7.14	-1	-1	-1
getorf_Tb927_09_v4_+_7526	Tb927_09_v4:726361-726411	726361	726411	+	yes	16	7.87	98.11	MRRAWDWILAGCTNPN	16	80	-1	-1	-1
getorf_Tb927_11_01_v4_+_14969	Tb927_11_01_v4:1636359-1636409	1636359	1636409	+	yes	16	7.6	77.36	MLQASNAICVVGSVRL	14	77.78	-1	-1	-1
getorf_Tb927_01_v4_+_7333	Tb927_01_v4:767218-767268	767218	767268	+	no	16	7.53	86.79	MFTFVSVASNFTTTKW	1	11.11	-1	-1	-1
getorf_Tb927_11_01_v4_+_28673	Tb927_11_01_v4:3176236-3176286	3176236	3176286	+	no	16	7.38	94.34	MEMFRRTNHINIYLFI	0	0	-1	-1	-1
getorf_Tb927_01_v4_-_20704	Tb927_01_v4:54731-54781	54731	54781	-	no	16	7.13	100	MMQNRNNLILLFLGGV	0	0	-1	-1	-1
getorf_Tb927_10_v5_-_51468	Tb927_10_v5:2639042-2639092	2639042	2639092	-	no	16	7.13	100	MSTMTLCSAPSGVSLM	6	75	-1	-1	-1
getorf_Tb927_10_v5_+_36187	Tb927_10_v5:3985699-3985749	3985699	3985749	+	yes	16	6.68	100	MCFYMPFDMGDEGCYT	5	45.45	-1	-1	-1
getorf_Tb927_09_v4_-_56221	Tb927_09_v4:460362-460412	460362	460412	-	no	16	6.57	100	MMVPLRGVESLLLDQL	4	33.33	-1	-1	-1
getorf_Tb927_08_v4_-_41197	Tb927_08_v4:555008-555058	555008	555058	-	yes	16	6.11	100	MSRESWALFSTREMYR	4	36.36	-1	-1	-1
getorf_Tb927_10_v5_-_75541	Tb927_10_v5:56110-56160	56110	56160	-	yes	16	5.89	100	MELKTYNNGKRMQPLK	7	70	-1	-1	-1
getorf_Tb927_10_v5_+_5849	Tb927_10_v5:637640-637690	637640	637690	+	no	16	5.64	100	MFLILSEVVGLWNRYC	1	25	-1	-1	-1
getorf_Tb927_10_v5_-_48142	Tb927_10_v5:3017126-3017176	3017126	3017176	-	no	16	5.55	96.23	MVHHQKFHTVFSTSLV	4	57.14	-1	-1	-1
getorf_Tb927_03_v4_-_28105	Tb927_03_v4:387520-387570	387520	387570	-	no	16	5.43	90.57	MVTRFIGNVLRNCISV	0	0	-1	-1	-1
getorf_Tb927_10_v5_+_21954	Tb927_10_v5:2388614-2388664	2388614	2388664	+	no	16	5.32	81.13	MPPPVERSGGLQGDEG	5	50	-1	-1	-1
getorf_Tb927_05_v4_+_2523	Tb927_05_v4:228805-228855	228805	228855	+	no	16	5.11	100	MFRDRVAAIVIITIII	0	0	-1	-1	-1
getorf_Tb927_09_v4_-_38287	Tb927_09_v4:2281139-2281189	2281139	2281189	-	no	16	4.81	84.91	MVSTQTSVAHLHGMDE	1	10	-1	-1	-1
getorf_Tb927_09_v4_+_24613	Tb927_09_v4:2498152-2498202	2498152	2498202	+	no	16	4.74	94.34	MLEVVLCNIFPPSYEV	0	0	-1	-1	-1
getorf_Tb927_07_v4_+_18391	Tb927_07_v4:1953523-1953573	1953523	1953573	+	no	16	4.25	79.25	MCFYMPFDMGDEGCYI	0	0	-1	-1	-1
getorf_Tb927_11_01_v4_+_32467	Tb927_11_01_v4:3596181-3596231	3596181	3596231	+	no	16	4.13	100	MCVGSKPGKICLYHFQ	0	0	-1	-1	-1
getorf_Tb927_06_v4_-_28669	Tb927_06_v4:359400-359450	359400	359450	-	no	16	4.09	100	MRTLLYPTTISAKQVR	3	42.86	-1	-1	-1
getorf_Tb927_02_v4_-_25043	Tb927_02_v4:50400-50450	50400	50450	-	no	16	4.08	88.68	MMQNRNNLILLFLGGV	1	33.33	-1	-1	-1
getorf_Tb927_11_01_v4_+_24678	Tb927_11_01_v4:2704150-2704200	2704150	2704200	+	no	16	3.96	98.11	MVYLYENCRRLREIMA	2	28.57	-1	-1	-1
getorf_Tb927_07_v4_+_13099	Tb927_07_v4:1388428-1388478	1388428	1388478	+	no	16	3.72	94.34	MGVGRLLVICTRGSIA	1	33.33	-1	-1	-1
getorf_Tb927_10_v5_-_44485	Tb927_10_v5:3433839-3433889	3433839	3433889	-	no	16	3.6	100	MVESGESLNVFNTSKH	2	33.33	-1	-1	-1
getorf_Tb927_03_v4_+_9628	Tb927_03_v4:960282-960332	960282	960332	+	yes	16	3.51	81.13	MCFYMPFDMGDEGCYI	0	0	-1	-1	-1
getorf_Tb927_07_v4_-_25510	Tb927_07_v4:1689240-1689290	1689240	1689290	-	no	16	3.45	77.36	MRGNEGCMCGWIVVDP	1	100	-1	-1	-1
getorf_Tb927_09_v4_-_38315	Tb927_09_v4:2279303-2279353	2279303	2279353	-	yes	16	3.09	92.45	MHWAGRALSNALRKSA	1	50	-1	-1	-1
getorf_Tb927_01_v4_-_20984	Tb927_01_v4:9038-9088	9038	9088	-	no	16	3.04	94.34	MCRYLDDGSRDNNNSY	0	0	-1	-1	-1
getorf_Tb927_09_v4_-_38303	Tb927_09_v4:2280047-2280097	2280047	2280097	-	no	16	3.02	92.45	MHWAGRALSNALRKSA	2	66.67	-1	-1	-1
getorf_Tb927_11_01_v4_+_43179	Tb927_11_01_v4:4696629-4696679	4696629	4696679	+	no	16	3.02	100	MIYIHVGYFPSPQYFQ	0	0	-1	-1	-1
getorf_Tb927_10_v5_-_67115	Tb927_10_v5:933398-933448	933398	933448	-	no	16	2.92	90.57	MSNIYIYIYIYIYIYI	0	0	-1	-1	-1
getorf_Tb927_10_v5_-_65179	Tb927_10_v5:1146047-1146097	1146047	1146097	-	no	16	2.57	92.45	MEQPCHREGDITKSFF	2	40	-1	-1	-1
getorf_Tb927_02_v4_-_16241	Tb927_02_v4:859696-859746	859696	859746	-	no	16	2.49	75.47	MKKCFVLLSEGIGAVV	0	0	-1	-1	-1
getorf_Tb927_06_v4_-_28181	Tb927_06_v4:416938-416988	416938	416988	-	no	16	2.49	86.79	MCVWYVHSRMCCAPVQ	0	0	-1	-1	-1
getorf_Tb927_06_v4_+_14055	Tb927_06_v4:1385570-1385620	1385570	1385620	+	no	16	2.4	81.13	MRAFVGVLASMKMKKK	1	33.33	-1	-1	-1
getorf_Tb927_03_v4_+_8943	Tb927_03_v4:905203-905253	905203	905253	+	no	16	2.38	79.25	MCFYMPFDMGDEGCYI	1	25	-1	-1	-1
getorf_Tb927_02_v4_+_11847	Tb927_02_v4:1120754-1120804	1120754	1120804	+	no	16	2.3	90.57	MSYTKNVFKYCHVNTV	0	0	-1	-1	-1
getorf_Tb927_04_v4_-_31046	Tb927_04_v4:7223-7273	7223	7273	-	no	16	2.15	81.13	MMQNRNNLFLLFLGRV	0	0	-1	-1	-1
getorf_Tb927_10_v5_+_36098	Tb927_10_v5:3977076-3977126	3977076	3977126	+	no	16	2.06	86.79	MTNKCYFCSRFFTGCV	2	100	-1	-1	-1
getorf_Tb927_06_v4_-_28222	Tb927_06_v4:411649-411699	411649	411699	-	no	16	2.04	100	MCVWYVHSRMCCAPVQ	1	25	-1	-1	-1
getorf_Tb927_10_v5_-_45690	Tb927_10_v5:3299785-3299832	3299785	3299832	-	yes	15	1270.82	100	MQEHHCGIQPCHVRG	323	14.86	-1	-1	-1
getorf_Tb927_07_v4_-_23439	Tb927_07_v4:1921643-1921690	1921643	1921690	-	yes	15	195.48	100	MDERTSLSREHKYAN	30	10.45	-1	-1	-1
getorf_Tb927_09_v4_+_24299	Tb927_09_v4:2472121-2472168	2472121	2472168	+	yes	15	133.58	100	MLWLAPSAWSNGQIL	28	45.16	-1	-1	-1
getorf_Tb927_10_v5_-_43152	Tb927_10_v5:3587336-3587383	3587336	3587383	-	no	15	114.52	100	MRLACVLPQQVEGGD	35	22.01	-1	-1	-1
getorf_Tb927_10_v5_+_15903	Tb927_10_v5:1726220-1726267	1726220	1726267	+	no	15	112.54	100	MPQCARGCFCGGVFL	35	28.93	-1	-1	-1
getorf_Tb927_11_01_v4_+_32495	Tb927_11_01_v4:3598447-3598494	3598447	3598494	+	yes	15	87.3	100	MLTILPSVVSCLAIP	61	43.26	-1	-1	-1
getorf_Tb927_10_v5_+_26576	Tb927_10_v5:2921907-2921954	2921907	2921954	+	no	15	70.92	100	MLCVHSQPVRRTTSL	5	4.81	-1	-1	-1
getorf_Tb927_11_01_v4_+_13107	Tb927_11_01_v4:1427354-1427401	1427354	1427401	+	no	15	64.2	100	MVEQKTFAHVMFSPT	41	40.2	-1	-1	-1
getorf_Tb927_02_v4_+_5010	Tb927_02_v4:415210-415257	415210	415257	+	yes	15	54.7	100	MCCLLCANARCVPVA	15	14.15	-1	-1	-1
getorf_Tb927_10_v5_+_25260	Tb927_10_v5:2760405-2760452	2760405	2760452	+	no	15	42.66	86	MLAYRGRHPVSETAK	32	33.33	-1	-1	-1
getorf_Tb927_10_v5_-_57460	Tb927_10_v5:1991605-1991652	1991605	1991652	-	no	15	40.88	100	MWVCVVCATLCVCSR	6	13.04	-1	-1	-1
getorf_Tb927_09_v4_-_36266	Tb927_09_v4:2461848-2461895	2461848	2461895	-	yes	15	35.78	100	MLWLASSAWSSGQIL	32	64	-1	-1	-1
getorf_Tb927_08_v4_+_8508	Tb927_08_v4:892465-892512	892465	892512	+	yes	15	34.4	100	MFVCALRRAYLIGDR	27	45.76	-1	-1	-1
getorf_Tb927_07_v4_+_14894	Tb927_07_v4:1595638-1595685	1595638	1595685	+	no	15	33.18	100	MYWLIAGRGILVLNT	5	15.15	-1	-1	-1
getorf_Tb927_11_01_v4_-_87456	Tb927_11_01_v4:532160-532207	532160	532207	-	no	15	28.38	100	MPDIFHFPCARGRYQ	0	0	-1	-1	-1
getorf_Tb927_02_v4_-_21402	Tb927_02_v4:304334-304381	304334	304381	-	no	15	25.58	100	MNIISVCRAYHLWHY	9	19.15	-1	-1	-1
getorf_Tb927_02_v4_+_6858	Tb927_02_v4:610320-610367	610320	610367	+	yes	15	24.08	100	MKLPQPYHTGERYAN	23	85.19	-1	-1	-1
getorf_Tb927_02_v4_+_3961	Tb927_02_v4:316568-316615	316568	316615	+	no	15	23.76	100	MNIISVCRAYHLWHY	6	13.95	-1	-1	-1
getorf_Tb927_10_v5_-_58704	Tb927_10_v5:1845093-1845140	1845093	1845140	-	no	15	21.5	100	MLNSCWDRSGTTKAA	29	67.44	-1	-1	-1
getorf_Tb927_10_v5_+_15509	Tb927_10_v5:1682544-1682591	1682544	1682591	+	yes	15	20.7	100	MTSLSVSDGIRMLNT	3	21.43	-1	-1	-1
getorf_Tb927_02_v4_+_6699	Tb927_02_v4:596147-596194	596147	596194	+	yes	15	18.74	100	MKLPQPYHTGERYAN	15	75	-1	-1	-1
getorf_Tb927_02_v4_+_6818	Tb927_02_v4:606779-606826	606779	606826	+	yes	15	16.2	100	MKLPQPYHTGERYAN	9	50	-1	-1	-1
getorf_Tb927_02_v4_+_6737	Tb927_02_v4:599691-599738	599691	599738	+	yes	15	15.78	100	MKLPQPYHTGERYAN	13	76.47	-1	-1	-1
getorf_Tb927_01_v4_+_3213	Tb927_01_v4:324724-324771	324724	324771	+	no	15	15.4	100	MRLLCYHSLCSIDGS	7	25.93	-1	-1	-1
getorf_Tb927_02_v4_+_6778	Tb927_02_v4:603235-603282	603235	603282	+	yes	15	15.26	100	MKLPQPYHTGERYAN	17	77.27	-1	-1	-1
getorf_Tb927_09_v4_-_57474	Tb927_09_v4:320514-320561	320514	320561	-	no	15	15	100	MPEKKAAATEHPNEW	3	15	-1	-1	-1
getorf_Tb927_02_v4_+_6899	Tb927_02_v4:613864-613911	613864	613911	+	yes	15	14.2	100	MKLPQPYHTGERYAN	16	69.57	-1	-1	-1
getorf_Tb927_03_v4_+_15755	Tb927_03_v4:1619328-1619375	1619328	1619375	+	yes	15	12.64	100	MRAFHSFVFLFKATS	1	10	-1	-1	-1
getorf_Tb927_11_01_v4_-_63197	Tb927_11_01_v4:3141478-3141525	3141478	3141525	-	no	15	11.08	100	MQVGVSHMHLVRIPL	1	5.26	-1	-1	-1
getorf_Tb927_09_v4_-_48613	Tb927_09_v4:1225881-1225928	1225881	1225928	-	no	15	10.76	100	MLYTDARLKVGLQML	1	6.67	-1	-1	-1
getorf_Tb927_10_v5_+_5638	Tb927_10_v5:617041-617088	617041	617088	+	no	15	10.72	100	MMVNFHRFMVEKDIA	4	66.67	-1	-1	-1
getorf_Tb927_01_v4_+_1424	Tb927_01_v4:149100-149147	149100	149147	+	no	15	10.64	100	MTSFVVQQCLTSETC	10	47.62	-1	-1	-1
getorf_Tb927_08_v4_+_20491	Tb927_08_v4:2226211-2226258	2226211	2226258	+	yes	15	9.48	100	MQTLQIFTFKVIRDG	7	46.67	-1	-1	-1
getorf_Tb927_05_v4_-_31073	Tb927_05_v4:20688-20735	20688	20735	-	no	15	8.98	80	MCLAFNMYSTFPKGN	3	7.89	-1	-1	-1
getorf_Tb927_10_v5_-_45149	Tb927_10_v5:3360326-3360373	3360326	3360373	-	yes	15	8.3	74	MRPASAQWTAHLRVR	6	37.5	-1	-1	-1
getorf_Tb927_02_v4_+_227	Tb927_02_v4:17631-17678	17631	17678	+	yes	15	8.06	86	MTTEIKSMRTHCDDT	0	0	-1	-1	-1
getorf_Tb927_10_v5_+_25994	Tb927_10_v5:2851542-2851589	2851542	2851589	+	no	15	7.6	100	MPLLLLPSFADITVC	1	7.14	-1	-1	-1
getorf_Tb927_10_v5_-_75599	Tb927_10_v5:51584-51631	51584	51631	-	yes	15	7.6	100	MHSTDYTPMERRNCL	6	75	-1	-1	-1
getorf_Tb927_10_v5_-_58694	Tb927_10_v5:1845640-1845687	1845640	1845687	-	no	15	7.48	100	MIQKSGVKLSYLSVR	0	0	-1	-1	-1
getorf_Tb927_04_v4_-_31040	Tb927_04_v4:7715-7762	7715	7762	-	no	15	7.44	100	MTSPIVQECLTSETC	2	14.29	-1	-1	-1
getorf_Tb927_07_v4_-_20956	Tb927_07_v4:2196560-2196607	2196560	2196607	-	yes	15	6.72	100	MTTEIKSMRTHCDGT	1	12.5	-1	-1	-1
getorf_Tb927_11_01_v4_+_12582	Tb927_11_01_v4:1366917-1366964	1366917	1366964	+	no	15	6.6	100	MWRFTGSQHAKLSLA	2	28.57	-1	-1	-1
getorf_Tb927_02_v4_-_19116	Tb927_02_v4:544502-544549	544502	544549	-	no	15	6.3	84	MRRKKKKMEKKQKEE	9	81.82	-1	-1	-1
getorf_Tb927_05_v4_-_22242	Tb927_05_v4:920143-920190	920143	920190	-	yes	15	5.96	90	MGGNDIDHHAGPITD	0	0	-1	-1	-1
getorf_Tb927_09_v4_+_24553	Tb927_09_v4:2494542-2494589	2494542	2494589	+	yes	15	5.84	82	MTTEIKRLRTHCDDT	0	0	-1	-1	-1
getorf_Tb927_10_v5_+_25805	Tb927_10_v5:2828914-2828961	2828914	2828961	+	yes	15	5.62	96	MGASQRETLGGMLWD	1	10	-1	-1	-1
getorf_Tb927_02_v4_+_3141	Tb927_02_v4:242248-242295	242248	242295	+	yes	15	5.52	92	MTTEIKSMRMHCDGT	0	0	-1	-1	-1
getorf_Tb927_04_v4_-_20185	Tb927_04_v4:1133715-1133762	1133715	1133762	-	no	15	5.52	100	MAVSWAYFHVMIIVF	4	66.67	-1	-1	-1
getorf_Tb927_01_v4_-_19109	Tb927_01_v4:177100-177147	177100	177147	-	no	15	5.5	90	MTSFVVQQCLTSETC	3	30	-1	-1	-1
getorf_Tb927_01_v4_+_2896	Tb927_01_v4:287297-287344	287297	287344	+	no	15	5.3	94	MPSVGCIVDIYYCDS	2	28.57	-1	-1	-1
getorf_Tb927_02_v4_+_3273	Tb927_02_v4:251069-251116	251069	251116	+	yes	15	5.26	100	MYEVRTEEYHLMCSF	1	20	-1	-1	-1
getorf_Tb927_10_v5_-_72664	Tb927_10_v5:356670-356717	356670	356717	-	no	15	5.08	100	MSSVNSCRNPRTKLG	0	0	-1	-1	-1
getorf_Tb927_11_01_v4_-_92200	Tb927_11_01_v4:30748-30795	30748	30795	-	no	15	4.88	86	MNRANMWFWSFPLKL	2	22.22	-1	-1	-1
getorf_Tb927_04_v4_-_19964	Tb927_04_v4:1158229-1158276	1158229	1158276	-	no	15	4.76	88	MSLLFICFTCSKKFH	5	100	-1	-1	-1
getorf_Tb927_07_v4_-_23881	Tb927_07_v4:1881272-1881319	1881272	1881319	-	no	15	4.74	80	MLKPGSHVCPERFMA	0	0	-1	-1	-1
getorf_Tb927_10_v5_-_51009	Tb927_10_v5:2700198-2700245	2700198	2700245	-	no	15	4.68	100	MRGCGPGNGERRKSM	5	71.43	-1	-1	-1
getorf_Tb927_11_01_v4_-_53417	Tb927_11_01_v4:4217751-4217798	4217751	4217798	-	yes	15	4.64	100	MYCICSAVIRAITSA	11	78.57	-1	-1	-1
getorf_Tb927_09_v4_-_56220	Tb927_09_v4:460416-460463	460416	460463	-	no	15	4.62	78	MVRSLYAGRRKKCQI	2	66.67	-1	-1	-1
getorf_Tb927_06_v4_+_315	Tb927_06_v4:23708-23755	23708	23755	+	yes	15	4.3	84	MYEVRAEEYHLMCSF	1	20	-1	-1	-1
getorf_Tb927_02_v4_-_24981	Tb927_02_v4:54660-54707	54660	54707	-	no	15	4.26	100	MYEVRTEEYHLMCSF	2	40	-1	-1	-1
getorf_Tb927_02_v4_-_25657	Tb927_02_v4:7195-7242	7195	7242	-	no	15	4.26	84	MTSLVEQECLKSETC	3	42.86	-1	-1	-1
getorf_Tb927_04_v4_+_9409	Tb927_04_v4:958205-958252	958205	958252	+	no	15	4.26	84	MAVSFGVGYVASGAW	1	20	-1	-1	-1
getorf_Tb927_11_01_v4_-_90893	Tb927_11_01_v4:170526-170573	170526	170573	-	no	15	4.26	100	MIYVLFLVLAFDICI	1	12.5	-1	-1	-1
getorf_Tb927_02_v4_-_23666	Tb927_02_v4:147771-147818	147771	147818	-	no	15	4.1	100	MTSLVEQERLTSETC	3	50	-1	-1	-1
getorf_Tb927_07_v4_-_29293	Tb927_07_v4:1309357-1309404	1309357	1309404	-	no	15	4.02	100	MQQLPLLNLLRFLED	1	25	-1	-1	-1
getorf_Tb927_02_v4_+_1674	Tb927_02_v4:130236-130283	130236	130283	+	yes	15	3.96	88	MTTEIKSMRTHCDGT	2	25	-1	-1	-1
getorf_Tb927_08_v4_+_18605	Tb927_08_v4:2013731-2013778	2013731	2013778	+	yes	15	3.36	100	MHVLLFFASPSISLP	1	16.67	-1	-1	-1
getorf_Tb927_04_v4_-_30701	Tb927_04_v4:33743-33790	33743	33790	-	yes	15	3.34	74	MYEVRTEEYHLMCSF	0	0	-1	-1	-1
getorf_Tb927_07_v4_+_7349	Tb927_07_v4:749649-749696	749649	749696	+	no	15	3.04	100	MWCIIQGVSLSLEVS	1	50	-1	-1	-1
getorf_Tb927_10_v5_+_15979	Tb927_10_v5:1733732-1733779	1733732	1733779	+	yes	15	2.94	100	MSVPDDEHSFQAARA	2	50	-1	-1	-1
getorf_Tb927_09_v4_+_22672	Tb927_09_v4:2332374-2332421	2332374	2332421	+	no	15	2.88	82	MIGNVSLIFFYKKKR	0	0	-1	-1	-1
getorf_Tb927_02_v4_+_4327	Tb927_02_v4:353207-353254	353207	353254	+	no	15	2.84	70	MYLCVCVYIYICEGI	0	0	-1	-1	-1
getorf_Tb927_07_v4_-_35550	Tb927_07_v4:611223-611270	611223	611270	-	no	15	2.84	96	MQSMTCLVLFLFSFL	1	33.33	-1	-1	-1
getorf_Tb927_01_v4_-_20260	Tb927_01_v4:84682-84729	84682	84729	-	yes	15	2.72	98	MYEVKTEEYHLMCSF	0	0	-1	-1	-1
getorf_Tb927_04_v4_-_20237	Tb927_04_v4:1129161-1129208	1129161	1129208	-	no	15	2.7	78	MAVSWAYFHVMIIVF	0	0	-1	-1	-1
getorf_Tb927_06_v4_+_103	Tb927_06_v4:9310-9357	9310	9357	+	yes	15	2.68	86	MTTEIKSMRTHCDGT	0	0	-1	-1	-1
getorf_Tb927_10_v5_-_61626	Tb927_10_v5:1531761-1531808	1531761	1531808	-	yes	15	2.64	88	MCVDPVEVRGCPSSG	2	66.67	-1	-1	-1
getorf_Tb927_02_v4_-_24106	Tb927_02_v4:114283-114330	114283	114330	-	no	15	2.62	100	MTSLVEQERLTSETC	1	25	-1	-1	-1
getorf_Tb927_01_v4_-_20037	Tb927_01_v4:102093-102140	102093	102140	-	no	15	2.58	72	MTSLVEQECLKSETR	1	25	-1	-1	-1
getorf_Tb927_03_v4_+_1601	Tb927_03_v4:140332-140379	140332	140379	+	no	15	2.52	70	MPTSEVVALLALLLS	0	0	-1	-1	-1
getorf_Tb927_11_01_v4_-_60557	Tb927_11_01_v4:3426231-3426278	3426231	3426278	-	no	15	2.46	86	MCVWPAPSCLALLLV	1	20	-1	-1	-1
getorf_Tb927_10_v5_-_65768	Tb927_10_v5:1084667-1084714	1084667	1084714	-	no	15	2.42	100	MIASLELQASRGLGG	2	50	-1	-1	-1
getorf_Tb927_04_v4_-_19039	Tb927_04_v4:1254714-1254761	1254714	1254761	-	no	15	2.4	80	MLLMSSTTSPVYAIV	0	0	-1	-1	-1
getorf_Tb927_07_v4_+_1459	Tb927_07_v4:139957-140004	139957	140004	+	no	15	2.38	100	MKNNSKTKKKKKQKQ	0	0	-1	-1	-1
getorf_Tb927_06_v4_-_32188	Tb927_06_v4:27549-27596	27549	27596	-	no	15	2.34	94	MVRRSETSRRMQTVC	1	33.33	-1	-1	-1
getorf_Tb927_09_v4_-_38257	Tb927_09_v4:2283793-2283840	2283793	2283840	-	no	15	2.28	80	MSRKGKMKNFPLSMK	2	40	-1	-1	-1
getorf_Tb927_10_v5_+_5397	Tb927_10_v5:591123-591170	591123	591170	+	no	15	2.28	92	MHDREHQGDTFCICK	0	0	-1	-1	-1
getorf_Tb927_03_v4_-_26353	Tb927_03_v4:580306-580353	580306	580353	-	no	15	2.2	100	MRLFDSSLSEMFFFV	0	0	-1	-1	-1
getorf_Tb927_07_v4_+_555	Tb927_07_v4:53539-53586	53539	53586	+	yes	15	2.08	82	MLQCVAKKKRGRGGI	4	50	-1	-1	-1
getorf_Tb927_07_v4_+_3365	Tb927_07_v4:347321-347368	347321	347368	+	no	15	2.04	98	MWELRCRDPSAATRI	1	33.33	-1	-1	-1
getorf_Tb927_07_v4_+_554	Tb927_07_v4:53482-53526	53482	53526	+	yes	14	125.19	100	MIDNFQVICAVSWL	35	17.77	-1	-1	-1
getorf_Tb927_07_v4_+_12690	Tb927_07_v4:1340218-1340262	1340218	1340262	+	no	14	95.62	100	MFVCCCGSASHRWF	17	12.06	-1	-1	-1
getorf_Tb927_10_v5_-_58418	Tb927_10_v5:1880112-1880156	1880112	1880156	-	yes	14	94.83	100	MGCATPGVVPFLQS	22	22	-1	-1	-1
getorf_Tb927_09_v4_+_17138	Tb927_09_v4:1742492-1742536	1742492	1742536	+	yes	14	75	80.85	MVLLLACDGGVTSL	10	23.81	-1	-1	-1
getorf_Tb927_02_v4_-_20150	Tb927_02_v4:425185-425229	425185	425229	-	no	14	60.77	100	MVVDLKPKLFTEED	72	77.42	-1	-1	-1
getorf_Tb927_10_v5_-_45506	Tb927_10_v5:3320282-3320326	3320282	3320326	-	yes	14	58.79	100	MGCFFSWNRPGTLV	15	12.1	-1	-1	-1
getorf_Tb927_10_v5_+_34057	Tb927_10_v5:3731317-3731361	3731317	3731361	+	no	14	53.85	100	MPQPLTTSSKRQKP	23	41.82	-1	-1	-1
getorf_Tb927_10_v5_-_42849	Tb927_10_v5:3619071-3619115	3619071	3619115	-	no	14	53.68	100	MNKDSFVLDRRWSV	30	46.15	-1	-1	-1
getorf_Tb927_05_v4_-_29800	Tb927_05_v4:139008-139052	139008	139052	-	no	14	51.55	100	MPSFICLTESHLGA	3	15	-1	-1	-1
getorf_Tb927_10_v5_-_61239	Tb927_10_v5:1575679-1575723	1575679	1575723	-	no	14	41.11	100	MCMYISHLRDHNSA	1	3.23	-1	-1	-1
getorf_Tb927_03_v4_+_14053	Tb927_03_v4:1440206-1440250	1440206	1440250	+	yes	14	37.66	89.36	MAVQWFPPLSFFLF	3	9.68	-1	-1	-1
getorf_Tb927_11_01_v4_+_14957	Tb927_11_01_v4:1635453-1635497	1635453	1635497	+	no	14	27.53	100	MIMCTVRMHTHLAS	8	40	-1	-1	-1
getorf_Tb927_07_v4_-_23880	Tb927_07_v4:1881319-1881363	1881319	1881363	-	yes	14	27.26	100	MGDPWLVACFGSFL	4	23.53	-1	-1	-1
getorf_Tb927_09_v4_-_48070	Tb927_09_v4:1267162-1267206	1267162	1267206	-	yes	14	27.02	100	MLVLLPANARTYGG	9	21.43	-1	-1	-1
getorf_Tb927_10_v5_-_45131	Tb927_10_v5:3361537-3361581	3361537	3361581	-	no	14	26.09	78.72	MQRHSEAKRPLKRR	54	57.45	-1	-1	-1
getorf_Tb927_11_01_v4_-_74006	Tb927_11_01_v4:1996886-1996930	1996886	1996930	-	no	14	25.83	100	MCLNLFISLKHNLF	0	0	-1	-1	-1
getorf_Tb927_10_v5_+_33462	Tb927_10_v5:3658034-3658078	3658034	3658078	+	no	14	24.53	100	MLAFGSGRRVESLH	0	0	-1	-1	-1
getorf_Tb927_10_v5_+_11397	Tb927_10_v5:1243575-1243619	1243575	1243619	+	no	14	23.19	100	MSVFVSRFLCMCVR	9	19.15	-1	-1	-1
getorf_Tb927_08_v4_+_18609	Tb927_08_v4:2014139-2014183	2014139	2014183	+	yes	14	21.7	100	MVALQLGLVTASVA	0	0	-1	-1	-1
getorf_Tb927_11_01_v4_-_78463	Tb927_11_01_v4:1502027-1502071	1502027	1502071	-	yes	14	21.45	100	MNKEKKKKKTKQNH	9	39.13	-1	-1	-1
getorf_Tb927_07_v4_-_35207	Tb927_07_v4:650096-650140	650096	650140	-	yes	14	21.09	100	MNMNVCVCVCSGKL	11	55	-1	-1	-1
getorf_Tb927_08_v4_+_18965	Tb927_08_v4:2055942-2055986	2055942	2055986	+	yes	14	20.74	100	MGNLCVLIPVKLRW	6	40	-1	-1	-1
getorf_Tb927_09_v4_+_7440	Tb927_09_v4:719199-719243	719199	719243	+	no	14	16.96	80.85	MCVQMVMPFHHLPQ	9	31.03	-1	-1	-1
getorf_Tb927_11_01_v4_+_9393	Tb927_11_01_v4:1018369-1018413	1018369	1018413	+	no	14	16.64	97.87	MEGRLSFTLLLSLC	6	20	-1	-1	-1
getorf_Tb927_09_v4_+_7514	Tb927_09_v4:725686-725730	725686	725730	+	no	14	15.77	80.85	MCVQMVMPFHHLPQ	5	17.24	-1	-1	-1
getorf_Tb927_10_v5_-_61636	Tb927_10_v5:1530557-1530601	1530557	1530601	-	no	14	15.6	100	MVDDTLQHSSFVSC	4	20	-1	-1	-1
getorf_Tb927_02_v4_+_10807	Tb927_02_v4:1020997-1021041	1020997	1021041	+	yes	14	13.04	100	MYVRLVTSSSVCTR	8	47.06	-1	-1	-1
getorf_Tb927_10_v5_+_15559	Tb927_10_v5:1688978-1689022	1688978	1689022	+	no	14	12.47	91.49	MRAHLSARTRKQGV	16	100	-1	-1	-1
getorf_Tb927_09_v4_-_49064	Tb927_09_v4:1174380-1174424	1174380	1174424	-	no	14	12.32	100	MNMNTYAYVKHINK	0	0	-1	-1	-1
getorf_Tb927_02_v4_-_22051	Tb927_02_v4:266125-266169	266125	266169	-	yes	14	12.15	95.74	MLYIVLLFSNMYVC	5	21.74	-1	-1	-1
getorf_Tb927_04_v4_-_31131	Tb927_04_v4:1103-1147	1103	1147	-	yes	14	11.43	100	MGNNNNRTCTHLQL	14	56	-1	-1	-1
getorf_Tb927_07_v4_-_25239	Tb927_07_v4:1721841-1721885	1721841	1721885	-	no	14	10.94	97.87	MCLRLLLIFCIFEA	6	33.33	-1	-1	-1
getorf_Tb927_02_v4_-_21819	Tb927_02_v4:284462-284506	284462	284506	-	yes	14	10.19	74.47	MLYIVLLFSNMYVC	3	15	-1	-1	-1
getorf_Tb927_10_v5_+_20603	Tb927_10_v5:2238566-2238610	2238566	2238610	+	no	14	9.72	74.47	MAFVALIKSWVEGA	0	0	-1	-1	-1
getorf_Tb927_05_v4_+_2458	Tb927_05_v4:221687-221731	221687	221731	+	yes	14	9.19	100	MCTGGYLHHGHAAG	3	23.08	-1	-1	-1
getorf_Tb927_06_v4_+_7623	Tb927_06_v4:711451-711495	711451	711495	+	yes	14	8.55	100	MYGAFLMYWTDPRR	21	84	-1	-1	-1
getorf_Tb927_04_v4_-_18926	Tb927_04_v4:1270207-1270251	1270207	1270251	-	yes	14	7.66	82.98	MKVQQKKKFSLYVP	5	100	-1	-1	-1
getorf_Tb927_08_v4_+_21895	Tb927_08_v4:2378612-2378656	2378612	2378656	+	no	14	7.49	78.72	MKVPMFYYYFCLFS	0	0	-1	-1	-1
getorf_Tb927_10_v5_-_44762	Tb927_10_v5:3403345-3403389	3403345	3403389	-	no	14	7.32	76.6	MYMHTHICGFTCIC	0	0	-1	-1	-1
getorf_Tb927_10_v5_-_72934	Tb927_10_v5:324107-324151	324107	324151	-	no	14	7.32	89.36	MEELQSSICITVFF	1	9.09	-1	-1	-1
getorf_Tb927_08_v4_+_13589	Tb927_08_v4:1449874-1449918	1449874	1449918	+	no	14	7.04	100	MVLKAVVGGVCVHV	1	8.33	-1	-1	-1
getorf_Tb927_06_v4_+_8478	Tb927_06_v4:797228-797272	797228	797272	+	yes	14	6.96	100	MKPKWNRVCTNIQT	0	0	-1	-1	-1
getorf_Tb927_01_v4_+_1195	Tb927_01_v4:129456-129500	129456	129500	+	yes	14	6.43	100	MKSVIIPEKCSSNC	5	71.43	-1	-1	-1
getorf_Tb927_10_v5_-_43834	Tb927_10_v5:3510500-3510544	3510500	3510544	-	no	14	6.26	100	MLLLFPFLCECCDL	3	30	-1	-1	-1
getorf_Tb927_10_v5_+_12322	Tb927_10_v5:1347480-1347524	1347480	1347524	+	no	14	6.19	70.21	MIWVAIRLPHCDLW	1	100	-1	-1	-1
getorf_Tb927_10_v5_-_73200	Tb927_10_v5:290705-290749	290705	290749	-	no	14	5.98	93.62	MSSRGFIFCFVSLA	0	0	-1	-1	-1
getorf_Tb927_07_v4_+_18094	Tb927_07_v4:1927719-1927763	1927719	1927763	+	yes	14	5.77	89.36	MSAIVCSVVHEKMQ	0	0	-1	-1	-1
getorf_Tb927_11_01_v4_+_10632	Tb927_11_01_v4:1151220-1151264	1151220	1151264	+	no	14	5.51	74.47	MRKKKKKEKASLHL	1	10	-1	-1	-1
getorf_Tb927_04_v4_+_14731	Tb927_04_v4:1475208-1475252	1475208	1475252	+	no	14	4.83	91.49	MRRLEMVAVLPILR	0	0	-1	-1	-1
getorf_Tb927_11_01_v4_-_87587	Tb927_11_01_v4:517412-517456	517412	517456	-	yes	14	4.83	100	MRCWCRSVAKSISS	3	33.33	-1	-1	-1
getorf_Tb927_10_v5_-_52488	Tb927_10_v5:2517728-2517772	2517728	2517772	-	yes	14	4.7	100	MIPSSPTVVHHHVC	0	0	-1	-1	-1
getorf_Tb927_11_01_v4_-_87438	Tb927_11_01_v4:533661-533705	533661	533705	-	no	14	4.7	97.87	MRCWCRSVAKSISS	1	33.33	-1	-1	-1
getorf_Tb927_06_v4_-_21956	Tb927_06_v4:1060467-1060511	1060467	1060511	-	yes	14	4.6	95.74	MCVCVFAVSHIKWS	1	11.11	-1	-1	-1
getorf_Tb927_11_01_v4_-_87589	Tb927_11_01_v4:517368-517412	517368	517412	-	yes	14	4.6	91.49	MCGYFNCLCMVVVQ	0	0	-1	-1	-1
getorf_Tb927_11_01_v4_-_87451	Tb927_11_01_v4:532363-532407	532363	532407	-	yes	14	4.3	100	MRCWCRSVAKSISS	4	57.14	-1	-1	-1
getorf_Tb927_03_v4_+_8622	Tb927_03_v4:883521-883565	883521	883565	+	no	14	3.87	82.98	MCGYYESTITPHTH	0	0	-1	-1	-1
getorf_Tb927_07_v4_-_32860	Tb927_07_v4:914833-914877	914833	914877	-	yes	14	3.87	100	MCAIYLSLVHGIIY	0	0	-1	-1	-1
getorf_Tb927_10_v5_-_44486	Tb927_10_v5:3433820-3433864	3433820	3433864	-	yes	14	3.87	76.6	MFSIRASTEIFFSG	0	0	-1	-1	-1
getorf_Tb927_08_v4_+_15204	Tb927_08_v4:1632223-1632267	1632223	1632267	+	no	14	3.57	100	MMSGRTYLQVNLTV	0	0	-1	-1	-1
getorf_Tb927_04_v4_+_5845	Tb927_04_v4:561133-561177	561133	561177	+	no	14	3.55	85.11	MWSQVRRPIALAIK	0	0	-1	-1	-1
getorf_Tb927_10_v5_-_47218	Tb927_10_v5:3119887-3119931	3119887	3119931	-	no	14	3.47	82.98	MPCVCVCVCVCTGL	2	33.33	-1	-1	-1
getorf_Tb927_03_v4_+_15329	Tb927_03_v4:1582892-1582936	1582892	1582936	+	no	14	3.36	100	MRATNLKLRNDISC	0	0	-1	-1	-1
getorf_Tb927_02_v4_+_4366	Tb927_02_v4:357184-357228	357184	357228	+	no	14	3.23	100	MVWLMLSPRHVELS	0	0	-1	-1	-1
getorf_Tb927_10_v5_-_64576	Tb927_10_v5:1215637-1215681	1215637	1215681	-	no	14	3.21	100	MCTAPRTCFVVSWW	1	16.67	-1	-1	-1
getorf_Tb927_10_v5_-_44990	Tb927_10_v5:3376566-3376610	3376566	3376610	-	no	14	3.15	74.47	MLRLGLLTFCVCIV	0	0	-1	-1	-1
getorf_Tb927_10_v5_-_60805	Tb927_10_v5:1625540-1625584	1625540	1625584	-	no	14	3.06	95.74	MKKTNNPSPVYPMC	0	0	-1	-1	-1
getorf_Tb927_06_v4_-_28182	Tb927_06_v4:416931-416975	416931	416975	-	yes	14	2.96	85.11	MCIAECAALRYSEC	2	33.33	-1	-1	-1
getorf_Tb927_04_v4_+_8004	Tb927_04_v4:808276-808320	808276	808320	+	no	14	2.89	95.74	MNGVHSSTNSGGSK	2	100	-1	-1	-1
getorf_Tb927_11_01_v4_-_63168	Tb927_11_01_v4:3143170-3143214	3143170	3143214	-	no	14	2.83	100	MLNSFIVLDEYTCR	0	0	-1	-1	-1
getorf_Tb927_05_v4_+_2465	Tb927_05_v4:222753-222797	222753	222797	+	no	14	2.81	91.49	MLLCHSKQFVVYTC	0	0	-1	-1	-1
getorf_Tb927_06_v4_-_26242	Tb927_06_v4:620920-620964	620920	620964	-	no	14	2.79	80.85	MLAFTSLLVLVGGT	0	0	-1	-1	-1
getorf_Tb927_10_v5_-_66721	Tb927_10_v5:973383-973427	973383	973427	-	no	14	2.66	91.49	MQYVNIYIYIYIFL	1	33.33	-1	-1	-1
getorf_Tb927_10_v5_+_11399	Tb927_10_v5:1243780-1243824	1243780	1243824	+	no	14	2.57	93.62	MVPRLLHPLRMWAN	0	0	-1	-1	-1
getorf_Tb927_11_01_v4_+_16852	Tb927_11_01_v4:1836968-1837012	1836968	1837012	+	no	14	2.57	85.11	MMERKQKKKKKRKI	0	0	-1	-1	-1
getorf_Tb927_10_v5_-_45631	Tb927_10_v5:3305792-3305836	3305792	3305836	-	no	14	2.51	74.47	MFLRILSLWSFEVD	6	85.71	-1	-1	-1
getorf_Tb927_09_v4_-_47727	Tb927_09_v4:1303046-1303090	1303046	1303090	-	no	14	2.36	85.11	MLTDGVGEGGVRTQ	0	0	-1	-1	-1
getorf_Tb927_05_v4_-_21018	Tb927_05_v4:1062968-1063012	1062968	1063012	-	no	14	2.32	70.21	MPPHGGGVGGERRK	2	100	-1	-1	-1
getorf_Tb927_01_v4_+_5141	Tb927_01_v4:527626-527670	527626	527670	+	no	14	2.3	76.6	MFTVSLFQSNWRSY	0	0	-1	-1	-1
getorf_Tb927_02_v4_-_16963	Tb927_02_v4:783142-783186	783142	783186	-	no	14	2.3	74.47	MCGCLLTYAYVNIR	2	50	-1	-1	-1
getorf_Tb927_02_v4_-_22016	Tb927_02_v4:269090-269134	269090	269134	-	yes	14	2.21	87.23	MMCSEYISLLRVPS	2	66.67	-1	-1	-1
getorf_Tb927_06_v4_-_28223	Tb927_06_v4:411642-411686	411642	411686	-	yes	14	2.04	100	MCIAECAALRYSEC	1	25	-1	-1	-1
getorf_Tb927_10_v5_+_7279	Tb927_10_v5:805129-805173	805129	805173	+	no	14	2	82.98	MLHTFLTMRTRQLV	0	0	-1	-1	-1
getorf_Tb927_09_v4_-_32626	Tb927_09_v4:2809072-2809113	2809072	2809113	-	yes	13	3235.57	75	MWDRKIIQQNKDE	4	44.44	-1	-1	-1
getorf_Tb927_06_v4_-_31863	Tb927_06_v4:53306-53347	53306	53347	-	yes	13	3219.59	100	MWDRKIIQQNKNE	8	42.11	-1	-1	-1
getorf_Tb927_02_v4_+_4586	Tb927_02_v4:375160-375201	375160	375201	+	no	13	729.61	100	MWDRKIIQQDKNE	2	33.33	-1	-1	-1
getorf_Tb927_03_v4_+_9210	Tb927_03_v4:926422-926463	926422	926463	+	no	13	728.61	72.73	MWDRKIIQQNKNE	2	66.67	-1	-1	-1
getorf_Tb927_03_v4_+_8979	Tb927_03_v4:908060-908101	908060	908101	+	no	13	724.8	77.27	MWDRKIIQQNKNE	2	40	-1	-1	-1
getorf_Tb927_03_v4_+_9665	Tb927_03_v4:963151-963192	963151	963192	+	no	13	707.3	86.36	MWDRKIIQQNKNE	1	50	-1	-1	-1
getorf_Tb927_02_v4_-_21853	Tb927_02_v4:281643-281684	281643	281684	-	no	13	457.16	97.73	MWDRKIIQQDKNE	5	38.46	-1	-1	-1
getorf_Tb927_02_v4_-_22085	Tb927_02_v4:263304-263345	263304	263345	-	yes	13	449.43	70.45	MWDRKIIQQDKNE	7	41.18	-1	-1	-1
getorf_Tb927_10_v5_+_22393	Tb927_10_v5:2441361-2441402	2441361	2441402	+	yes	13	189.73	100	MPVLLAPSCYGAC	51	18.41	-1	-1	-1
getorf_Tb927_10_v5_+_12130	Tb927_10_v5:1323455-1323496	1323455	1323496	+	no	13	189.3	100	MVNWCSTSVSSRG	84	28.97	-1	-1	-1
getorf_Tb927_10_v5_+_15069	Tb927_10_v5:1635606-1635647	1635606	1635647	+	no	13	112.93	100	MCSVTDSCCWMFR	14	11.57	-1	-1	-1
getorf_Tb927_11_01_v4_+_9540	Tb927_11_01_v4:1034257-1034298	1034257	1034298	+	yes	13	103.41	100	MILSHGGVATDFA	46	32.62	-1	-1	-1
getorf_Tb927_05_v4_-_29138	Tb927_05_v4:205342-205383	205342	205383	-	no	13	82.57	100	MMHIFFVEENSFK	0	0	-1	-1	-1
getorf_Tb927_10_v5_+_7266	Tb927_10_v5:804047-804088	804047	804088	+	no	13	53.39	100	MHCGRIRRWMVVT	30	58.82	-1	-1	-1
getorf_Tb927_03_v4_-_27117	Tb927_03_v4:490632-490673	490632	490673	-	no	13	51.86	100	MFTCGLYYYDRNL	4	10	-1	-1	-1
getorf_Tb927_03_v4_+_3661	Tb927_03_v4:366880-366921	366880	366921	+	no	13	43.77	86.36	MCCHLPRKNLRSI	47	65.28	-1	-1	-1
getorf_Tb927_06_v4_+_7485	Tb927_06_v4:693356-693397	693356	693397	+	no	13	36.61	100	MRRCQMAVTYLLW	7	17.07	-1	-1	-1
getorf_Tb927_10_v5_+_6776	Tb927_10_v5:745814-745855	745814	745855	+	no	13	30.91	95.45	MDIHSVICLVWDK	1	50	-1	-1	-1
getorf_Tb927_11_01_v4_-_55098	Tb927_11_01_v4:4019365-4019406	4019365	4019406	-	yes	13	30.34	100	MWTSLCYGQQRVA	7	16.67	-1	-1	-1
getorf_Tb927_11_03_v4_+_561	Tb927_11_03_v4:49624-49665	49624	49665	+	no	13	28.82	84.09	MKGGQSRVFTNRC	40	86.96	-1	-1	-1
getorf_Tb927_08_v4_+_9210	Tb927_08_v4:983406-983447	983406	983447	+	no	13	26.14	100	MSSCVSYLLFHFI	10	17.24	-1	-1	-1
getorf_Tb927_05_v4_+_12956	Tb927_05_v4:1352201-1352242	1352201	1352242	+	yes	13	24.8	100	MYLHNVPSGSKVR	9	45	-1	-1	-1
getorf_Tb927_10_v5_+_12661	Tb927_10_v5:1387674-1387715	1387674	1387715	+	no	13	23.07	100	MKLQLTHELYHGT	6	23.08	-1	-1	-1
getorf_Tb927_05_v4_+_12884	Tb927_05_v4:1345666-1345707	1345666	1345707	+	yes	13	22.59	100	MYLHNVPSGSKVR	1	11.11	-1	-1	-1
getorf_Tb927_11_01_v4_+_18973	Tb927_11_01_v4:2062728-2062769	2062728	2062769	+	yes	13	21.73	100	MRLRKASVRTAVT	11	39.29	-1	-1	-1
getorf_Tb927_09_v4_+_17519	Tb927_09_v4:1783847-1783888	1783847	1783888	+	no	13	21.36	100	MCAFPLSDARYFS	5	55.56	-1	-1	-1
getorf_Tb927_04_v4_-_27948	Tb927_04_v4:315761-315802	315761	315802	-	yes	13	20.82	100	MCCKVSWTFVGEV	4	13.79	-1	-1	-1
getorf_Tb927_10_v5_+_26705	Tb927_10_v5:2933284-2933325	2933284	2933325	+	no	13	20	100	MCVDDGQETDFSA	4	22.22	-1	-1	-1
getorf_Tb927_10_v5_-_43926	Tb927_10_v5:3498499-3498540	3498499	3498540	-	no	13	18.82	100	MLPNSDDVSILHY	4	16.67	-1	-1	-1
getorf_Tb927_11_01_v4_-_51418	Tb927_11_01_v4:4446643-4446684	4446643	4446684	-	yes	13	14.59	95.45	MHGATIPRSVPKH	4	36.36	-1	-1	-1
getorf_Tb927_11_01_v4_-_85604	Tb927_11_01_v4:733066-733107	733066	733107	-	yes	13	14.18	100	MAVSRKVHCFLYE	1	14.29	-1	-1	-1
getorf_Tb927_03_v4_-_29848	Tb927_03_v4:203055-203096	203055	203096	-	yes	13	13.41	100	MFSPIICTTQAEL	0	0	-1	-1	-1
getorf_Tb927_03_v4_+_3474	Tb927_03_v4:344055-344096	344055	344096	+	no	13	13.36	100	MASSQHCEADKET	3	27.27	-1	-1	-1
getorf_Tb927_10_v5_-_44723	Tb927_10_v5:3407040-3407081	3407040	3407081	-	no	13	13.36	75	MVARTVTVFLCSE	3	10.34	-1	-1	-1
getorf_Tb927_01_v4_+_5585	Tb927_01_v4:575695-575736	575695	575736	+	yes	13	13.27	100	MYWGPCLSLRDYV	8	33.33	-1	-1	-1
getorf_Tb927_01_v4_+_5641	Tb927_01_v4:582979-583020	582979	583020	+	yes	13	12.75	100	MYWGPCLSLRDYV	5	22.73	-1	-1	-1
getorf_Tb927_11_01_v4_-_51416	Tb927_11_01_v4:4446827-4446868	4446827	4446868	-	yes	13	12.7	100	MTLLHLSLATPWR	17	62.96	-1	-1	-1
getorf_Tb927_10_v5_-_46905	Tb927_10_v5:3159867-3159908	3159867	3159908	-	no	13	12.55	95.45	MIALFHNREGDGG	8	36.36	-1	-1	-1
getorf_Tb927_01_v4_+_5557	Tb927_01_v4:572053-572094	572053	572094	+	yes	13	12.45	100	MYWGPCLSLRDYV	2	7.41	-1	-1	-1
getorf_Tb927_10_v5_-_52542	Tb927_10_v5:2511471-2511512	2511471	2511512	-	no	13	12.2	100	MALSEGDSMRLRN	1	5.26	-1	-1	-1
getorf_Tb927_01_v4_+_5613	Tb927_01_v4:579337-579378	579337	579378	+	yes	13	12.18	100	MYWGPCLSLRDYV	4	17.39	-1	-1	-1
getorf_Tb927_09_v4_+_2073	Tb927_09_v4:180984-181025	180984	181025	+	no	13	10.55	100	MRKICLLLRISAV	2	18.18	-1	-1	-1
getorf_Tb927_05_v4_-_29352	Tb927_05_v4:186941-186982	186941	186982	-	no	13	10.43	100	MRKQTPFNTRTLR	5	27.78	-1	-1	-1
getorf_Tb927_05_v4_-_30062	Tb927_05_v4:114930-114971	114930	114971	-	no	13	10.43	100	MTLHSFFLREGTN	1	33.33	-1	-1	-1
getorf_Tb927_09_v4_-_56133	Tb927_09_v4:466160-466201	466160	466201	-	no	13	9.8	100	MSVVATEHSLAPQ	0	0	-1	-1	-1
getorf_Tb927_05_v4_+_10661	Tb927_05_v4:1118384-1118425	1118384	1118425	+	no	13	8.82	100	MVHGPYEIYATPV	4	44.44	-1	-1	-1
getorf_Tb927_05_v4_+_13033	Tb927_05_v4:1360293-1360334	1360293	1360334	+	yes	13	8.82	86.36	MEGTLKRKRKCLN	24	96	-1	-1	-1
getorf_Tb927_10_v5_-_61578	Tb927_10_v5:1537135-1537176	1537135	1537176	-	yes	13	8.18	100	MTAFFLRIAVSAL	2	28.57	-1	-1	-1
getorf_Tb927_09_v4_-_48561	Tb927_09_v4:1232050-1232091	1232050	1232091	-	no	13	7.55	100	MYIFCACRGYEGG	0	0	-1	-1	-1
getorf_Tb927_08_v4_-_43125	Tb927_08_v4:346739-346780	346739	346780	-	no	13	7.41	100	MVMPYTLVVPSCV	1	8.33	-1	-1	-1
getorf_Tb927_10_v5_-_58708	Tb927_10_v5:1844842-1844883	1844842	1844883	-	no	13	7.2	100	MSYKWAFHLICSS	8	100	-1	-1	-1
getorf_Tb927_03_v4_+_2493	Tb927_03_v4:233100-233141	233100	233141	+	yes	13	7.11	100	MRGSKEVLPSAST	2	40	-1	-1	-1
getorf_Tb927_08_v4_+_21996	Tb927_08_v4:2387854-2387895	2387854	2387895	+	no	13	6.09	100	MVRSQRTISMRNF	0	0	-1	-1	-1
getorf_Tb927_04_v4_-_17577	Tb927_04_v4:1424851-1424892	1424851	1424892	-	no	13	5.98	100	MMLSDVDVYRTCG	1	11.11	-1	-1	-1
getorf_Tb927_07_v4_+_3026	Tb927_07_v4:306542-306583	306542	306583	+	no	13	5.45	100	MSNAFFDMFTRVS	1	50	-1	-1	-1
getorf_Tb927_05_v4_+_13265	Tb927_05_v4:1378113-1378154	1378113	1378154	+	no	13	5.34	100	MKSNYITLTKFSI	4	36.36	-1	-1	-1
getorf_Tb927_08_v4_-_25503	Tb927_08_v4:2233044-2233085	2233044	2233085	-	no	13	5.23	100	MLHCNTVFAQTHV	4	44.44	-1	-1	-1
getorf_Tb927_10_v5_+_36205	Tb927_10_v5:3986510-3986551	3986510	3986551	+	no	13	5.18	90.91	MFVGMYFGAPCRD	4	57.14	-1	-1	-1
getorf_Tb927_11_01_v4_+_41210	Tb927_11_01_v4:4500671-4500712	4500671	4500712	+	no	13	5	100	MFVGMYFGAPYRD	4	57.14	-1	-1	-1
getorf_Tb927_05_v4_-_29881	Tb927_05_v4:132367-132408	132367	132408	-	no	13	4.8	72.73	MSPCTENIRFVTL	0	0	-1	-1	-1
getorf_Tb927_10_v5_-_61039	Tb927_10_v5:1600196-1600237	1600196	1600237	-	no	13	4.52	100	MMLLIMWQCVGGT	7	58.33	-1	-1	-1
getorf_Tb927_11_01_v4_+_6077	Tb927_11_01_v4:647420-647461	647420	647461	+	no	13	4.34	100	MDVRPKEFRRALK	0	0	-1	-1	-1
getorf_Tb927_05_v4_-_21823	Tb927_05_v4:965705-965746	965705	965746	-	no	13	4.16	77.27	MSSAVGINERHLN	1	50	-1	-1	-1
getorf_Tb927_11_01_v4_+_20407	Tb927_11_01_v4:2212291-2212332	2212291	2212332	+	no	13	4.16	100	MARRTCPSLSFRL	0	0	-1	-1	-1
getorf_Tb927_03_v4_+_9641	Tb927_03_v4:961096-961137	961096	961137	+	yes	13	4.14	79.55	MFVRMYFGAPYRD	2	100	-1	-1	-1
getorf_Tb927_01_v4_-_13553	Tb927_01_v4:740649-740690	740649	740690	-	no	13	4.09	70.45	MTGQITAFFFFCE	0	0	-1	-1	-1
getorf_Tb927_05_v4_-_30522	Tb927_05_v4:74310-74351	74310	74351	-	no	13	3.98	81.82	MSSWFVSLLISQV	3	75	-1	-1	-1
getorf_Tb927_10_v5_-_72822	Tb927_10_v5:337032-337073	337032	337073	-	no	13	3.7	100	MKVARSTCSLVSP	0	0	-1	-1	-1
getorf_Tb927_04_v4_-_18766	Tb927_04_v4:1285031-1285072	1285031	1285072	-	no	13	3.27	79.55	MIDWVKKEKIRRA	5	55.56	-1	-1	-1
getorf_Tb927_10_v5_-_47901	Tb927_10_v5:3043682-3043723	3043682	3043723	-	no	13	3.25	81.82	MSVWVGAISQLPN	0	0	-1	-1	-1
getorf_Tb927_11_01_v4_+_43180	Tb927_11_01_v4:4696642-4696683	4696642	4696683	+	yes	13	3.07	90.91	MSVTSPPRNIFNS	0	0	-1	-1	-1
getorf_Tb927_02_v4_-_25663	Tb927_02_v4:6608-6649	6608	6649	-	yes	13	2.86	100	MCKYIYIYILFVL	0	0	-1	-1	-1
getorf_Tb927_02_v4_-_23089	Tb927_02_v4:190070-190111	190070	190111	-	no	13	2.84	81.82	MSSRCHGREIVTE	0	0	-1	-1	-1
getorf_Tb927_08_v4_+_22789	Tb927_08_v4:2469128-2469169	2469128	2469169	+	no	13	2.75	100	MCVCVLIYIYIYV	0	0	-1	-1	-1
getorf_Tb927_10_v5_+_5910	Tb927_10_v5:643435-643476	643435	643476	+	no	13	2.45	100	MVYGCSMRVVLAT	0	0	-1	-1	-1
getorf_Tb927_10_v5_+_36200	Tb927_10_v5:3986330-3986371	3986330	3986371	+	no	13	2.43	79.55	MYIHNIYVCGFVC	2	50	-1	-1	-1
getorf_Tb927_11_01_v4_-_81099	Tb927_11_01_v4:1229538-1229579	1229538	1229579	-	no	13	2.34	90.91	MFCYFKHYFSNRY	0	0	-1	-1	-1
getorf_Tb927_07_v4_+_556	Tb927_07_v4:53603-53644	53603	53644	+	yes	13	2.27	84.09	MDSHVFPPSFGSG	0	0	-1	-1	-1
getorf_Tb927_01_v4_+_1435	Tb927_01_v4:149949-149990	149949	149990	+	no	13	2.16	100	MICLFVYLWKIVS	2	50	-1	-1	-1
getorf_Tb927_08_v4_-_25501	Tb927_08_v4:2233251-2233292	2233251	2233292	-	yes	13	2.16	90.91	MLHCNTVFAQTHV	3	100	-1	-1	-1
getorf_Tb927_06_v4_+_9152	Tb927_06_v4:867403-867444	867403	867444	+	no	13	2.14	100	MEGLKKKIKKERI	1	33.33	-1	-1	-1
getorf_Tb927_05_v4_-_31036	Tb927_05_v4:23490-23531	23490	23531	-	no	13	2.02	72.73	MLTRLRSTLFPKT	0	0	-1	-1	-1
getorf_Tb927_10_v5_-_57546	Tb927_10_v5:1980452-1980493	1980452	1980493	-	no	13	2	72.73	MVNTKCECDGRND	1	33.33	-1	-1	-1
getorf_Tb927_10_v5_-_45508	Tb927_10_v5:3320169-3320207	3320169	3320207	-	no	12	89.02	100	MPLHHPSHGHRG	64	74.42	-1	-1	-1
getorf_Tb927_05_v4_-_29799	Tb927_05_v4:139027-139065	139027	139065	-	yes	12	82.73	100	MLHMHAQFYLFN	3	3.33	-1	-1	-1
getorf_Tb927_10_v5_+_25742	Tb927_10_v5:2820966-2821004	2820966	2821004	+	no	12	81	100	MRMVMNPSQLHG	79	56.83	-1	-1	-1
getorf_Tb927_04_v4_+_6084	Tb927_04_v4:587575-587613	587575	587613	+	yes	12	76.07	100	MKGVLRVRSAPR	30	29.7	-1	-1	-1
getorf_Tb927_05_v4_-_30060	Tb927_05_v4:115077-115115	115077	115115	-	no	12	60.98	100	MVTATYSLEKLI	2	5.26	-1	-1	-1
getorf_Tb927_11_01_v4_-_60827	Tb927_11_01_v4:3394822-3394860	3394822	3394860	-	no	12	57.61	100	MLMVLRQHWRRN	15	45.45	-1	-1	-1
getorf_Tb927_10_v5_+_22499	Tb927_10_v5:2453550-2453588	2453550	2453588	+	no	12	57.54	100	MGAASLATEKVI	3	10.34	-1	-1	-1
getorf_Tb927_03_v4_+_6110	Tb927_03_v4:622457-622495	622457	622495	+	yes	12	42.71	100	MPKPANPKLSAK	22	70.97	-1	-1	-1
getorf_Tb927_11_02_v4_-_2550	Tb927_11_02_v4:276239-276277	276239	276277	-	yes	12	37.07	100	MMLRNRLEHCGC	7	43.75	-1	-1	-1
getorf_Tb927_04_v4_+_189	Tb927_04_v4:13113-13151	13113	13151	+	yes	12	36.27	100	MHLQPCTVINVN	0	0	-1	-1	-1
getorf_Tb927_01_v4_-_14567	Tb927_01_v4:640488-640526	640488	640526	-	no	12	33.95	100	MHMLAVIIPPSV	3	7.89	-1	-1	-1
getorf_Tb927_05_v4_+_301	Tb927_05_v4:27863-27901	27863	27901	+	no	12	33	100	MMLRNRLEHCGC	4	16	-1	-1	-1
getorf_Tb927_01_v4_-_14489	Tb927_01_v4:648481-648519	648481	648519	-	no	12	32.44	100	MHMLAVIIPPSV	2	6.06	-1	-1	-1
getorf_Tb927_02_v4_+_1991	Tb927_02_v4:153194-153232	153194	153232	+	yes	12	31.15	100	MHLQPCTVINVN	0	0	-1	-1	-1
getorf_Tb927_10_v5_+_2373	Tb927_10_v5:257097-257135	257097	257135	+	yes	12	27.98	100	MPGNYIASAERK	4	21.05	-1	-1	-1
getorf_Tb927_02_v4_-_24449	Tb927_02_v4:90841-90879	90841	90879	-	no	12	26.95	100	MVPITCAPHNFP	6	14.63	-1	-1	-1
getorf_Tb927_01_v4_-_14528	Tb927_01_v4:644483-644521	644483	644521	-	no	12	26.63	100	MHMLAVIIPPSV	3	10.34	-1	-1	-1
getorf_Tb927_09_v4_+_8604	Tb927_09_v4:848305-848343	848305	848343	+	no	12	26.37	100	MTMGMCSVECPA	15	41.67	-1	-1	-1
getorf_Tb927_11_01_v4_+_5613	Tb927_11_01_v4:593513-593551	593513	593551	+	no	12	24.59	100	MAKYGIGARCRV	0	0	-1	-1	-1
getorf_Tb927_02_v4_-_24805	Tb927_02_v4:65980-66018	65980	66018	-	no	12	22.39	100	MVPITCAPHNFP	1	4	-1	-1	-1
getorf_Tb927_10_v5_-_58350	Tb927_10_v5:1886769-1886807	1886769	1886807	-	no	12	20.41	100	MAAPSLHCERSE	4	23.53	-1	-1	-1
getorf_Tb927_08_v4_+_20655	Tb927_08_v4:2243370-2243408	2243370	2243408	+	no	12	20.34	100	MLLKVQLYHNRL	3	10.34	-1	-1	-1
getorf_Tb927_11_01_v4_-_60836	Tb927_11_01_v4:3393859-3393897	3393859	3393897	-	yes	12	18	100	MTFFNRCKTGCV	18	81.82	-1	-1	-1
getorf_Tb927_07_v4_+_15101	Tb927_07_v4:1617619-1617657	1617619	1617657	+	no	12	17.07	100	MVALAKPLWTKT	2	33.33	-1	-1	-1
getorf_Tb927_11_01_v4_+_9562	Tb927_11_01_v4:1035893-1035931	1035893	1035931	+	no	12	17.07	100	MDLWSGVRVHAI	3	21.43	-1	-1	-1
getorf_Tb927_04_v4_-_30632	Tb927_04_v4:38365-38403	38365	38403	-	no	12	16.1	100	MVPITCAPHNFP	1	4.76	-1	-1	-1
getorf_Tb927_11_01_v4_+_26728	Tb927_11_01_v4:2953953-2953991	2953953	2953991	+	no	12	16.07	73.17	MSHRRGLPVTCP	7	25	-1	-1	-1
getorf_Tb927_11_01_v4_-_60826	Tb927_11_01_v4:3394885-3394923	3394885	3394923	-	no	12	16.05	100	MWLVPNHHSRRN	6	85.71	-1	-1	-1
getorf_Tb927_02_v4_+_3010	Tb927_02_v4:230887-230925	230887	230925	+	yes	12	16.02	100	MHLQPCTVINVN	1	8.33	-1	-1	-1
getorf_Tb927_11_01_v4_-_68428	Tb927_11_01_v4:2573385-2573423	2573385	2573423	-	no	12	15.85	100	MLVPLGSSTLPF	0	0	-1	-1	-1
getorf_Tb927_10_v5_+_15507	Tb927_10_v5:1682506-1682544	1682506	1682544	+	yes	12	15.46	100	MSDGRYLALISV	13	32.5	-1	-1	-1
getorf_Tb927_11_01_v4_-_92199	Tb927_11_01_v4:30838-30876	30838	30876	-	no	12	15.27	75.61	MRCGRKNLHWIL	1	50	-1	-1	-1
getorf_Tb927_11_01_v4_-_74324	Tb927_11_01_v4:1960675-1960713	1960675	1960713	-	no	12	15.2	100	MQAALSIAKQSI	0	0	-1	-1	-1
getorf_Tb927_05_v4_+_2522	Tb927_05_v4:228698-228736	228698	228736	+	no	12	14.61	100	MTNFRVLLGSVW	3	17.65	-1	-1	-1
getorf_Tb927_10_v5_-_73191	Tb927_10_v5:291632-291670	291632	291670	-	no	12	14.2	100	MWSLCWSVLLLH	3	15	-1	-1	-1
getorf_Tb927_02_v4_+_11380	Tb927_02_v4:1080195-1080233	1080195	1080233	+	no	12	13.73	100	MREPSGEAFRQI	3	17.65	-1	-1	-1
getorf_Tb927_05_v4_-_29351	Tb927_05_v4:186960-186998	186960	186998	-	yes	12	12.68	100	MCLPQNAEANSL	0	0	-1	-1	-1
getorf_Tb927_11_01_v4_-_68203	Tb927_11_01_v4:2598114-2598152	2598114	2598152	-	yes	12	12.41	100	MAEACKRSLLWF	5	50	-1	-1	-1
getorf_Tb927_06_v4_-_20064	Tb927_06_v4:1262342-1262380	1262342	1262380	-	no	12	12.37	100	MARRVVAVPRGS	6	54.55	-1	-1	-1
getorf_Tb927_02_v4_+_10895	Tb927_02_v4:1030430-1030468	1030430	1030468	+	no	12	11.8	97.56	MVWCVSLAEIGS	0	0	-1	-1	-1
getorf_Tb927_05_v4_+_8034	Tb927_05_v4:836753-836791	836753	836791	+	no	12	10.95	100	MRLQGMCSPMFP	3	25	-1	-1	-1
getorf_Tb927_08_v4_-_34830	Tb927_08_v4:1245864-1245902	1245864	1245902	-	no	12	10.71	100	MSPSIASVKGKS	0	0	-1	-1	-1
getorf_Tb927_10_v5_-_66941	Tb927_10_v5:950187-950225	950187	950225	-	no	12	10.1	100	MIESSIRWGLSN	6	30	-1	-1	-1
getorf_Tb927_10_v5_-_46634	Tb927_10_v5:3188967-3189005	3188967	3189005	-	no	12	10.07	100	MIRRKAKTYMYG	1	6.67	-1	-1	-1
getorf_Tb927_11_01_v4_-_52424	Tb927_11_01_v4:4326816-4326854	4326816	4326854	-	yes	12	9.78	100	MCSIYIIFESWR	4	44.44	-1	-1	-1
getorf_Tb927_06_v4_+_8943	Tb927_06_v4:845419-845457	845419	845457	+	no	12	8.93	100	MCGGKKLFSIIK	1	11.11	-1	-1	-1
getorf_Tb927_06_v4_+_1407	Tb927_06_v4:106534-106572	106534	106572	+	yes	12	8.83	95.12	MHSHKPIMGING	0	0	-1	-1	-1
getorf_Tb927_10_v5_-_51648	Tb927_10_v5:2618867-2618905	2618867	2618905	-	no	12	8.29	100	MYMSACVWLHAT	3	30	-1	-1	-1
getorf_Tb927_10_v5_+_35641	Tb927_10_v5:3924742-3924780	3924742	3924780	+	yes	12	8.15	100	MELQQKAEHGIG	4	44.44	-1	-1	-1
getorf_Tb927_09_v4_-_56136	Tb927_09_v4:465846-465884	465846	465884	-	no	12	7.41	100	MLQFATSLLHVN	11	78.57	-1	-1	-1
getorf_Tb927_03_v4_-_27787	Tb927_03_v4:419232-419270	419232	419270	-	yes	12	6.68	87.8	MYVYIYIYIYIC	0	0	-1	-1	-1
getorf_Tb927_10_v5_+_33985	Tb927_10_v5:3723268-3723306	3723268	3723306	+	no	12	6.59	95.12	MNKCHYVAHWAL	0	0	-1	-1	-1
getorf_Tb927_06_v4_+_2761	Tb927_06_v4:224633-224671	224633	224671	+	no	12	6.51	100	MRWFWSALKDIL	0	0	-1	-1	-1
getorf_Tb927_07_v4_-_35916	Tb927_07_v4:569291-569329	569291	569329	-	no	12	6.15	100	MREEGPDGKAQN	2	20	-1	-1	-1
getorf_Tb927_08_v4_+_18774	Tb927_08_v4:2032100-2032138	2032100	2032138	+	no	12	5.66	97.56	MALPLVKPPEMR	0	0	-1	-1	-1
getorf_Tb927_03_v4_+_2495	Tb927_03_v4:233274-233312	233274	233312	+	yes	12	5.54	100	MNSHCVKVSRTS	7	77.78	-1	-1	-1
getorf_Tb927_05_v4_-_24845	Tb927_05_v4:647306-647344	647306	647344	-	no	12	5.41	100	MHGPNVGDVAPE	0	0	-1	-1	-1
getorf_Tb927_10_v5_-_62110	Tb927_10_v5:1479054-1479092	1479054	1479092	-	no	12	5.41	82.93	MLPCVRCCCPPR	5	45.45	-1	-1	-1
getorf_Tb927_07_v4_-_35917	Tb927_07_v4:569272-569310	569272	569310	-	yes	12	5.1	100	MERHKIDMQMFV	0	0	-1	-1	-1
getorf_Tb927_09_v4_-_36259	Tb927_09_v4:2462318-2462356	2462318	2462356	-	yes	12	5.07	100	MNGDFPPPWPNC	2	50	-1	-1	-1
getorf_Tb927_02_v4_+_1494	Tb927_02_v4:116887-116925	116887	116925	+	no	12	5.02	100	MYNHSSEFGTLQ	2	40	-1	-1	-1
getorf_Tb927_10_v5_+_15459	Tb927_10_v5:1677653-1677691	1677653	1677691	+	yes	12	4.78	100	MTQWCLRLGAER	5	83.33	-1	-1	-1
getorf_Tb927_10_v5_+_21602	Tb927_10_v5:2349963-2350001	2349963	2350001	+	no	12	4.78	100	MCTTQLQHPWRS	0	0	-1	-1	-1
getorf_Tb927_02_v4_-_16657	Tb927_02_v4:815178-815216	815178	815216	-	no	12	4.76	70.73	MVLVVAITGRLC	0	-1	-1	-1	-1
getorf_Tb927_11_01_v4_+_31441	Tb927_11_01_v4:3488634-3488672	3488634	3488672	+	no	12	4.73	87.8	MKGKKKKTNKQE	0	-1	-1	-1	-1
getorf_Tb927_10_v5_-_57462	Tb927_10_v5:1991465-1991503	1991465	1991503	-	no	12	4.66	100	MGMVSHYYCCRC	5	100	-1	-1	-1
getorf_Tb927_11_03_v4_+_1611	Tb927_11_03_v4:159734-159772	159734	159772	+	no	12	4.44	75.61	MAPYAMQSEVTL	0	0	-1	-1	-1
getorf_Tb927_06_v4_-_31608	Tb927_06_v4:78082-78120	78082	78120	-	no	12	4.29	100	MFACLFKLCEYI	0	0	-1	-1	-1
getorf_Tb927_10_v5_+_4898	Tb927_10_v5:537831-537869	537831	537869	+	no	12	4.29	73.17	MRGRGNAAIGFP	5	31.25	-1	-1	-1
getorf_Tb927_06_v4_+_2686	Tb927_06_v4:217226-217264	217226	217264	+	no	12	4.27	90.24	MRWFWSALKDIL	1	100	-1	-1	-1
getorf_Tb927_10_v5_-_66933	Tb927_10_v5:950851-950889	950851	950889	-	no	12	4.07	100	MISAITTSVGPS	6	85.71	-1	-1	-1
getorf_Tb927_06_v4_+_2611	Tb927_06_v4:209807-209845	209807	209845	+	no	12	4.02	100	MRWFWSALKDIL	0	0	-1	-1	-1
getorf_Tb927_10_v5_-_61312	Tb927_10_v5:1567204-1567242	1567204	1567242	-	no	12	3.9	78.05	MRDQCCEAPARS	0	0	-1	-1	-1
getorf_Tb927_10_v5_-_66797	Tb927_10_v5:965562-965600	965562	965600	-	no	12	3.88	95.12	MNQSFEIRSTRK	0	0	-1	-1	-1
getorf_Tb927_10_v5_+_7804	Tb927_10_v5:863806-863844	863806	863844	+	no	12	3.71	100	MSLCPIFLLEIC	0	0	-1	-1	-1
getorf_Tb927_09_v4_-_36306	Tb927_09_v4:2458542-2458580	2458542	2458580	-	no	12	3.54	100	MLFVMLMMSFLI	0	0	-1	-1	-1
getorf_Tb927_11_01_v4_-_84165	Tb927_11_01_v4:898429-898467	898429	898467	-	no	12	3.51	100	MAPAVDVFYFAP	1	16.67	-1	-1	-1
getorf_Tb927_03_v4_+_15430	Tb927_03_v4:1591517-1591555	1591517	1591555	+	no	12	3.39	70.73	MPSFTCVQNVKT	0	0	-1	-1	-1
getorf_Tb927_03_v4_+_2544	Tb927_03_v4:238096-238134	238096	238134	+	no	12	3.39	100	MALPVRYHHLME	1	33.33	-1	-1	-1
getorf_Tb927_05_v4_+_5373	Tb927_05_v4:542545-542583	542545	542583	+	no	12	3.39	92.68	MHVVFSIYLPPF	1	100	-1	-1	-1
getorf_Tb927_10_v5_-_43279	Tb927_10_v5:3575119-3575157	3575119	3575157	-	no	12	3.39	85.37	MDGNCFCYFLFF	3	75	-1	-1	-1
getorf_Tb927_11_01_v4_+_27899	Tb927_11_01_v4:3091052-3091090	3091052	3091090	+	no	12	3.32	70.73	MRGDEVLPQVYL	3	30	-1	-1	-1
getorf_Tb927_05_v4_+_3309	Tb927_05_v4:317469-317507	317469	317507	+	no	12	3.29	100	MLNEAITFVPIK	0	0	-1	-1	-1
getorf_Tb927_11_01_v4_-_75708	Tb927_11_01_v4:1798872-1798910	1798872	1798910	-	no	12	3.24	73.17	MCSDLCGEVICY	2	40	-1	-1	-1
getorf_Tb927_10_v5_+_26831	Tb927_10_v5:2946859-2946897	2946859	2946897	+	no	12	3.22	100	MVFITPLWLKNG	0	0	-1	-1	-1
getorf_Tb927_06_v4_-_20582	Tb927_06_v4:1209198-1209236	1209198	1209236	-	no	12	3.15	100	MALGPLLLGSQI	0	0	-1	-1	-1
getorf_Tb927_06_v4_-_29868	Tb927_06_v4:232746-232784	232746	232784	-	no	12	3.1	85.37	MQDLKKREIIDE	0	0	-1	-1	-1
getorf_Tb927_11_01_v4_-_80803	Tb927_11_01_v4:1263614-1263652	1263614	1263652	-	no	12	3.1	78.05	MWSQLSTQHAEQ	1	20	-1	-1	-1
getorf_Tb927_05_v4_+_13282	Tb927_05_v4:1379134-1379172	1379134	1379172	+	no	12	3.02	75.61	MLVHYSWFDLCP	0	0	-1	-1	-1
getorf_Tb927_04_v4_-_26794	Tb927_04_v4:452002-452040	452002	452040	-	no	12	2.98	100	MQLKGSKGMKAW	2	40	-1	-1	-1
getorf_Tb927_09_v4_-_47038	Tb927_09_v4:1386895-1386933	1386895	1386933	-	no	12	2.98	90.24	MTTSSTQYVRFL	0	0	-1	-1	-1
getorf_Tb927_10_v5_-_65782	Tb927_10_v5:1083737-1083775	1083737	1083775	-	no	12	2.98	100	MWHVSARHCNSV	0	0	-1	-1	-1
getorf_Tb927_11_02_v4_+_2390	Tb927_11_02_v4:282089-282127	282089	282127	+	no	12	2.98	100	MKLSHRITVMGL	3	100	-1	-1	-1
getorf_Tb927_03_v4_+_2494	Tb927_03_v4:233145-233183	233145	233183	+	yes	12	2.78	100	MKTVFGKFRGYR	1	20	-1	-1	-1
getorf_Tb927_05_v4_+_7913	Tb927_05_v4:824778-824816	824778	824816	+	no	12	2.78	78.05	MMQLILSQREAA	1	100	-1	-1	-1
getorf_Tb927_03_v4_-_27351	Tb927_03_v4:463989-464027	463989	464027	-	no	12	2.71	82.93	MVRGFCLEIELD	2	50	-1	-1	-1
getorf_Tb927_07_v4_-_25973	Tb927_07_v4:1639167-1639205	1639167	1639205	-	no	12	2.71	97.56	MFLLTSVLAVRC	0	0	-1	-1	-1
getorf_Tb927_09_v4_+_23401	Tb927_09_v4:2402205-2402243	2402205	2402243	+	no	12	2.61	100	MPPVVSGTEHRL	1	33.33	-1	-1	-1
getorf_Tb927_07_v4_+_4244	Tb927_07_v4:446833-446871	446833	446871	+	no	12	2.59	100	MCVVVVPVARVY	1	50	-1	-1	-1
getorf_Tb927_03_v4_+_8621	Tb927_03_v4:883499-883537	883499	883537	+	yes	12	2.46	97.56	MKRTRIRNVWVL	0	0	-1	-1	-1
getorf_Tb927_09_v4_-_47119	Tb927_09_v4:1379030-1379068	1379030	1379068	-	no	12	2.44	100	MFYSPDLPSALS	2	66.67	-1	-1	-1
getorf_Tb927_06_v4_-_32111	Tb927_06_v4:34106-34144	34106	34144	-	no	12	2.39	75.61	MFVCLFKLRKYI	0	0	-1	-1	-1
getorf_Tb927_11_01_v4_-_76416	Tb927_11_01_v4:1712540-1712578	1712540	1712578	-	yes	12	2.34	75.61	MALTTYVPQTKF	0	0	-1	-1	-1
getorf_Tb927_03_v4_-_20704	Tb927_03_v4:1166579-1166617	1166579	1166617	-	no	12	2.27	90.24	MSAKLPPSLSGE	0	0	-1	-1	-1
getorf_Tb927_06_v4_-_20493	Tb927_06_v4:1218142-1218180	1218142	1218180	-	no	12	2.27	100	MVNTVKGKWMHN	0	0	-1	-1	-1
getorf_Tb927_06_v4_+_1408	Tb927_06_v4:106565-106603	106565	106603	+	yes	12	2.24	70.73	MDNATSADKSGV	0	0	-1	-1	-1
getorf_Tb927_08_v4_-_38646	Tb927_08_v4:830588-830626	830588	830626	-	no	12	2.24	100	MKGERHKKKKNN	1	50	-1	-1	-1
getorf_Tb927_05_v4_-_22265	Tb927_05_v4:918374-918412	918374	918412	-	no	12	2.22	87.8	MAIDVIISSTRC	2	66.67	-1	-1	-1
getorf_Tb927_05_v4_+_12993	Tb927_05_v4:1356026-1356064	1356026	1356064	+	no	12	2.2	82.93	MPVGRRQRYSVV	1	100	-1	-1	-1
getorf_Tb927_04_v4_-_27022	Tb927_04_v4:425221-425259	425221	425259	-	no	12	2.12	95.12	MPIVCLPHAHTL	0	0	-1	-1	-1
getorf_Tb927_08_v4_-_43054	Tb927_08_v4:355456-355494	355456	355494	-	no	12	2.07	75.61	MGRVSALGPTEE	0	0	-1	-1	-1
getorf_Tb927_10_v5_+_6849	Tb927_10_v5:755803-755841	755803	755841	+	no	12	2.07	100	MRHHSSFAAACV	2	66.67	-1	-1	-1
getorf_Tb927_11_01_v4_-_55685	Tb927_11_01_v4:3953338-3953376	3953338	3953376	-	no	12	2.02	70.73	MFFVCYELLCIA	0	-1	-1	-1	-1
getorf_Tb927_10_v5_+_6920	Tb927_10_v5:763908-763943	763908	763943	+	no	11	451.66	100	MRHISHTGECR	67	14.69	-1	-1	-1
getorf_Tb927_07_v4_+_18136	Tb927_07_v4:1931665-1931700	1931665	1931700	+	yes	11	158.53	100	MSSYILCYATF	117	44.15	-1	-1	-1
getorf_Tb927_10_v5_+_35148	Tb927_10_v5:3865783-3865818	3865783	3865818	+	no	11	90.37	100	MLIAAPAEPVG	1	0.97	-1	-1	-1
getorf_Tb927_09_v4_-_48084	Tb927_09_v4:1266323-1266358	1266323	1266358	-	yes	11	73.45	100	MGMGNLYTVSK	10	12.2	-1	-1	-1
getorf_Tb927_10_v5_-_46341	Tb927_10_v5:3223298-3223333	3223298	3223333	-	no	11	65.53	100	MNEGAIPPQLI	9	10.47	-1	-1	-1
getorf_Tb927_09_v4_-_36267	Tb927_09_v4:2461748-2461783	2461748	2461783	-	yes	11	61.16	100	MSRRGDWATYR	5	5.95	-1	-1	-1
getorf_Tb927_10_v5_+_28955	Tb927_10_v5:3176695-3176730	3176695	3176730	+	no	11	60.89	100	MTPPQYFSGTC	10	52.63	-1	-1	-1
getorf_Tb927_06_v4_+_9233	Tb927_06_v4:874892-874927	874892	874927	+	no	11	39.45	100	MKFTLHGMSQV	25	45.45	-1	-1	-1
getorf_Tb927_10_v5_+_26704	Tb927_10_v5:2933259-2933294	2933259	2933294	+	yes	11	36.87	100	MRFPNVAPDVR	33	73.33	-1	-1	-1
getorf_Tb927_09_v4_-_48357	Tb927_09_v4:1249036-1249071	1249036	1249071	-	yes	11	36.37	100	MGMGNLYTVSK	19	30.16	-1	-1	-1
getorf_Tb927_05_v4_-_23448	Tb927_05_v4:799408-799443	799408	799443	-	no	11	35.95	100	MQKKNRKKQQQ	0	0	-1	-1	-1
getorf_Tb927_11_01_v4_-_84953	Tb927_11_01_v4:807803-807838	807803	807838	-	yes	11	32.53	100	MASRFLYRIGR	7	20.59	-1	-1	-1
getorf_Tb927_09_v4_+_17518	Tb927_09_v4:1783834-1783869	1783834	1783869	+	yes	11	29.39	100	MKRNNVRISVE	5	13.16	-1	-1	-1
getorf_Tb927_10_v5_+_1777	Tb927_10_v5:190080-190115	190080	190115	+	no	11	27.13	100	MALSFFHVMCP	31	93.94	-1	-1	-1
getorf_Tb927_01_v4_-_19592	Tb927_01_v4:137864-137899	137864	137899	-	yes	11	26.82	100	MQREEQPTTAT	9	21.95	-1	-1	-1
getorf_Tb927_10_v5_-_75544	Tb927_10_v5:55960-55995	55960	55995	-	no	11	25.39	100	MNPYTMRRGVM	16	84.21	-1	-1	-1
getorf_Tb927_11_01_v4_-_60341	Tb927_11_01_v4:3447856-3447891	3447856	3447891	-	no	11	24.53	100	MEELGLDFLRR	16	53.33	-1	-1	-1
getorf_Tb927_04_v4_+_5850	Tb927_04_v4:561445-561480	561445	561480	+	no	11	23.03	100	MCTLTFNLFVQ	7	33.33	-1	-1	-1
getorf_Tb927_10_v5_-_44829	Tb927_10_v5:3396695-3396730	3396695	3396730	-	yes	11	20.82	100	MPSHVPFANAV	11	64.71	-1	-1	-1
getorf_Tb927_11_01_v4_-_53426	Tb927_11_01_v4:4217181-4217216	4217181	4217216	-	yes	11	20.79	100	MRRWDEGSYIA	2	12.5	-1	-1	-1
getorf_Tb927_05_v4_+_2399	Tb927_05_v4:215363-215398	215363	215398	+	no	11	20.53	100	MEGKLSKSEWN	2	11.76	-1	-1	-1
getorf_Tb927_11_01_v4_-_52425	Tb927_11_01_v4:4326766-4326801	4326766	4326801	-	yes	11	20.45	100	MHTYANAHKYI	12	66.67	-1	-1	-1
getorf_Tb927_10_v5_-_45238	Tb927_10_v5:3349577-3349612	3349577	3349612	-	no	11	17.66	100	MRRQDAIHYAD	1	5	-1	-1	-1
getorf_Tb927_10_v5_-_43628	Tb927_10_v5:3536871-3536906	3536871	3536906	-	no	11	17.37	89.47	MTKADKANCEM	0	0	-1	-1	-1
getorf_Tb927_10_v5_+_21728	Tb927_10_v5:2364148-2364183	2364148	2364183	+	yes	11	14.76	100	MPVASKSSVRD	6	50	-1	-1	-1
getorf_Tb927_08_v4_+_8023	Tb927_08_v4:835679-835714	835679	835714	+	no	11	14.21	100	MCVQFLLFQLN	4	25	-1	-1	-1
getorf_Tb927_03_v4_-_25553	Tb927_03_v4:651333-651368	651333	651368	-	no	11	13.71	92.11	MTRAQIQVIPG	5	38.46	-1	-1	-1
getorf_Tb927_10_v5_-_44431	Tb927_10_v5:3439692-3439727	3439692	3439727	-	yes	11	12	97.37	MQGEYFSPYEL	4	21.05	-1	-1	-1
getorf_Tb927_10_v5_+_34715	Tb927_10_v5:3806300-3806335	3806300	3806335	+	no	11	11.5	100	MFLSEFIYRTG	1	9.09	-1	-1	-1
getorf_Tb927_11_01_v4_-_74007	Tb927_11_01_v4:1996751-1996786	1996751	1996786	-	no	11	10.89	100	MVEEAKDPDCV	7	53.85	-1	-1	-1
getorf_Tb927_10_v5_+_34663	Tb927_10_v5:3800772-3800807	3800772	3800807	+	no	11	10.32	100	MRKCSCMRVYG	3	42.86	-1	-1	-1
getorf_Tb927_02_v4_-_21385	Tb927_02_v4:306398-306433	306398	306433	-	no	11	9.45	100	MVASTCRNSRW	0	0	-1	-1	-1
getorf_Tb927_03_v4_-_28106	Tb927_03_v4:387513-387548	387513	387548	-	yes	11	8.63	97.37	MFSGIAFLSKA	0	0	-1	-1	-1
getorf_Tb927_04_v4_-_21730	Tb927_04_v4:966244-966279	966244	966279	-	yes	11	8.63	100	MLLVCKINCVQ	0	0	-1	-1	-1
getorf_Tb927_10_v5_-_46635	Tb927_10_v5:3188939-3188974	3188939	3188974	-	yes	11	8.08	100	MDKYQWYMYGR	4	80	-1	-1	-1
getorf_Tb927_11_01_v4_+_28409	Tb927_11_01_v4:3149998-3150033	3149998	3150033	+	no	11	7.79	78.95	MKVNIYVCHTE	0	0	-1	-1	-1
getorf_Tb927_01_v4_-_20253	Tb927_01_v4:85044-85079	85044	85079	-	yes	11	7.42	94.74	MFAICMLVLFV	1	14.29	-1	-1	-1
getorf_Tb927_04_v4_-_26796	Tb927_04_v4:451930-451965	451930	451965	-	no	11	7.29	100	MRVESAQRLRR	6	66.67	-1	-1	-1
getorf_Tb927_10_v5_+_5974	Tb927_10_v5:650933-650968	650933	650968	+	no	11	7.05	100	MLLRGEYSRCD	6	66.67	-1	-1	-1
getorf_Tb927_03_v4_-_28034	Tb927_03_v4:393580-393615	393580	393615	-	no	11	6.68	97.37	MFSGIAFLSKA	1	10	-1	-1	-1
getorf_Tb927_02_v4_+_3912	Tb927_02_v4:312627-312662	312627	312662	+	no	11	6	81.58	MKRLLTISTVT	8	61.54	-1	-1	-1
getorf_Tb927_10_v5_+_34655	Tb927_10_v5:3799019-3799054	3799019	3799054	+	no	11	6	89.47	MAATVGVERGK	1	50	-1	-1	-1
getorf_Tb927_11_01_v4_-_68369	Tb927_11_01_v4:2580921-2580956	2580921	2580956	-	no	11	5.97	97.37	MILLLGLTAAV	5	38.46	-1	-1	-1
getorf_Tb927_11_01_v4_-_60255	Tb927_11_01_v4:3456321-3456356	3456321	3456356	-	no	11	5.68	94.74	MNRNKVEISPT	0	0	-1	-1	-1
getorf_Tb927_09_v4_-_31366	Tb927_09_v4:2928265-2928300	2928265	2928300	-	no	11	5.5	73.68	MMRRIGYWKQL	0	-1	-1	-1	-1
getorf_Tb927_09_v4_-_44302	Tb927_09_v4:1683070-1683105	1683070	1683105	-	yes	11	5.42	89.47	MCIHVCMCTRQ	1	12.5	-1	-1	-1
getorf_Tb927_11_01_v4_-_52556	Tb927_11_01_v4:4311991-4312026	4311991	4312026	-	no	11	5.39	100	MLACVGANIFA	0	0	-1	-1	-1
getorf_Tb927_03_v4_+_15328	Tb927_03_v4:1582875-1582910	1582875	1582910	+	yes	11	5.32	89.47	MMRSRKCVPQI	3	42.86	-1	-1	-1
getorf_Tb927_07_v4_+_18089	Tb927_07_v4:1927316-1927351	1927316	1927351	+	yes	11	5.32	100	MVLGTFAQFRD	3	60	-1	-1	-1
getorf_Tb927_02_v4_+_261	Tb927_02_v4:19835-19870	19835	19870	+	yes	11	5.11	100	MEQLETKNRSA	0	0	-1	-1	-1
getorf_Tb927_08_v4_+_18614	Tb927_08_v4:2014585-2014620	2014585	2014620	+	no	11	5.08	71.05	MTTPQPRAPRI	0	-1	-1	-1	-1
getorf_Tb927_10_v5_-_45902	Tb927_10_v5:3275362-3275397	3275362	3275397	-	no	11	4.92	100	MENRLTPSGPP	3	100	-1	-1	-1
getorf_Tb927_10_v5_+_1685	Tb927_10_v5:178671-178706	178671	178706	+	no	11	4.68	100	MFVAFLATFLL	0	0	-1	-1	-1
getorf_Tb927_09_v4_-_36201	Tb927_09_v4:2466738-2466773	2466738	2466773	-	no	11	4.45	100	MRRQFSHIGVA	5	100	-1	-1	-1
getorf_Tb927_02_v4_+_1688	Tb927_02_v4:131045-131080	131045	131080	+	yes	11	4.18	100	MQREEQPTTAT	2	16.67	-1	-1	-1
getorf_Tb927_10_v5_-_44049	Tb927_10_v5:3483565-3483600	3483565	3483600	-	no	11	4.18	100	MFVSVSTVVLN	0	0	-1	-1	-1
getorf_Tb927_02_v4_+_3007	Tb927_02_v4:230736-230771	230736	230771	+	no	11	4.11	100	MSRCPCAVQTG	1	33.33	-1	-1	-1
getorf_Tb927_05_v4_-_22989	Tb927_05_v4:842970-843005	842970	843005	-	no	11	3.95	81.58	MDGWMDGWMET	2	66.67	-1	-1	-1
getorf_Tb927_01_v4_+_6603	Tb927_01_v4:688642-688677	688642	688677	+	no	11	3.82	100	MRPLPLLWRLT	2	40	-1	-1	-1
getorf_Tb927_11_01_v4_-_88195	Tb927_11_01_v4:453436-453471	453436	453471	-	yes	11	3.61	100	MCCGDRSRKAR	3	50	-1	-1	-1
getorf_Tb927_02_v4_+_6870	Tb927_02_v4:611192-611227	611192	611227	+	no	11	3.55	94.74	MHPYQLPRLIT	0	0	-1	-1	-1
getorf_Tb927_07_v4_-_32558	Tb927_07_v4:952613-952648	952613	952648	-	no	11	3.53	94.74	MAHPKRFHREM	1	50	-1	-1	-1
getorf_Tb927_02_v4_+_1492	Tb927_02_v4:116852-116887	116852	116887	+	yes	11	3.47	100	MLGLVFDSSIC	4	66.67	-1	-1	-1
getorf_Tb927_11_01_v4_+_10812	Tb927_11_01_v4:1170879-1170914	1170879	1170914	+	no	11	3.39	100	MWRRMCTYRGN	1	20	-1	-1	-1
getorf_Tb927_07_v4_-_25842	Tb927_07_v4:1653026-1653061	1653026	1653061	-	no	11	3.29	100	MRLRPCHGGAQ	3	100	-1	-1	-1
getorf_Tb927_10_v5_-_72685	Tb927_10_v5:354687-354722	354687	354722	-	yes	11	3.26	81.58	MLPTFSPLSTL	0	0	-1	-1	-1
getorf_Tb927_02_v4_+_2957	Tb927_02_v4:228059-228094	228059	228094	+	no	11	3.24	100	MLGLVFDSSIC	1	33.33	-1	-1	-1
getorf_Tb927_06_v4_+_308	Tb927_06_v4:23359-23394	23359	23394	+	yes	11	3.13	100	MSAICMVVLFV	2	50	-1	-1	-1
getorf_Tb927_11_01_v4_+_27319	Tb927_11_01_v4:3021244-3021279	3021244	3021279	+	no	11	3.11	81.58	MSLPSPRRGRM	0	0	-1	-1	-1
getorf_Tb927_11_01_v4_-_59521	Tb927_11_01_v4:3537789-3537824	3537789	3537824	-	no	11	3.11	97.37	MRIRCRYASVF	0	0	-1	-1	-1
getorf_Tb927_11_01_v4_-_76027	Tb927_11_01_v4:1757746-1757781	1757746	1757781	-	no	11	3.11	97.37	MWERFAWRKHL	0	0	-1	-1	-1
getorf_Tb927_11_01_v4_-_75739	Tb927_11_01_v4:1794469-1794504	1794469	1794504	-	no	11	2.97	89.47	MFVLMCVCGGK	0	0	-1	-1	-1
getorf_Tb927_02_v4_+_11883	Tb927_02_v4:1122637-1122672	1122637	1122672	+	yes	11	2.84	76.32	MMDAASSKAAA	3	50	-1	-1	-1
getorf_Tb927_04_v4_-_30694	Tb927_04_v4:34105-34140	34105	34140	-	no	11	2.84	81.58	MSAICMVVLFV	1	50	-1	-1	-1
getorf_Tb927_10_v5_+_5904	Tb927_10_v5:642965-643000	642965	643000	+	no	11	2.71	76.32	MRKREVFTSML	1	20	-1	-1	-1
getorf_Tb927_02_v4_-_25752	Tb927_02_v4:877-912	877	912	-	yes	11	2.66	100	MSAICMVVLFV	1	100	-1	-1	-1
getorf_Tb927_11_01_v4_-_50762	Tb927_11_01_v4:4513987-4514022	4513987	4514022	-	no	11	2.63	84.21	MLKGLDGLWNF	4	100	-1	-1	-1
getorf_Tb927_04_v4_-_27227	Tb927_04_v4:401491-401526	401491	401526	-	no	11	2.53	84.21	MQGMQSSSKRC	0	0	-1	-1	-1
getorf_Tb927_11_01_v4_-_56274	Tb927_11_01_v4:3889604-3889639	3889604	3889639	-	no	11	2.53	84.21	MFQLPFTSWRS	0	0	-1	-1	-1
getorf_Tb927_11_01_v4_-_63169	Tb927_11_01_v4:3143154-3143189	3143154	3143189	-	yes	11	2.5	100	MNIPAVSWYTV	1	50	-1	-1	-1
getorf_Tb927_07_v4_+_9946	Tb927_07_v4:1043785-1043820	1043785	1043820	+	no	11	2.42	100	MSSSTKSVNDV	0	0	-1	-1	-1
getorf_Tb927_10_v5_-_45135	Tb927_10_v5:3361406-3361441	3361406	3361441	-	no	11	2.37	92.11	MTTPFVAYFNE	0	0	-1	-1	-1
getorf_Tb927_11_01_v4_+_10588	Tb927_11_01_v4:1146028-1146063	1146028	1146063	+	no	11	2.37	86.84	MCSTWLVGVMD	0	0	-1	-1	-1
getorf_Tb927_01_v4_-_19588	Tb927_01_v4:138118-138153	138118	138153	-	no	11	2.34	84.21	MDNTKVEKCRK	0	0	-1	-1	-1
getorf_Tb927_11_01_v4_-_90955	Tb927_11_01_v4:162999-163034	162999	163034	-	no	11	2.34	84.21	MSFLFIRTVGT	2	66.67	-1	-1	-1
getorf_Tb927_05_v4_-_18431	Tb927_05_v4:1330765-1330800	1330765	1330800	-	no	11	2.29	81.58	MCDVFLFSFLC	0	-1	-1	-1	-1
getorf_Tb927_08_v4_-_34948	Tb927_08_v4:1234287-1234322	1234287	1234322	-	no	11	2.29	76.32	MMIRACVHVCI	0	-1	-1	-1	-1
getorf_Tb927_02_v4_+_238	Tb927_02_v4:18181-18216	18181	18216	+	no	11	2.26	100	MGNTKVEKCRK	0	0	-1	-1	-1
getorf_Tb927_04_v4_-_28353	Tb927_04_v4:271869-271904	271869	271904	-	no	11	2.26	94.74	MKEPSMAQTIV	1	50	-1	-1	-1
getorf_Tb927_11_01_v4_-_60047	Tb927_11_01_v4:3475389-3475424	3475389	3475424	-	no	11	2.26	71.05	MNAYSGGDGIV	0	-1	-1	-1	-1
getorf_Tb927_11_01_v4_-_86045	Tb927_11_01_v4:679010-679045	679010	679045	-	no	11	2.26	78.95	MPQLKKKTKKQ	1	33.33	-1	-1	-1
getorf_Tb927_10_v5_+_7629	Tb927_10_v5:845414-845449	845414	845449	+	no	11	2.24	81.58	MCIYIYIYIYC	0	0	-1	-1	-1
getorf_Tb927_05_v4_+_11473	Tb927_05_v4:1203110-1203145	1203110	1203145	+	yes	11	2.21	100	MHPAINFAAST	0	0	-1	-1	-1
getorf_Tb927_06_v4_-_20923	Tb927_06_v4:1173276-1173311	1173276	1173311	-	no	11	2.18	81.58	MLFRGKGEKWR	0	0	-1	-1	-1
getorf_Tb927_01_v4_-_20491	Tb927_01_v4:69099-69134	69099	69134	-	no	11	2.13	100	MSAICMLVLFV	1	50	-1	-1	-1
getorf_Tb927_11_01_v4_-_79268	Tb927_11_01_v4:1423670-1423705	1423670	1423705	-	no	11	2.13	71.05	MYVYVCVCVCV	0	0	-1	-1	-1
getorf_Tb927_08_v4_-_40718	Tb927_08_v4:610178-610213	610178	610213	-	no	11	2.08	94.74	MSRVFRGDAST	1	100	-1	-1	-1
getorf_Tb927_08_v4_-_44584	Tb927_08_v4:186788-186823	186788	186823	-	no	11	2.08	76.32	MRSAYRCFRMN	0	-1	-1	-1	-1
getorf_Tb927_11_01_v4_+_44446	Tb927_11_01_v4:4809573-4809608	4809573	4809608	+	no	11	2.05	100	MKCFALSKFLI	2	66.67	-1	-1	-1
getorf_Tb927_01_v4_+_4831	Tb927_01_v4:492774-492809	492774	492809	+	no	11	2.03	100	MLIFKKIFKTV	0	0	-1	-1	-1
getorf_Tb927_10_v5_+_4961	Tb927_10_v5:545107-545139	545107	545139	+	no	10	5907.51	100	MPVNPLQRVT	5253	65.39	-1	-1	-1
getorf_Tb927_11_02_v4_-_2561	Tb927_11_02_v4:275463-275495	275463	275495	-	yes	10	208.49	100	MLLKTQLSRK	15	31.91	-1	-1	-1
getorf_Tb927_03_v4_-_16610	Tb927_03_v4:1605503-1605535	1605503	1605535	-	yes	10	203.89	100	MLLKTQLSRK	3	6.67	-1	-1	-1
getorf_Tb927_08_v4_+_20368	Tb927_08_v4:2214694-2214726	2214694	2214726	+	no	10	200.69	100	MLAMGDPDIP	9	3.8	-1	-1	-1
getorf_Tb927_01_v4_-_19614	Tb927_01_v4:136538-136570	136538	136570	-	yes	10	200.17	100	MLLKTQLSRK	8	17.78	-1	-1	-1
getorf_Tb927_08_v4_+_20413	Tb927_08_v4:2218736-2218768	2218736	2218768	+	no	10	193.14	100	MLAMGDPDIP	11	4.82	-1	-1	-1
getorf_Tb927_10_v5_-_43334	Tb927_10_v5:3567870-3567902	3567870	3567902	-	no	10	133.17	100	MPPMIMPSVE	11	13.1	-1	-1	-1
getorf_Tb927_10_v5_+_22725	Tb927_10_v5:2481312-2481344	2481312	2481344	+	no	10	124.2	100	MLAFHWRYTR	41	32.03	-1	-1	-1
getorf_Tb927_06_v4_-_19947	Tb927_06_v4:1275237-1275269	1275237	1275269	-	no	10	122.66	100	MIWQPNTHVW	31	64.58	-1	-1	-1
getorf_Tb927_10_v5_-_48317	Tb927_10_v5:2997109-2997141	2997109	2997141	-	no	10	112.14	100	MIFSRRFHAL	40	30.53	-1	-1	-1
getorf_Tb927_11_01_v4_-_92198	Tb927_11_01_v4:30880-30912	30880	30912	-	no	10	99.71	100	MHYTPNCFCR	30	22.56	-1	-1	-1
getorf_Tb927_10_v5_+_12193	Tb927_10_v5:1330191-1330223	1330191	1330223	+	no	10	97.31	100	MTFISVPVFS	10	20.83	-1	-1	-1
getorf_Tb927_10_v5_-_44242	Tb927_10_v5:3460554-3460586	3460554	3460586	-	no	10	78.94	100	MQIVLLSPRK	2	66.67	-1	-1	-1
getorf_Tb927_07_v4_+_13145	Tb927_07_v4:1393693-1393725	1393693	1393725	+	yes	10	54.37	100	MRVRVLFFDC	37	39.36	-1	-1	-1
getorf_Tb927_11_01_v4_-_47995	Tb927_11_01_v4:4792832-4792864	4792832	4792864	-	yes	10	48	100	MLLKTQLSRK	7	16.67	-1	-1	-1
getorf_Tb927_11_01_v4_-_60831	Tb927_11_01_v4:3394596-3394628	3394596	3394628	-	yes	10	47	100	MFPERKILFC	33	33.33	-1	-1	-1
getorf_Tb927_10_v5_-_71620	Tb927_10_v5:471355-471387	471355	471387	-	no	10	34.06	100	MFAQAVFEPQ	1	10	-1	-1	-1
getorf_Tb927_10_v5_+_5848	Tb927_10_v5:637608-637640	637608	637640	+	yes	10	33.34	100	MGTSSSVVTR	3	14.29	-1	-1	-1
getorf_Tb927_06_v4_+_143	Tb927_06_v4:11458-11490	11458	11490	+	yes	10	33	100	MLLKTQLSRK	4	16.67	-1	-1	-1
getorf_Tb927_03_v4_+_3473	Tb927_03_v4:344033-344065	344033	344065	+	yes	10	31.66	100	MSAFSPLDGV	4	9.52	-1	-1	-1
getorf_Tb927_02_v4_+_3178	Tb927_02_v4:244370-244402	244370	244402	+	yes	10	31.2	100	MLLKTQLSRK	2	9.09	-1	-1	-1
getorf_Tb927_05_v4_+_814	Tb927_05_v4:70728-70760	70728	70760	+	no	10	30.77	94.29	MPYEVYLRSC	0	0	-1	-1	-1
getorf_Tb927_05_v4_+_312	Tb927_05_v4:28645-28677	28645	28677	+	yes	10	27.46	100	MLLKTQLSRK	6	23.08	-1	-1	-1
getorf_Tb927_01_v4_+_1097	Tb927_01_v4:120960-120992	120960	120992	+	yes	10	26.86	100	MLLKTQLSRK	3	20	-1	-1	-1
getorf_Tb927_10_v5_-_75598	Tb927_10_v5:51689-51721	51689	51721	-	yes	10	26.6	100	MPQRIINVRW	8	44.44	-1	-1	-1
getorf_Tb927_02_v4_+_2165	Tb927_02_v4:166658-166690	166658	166690	+	no	10	26.11	100	MLLKTQLSRK	2	8.7	-1	-1	-1
getorf_Tb927_11_01_v4_-_51414	Tb927_11_01_v4:4446947-4446979	4446947	4446979	-	yes	10	23.54	100	MERGRHPLSS	26	78.79	-1	-1	-1
getorf_Tb927_08_v4_-_44725	Tb927_08_v4:171639-171671	171639	171671	-	no	10	22.69	100	MCVILRITSY	1	3.57	-1	-1	-1
getorf_Tb927_02_v4_+_1711	Tb927_02_v4:132377-132409	132377	132409	+	yes	10	22.37	100	MLLKTQLSRK	3	15.79	-1	-1	-1
getorf_Tb927_09_v4_-_48071	Tb927_09_v4:1267152-1267184	1267152	1267184	-	yes	10	21.17	100	MPELMEDESN	2	7.69	-1	-1	-1
getorf_Tb927_08_v4_+_20654	Tb927_08_v4:2243366-2243398	2243366	2243398	+	yes	10	20.6	100	MDALESATIP	15	51.72	-1	-1	-1
getorf_Tb927_10_v5_-_62131	Tb927_10_v5:1477315-1477347	1477315	1477347	-	no	10	19.77	85.71	MVHSVKANSY	0	0	-1	-1	-1
getorf_Tb927_02_v4_-_22060	Tb927_02_v4:265521-265553	265521	265553	-	no	10	18.69	100	MCVDLCVEHI	4	26.67	-1	-1	-1
getorf_Tb927_02_v4_-_21828	Tb927_02_v4:283860-283892	283860	283892	-	no	10	16.74	91.43	MCVDLCVEHI	4	26.67	-1	-1	-1
getorf_Tb927_10_v5_-_48043	Tb927_10_v5:3028145-3028177	3028145	3028177	-	no	10	16.37	100	MVVRCSNITR	28	38.36	-1	-1	-1
getorf_Tb927_10_v5_-_62383	Tb927_10_v5:1448529-1448561	1448529	1448561	-	no	10	15.51	100	MLGEKLPALT	5	26.32	-1	-1	-1
getorf_Tb927_05_v4_+_13158	Tb927_05_v4:1370242-1370274	1370242	1370274	+	yes	10	14.89	100	MICYVSFAHI	11	44	-1	-1	-1
getorf_Tb927_09_v4_+_23412	Tb927_09_v4:2402795-2402827	2402795	2402827	+	no	10	14.66	100	MCLPLLLILT	1	33.33	-1	-1	-1
getorf_Tb927_11_01_v4_+_12491	Tb927_11_01_v4:1356741-1356773	1356741	1356773	+	yes	10	14.14	100	MRAYSCIPSR	1	33.33	-1	-1	-1
getorf_Tb927_10_v5_-_72613	Tb927_10_v5:362006-362038	362006	362038	-	no	10	13.54	100	MRLVHCTAVG	8	38.1	-1	-1	-1
getorf_Tb927_10_v5_-_66932	Tb927_10_v5:950886-950918	950886	950918	-	yes	10	13.06	100	MVEPMHHYAT	2	33.33	-1	-1	-1
getorf_Tb927_11_03_v4_+_1604	Tb927_11_03_v4:159066-159098	159066	159098	+	no	10	11.54	77.14	MLLKTQLSRE	0	-1	-1	-1	-1
getorf_Tb927_09_v4_-_47100	Tb927_09_v4:1380130-1380162	1380130	1380162	-	no	10	11.51	97.14	MHRLHHIHFF	0	0	-1	-1	-1
getorf_Tb927_10_v5_+_6411	Tb927_10_v5:699159-699191	699159	699191	+	yes	10	10.69	100	MEPPTELPNS	7	53.85	-1	-1	-1
getorf_Tb927_10_v5_+_11845	Tb927_10_v5:1289939-1289971	1289939	1289971	+	yes	10	10.2	100	MLSAPNNYKL	3	21.43	-1	-1	-1
getorf_Tb927_10_v5_-_75489	Tb927_10_v5:59533-59565	59533	59565	-	no	10	9.8	71.43	MWSRDPSCRQ	0	-1	-1	-1	-1
getorf_Tb927_10_v5_-_72614	Tb927_10_v5:361972-362004	361972	362004	-	no	10	9.71	100	MWSRGERLSK	0	0	-1	-1	-1
getorf_Tb927_09_v4_+_9322	Tb927_09_v4:932661-932693	932661	932693	+	no	10	9.51	100	MSCLTSCIHC	2	20	-1	-1	-1
getorf_Tb927_11_01_v4_+_21811	Tb927_11_01_v4:2363950-2363982	2363950	2363982	+	no	10	9.06	100	MICTAHALGT	2	33.33	-1	-1	-1
getorf_Tb927_10_v5_-_64659	Tb927_10_v5:1204344-1204376	1204344	1204376	-	no	10	8.8	100	MPVTDVALPR	1	11.11	-1	-1	-1
getorf_Tb927_03_v4_+_8620	Tb927_03_v4:883443-883475	883443	883475	+	no	10	8.74	100	MRHVYCTGSV	4	57.14	-1	-1	-1
getorf_Tb927_04_v4_-_19868	Tb927_04_v4:1167422-1167454	1167422	1167454	-	no	10	8.57	100	MSAMLLPVEC	4	44.44	-1	-1	-1
getorf_Tb927_11_01_v4_+_4041	Tb927_11_01_v4:437121-437153	437121	437153	+	no	10	8.31	88.57	MHYTPNCFCR	0	0	-1	-1	-1
getorf_Tb927_02_v4_+_1937	Tb927_02_v4:150305-150337	150305	150337	+	yes	10	8.14	100	MGQKALITLD	3	27.27	-1	-1	-1
getorf_Tb927_11_01_v4_-_60830	Tb927_11_01_v4:3394636-3394668	3394636	3394668	-	yes	10	7.8	100	MQGGTFRKMW	9	52.94	-1	-1	-1
getorf_Tb927_09_v4_-_46171	Tb927_09_v4:1479762-1479794	1479762	1479794	-	no	10	7.31	100	MEIVVSASST	3	100	-1	-1	-1
getorf_Tb927_03_v4_+_8594	Tb927_03_v4:881895-881927	881895	881927	+	no	10	6.77	100	MSESLATSHL	3	42.86	-1	-1	-1
getorf_Tb927_07_v4_+_14628	Tb927_07_v4:1565113-1565145	1565113	1565145	+	yes	10	6.4	100	MFWDVGPIAA	4	50	-1	-1	-1
getorf_Tb927_03_v4_+_15767	Tb927_03_v4:1620372-1620404	1620372	1620404	+	yes	10	6.29	100	MRFITTGSCP	0	0	-1	-1	-1
getorf_Tb927_10_v5_-_48315	Tb927_10_v5:2997334-2997366	2997334	2997366	-	yes	10	6.06	80	MLVVRDELFM	0	0	-1	-1	-1
getorf_Tb927_11_01_v4_+_24682	Tb927_11_01_v4:2704364-2704396	2704364	2704396	+	no	10	5.91	100	MDLMLISFGQ	0	0	-1	-1	-1
getorf_Tb927_11_01_v4_-_74309	Tb927_11_01_v4:1961732-1961764	1961732	1961764	-	no	10	5.54	97.14	MASPARWRFA	0	0	-1	-1	-1
getorf_Tb927_04_v4_-_19766	Tb927_04_v4:1177117-1177149	1177117	1177149	-	no	10	5.46	100	MSAMLLPVEC	1	16.67	-1	-1	-1
getorf_Tb927_10_v5_-_42871	Tb927_10_v5:3617824-3617856	3617824	3617856	-	yes	10	5.46	100	MHLKGGFPHL	2	40	-1	-1	-1
getorf_Tb927_11_01_v4_+_41206	Tb927_11_01_v4:4500510-4500542	4500510	4500542	+	no	10	5.43	85.71	MCVDLCVEHI	3	75	-1	-1	-1
getorf_Tb927_06_v4_+_13696	Tb927_06_v4:1344004-1344036	1344004	1344036	+	no	10	5.34	71.43	MDPMGSQHWY	0	0	-1	-1	-1
getorf_Tb927_10_v5_-_51120	Tb927_10_v5:2688584-2688616	2688584	2688616	-	yes	10	5.29	100	MWRSGCAGTA	1	100	-1	-1	-1
getorf_Tb927_10_v5_+_2375	Tb927_10_v5:257231-257263	257231	257263	+	yes	10	5.23	100	MGKGQLTLAT	0	0	-1	-1	-1
getorf_Tb927_07_v4_-_23414	Tb927_07_v4:1923735-1923767	1923735	1923767	-	no	10	5.09	88.57	MSIHDSQINT	0	0	-1	-1	-1
getorf_Tb927_10_v5_-_61982	Tb927_10_v5:1493616-1493648	1493616	1493648	-	no	10	5.06	100	MRGTLLVRKN	0	0	-1	-1	-1
getorf_Tb927_11_01_v4_+_25109	Tb927_11_01_v4:2754760-2754792	2754760	2754792	+	no	10	4.89	100	MVAHRLCIAP	2	100	-1	-1	-1
getorf_Tb927_10_v5_+_33881	Tb927_10_v5:3710888-3710920	3710888	3710920	+	no	10	4.86	100	MRVDYLCFLL	0	0	-1	-1	-1
getorf_Tb927_10_v5_-_48096	Tb927_10_v5:3021755-3021787	3021755	3021787	-	no	10	4.71	100	MMDGLSRYRR	0	0	-1	-1	-1
getorf_Tb927_09_v4_-_54664	Tb927_09_v4:618152-618184	618152	618184	-	no	10	4.4	100	MGFLPSPTNP	3	50	-1	-1	-1
getorf_Tb927_10_v5_+_16139	Tb927_10_v5:1750569-1750601	1750569	1750601	+	no	10	4.34	100	MRCVVDTAGV	0	0	-1	-1	-1
getorf_Tb927_01_v4_-_10913	Tb927_01_v4:999999-1000031	999999	1000031	-	yes	10	4.31	77.14	MQTTEDLQCK	0	-1	-1	-1	-1
getorf_Tb927_11_01_v4_+_34064	Tb927_11_01_v4:3770644-3770676	3770644	3770676	+	no	10	4.23	100	MVPRSWFWEE	0	0	-1	-1	-1
getorf_Tb927_06_v4_+_8394	Tb927_06_v4:789583-789615	789583	789615	+	no	10	4.2	85.71	MDGSAHPFAF	0	-1	-1	-1	-1
getorf_Tb927_07_v4_+_18402	Tb927_07_v4:1954173-1954205	1954173	1954205	+	no	10	4.17	88.57	MCVDLCVEHI	0	0	-1	-1	-1
getorf_Tb927_11_03_v4_+_1603	Tb927_11_03_v4:159025-159057	159025	159057	+	no	10	4.03	88.57	MSFFQMRIEV	2	9.52	-1	-1	-1
getorf_Tb927_02_v4_-_16469	Tb927_02_v4:833856-833888	833856	833888	-	no	10	4	80	MVTVSKVSLC	0	0	-1	-1	-1
getorf_Tb927_11_01_v4_-_75549	Tb927_11_01_v4:1817010-1817042	1817010	1817042	-	no	10	4	80	MVAGRLFSTR	0	0	-1	-1	-1
getorf_Tb927_01_v4_+_5759	Tb927_01_v4:596131-596163	596131	596163	+	no	10	3.94	100	MYVCMREGQG	1	20	-1	-1	-1
getorf_Tb927_08_v4_-_36328	Tb927_08_v4:1085280-1085312	1085280	1085312	-	no	10	3.89	100	MAYVCVCVCV	0	0	-1	-1	-1
getorf_Tb927_03_v4_+_8954	Tb927_03_v4:905853-905885	905853	905885	+	no	10	3.71	97.14	MCVDLCVEHI	2	33.33	-1	-1	-1
getorf_Tb927_06_v4_-_20722	Tb927_06_v4:1194587-1194619	1194587	1194619	-	no	10	3.71	74.29	MKVRFFVCLF	0	-1	-1	-1	-1
getorf_Tb927_06_v4_-_29867	Tb927_06_v4:232772-232804	232772	232804	-	yes	10	3.69	77.14	MTVYFLTCRT	2	33.33	-1	-1	-1
getorf_Tb927_01_v4_+_3911	Tb927_01_v4:402579-402611	402579	402611	+	yes	10	3.66	85.71	MVDTACIILK	0	0	-1	-1	-1
getorf_Tb927_07_v4_+_3384	Tb927_07_v4:349046-349078	349046	349078	+	no	10	3.63	100	MLSYVGPNGY	0	0	-1	-1	-1
getorf_Tb927_10_v5_+_33768	Tb927_10_v5:3695613-3695645	3695613	3695645	+	no	10	3.63	82.86	MHLRLRFCGL	0	0	-1	-1	-1
getorf_Tb927_09_v4_-_49060	Tb927_09_v4:1174509-1174541	1174509	1174541	-	no	10	3.4	100	MRCVMSQGIV	0	0	-1	-1	-1
getorf_Tb927_10_v5_-_46636	Tb927_10_v5:3188917-3188949	3188917	3188949	-	yes	10	3.4	100	MAGRARAPII	0	0	-1	-1	-1
getorf_Tb927_01_v4_+_5753	Tb927_01_v4:595341-595373	595341	595373	+	no	10	3.29	94.29	MCGYSSPLYP	0	0	-1	-1	-1
getorf_Tb927_08_v4_+_16596	Tb927_08_v4:1800471-1800503	1800471	1800503	+	no	10	3.23	82.86	MCSNEYMRFV	3	75	-1	-1	-1
getorf_Tb927_01_v4_+_6552	Tb927_01_v4:682692-682724	682692	682724	+	no	10	3.2	80	MHTHACICVW	0	0	-1	-1	-1
getorf_Tb927_03_v4_+_6119	Tb927_03_v4:623649-623681	623649	623681	+	no	10	3.2	100	MRHVNVHMNK	0	0	-1	-1	-1
getorf_Tb927_10_v5_+_15970	Tb927_10_v5:1732914-1732946	1732914	1732946	+	no	10	3.2	100	MRCVVDTAGV	0	0	-1	-1	-1
getorf_Tb927_01_v4_+_5766	Tb927_01_v4:596933-596965	596933	596965	+	no	10	3.14	100	MCGYSSPLYP	0	0	-1	-1	-1
getorf_Tb927_01_v4_+_5780	Tb927_01_v4:598519-598551	598519	598551	+	no	10	3.06	100	MCGYSSPLYP	0	0	-1	-1	-1
getorf_Tb927_02_v4_-_25641	Tb927_02_v4:8429-8461	8429	8461	-	no	10	3.06	94.29	MSRSIHLASW	2	100	-1	-1	-1
getorf_Tb927_10_v5_-_51449	Tb927_10_v5:2641025-2641057	2641025	2641057	-	no	10	3.06	82.86	MYACGFKYTV	0	-1	-1	-1	-1
getorf_Tb927_10_v5_-_51469	Tb927_10_v5:2638822-2638854	2638822	2638854	-	no	10	3.06	91.43	MYWYPYYKVS	0	0	-1	-1	-1
[truncated: 24 more rows]
