# Supplementary material for: Comparative ribosome profiling reveals extensive translational complexity in different Trypanosoma brucei life cycle stages
Source: Nucleic Acids Res. 2014 Jan 17;42(6):3623–37. doi: 10.1093/nar/gkt1386 (PMC3973304; doi:10.1093/nar/gkt1386)
Supplement: Supplementary Data [file supp_gkt1386_nar-03295-h-2013-File012.xlsx]

## Sheet: based on Kolev et al. 2010
RNA and ribosome footprint levels are listed as reads per million reads per kb
Previously identified transcripts from chromosome 10 were not considered because our sequencing reads had been mapped to a newer version of the chromosome 10 assembly.
geneID	location	start	end	length (bp)	strand	Abundance (RNA/cell) determined by Kolev et al.	BF RNA levels	PF RNA levels	BF footprint levels	PF footprint levels	BF RNA coverage of CDS (%)	PF RNA coverage of CDS (%)	BF footprint coverage of CDS (%)	PF footprint coverage of CDS (%)	BF RNA coverage per nt	PF RNA coverage per nt	BF footprint coverage per nt	PF footprint coverage per nt
Tb1.NT.1	Tb927_01_v4	59769	59231	538	-	5.42	50.3144	45.7531	2.01096	0.95562	98.3271	97.3978	11.1524	26.2082	7.36059	21.7528	0.35874	0.61338
Tb1.NT.10	Tb927_01_v4	129265	130100	835	+	1.07	26.5876	7.14649	17.5843	3.12988	92.9341	70.6587	39.6407	45.7485	3.73533	3.27186	3.28743	1.96407
Tb1.NT.11	Tb927_01_v4	138225	136701	1524	-	1.15	52.2635	11.9098	18.3561	0.33735	93.7664	62.8609	29.1995	10.0394	7.6122	5.41995	3.36614	0.21129
Tb1.NT.12	Tb927_01_v4	138987	138318	669	-	2.68	119.64	32.9845	36.2711	3.13801	97.6084	74.29	68.3109	35.2765	17.139	15.3468	6.58744	2.07025
Tb1.NT.13	Tb927_01_v4	149087	149482	395	+	0.55	271.653	50.3571	3.52154	1.8439	100	91.8987	16.4557	23.2911	37.9342	22.6202	0.65823	1.16456
Tb1.NT.14	Tb927_01_v4	149570	151104	1534	+	2.92	177.477	18.5587	35.6669	1.06131	99.2829	82.9205	28.618	9.06128	25.3794	8.33572	6.62712	0.70143
Tb1.NT.15	Tb927_01_v4	176673	174251	2422	-	0.68	45.992	6.54446	1.46771	0.01769	91.9075	50.7845	10.5698	0.99092	6.61313	3.0033	0.27126	0.00991
Tb1.NT.16	Tb927_01_v4	187288	187925	637	+	1.89	72.7608	27.6156	25.719	1.54694	97.0173	69.3878	58.7127	28.8854	10.6264	13.113	4.76609	1.01727
Tb1.NT.17	Tb927_01_v4	188016	189505	1489	+	0.37	17.0023	2.71348	4.67095	0.08632	76.8972	34.6541	22.767	4.63398	2.44795	1.23439	0.84016	0.04634
Tb1.NT.18	Tb927_01_v4	202486	200870	1616	-	0.69	8.07409	2.30791	2.19975	0.63629	58.6015	31.1262	6.74505	4.88861	1.16584	1.06869	0.42141	0.41894
Tb1.NT.19	Tb927_01_v4	240187	239666	521	-	1.35	47.0969	32.2132	8.89961	15.1309	99.4242	98.4645	25.3359	42.9942	6.81382	15.1919	1.59693	9.9405
Tb1.NT.2	Tb927_01_v4	68940	63000	5940	-	5.51	47.3086	9.29254	3.72081	0.4544	91.7845	64.3266	10.3535	3.95623	6.85623	4.34461	0.69343	0.3037
Tb1.NT.20	Tb927_01_v4	287496	288456	960	+	0.49	17.8514	13.4032	1.93196	1.65126	90.625	84.5833	10.8333	17.5	2.65833	6.28021	0.34479	1.10938
Tb1.NT.21	Tb927_01_v4	296267	296780	513	+	7.06	91.8667	111.596	56.6406	90.0297	99.4152	99.0253	58.4795	67.2515	13.5906	52.0292	10.5127	59.9298
Tb1.NT.22	Tb927_01_v4	322130	322863	733	+	7.54	56.8551	72.675	15.6032	34.076	97.1351	90.7231	36.9714	37.1078	8.18554	34.0791	2.9045	22.8718
Tb1.NT.23	Tb927_01_v4	329454	329960	506	+	0.8	31.559	23.9548	5.49806	3.89486	81.4229	68.7747	35.5731	35.7707	4.67391	11.1186	1.00593	2.65415
Tb1.NT.24	Tb927_01_v4	359493	360126	633	+	4.18	64.2987	33.1911	2.92998	7.37747	100	67.4566	3.94945	38.0727	9.31912	15.3507	0.4534	4.87678
Tb1.NT.25	Tb927_01_v4	385002	385556	554	+	0.68	22.8488	9.64932	0	1.46936	86.6426	59.2058	0.36101	37.1841	3.24188	4.63357	0.00361	0.99278
Tb1.NT.26	Tb927_01_v4	527552	531408	3856	+	1.56	7.12102	2.30519	0.40082	0.01111	51.8931	24.7407	3.0861	0.75207	1.03371	1.03034	0.07158	0.00752
Tb1.NT.27	Tb927_01_v4	570070	570299	229	+	104.2	508.541	238.052	0.67492	0.18709	93.8865	71.179	13.5371	10.917	72.2795	106.419	0.13537	0.10917
Tb1.NT.28	Tb927_01_v4	608988	609377	389	+	0.38	35.0436	12.6237	0	1.10137	81.7481	83.8046	0	22.6221	4.8946	5.6581	0	0.66581
Tb1.NT.29	Tb927_01_v4	640556	639487	1069	-	1.18	12.3877	8.37323	3.03619	1.88367	79.42	83.1618	8.98036	19.9252	1.88868	3.99345	0.57437	1.25819
Tb1.NT.3	Tb927_01_v4	80500	78077	2423	-	0.39	36.6498	3.18109	1.65847	0.05305	93.9744	50.1857	10.5654	2.10483	5.28312	1.48329	0.31284	0.03054
Tb1.NT.30	Tb927_01_v4	644551	643404	1147	-	1.44	18.1669	14.307	3.09922	1.19528	80.6452	88.2302	17.3496	9.41587	2.59111	6.76635	0.54752	0.80732
Tb1.NT.31	Tb927_01_v4	648549	647398	1151	-	0.84	15.9042	13.1772	2.28276	1.6378	84.1008	85.7515	10.5126	6.95048	2.27541	6.15378	0.4066	1.08341
Tb1.NT.32	Tb927_01_v4	653299	651405	1894	+	0.04	11.2074	7.97507	0.24481	0.20359	58.7117	54.1711	4.43506	7.70855	1.57075	3.65153	0.04435	0.13041
Tb1.NT.33	Tb927_01_v4	657749	658828	1079	+	1.9	30.5018	21.3728	0.57296	1.23091	89.342	79.9815	7.87766	14.4578	4.40964	10.126	0.10287	0.78869
Tb1.NT.35	Tb927_01_v4	731231	729270	1961	-	0.34	10.5266	3.48677	0.39408	0.15293	68.4855	48.1897	7.2922	4.99745	1.5181	1.6308	0.07292	0.09281
Tb1.NT.36	Tb927_01_v4	744983	740330	4653	-	0.43	16.9923	4.3684	0.56468	0.22098	79.3681	47.6897	5.63078	7.37159	2.40361	1.96755	0.09972	0.17451
Tb1.NT.37	Tb927_01_v4	762086	761441	645	-	2.55	105.372	37.1994	48.883	24.7097	100	91.7829	58.2946	49.9225	15.2744	16.924	9.28837	16.2713
Tb1.NT.38	Tb927_01_v4	769482	776500	7018	+	2.09	3.41312	2.17886	0.30832	0.20756	29.4386	39.6124	3.67626	8.96267	0.49815	1.02736	0.05301	0.13423
Tb1.NT.39	Tb927_01_v4	999210	998688	522	-	0.97	25.3687	7.97834	3.84911	1.39528	86.2069	72.9885	22.7969	14.9425	3.6954	3.76245	0.7069	0.93103
Tb1.NT.4	Tb927_01_v4	84883	80586	4297	-	4.27	30.7726	9.04113	5.68302	0.8475	89.5043	70.7005	9.12264	7.54014	4.42681	4.19013	1.0747	0.56202
Tb1.NT.40	Tb927_01_v4	1010716	1011561	845	+	0.71	21.2027	9.48945	2.19489	4.3604	85.2071	76.0947	20.8284	26.3905	3.03077	4.42249	0.40947	2.89112
Tb1.NT.41	Tb927_01_v4	1021984	1027140	5156	+	0.49	11.1799	0.09645	0.7494	0	72.9053	2.46315	6.40031	0	1.64139	0.04364	0.14042	0
Tb1.NT.42	Tb927_01_v4	1029003	1030790	1787	+	0.17	37.2702	0	1.72979	0	98.5451	0	8.338	0	5.37157	0	0.32457	0
Tb1.NT.43	Tb927_01_v4	1030891	1032010	1119	+	0.11	38.8092	0	18.5081	0.03829	96.5148	0	29.3119	2.5916	5.48794	0	3.57105	0.02592
Tb1.NT.44	Tb927_01_v4	520703	519593	1110	-	0.15	3.68431	0.224	0.6962	0.0772	40.8108	5.94595	7.56757	2.79279	0.54054	0.10901	0.13694	0.05315
Tb1.NT.47	Tb927_01_v4	1000600	999286	1314	-	0.15	18.5257	2.45989	2.94057	0.09782	83.7138	34.2466	12.1005	4.49011	2.70624	1.14612	0.55632	0.0624
Tb1.NT.5	Tb927_01_v4	85459	84977	482	-	3.21	184.237	158.365	61.2454	17.1552	99.1701	100	89.0041	84.0249	26.9585	73.3942	11.4253	11.3278
Tb1.NT.6	Tb927_01_v4	90688	88506	2182	-	1.64	37.3955	2.90572	3.39996	0.27489	93.7672	49.4042	9.945	3.89551	5.35014	1.33776	0.63428	0.18515
Tb1.NT.7	Tb927_01_v4	103342	99233	4109	-	0.67	42.0859	6.41413	4.66415	0.33366	91.5551	59.5279	14.5778	6.83865	6.02458	2.93891	0.82112	0.21806
Tb1.NT.8	Tb927_01_v4	118536	120820	2284	+	0.84	25.3233	4.43608	7.84963	0.69405	82.6182	45.359	27.9772	8.31874	3.669	2.06173	1.45841	0.45884
Tb1.NT.9	Tb927_01_v4	120946	121846	900	+	1.33	45.4398	9.73833	9.10166	1.04728	88.3333	70.3333	32.4444	19.1111	6.72	4.58333	1.67444	0.71444
Tb11.NT.1	Tb927_11_01_v4	36182	35746	436	-	0.93	16.9729	11.9757	4.25385	0.68785	90.1376	81.6514	22.7064	22.2477	2.50459	5.47477	0.79358	0.44954
Tb11.NT.10	Tb927_11_01_v4	163421	162696	725	-	11.76	95.0879	113.688	137.715	91.5372	97.3793	96.8276	47.0345	57.6552	13.8703	53.149	25.5821	60.0483
Tb11.NT.100	Tb927_11_01_v4	2238165	2238790	625	+	6.91	120.273	101.146	41.5448	40.3071	92.8	95.68	61.28	83.04	17.4224	46.9248	7.8128	26.7792
Tb11.NT.101	Tb927_11_01_v4	2244315	2245137	822	+	2.46	45.2503	30.3236	14.854	11.6751	98.5401	91.6058	50	39.2944	6.53041	13.8832	2.72993	7.76399
Tb11.NT.102	Tb927_11_01_v4	2267258	2267764	506	+	2.17	53.8812	70.2673	12.8288	5.58828	99.6047	91.8972	39.3281	32.2134	7.78261	33.1463	2.37154	3.68972
Tb11.NT.103	Tb927_11_01_v4	2359919	2360251	332	+	2.51	24.6361	26.0246	33.0528	38.5849	93.6747	89.1566	72.8916	78.3132	3.4759	12.3223	6.2259	25.6626
Tb11.NT.104	Tb927_11_01_v4	2367410	2368206	796	+	1.83	55.5358	51.8517	0.77667	1.50706	97.6131	97.8643	6.53266	23.3668	8.12186	24.0905	0.13317	1.00126
Tb11.NT.105	Tb927_11_01_v4	2416300	2417403	1103	+	0.7	96.5765	34.8274	7.28644	4.15616	96.2829	89.1206	21.8495	32.0943	13.9293	16.0671	1.37534	2.71623
Tb11.NT.106	Tb927_11_01_v4	2436347	2436800	453	+	1.07	9.45767	11.9379	2.38829	2.26985	60.7064	77.7042	16.1148	7.72627	1.3245	5.81457	0.4702	1.48344
Tb11.NT.107	Tb927_11_01_v4	2488372	2488785	413	+	1.09	5.65837	14.5992	0.74846	3.00838	48.9104	71.9128	7.74818	13.8015	0.87167	6.79177	0.15496	1.74576
Tb11.NT.108	Tb927_11_01_v4	2501363	2501823	460	+	3.35	49.1089	30.9447	33.2632	30.6424	98.6957	93.4783	67.6087	76.3043	7.24348	14.5239	6.22391	20.4978
Tb11.NT.109	Tb927_11_01_v4	2526836	2525980	856	-	4.55	38.2204	46.2566	10.8334	19.9703	96.028	98.715	52.9206	67.5234	5.6472	21.7371	2.08411	13.375
Tb11.NT.110	Tb927_11_01_v4	2529082	2528470	612	-	2.19	84.6428	73.3321	47.2256	41.6534	96.2418	97.7124	58.6601	72.549	12.2059	34.2925	8.75654	27.7042
Tb11.NT.111	Tb927_11_01_v4	2564659	2564137	522	-	0.99	42.903	36.2002	1.48043	0.82076	96.5517	83.3333	15.5172	23.3716	6.20498	16.6398	0.27586	0.5364
Tb11.NT.112	Tb927_11_01_v4	2573182	2572517	665	-	4.58	95.4676	52.0645	71.5841	66.6812	93.985	94.1353	58.797	58.6466	13.9128	24.2451	13.8015	44.5549
Tb11.NT.113	Tb927_11_01_v4	2598181	2596656	1525	-	0.35	18.0057	4.19832	1.01349	0.98329	83.4754	53.1148	8.91803	16.459	2.55672	1.9659	0.19344	0.64262
Tb11.NT.114	Tb927_11_01_v4	2602407	2603474	1067	+	0.33	6.93552	8.97149	0.14485	0.36138	43.6739	62.5117	2.7179	8.34114	1.01874	4.1462	0.02718	0.24367
Tb11.NT.115	Tb927_11_01_v4	2609481	2610715	1234	+	2.02	33.7721	22.5165	0.75149	0.24303	99.2707	97.2447	8.99514	8.50891	4.97245	10.5397	0.1329	0.17018
Tb11.NT.116	Tb927_11_01_v4	2636754	2637415	661	+	2.35	51.8527	83.3183	15.4323	74.4089	98.1846	98.6384	36.0061	52.1936	7.37519	38.7942	2.91831	50.0393
Tb11.NT.117	Tb927_11_01_v4	2639875	2640620	745	+	1.18	64.8269	82.351	0.41492	1.15016	97.8524	93.5571	6.44295	18.9262	9.65638	39.4738	0.07919	0.7745
Tb11.NT.118	Tb927_11_01_v4	2644043	2644457	414	+	34.48	665.604	947.708	740.677	346.059	99.5169	99.5169	66.1836	97.8261	96.401	442.845	140.152	232.742
Tb11.NT.119	Tb927_11_01_v4	2649864	2650528	664	+	4.28	76.841	104.005	53.3034	74.7825	98.6446	100	48.6446	62.5	11.1401	47.8313	10.1506	50.7048
Tb11.NT.12	Tb927_11_01_v4	182444	183192	748	+	2.93	33.0645	30.9136	2.27289	11.3982	74.4652	74.1979	19.385	24.0642	4.68717	14.5267	0.39171	7.65909
Tb11.NT.120	Tb927_11_01_v4	2685014	2685595	581	+	2.1	24.4685	34.0219	2.39416	3.17086	89.1566	85.7143	13.4251	16.8675	3.49742	15.7298	0.45955	2.09639
Tb11.NT.121	Tb927_11_01_v4	2776518	2776794	276	+	1.58	18.3453	28.6024	1.67996	3.57029	88.0435	85.5072	21.0145	34.4203	2.6087	13.1993	0.30797	2.3913
Tb11.NT.122	Tb927_11_01_v4	2825335	2825736	401	+	0.55	15.5405	24.1818	2.31257	5.87628	80.798	88.2793	27.9302	41.6459	2.38903	11.1721	0.4414	3.98504
Tb11.NT.123	Tb927_11_01_v4	2897116	2898028	912	+	1.35	6.40599	1.49946	2.03364	0.32884	51.5351	28.2895	4.82456	5.8114	0.91228	0.69846	0.39035	0.21491
Tb11.NT.124	Tb927_11_01_v4	2905723	2908338	2615	+	1.45	25.3202	14.5475	3.0734	1.55645	93.4608	77.4761	8.60421	16.2142	3.71281	6.79924	0.57323	1.01606
Tb11.NT.125	Tb927_11_01_v4	2908459	2908979	520	+	3.92	130.327	48.6518	166.148	40.3717	97.6923	91.5385	85.7692	70.5769	19.0923	22.6923	30.7769	26.4423
Tb11.NT.126	Tb927_11_01_v4	2922509	2923185	676	+	5.5	113.792	68.8721	24.4638	34.2874	99.4083	91.8639	58.5799	52.071	16.4734	32.5814	4.64941	22.6302
Tb11.NT.127	Tb927_11_01_v4	2968422	2969278	856	+	2.7	36.4004	49.6696	2.34724	9.10924	94.6262	98.5981	9.22897	28.271	5.33879	23.2699	0.4264	5.73248
Tb11.NT.128	Tb927_11_01_v4	2983051	2983570	519	+	2.83	51.4059	21.678	74.747	34.5059	96.7245	89.4027	87.8613	89.788	7.5395	9.96917	14.1445	22.5299
Tb11.NT.129	Tb927_11_01_v4	2995708	2997885	2177	+	0.25	8.2298	4.39714	0.42597	1.00368	56.8672	54.4327	4.63941	9.60037	1.19522	2.0248	0.07993	0.67386
Tb11.NT.13	Tb927_11_01_v4	183313	184460	1147	+	1.04	32.9381	16.5289	2.96447	1.38205	92.415	83.6966	8.36966	10.6364	4.66434	7.6408	0.5231	0.92241
Tb11.NT.130	Tb927_11_01_v4	2997980	2999839	1859	+	1.85	31.2174	15.8157	1.41337	1.26756	92.3615	83.5933	18.7197	16.568	4.60032	7.39968	0.2695	0.82948
Tb11.NT.131	Tb927_11_01_v4	2999879	3001166	1287	+	2.15	45.8484	42.7438	9.72733	5.42617	98.6014	94.561	32.634	37.6068	6.68531	20.1538	1.79643	3.61461
Tb11.NT.132	Tb927_11_01_v4	3001225	3002535	1310	+	1.41	27.6504	47.6399	3.18552	4.6441	94.1985	97.9389	8.01527	25.4962	4.09466	22.7649	0.59237	3.10305
Tb11.NT.133	Tb927_11_01_v4	3006300	3007180	880	+	8.24	90.2895	44.3593	63.4033	28.7246	100	94.6591	44.8864	54.8864	12.9954	21.0864	11.7273	18.8557
Tb11.NT.134	Tb927_11_01_v4	3007310	3007727	417	+	0.55	15.4113	24.7446	2.59447	4.10968	84.4125	89.6882	15.5875	33.0935	2.22782	11.6331	0.48681	2.71223
Tb11.NT.135	Tb927_11_01_v4	3015942	3016502	560	+	160.69	682.988	1006.65	896.152	667.44	100	99.8214	47.5	81.4286	100.162	478.116	169.511	451.359
Tb11.NT.136	Tb927_11_01_v4	3016623	3017447	824	+	5.27	80.1184	68.798	3.93894	10.7109	100	96.8447	21.966	38.5922	11.7646	32.25	0.75	7.0449
Tb11.NT.137	Tb927_11_01_v4	3030507	3031350	843	+	3.24	52.9015	58.7677	7.88367	2.84607	99.5255	93.8315	33.9265	28.707	7.60617	27.2799	1.46975	1.87544
Tb11.NT.138	Tb927_11_01_v4	3081342	3081802	460	+	21.71	989.375	2082.48	1082.9	821.663	95.2174	95.4348	74.3478	85.6522	145.574	984.672	204.983	555.511
Tb11.NT.139	Tb927_11_01_v4	3087716	3088134	418	+	1.67	27.4875	34.6488	2.21851	6.55976	94.7368	100	18.6603	59.0909	3.85646	15.8947	0.4378	4.26316
Tb11.NT.14	Tb927_11_01_v4	200706	201038	332	+	0.84	21.1166	13.2932	1.3966	1.16142	89.1566	65.9639	11.747	32.2289	3.08434	6.28313	0.25602	0.68072
Tb11.NT.140	Tb927_11_01_v4	3142301	3139378	2923	-	1.38	12.4587	7.57058	1.00464	0.54232	75.6757	72.0835	10.5371	9.61341	1.81594	3.52515	0.19398	0.35785
Tb11.NT.141	Tb927_11_01_v4	3143290	3142400	890	-	1.31	8.97127	3.07306	0.34732	0.48139	58.5393	45.2809	6.29213	18.0899	1.27079	1.39326	0.06292	0.29888
Tb11.NT.142	Tb927_11_01_v4	3144429	3143400	1029	-	2.83	150.078	28.5729	175.885	20.6515	96.4043	78.0369	60.7386	60.0583	21.7881	13.483	33.0554	13.657
Tb11.NT.143	Tb927_11_01_v4	3146913	3148435	1522	+	0.35	17.4014	15.2336	0.50774	0.36594	50.5256	53.6794	5.32194	5.45335	2.47175	6.91853	0.08673	0.24639
Tb11.NT.144	Tb927_11_01_v4	3149836	3151550	1714	+	1.47	7.72606	4.09804	1.26242	0.29995	62.1354	53.2089	9.33489	9.74329	1.10035	1.85006	0.23454	0.18728
Tb11.NT.145	Tb927_11_01_v4	3158552	3158939	387	+	1.71	46.7985	48.9888	85.066	30.8871	98.9664	94.3153	56.8475	70.0258	6.81395	23.031	16.2403	20.6977
Tb11.NT.146	Tb927_11_01_v4	3181533	3181750	217	+	3.69	9.87172	6.87479	0	2.96153	64.977	48.8479	0	28.5714	1.37788	3.24424	0	1.88479
Tb11.NT.147	Tb927_11_01_v4	3235951	3236464	513	+	2.54	53.5256	71.8531	18.3781	38.6677	99.8051	100	57.6998	69.0058	7.80897	34.2437	3.50682	25.5166
Tb11.NT.148	Tb927_11_01_v4	3247428	3247968	540	+	8.33	17.3104	10.475	2.57594	26.9755	81.1111	78.7037	23.5185	76.4815	2.40926	4.86296	0.57222	17.7056
Tb11.NT.149	Tb927_11_01_v4	3332820	3335589	2769	+	3.33	8.58019	3.77133	1.45123	0.54154	59.2994	54.8573	9.93138	10.2203	1.25822	1.77248	0.27411	0.35572
Tb11.NT.15	Tb927_11_01_v4	254966	255350	384	+	0.72	14.1999	25.5761	4.02491	2.00829	89.5833	91.4062	31.25	33.8542	1.96354	11.4323	0.76823	1.32292
Tb11.NT.150	Tb927_11_01_v4	3341369	3340200	1169	-	1.81	22.4895	15.6861	0.52885	4.17806	93.3276	85.7998	9.4953	62.1899	3.21557	7.30539	0.09495	2.83234
Tb11.NT.151	Tb927_11_01_v4	3356177	3354588	1589	-	6.13	36.8895	42.9914	37.2531	34.1615	88.9868	83.4487	41.4097	50.9755	5.43109	19.9289	6.93518	23
Tb11.NT.152	Tb927_11_01_v4	3364120	3363516	604	-	1.55	28.0506	30.6681	3.83832	1.48959	92.7152	91.0596	10.0993	33.9404	4.07947	14.3096	0.73013	0.99834
Tb11.NT.153	Tb927_11_01_v4	3412397	3411927	470	-	1.59	25.275	32.4023	5.59034	2.82584	92.9787	91.9149	18.7234	37.8723	3.68936	14.8234	1.02128	1.90213
Tb11.NT.154	Tb927_11_01_v4	3422125	3421577	548	-	123.42	888.777	736.5	1655.28	1308.99	96.7153	98.5401	84.1241	92.5182	128.898	335.916	308.794	860.077
Tb11.NT.155	Tb927_11_01_v4	3422894	3422201	693	-	49.33	698.318	680.347	1269.24	1033.13	88.7446	95.3824	67.3882	92.785	101.877	311.141	236.726	678.527
Tb11.NT.156	Tb927_11_01_v4	3446058	3444170	1888	-	0.91	36.3079	18.503	2.86519	1.33886	96.4513	85.6992	11.8644	17.0021	5.30456	8.71081	0.55614	0.87765
Tb11.NT.157	Tb927_11_01_v4	3447527	3446197	1330	-	0.97	30.1631	12.1982	3.25382	0.54762	96.5413	74.8872	8.7218	18.4211	4.32105	5.63459	0.59624	0.3391
Tb11.NT.158	Tb927_11_01_v4	3448208	3447629	579	-	0.92	18.8352	18.5727	16.2832	5.84565	89.4646	85.1468	29.1883	44.905	2.69603	8.51813	3.12781	3.83247
Tb11.NT.159	Tb927_11_01_v4	3455005	3454347	658	-	33.81	108.914	311.554	246.633	649.293	94.5289	95.2887	63.2219	78.5714	15.845	149.199	46.0289	437.312
Tb11.NT.16	Tb927_11_01_v4	364559	365158	599	+	0.6	31.2108	15.1508	22.7061	2.50337	91.4858	69.4491	21.0351	18.6978	4.50083	6.98831	4.3773	1.74624
Tb11.NT.160	Tb927_11_01_v4	3456448	3455099	1349	-	1.2	66.5501	84.3693	1.604	1.14334	97.8503	96.2935	6.44922	24.0919	9.66345	39.2765	0.29133	0.76575
Tb11.NT.161	Tb927_11_01_v4	3459724	3458700	1024	-	0.37	70.1756	67.5014	7.99951	11.966	98.9258	97.2656	10.2539	26.3672	10.2158	31.8203	1.52539	7.99805
Tb11.NT.162	Tb927_11_01_v4	3462171	3460800	1371	-	1.16	25.4259	17.1381	4.96024	19.2811	93.5084	79.2122	12.9832	17.2137	3.71189	7.96134	0.94238	12.7163
Tb11.NT.163	Tb927_11_01_v4	3463312	3462295	1017	-	0.49	50.744	35.8777	18.5407	2.69615	97.9351	89.3805	36.6765	24.0905	7.294	16.59	3.46804	1.80138
Tb11.NT.164	Tb927_11_01_v4	3464197	3463479	718	-	0.61	18.1723	18.6133	1.0763	0.53703	91.5042	85.2368	11.2813	13.3705	2.64206	8.56407	0.2117	0.35933
Tb11.NT.165	Tb927_11_01_v4	3511388	3510506	882	-	1.65	51.2247	37.4931	4.20562	2.38019	95.0113	93.5374	29.2517	19.7279	7.42517	17.6689	0.78912	1.55329
Tb11.NT.166	Tb927_11_01_v4	3588759	3587889	870	-	3.83	57.9749	51.1566	16.3439	85.3914	99.3103	93.4483	44.7126	37.8161	8.42069	23.9069	3.04138	56.4782
Tb11.NT.167	Tb927_11_01_v4	3598150	3599398	1248	+	2.68	25.279	24.3558	8.04982	8.4451	85.5769	85.2564	24.7596	37.2596	3.67388	11.3654	1.50481	5.60657
Tb11.NT.168	Tb927_11_01_v4	3599516	3600446	930	+	1.27	32.0382	44.3138	5.31807	7.78553	95.3763	96.3441	8.27957	15.0538	4.62688	20.7925	0.97419	5.06452
Tb11.NT.169	Tb927_11_01_v4	3609403	3609880	477	+	0.39	19.5967	10.0342	4.21223	1.07782	87.0021	78.1971	7.12788	14.6751	2.93711	4.72327	0.74843	0.65828
Tb11.NT.17	Tb927_11_01_v4	370538	371056	518	+	0.34	17.6697	12.4799	3.58046	0.82709	81.4672	68.9189	27.2201	26.6409	2.51158	5.56757	0.67954	0.49035
Tb11.NT.170	Tb927_11_01_v4	3614163	3614526	363	+	5.37	77.7896	113.874	51.0931	137.146	100	100	55.3719	57.0248	11.4766	53.9284	9.75758	90.7576
Tb11.NT.171	Tb927_11_01_v4	3618891	3619290	399	+	0.95	19.523	29.444	0	0.10738	84.4612	77.193	0	8.02005	2.85464	13.98	0	0.0802
Tb11.NT.172	Tb927_11_01_v4	3626581	3627366	785	+	2.78	73.6795	47.5105	10.2381	23.8504	99.7452	95.1592	39.3631	44.7134	10.9796	22.3885	1.85478	15.9248
Tb11.NT.173	Tb927_11_01_v4	3641713	3642674	961	+	0.91	70.5206	37.451	7.71978	2.76409	99.5838	84.7034	28.616	29.5526	10.0531	17.6826	1.45578	1.79605
Tb11.NT.174	Tb927_11_01_v4	3674181	3676282	2101	+	0.77	33.2758	22.1597	1.3977	3.18114	95.0976	79.2956	9.99524	20.0857	4.82247	10.2223	0.25797	2.07139
Tb11.NT.175	Tb927_11_01_v4	3680265	3680935	670	+	1.75	40.983	32.7497	2.76818	0.95918	90.1492	92.9851	19.1045	22.0895	6.07463	15.4343	0.5	0.58806
Tb11.NT.176	Tb927_11_01_v4	3686293	3686915	622	+	4.02	27.2388	10.0934	0.99393	5.78593	93.0868	76.045	14.1479	63.9871	3.89389	4.69775	0.17685	3.72026
Tb11.NT.177	Tb927_11_01_v4	3691845	3695945	4100	+	8.81	34.5786	18.6782	12.93	10.4914	89.9024	66.8293	14.878	17.561	4.85512	8.66805	2.43805	7.02098
Tb11.NT.178	Tb927_11_01_v4	3748791	3749085	294	+	4.29	11.923	9.30279	1.0514	31.1854	77.2109	60.8843	20.068	82.6531	1.7517	4.2449	0.20068	20.0646
Tb11.NT.179	Tb927_11_01_v4	3770600	3770870	270	+	2.26	7.93394	5.98574	0.57243	0.7934	80.7407	70.7407	11.1111	16.2963	1.21111	2.81852	0.11111	0.52222
Tb11.NT.18	Tb927_11_01_v4	377609	377840	231	+	4.95	81.7748	85.5703	0.66908	0.37094	100	95.671	9.95671	24.2424	11.7922	41.1775	0.09957	0.24242
Tb11.NT.180	Tb927_11_01_v4	3774958	3775688	730	+	1.31	35.2136	25.1193	14.3971	6.2211	88.0822	89.3151	24.9315	26.1644	5.17534	11.5562	2.65616	4.08082
Tb11.NT.181	Tb927_11_01_v4	3791447	3791925	478	+	4.99	74.1487	127.96	63.3746	76.3653	96.8619	97.9079	58.9958	66.5272	10.8452	60.5293	11.7971	51.2427
Tb11.NT.182	Tb927_11_01_v4	3815293	3818830	3537	+	0.82	16.0771	1.28291	6.86044	0.01211	80.9443	21.5437	9.44303	0.622	2.33022	0.5663	1.29997	0.00622
Tb11.NT.183	Tb927_11_01_v4	3852312	3851889	423	-	2.34	82.869	97.2805	18.6345	63.8094	98.5816	100	60.5201	74.4681	12.1158	45.6856	3.41844	42.5603
Tb11.NT.184	Tb927_11_01_v4	3858066	3857741	325	-	0.78	12.5833	4.20773	0	0.13183	81.8461	49.8462	0	9.23077	1.87077	1.81846	0	0.09231
Tb11.NT.185	Tb927_11_01_v4	3893407	3893140	267	-	5.31	17.5049	27.7041	0	3.20925	60.6742	58.8015	0	38.5768	2.49064	12.7903	0	2.16479
Tb11.NT.186	Tb927_11_01_v4	3931338	3930619	719	-	2.45	28.9811	26.2817	31.3842	27.887	96.1057	85.9527	64.6732	79.9722	4.26147	12.3004	5.95132	19.0459
Tb11.NT.187	Tb927_11_01_v4	3946258	3945635	623	-	1.08	68.4567	88.5999	7.69061	2.33817	95.5056	92.9374	33.8684	32.7448	10.0803	41.1525	1.49438	1.61156
Tb11.NT.188	Tb927_11_01_v4	3952982	3951989	993	-	4.05	50.9899	79.8122	12.9186	22.1768	98.288	96.7774	15.8107	19.2346	7.45519	37.0252	2.4713	14.7644
Tb11.NT.189	Tb927_11_01_v4	3991176	3990645	531	-	13.07	82.5178	142.581	45.6975	53.4131	98.3051	100	39.7364	69.4915	11.9153	65.8211	8.67043	35.3446
Tb11.NT.19	Tb927_11_01_v4	437081	438900	1819	+	0.43	9.20716	8.03051	1.27452	1.34254	60.3628	66.3002	10.0055	12.5344	1.3304	3.73227	0.2232	0.87576
Tb11.NT.190	Tb927_11_01_v4	4019114	4017643	1471	-	1.31	27.8014	13.6912	12.188	3.87368	95.6492	88.4432	24.5411	18.4908	4.09109	6.46635	2.27668	2.60979
Tb11.NT.191	Tb927_11_01_v4	4019744	4019171	573	-	2.99	56.0776	31.2425	85.7748	44.1893	99.8255	91.623	76.2653	63.1763	8.00698	14.5916	16.1134	29.7365
Tb11.NT.192	Tb927_11_01_v4	4034163	4033751	412	-	2.21	15.5983	26.7045	6.00219	6.65529	90.7767	90.0485	33.0097	44.1748	2.26456	12.4078	1.10922	4.5534
Tb11.NT.193	Tb927_11_01_v4	4068719	4067418	1301	-	1.19	27.2429	32.7759	1.54438	8.6609	85.0115	77.0177	13.4512	31.5911	3.89008	15.1683	0.2721	5.5834
Tb11.NT.194	Tb927_11_01_v4	4080556	4079973	583	-	1.16	14.6975	17.8056	5.037	5.07067	81.4751	83.5335	19.0394	38.422	2.1235	8.55575	0.91424	3.40823
Tb11.NT.195	Tb927_11_01_v4	4134707	4133914	793	-	4	52.7989	26.9646	12.6686	2.70135	98.3607	91.0467	26.2295	28.2472	7.60277	12.3367	2.29004	1.77301
Tb11.NT.196	Tb927_11_01_v4	4140577	4139949	628	-	4.59	161.562	118.281	76.786	47.4143	99.8408	99.2038	54.1401	56.051	23.4777	54.8901	14.2612	30.5064
Tb11.NT.197	Tb927_11_01_v4	4141266	4140700	566	-	0.45	44.7288	35.6923	17.7494	4.76879	100	92.7562	27.2085	32.5088	6.48763	16.265	3.25795	3.17491
Tb11.NT.198	Tb927_11_01_v4	4142255	4141383	872	-	0.99	139.357	277.223	0.17724	0.44219	97.9358	91.055	3.32569	18.4633	20.1927	127.327	0.03326	0.2695
Tb11.NT.199	Tb927_11_01_v4	4166499	4165740	759	-	2.24	27.9669	14.7414	2.03632	3.55618	87.747	81.8182	16.2055	16.0738	3.98946	6.95652	0.39262	2.28327
Tb11.NT.2	Tb927_11_01_v4	36854	36290	564	-	9.9	128.102	182.842	129.893	220.142	95.7447	82.0922	49.2908	60.6383	18.5833	84.6206	24.4894	146.486
Tb11.NT.20	Tb927_11_01_v4	439003	442637	3634	+	0.87	3.80481	2.00129	5.14621	1.14359	34.3423	37.5894	12.7958	12.7408	0.54595	0.95047	0.9601	0.75674
Tb11.NT.200	Tb927_11_01_v4	4171045	4170519	526	-	0.63	27.7674	26.5892	7.05201	10.1	95.8175	95.8175	34.7909	52.6616	3.93346	12.4221	1.34411	6.6654
Tb11.NT.201	Tb927_11_01_v4	4208926	4208173	753	-	0.59	69.5692	42.4303	2.66831	4.21038	96.1487	87.3838	25.498	41.1687	10.174	19.8911	0.47676	2.79416
Tb11.NT.202	Tb927_11_01_v4	4209639	4209063	576	-	1.73	15.2142	8.41744	4.82989	1.26448	93.9236	80.3819	24.8264	18.4028	2.19444	4.03472	0.94097	0.86111
Tb11.NT.203	Tb927_11_01_v4	4217955	4215991	1964	-	1.39	30.3417	27.2818	5.58733	3.40304	94.9083	86.558	26.9348	29.1751	4.40071	12.6309	1.05652	2.2001
Tb11.NT.204	Tb927_11_01_v4	4228989	4226009	2980	-	0.6	3.46353	1.48098	0.31119	0.34505	39.8993	30.8725	2.04698	3.95973	0.5	0.69094	0.06107	0.24295
Tb11.NT.205	Tb927_11_01_v4	4257963	4257286	677	-	16.91	402.141	486.81	57.9872	62.778	100	100	46.0857	76.6617	58.3781	228.165	11.0709	41.8552
Tb11.NT.206	Tb927_11_01_v4	4274620	4274142	478	-	0.45	28.1113	19.5062	0	0.35852	89.5397	93.933	0	12.3431	4.00418	8.92469	0	0.2364
Tb11.NT.207	Tb927_11_01_v4	4289776	4289290	486	-	0.83	26.4465	37.8585	11.7667	4.84854	88.6831	85.8025	51.2346	42.5926	3.75514	17.4012	2.09465	2.97942
Tb11.NT.208	Tb927_11_01_v4	4293824	4293595	229	-	2.85	19.5592	21.9866	0	1.30962	93.8865	96.9432	0	34.9345	2.87773	10.2838	0	0.82096
Tb11.NT.209	Tb927_11_01_v4	4309693	4308693	1000	-	2.57	43.2328	21.9423	20.7106	6.5122	96.6	90	28.4	23.3	6.303	10.416	3.905	4.169
Tb11.NT.21	Tb927_11_01_v4	452860	450392	2468	-	0.52	8.99538	4.60908	1.69085	0.59023	70.9887	64.2626	14.3031	9.35981	1.3047	2.16248	0.28971	0.37966
Tb11.NT.210	Tb927_11_01_v4	4315693	4315326	367	-	0.77	17.5109	7.62175	5.89589	1.75109	82.8338	63.7602	17.7112	25.8856	2.55313	3.67302	1.12534	1.17984
Tb11.NT.211	Tb927_11_01_v4	4344075	4343518	557	-	16.01	66.4291	156.124	44.9518	247.523	96.4093	98.5637	58.1688	71.6338	9.6553	73.6643	8.4237	164.654
Tb11.NT.212	Tb927_11_01_v4	4353325	4351694	1631	-	9.43	43.7006	70.2773	22.9324	25.3488	91.9068	89.5769	22.992	32.802	6.20969	32.3906	4.29675	16.7008
Tb11.NT.213	Tb927_11_01_v4	4373419	4372294	1125	-	2.15	33.4091	20.9961	13.8757	1.75182	96.0889	85.7778	15.6444	21.6889	4.832	9.85956	2.50311	1.16178
Tb11.NT.214	Tb927_11_01_v4	4382100	4381385	715	-	0.59	32.684	19.9084	0	0.77897	98.3217	79.7203	0	16.7832	4.70909	9.32028	0	0.50909
Tb11.NT.215	Tb927_11_01_v4	4401576	4401102	474	-	0.25	19.7207	23.736	0.32607	0.18077	77.2152	78.27	6.11814	5.90717	2.78692	11.1076	0.06118	0.11603
Tb11.NT.216	Tb927_11_01_v4	4447504	4445141	2363	-	3.77	26.2074	16.888	17.7907	13.1268	89.4625	91.8324	46.8049	52.5603	3.85992	8.03047	3.34363	8.68642
Tb11.NT.217	Tb927_11_01_v4	4451140	4450464	676	-	2.98	27.9438	26.6661	16.9189	17.5557	93.0473	97.6331	25.1479	31.9527	4.06805	12.3639	3.17751	11.7263
Tb11.NT.218	Tb927_11_01_v4	4465056	4464297	759	-	5.79	53.1115	49.7113	3.05448	0.90316	90.5138	87.747	12.78	18.1818	7.67457	23.0567	0.5863	0.62846
Tb11.NT.219	Tb927_11_01_v4	4477423	4476174	1249	-	2.97	38.6678	28.8651	3.71233	1.74941	99.4395	93.9151	11.9295	14.8919	5.67494	13.53	0.66934	1.03763
Tb11.NT.22	Tb927_11_01_v4	453569	453017	552	-	0.59	17.6397	10.8104	5.31988	2.40606	84.4203	76.4493	33.8768	26.9928	2.59964	4.97645	1.03986	1.59239
Tb11.NT.220	Tb927_11_01_v4	4478600	4478131	469	-	8.29	90.5198	97.9444	63.6022	79.1097	96.8017	95.7356	56.5032	77.6119	13.1791	45.2303	12.0661	53.4861
Tb11.NT.221	Tb927_11_01_v4	4479391	4478709	682	-	1.54	65.961	52.4073	9.97139	13.9461	99.5601	99.2669	51.173	71.9941	9.61877	24.5557	1.82991	9.08944
Tb11.NT.23	Tb927_11_01_v4	526708	526004	704	-	2.85	52.8349	70.2827	5.92759	9.18943	96.0227	96.3068	17.4716	33.8068	7.71165	33.206	1.10085	5.98722
Tb11.NT.24	Tb927_11_01_v4	532245	531326	919	-	1.94	33.0574	45.1147	3.53176	3.21675	97.2797	95.7563	6.42002	32.4265	4.79978	21.0773	0.61589	2.09684
Tb11.NT.25	Tb927_11_01_v4	540012	539186	826	-	2.03	48.5677	41.1638	0.93557	0.88177	98.4262	92.7361	13.0751	17.1913	7.16707	19.5327	0.16102	0.56538
Tb11.NT.26	Tb927_11_01_v4	600671	601140	469	+	0.53	17.8548	11.6632	0	0.09135	84.0085	70.7889	0	5.97015	2.62473	5.36247	0	0.0597
Tb11.NT.27	Tb927_11_01_v4	602071	602497	426	+	1.13	27.4285	20.5739	2.17685	5.73257	95.0704	79.3427	31.2207	68.3099	3.92019	9.4554	0.40376	3.68075
Tb11.NT.28	Tb927_11_01_v4	613775	615060	1285	+	17.89	132.152	77.4455	62.0632	36.4086	100	90.3502	22.179	37.821	18.9938	35.8	11.4864	24.2825
Tb11.NT.29	Tb927_11_01_v4	616562	617358	796	+	15.54	108.625	210.14	65.6283	189.405	95.9799	93.593	41.206	46.608	15.5779	98.3882	12.3153	126.941
Tb11.NT.3	Tb927_11_01_v4	39290	38339	951	-	13.51	174.674	42.028	219.565	111.997	95.5836	77.3922	39.0116	36.4879	25.2398	19.7066	39.7508	72.8402
Tb11.NT.30	Tb927_11_01_v4	638708	639346	638	+	0.95	40.2915	45.7915	2.42252	10.3415	95.2978	93.2602	6.58307	36.8339	5.89812	21.152	0.45298	6.78527
Tb11.NT.31	Tb927_11_01_v4	807491	806382	1109	-	2.18	5.79485	4.37191	0.69683	2.00889	45.1758	51.1271	6.94319	37.2408	0.83589	2.02976	0.12985	1.41389
Tb11.NT.32	Tb927_11_01_v4	808335	807619	716	-	1.89	96.5551	42.5394	77.0624	37.877	97.3464	87.7095	67.4581	69.4134	14.0377	19.5545	14.2011	25.0866
Tb11.NT.33	Tb927_11_01_v4	835005	834729	276	-	1.59	30.3403	60.8083	33.5992	42.0673	95.2899	98.913	47.4638	38.7681	4.48551	28.7101	6.28623	29.087
Tb11.NT.34	Tb927_11_01_v4	889597	888834	763	-	1.34	29.3517	21.0186	12.3564	10.6126	98.2962	87.4181	43.6435	53.4731	4.24377	9.73132	2.30013	7.01704
Tb11.NT.35	Tb927_11_01_v4	897449	895905	1544	-	1.05	25.8563	9.42056	2.90294	2.05338	82.9016	81.93	14.8964	13.601	3.79663	4.34003	0.56088	1.37694
Tb11.NT.36	Tb927_11_01_v4	898557	897561	996	-	0.3	11.5359	3.93178	3.25872	1.29047	76.8072	55.2209	16.4659	16.2651	1.67871	1.84438	0.56124	0.84639
Tb11.NT.37	Tb927_11_01_v4	900939	902300	1361	+	0.69	13.4502	8.95171	0.79493	0.06296	81.8516	62.3071	4.40852	2.35121	1.97649	4.24908	0.15283	0.04335
Tb11.NT.38	Tb927_11_01_v4	902371	904197	1826	+	0.89	17.4905	14.2633	0.84642	1.19661	80.942	67.1961	4.76451	11.2815	2.54491	6.66539	0.15717	0.79901
Tb11.NT.39	Tb927_11_01_v4	921548	922297	749	+	3.01	74.3608	65.4792	5.15876	1.77323	98.2643	97.1963	16.0214	26.5688	10.8678	30.8051	0.93992	1.21228
Tb11.NT.4	Tb927_11_01_v4	72971	71325	1646	-	0.73	15.144	6.64647	3.56813	0.23426	74.8481	63.548	13.062	8.38396	2.18104	3.05468	0.65796	0.15188
Tb11.NT.40	Tb927_11_01_v4	951459	951843	384	+	0.61	14.1999	9.87431	2.01245	1.45043	80.4688	73.1771	26.8229	11.7188	2.04688	4.54427	0.39323	1
Tb11.NT.41	Tb927_11_01_v4	1023489	1023825	336	+	2.66	20.2856	46.0647	16.5596	14.5362	91.6667	91.3691	42.2619	68.4524	2.96131	21.4821	3.13095	8.72321
Tb11.NT.42	Tb927_11_01_v4	1027564	1028609	1045	+	0.55	5.21797	1.48707	0.88741	0.69697	47.3684	32.2488	8.61244	15.2153	0.77895	0.69569	0.16459	0.46699
Tb11.NT.43	Tb927_11_01_v4	1034227	1035772	1545	+	1.43	9.83164	7.60399	3.20117	5.87884	77.2815	71.3269	11.521	17.0874	1.45631	3.54239	0.57476	3.74563
Tb11.NT.44	Tb927_11_01_v4	1035805	1036827	1022	+	0.43	37.9194	36.3713	1.66352	2.01222	97.3581	95.7926	14.1879	22.2113	5.53914	16.9462	0.30822	1.29159
Tb11.NT.45	Tb927_11_01_v4	1046618	1046894	276	+	18.22	107.955	82.8794	8.9598	11.0213	100	100	64.8551	80.4348	15.7391	38.5978	1.72464	7.4058
Tb11.NT.46	Tb927_11_01_v4	1049594	1049859	265	+	24.31	63.1993	44.5673	3.49939	11.6405	100	91.6981	29.8113	88.6792	9.01887	20.8	0.63774	7.67925
Tb11.NT.47	Tb927_11_01_v4	1069025	1069914	889	+	13.14	132.311	79.9894	77.0175	61.1085	98.8751	92.6884	44.3195	50.5062	19.1586	36.9168	14.5748	40.6918
Tb11.NT.48	Tb927_11_01_v4	1091311	1091972	661	+	0.89	25.9263	37.2393	0	3.75933	97.7307	98.0333	0	13.767	3.67776	17.2874	0	2.39334
Tb11.NT.49	Tb927_11_01_v4	1098163	1099605	1442	+	1.48	30.1162	25.1742	1.60773	1.42613	93.4119	90.9154	18.2386	23.2316	4.45284	11.7011	0.29542	0.92996
Tb11.NT.5	Tb927_11_01_v4	84872	84352	520	-	3	54.3031	63.2354	28.8307	82.0617	98.6539	94.0385	58.0769	62.5	7.925	29.4404	5.42308	54.9385
Tb11.NT.50	Tb927_11_01_v4	1114122	1114486	364	+	0.74	9.6301	3.24459	0.42461	2.11863	59.0659	47.8022	7.96703	42.3077	1.33791	1.49725	0.07967	1.34615
Tb11.NT.51	Tb927_11_01_v4	1143143	1144108	965	+	6.72	95.0503	109.375	25.9463	10.167	99.2746	94.715	37.3057	39.6891	13.7554	50.9523	4.89845	6.82902
Tb11.NT.52	Tb927_11_01_v4	1151633	1152161	528	+	1.13	27.6622	12.7145	0.58544	0.81143	89.2045	81.25	6.06061	6.06061	4.08712	6.0928	0.11553	0.57765
Tb11.NT.53	Tb927_11_01_v4	1195792	1195337	455	-	0.39	14.5522	10.2461	2.03811	0.18832	74.5055	62.6374	22.4176	12.3077	2.17802	4.8	0.52088	0.12308
Tb11.NT.54	Tb927_11_01_v4	1228216	1227793	423	-	1.99	30.8457	52.0201	0.73076	1.3167	96.2175	91.0165	6.85579	26.0047	4.38771	24.3853	0.13712	0.82506
Tb11.NT.55	Tb927_11_01_v4	1263069	1262135	934	-	0.73	25.6459	14.9742	2.81313	1.00916	75.4818	67.2377	15.7388	14.561	3.67666	6.8651	0.51499	0.67666
Tb11.NT.56	Tb927_11_01_v4	1300265	1300956	691	+	2.1	65.1019	26.7169	36.9057	3.47212	99.5658	84.081	37.3372	26.4834	9.43126	12.5195	6.52388	2.26339
Tb11.NT.57	Tb927_11_01_v4	1319021	1320214	1193	+	5.65	42.6049	58.9292	70.3472	68.9158	96.228	98.575	68.8181	76.2783	6.20536	27.5583	13.4032	46.4292
Tb11.NT.58	Tb927_11_01_v4	1326933	1327902	969	+	1.64	22.3079	23.8631	2.55202	3.05077	89.8865	82.9721	15.3767	18.0599	3.29412	11.1135	0.46852	1.87616
Tb11.NT.59	Tb927_11_01_v4	1343812	1344426	614	+	0.47	3.48887	1.01237	0.25172	0	33.3876	22.3127	4.72313	0	0.49186	0.4544	0.04723	0
Tb11.NT.6	Tb927_11_01_v4	97655	97049	606	-	2.81	72.3052	26.464	42.5923	41.7123	98.0198	84.9835	79.2079	83.3333	10.5313	12.132	7.96535	27.3218
Tb11.NT.60	Tb927_11_01_v4	1356675	1357130	455	+	1.38	16.6922	12.9784	2.71748	6.96795	74.945	75.3846	19.1209	29.8901	2.42637	5.96923	0.49231	4.59341
Tb11.NT.61	Tb927_11_01_v4	1357222	1358821	1599	+	0.85	27.6463	24.5684	1.93316	1.04496	93.5585	86.5541	9.13071	26.0163	4.06004	11.4259	0.34584	0.67104
Tb11.NT.62	Tb927_11_01_v4	1366733	1368094	1361	+	3.99	21.0339	22.7903	1.47629	2.45539	91.7708	90.3012	12.4173	23.2182	3.04629	10.6628	0.277	1.62454
Tb11.NT.63	Tb927_11_01_v4	1380645	1381241	596	+	2.8	31.0411	34	8.29834	10.0639	96.3087	97.1476	20.302	29.698	4.51342	15.7567	1.54362	6.4245
Tb11.NT.64	Tb927_11_01_v4	1390957	1391510	553	+	0.83	22.538	14.6126	6.98718	5.1908	87.7034	81.3743	20.434	14.1049	3.35986	6.78119	1.31284	3.4123
Tb11.NT.65	Tb927_11_01_v4	1397063	1397600	537	+	0.67	16.3192	9.37603	7.19537	3.43067	73.743	74.3017	13.2216	18.0633	2.4041	4.14339	1.32961	2.26071
Tb11.NT.66	Tb927_11_01_v4	1505696	1506169	473	+	0.8	69.9919	33.2482	66.3319	21.1047	97.8858	89.852	76.1099	70.1903	10.3848	15.7125	12.6554	14.112
Tb11.NT.67	Tb927_11_01_v4	1595392	1596340	948	+	1.39	51.9723	20.1953	6.03227	2.44045	98.7342	76.1603	18.7764	21.73	7.48312	9.42511	1.12447	1.59916
Tb11.NT.68	Tb927_11_01_v4	1632005	1632505	500	+	1.14	14.8004	22.2531	0.30911	0	86.8	82.6	6	0	2.164	10.382	0.06	0
Tb11.NT.69	Tb927_11_01_v4	1635392	1637443	2051	+	2.79	30.289	15.4869	2.7882	2.77824	92.2964	87.8108	10.1901	10.4339	4.47928	7.13213	0.52511	1.84593
Tb11.NT.7	Tb927_11_01_v4	111081	110161	920	-	2.04	45.087	30.0663	21.6715	9.22065	91.1957	75.4348	33.587	35.7609	6.60761	14.1924	4.06739	6.03804
Tb11.NT.70	Tb927_11_01_v4	1639526	1640895	1369	+	2.19	35.1361	22.1577	4.74169	22.4075	97.4434	87.1439	27.6844	26.2966	5.1366	10.3893	0.88751	14.6918
Tb11.NT.71	Tb927_11_01_v4	1660853	1660437	416	-	0.78	23.8746	21.0685	1.48612	0.10299	91.8269	88.2211	7.21154	7.21154	3.32692	9.77644	0.27644	0.07212
Tb11.NT.72	Tb927_11_01_v4	1666733	1665622	1111	-	1.84	41.7179	50.1865	8.76423	6.44001	91.8992	95.0495	28.3528	31.6832	6.09181	23.6436	1.60396	4.27003
Tb11.NT.73	Tb927_11_01_v4	1679728	1679310	418	-	0.54	9.3178	6.84053	1.47901	0.81997	76.555	71.0526	14.8325	16.2679	1.27033	2.99761	0.28947	0.51914
Tb11.NT.74	Tb927_11_01_v4	1704718	1704337	381	-	0.41	12.7783	11.5835	0.81132	1.01205	86.0892	74.8032	13.3858	23.0971	1.7664	5.44619	0.13386	0.6378
Tb11.NT.75	Tb927_11_01_v4	1718011	1717436	575	-	3.32	104.314	99.8877	14.7837	18.3295	100	98.9565	48.1739	38.6087	15.3409	46.8504	2.77739	12.0539
Tb11.NT.76	Tb927_11_01_v4	1727560	1727215	345	-	0.33	19.7565	22.3414	0	2.98041	92.7536	93.0435	0	30.4348	2.78841	10.3913	0	2.02609
Tb11.NT.77	Tb927_11_01_v4	1751552	1749891	1661	-	1.35	52.877	21.4808	7.90927	2.03771	99.0367	85.1294	13.9073	14.0879	7.7634	10.068	1.47923	1.29681
Tb11.NT.78	Tb927_11_01_v4	1752346	1751676	670	-	1.33	38.6578	33.2136	22.6068	15.219	98.806	98.3582	45.8209	46.7164	5.50597	15.5328	4.20896	9.8403
Tb11.NT.79	Tb927_11_01_v4	1755493	1754077	1416	-	0.28	12.2401	6.97978	1.0915	0.39334	72.387	70.6215	12.5	11.8644	1.74859	3.26695	0.19492	0.25212
Tb11.NT.8	Tb927_11_01_v4	113052	112395	657	-	0.31	20.4524	11.7318	0.70574	0.91295	79.2999	76.7123	8.82801	11.1111	2.99543	5.42009	0.13242	0.60274
Tb11.NT.80	Tb927_11_01_v4	1757856	1757021	835	-	0.67	3.03191	4.16879	0.55529	0.61571	28.503	66.2275	5.7485	14.491	0.43952	1.97605	0.1006	0.40838
Tb11.NT.81	Tb927_11_01_v4	1773921	1773572	349	-	0.84	23.436	28.6753	16.8285	20.1327	94.5559	89.1118	23.2092	28.0802	3.47564	13.2235	3.2063	13.361
Tb11.NT.82	Tb927_11_01_v4	1816574	1816230	344	-	0.35	15.285	13.3715	0.44929	0.74727	90.407	80.5233	7.26744	14.8256	2.1657	6.25291	0.07267	0.48547
Tb11.NT.83	Tb927_11_01_v4	1822152	1821505	647	-	1.16	33.1092	16.7168	1.91105	1.32437	93.3539	84.544	13.1376	19.0108	4.81762	7.88563	0.34003	0.88253
Tb11.NT.84	Tb927_11_01_v4	1822463	1822238	225	-	1.41	36.3519	16.8522	2.06075	6.47412	97.7778	83.1111	19.5556	62.6667	5.23111	7.68444	0.4	4.29333
Tb11.NT.85	Tb927_11_01_v4	1850948	1849326	1622	-	1.29	35.6587	15.9806	2.47748	0.34338	95.8076	86.6214	13.8718	6.7201	5.05549	7.41492	0.45684	0.21332
Tb11.NT.86	Tb927_11_01_v4	1867286	1866350	936	-	1.7	48.0614	21.384	5.94448	6.54553	97.5427	95.0855	22.9701	40.5983	7.04701	10.2254	1.13248	4.39209
Tb11.NT.87	Tb927_11_01_v4	1952689	1952320	369	-	0.75	29.5544	21.3937	0.8377	0.81275	95.935	79.6748	8.13008	26.2873	4.06504	9.63686	0.1626	0.54743
Tb11.NT.88	Tb927_11_01_v4	1957214	1956608	606	-	2.58	85.8022	39.1831	20.6585	18.0989	93.3993	85.4785	41.7492	56.1056	12.3647	18.231	3.74752	11.9373
Tb11.NT.89	Tb927_11_01_v4	1966595	1966084	511	-	1.79	38.11	45.0079	13.6106	4.9467	96.0861	98.043	43.6399	40.1174	5.54795	21.362	2.52838	3.2681
Tb11.NT.9	Tb927_11_01_v4	146567	146127	440	-	2.73	44.2596	81.3726	7.0253	61.1493	100	95.4545	31.8182	64.7727	6.47955	38.3909	1.31591	41.4
Tb11.NT.90	Tb927_11_01_v4	1986767	1985961	806	-	3.77	81.1828	88.9206	46.9806	60.9695	99.8759	95.9057	83.7469	87.7171	11.8362	41.799	8.99256	40.3623
Tb11.NT.91	Tb927_11_01_v4	1997020	1996163	857	-	2.25	30.9042	27.8521	5.59073	7.54885	93.1155	92.2987	28.9382	62.5438	4.53442	13.1855	1.04667	4.93232
Tb11.NT.92	Tb927_11_01_v4	2001462	1999727	1735	-	0.81	7.63254	3.22442	0.17816	0.07408	63.3429	45.7637	1.61383	4.66859	1.10836	1.52161	0.03228	0.04669
Tb11.NT.93	Tb927_11_01_v4	2022625	2023467	842	+	3.26	41.1688	34.6233	6.60812	4.73211	95.8432	93.943	46.3183	48.5748	5.85986	16.2613	1.20903	3.15914
Tb11.NT.94	Tb927_11_01_v4	2084427	2084636	209	+	1.39	18.6356	193.319	1.47901	2.25492	100	95.6938	23.9234	44.4976	2.78947	94.3493	0.29665	1.51196
Tb11.NT.95	Tb927_11_01_v4	2097297	2096817	480	-	4.75	105.485	82.3615	98.8518	59.4453	98.125	98.125	68.3333	73.75	15.5417	38.3333	18.8792	39.5208
Tb11.NT.96	Tb927_11_01_v4	2098935	2098405	530	-	2.13	24.6183	48.0857	4.37424	18.1074	92.4528	95.4717	24.1509	60.566	3.62075	22.4057	0.84528	11.8245
Tb11.NT.97	Tb927_11_01_v4	2100121	2099928	193	-	27.6	20.1805	29.3084	1.60162	1.55391	90.1554	95.3368	14.5078	49.7409	2.87565	13.0363	0.29016	0.98446
Tb11.NT.98	Tb927_11_01_v4	2104641	2104120	521	-	2.85	69.1503	40.2069	17.5026	6.90758	96.3532	90.787	47.9846	34.1651	10.0864	18.6027	3.32438	4.6334
Tb11.NT.99	Tb927_11_01_v4	2200639	2201260	621	+	3.9	78.3986	87.2837	4.4799	8.83086	100	99.1949	14.8148	55.0725	11.3494	40.5072	0.78261	5.71981
Tb2.NT.1	Tb927_02_v4	723	10	713	-	7.99	18.5729	4.27184	19.726	2.88427	79.8037	51.8934	30.575	25.526	2.7223	1.99158	3.65638	1.92567
Tb2.NT.10	Tb927_02_v4	387091	386510	581	-	1.6	52.9591	5.56334	30.3261	6.34171	91.0499	57.4871	49.2255	44.4062	7.57143	2.68675	5.74355	4.16695
Tb2.NT.11	Tb927_02_v4	396340	394520	1820	-	0.57	19.1532	2.21999	0.08492	0.18832	85.6593	41.5385	1.64835	1.64835	2.79176	1.02527	0.01648	0.13132
Tb2.NT.12	Tb927_02_v4	398424	397992	432	-	0.95	26.5967	29.7848	6.08209	1.48762	86.8056	66.2037	28.7037	18.9815	3.68981	14.5579	1.06713	0.88657
Tb2.NT.13	Tb927_02_v4	403074	402445	629	-	0.63	44.5832	15.8117	12.7773	5.5172	95.8665	83.3068	19.2369	23.8474	6.38315	7.30684	2.46582	3.67091
Tb2.NT.16	Tb927_02_v4	480378	479827	551	-	0.65	16.6114	27.7518	0.2805	2.56594	84.9365	99.2741	3.99274	12.5227	2.37931	12.7877	0.03993	1.6225
Tb2.NT.17	Tb927_02_v4	497305	496592	713	-	1.06	19.3923	30.0772	1.73415	23.4948	89.7616	95.0912	11.5007	29.3128	2.81487	14.2567	0.32539	15.7994
Tb2.NT.18	Tb927_02_v4	506109	505019	1090	-	1.56	31.9806	59.4223	6.94795	6.79992	90.7339	91.8349	15.0459	21.1009	4.63761	28.2468	1.27798	4.48073
Tb2.NT.19	Tb927_02_v4	512279	511610	669	-	0.31	15.1369	17.7466	0.69308	1.21678	77.2795	90.7324	7.17489	6.4275	2.21525	8.37967	0.12706	0.79073
Tb2.NT.2	Tb927_02_v4	1287	810	477	-	1.27	60.8314	45.8704	28.5136	7.36512	99.1614	78.4067	64.1509	60.3774	8.86164	21.4444	5.16981	4.91614
Tb2.NT.20	Tb927_02_v4	517762	519416	1654	+	0.09	7.41763	5.63721	0.09344	0.07771	64.4498	59.9154	1.9347	3.38573	1.08162	2.61911	0.01935	0.04837
Tb2.NT.21	Tb927_02_v4	540022	540985	963	+	0.66	45.7027	23.4309	14.926	1.11224	89.0966	66.3551	21.4953	6.02285	6.47664	10.5929	2.82243	0.73001
Tb2.NT.22	Tb927_02_v4	550357	551131	774	+	1.03	45.2889	49.3904	1.99685	1.16242	94.4444	83.8501	16.4083	17.5711	6.53876	22.8954	0.35788	0.75452
Tb2.NT.23	Tb927_02_v4	578242	578954	712	+	1.39	33.3687	62.6834	18.0171	16.6078	96.4888	84.5506	37.0787	45.2247	4.72191	29.1362	3.4059	11.2303
Tb2.NT.24	Tb927_02_v4	583634	584382	748	+	0.43	21.0884	8.227	0.61988	2.29109	91.9786	69.7861	10.2941	7.75401	2.9492	3.89572	0.1377	1.73797
Tb2.NT.25	Tb927_02_v4	584522	585400	878	+	0.66	41.9206	31.9293	20.7718	9.66173	85.7631	84.1686	30.1822	33.713	6.13781	14.9943	3.96241	6.47039
Tb2.NT.26	Tb927_02_v4	591003	591766	763	+	1.15	23.9918	34.9495	4.05128	3.87444	89.6461	88.7287	28.3093	26.0813	3.3578	16.6592	0.78375	2.57667
Tb2.NT.27	Tb927_02_v4	593120	596837	3717	+	0.76	43.0665	1.37129	4.61549	0.23053	87.194	28.41	17.0299	5.78423	6.23083	0.63653	0.87033	0.15389
Tb2.NT.28	Tb927_02_v4	597312	597884	572	+	0.33	70.1344	2.39075	8.64652	0.37451	98.4266	50	33.5664	6.11888	10.1486	1.08566	1.56993	0.22552
Tb2.NT.29	Tb927_02_v4	600482	601453	971	+	0.25	38.9083	2.17655	3.97931	0.48535	89.9073	49.7425	27.9094	7.724	5.56952	0.99897	0.71885	0.30072
Tb2.NT.3	Tb927_02_v4	316546	317056	510	+	0.91	37.0392	59.9657	2.42442	4.03232	94.7059	99.4118	12.549	35.2941	5.34902	27.9059	0.47451	2.66275
Tb2.NT.30	Tb927_02_v4	604027	604980	953	+	0.09	36.3737	1.63063	6.97369	0.31469	89.0871	29.6957	33.1585	11.9622	5.32109	0.77545	1.27387	0.19307
Tb2.NT.32	Tb927_02_v4	611515	612083	568	+	0.2	59.3141	4.15856	7.61898	0.45257	93.662	56.338	46.1268	14.0845	8.55986	1.91725	1.35387	0.27641
Tb2.NT.33	Tb927_02_v4	625561	624925	636	-	1.51	41.3368	71.5422	4.86027	3.1661	87.7358	90.0943	26.5723	28.6164	5.88365	32.2704	0.90723	2.0566
Tb2.NT.35	Tb927_02_v4	644505	643361	1144	-	2.01	31.4924	18.311	4.86367	0.89881	88.986	69.4056	11.2762	11.8881	4.50874	8.15997	0.91958	0.55944
Tb2.NT.37	Tb927_02_v4	679720	679284	436	-	4.35	42.879	30.7947	8.15321	33.9014	97.9358	81.8807	46.3303	73.6239	6.08028	14.133	1.49312	22.2775
Tb2.NT.38	Tb927_02_v4	690639	688837	1802	-	1.01	53.3866	8.31324	1.62962	1.59296	94.8391	48.7791	15.6493	35.4606	7.66093	3.74972	0.31021	1.03996
Tb2.NT.4	Tb927_02_v4	319893	321151	1258	+	2.07	41.7968	73.2772	1.84288	1.56661	95.9459	94.7536	12.4801	24.0064	6.11208	34.337	0.34579	1.07472
Tb2.NT.41	Tb927_02_v4	817079	816574	505	-	6.15	91.7794	63.7597	3.06053	20.2764	97.2277	62.5743	32.8713	53.0693	13.3644	29.404	0.55446	13.1604
Tb2.NT.46	Tb927_02_v4	850869	850416	453	-	8.09	171.528	148.469	178.098	175.441	99.5585	99.5585	82.5607	73.2892	24.989	69.9051	33.0684	116.556
Tb2.NT.47	Tb927_02_v4	867227	866652	575	-	0.59	34.5456	24.3233	18.5468	3.05492	89.3913	92	25.0435	33.3913	4.99652	11.3322	3.45913	1.98087
Tb2.NT.48	Tb927_02_v4	870162	869244	918	-	1.62	42.0032	35.8196	8.9232	10.0808	91.7211	97.3856	22.549	27.6688	6.11002	16.7451	1.68083	6.68736
Tb2.NT.49	Tb927_02_v4	877057	876637	420	-	3.19	74.1875	85.2474	78.0142	34.3768	89.5238	90.2381	69.0476	74.5238	10.6262	39.6786	14.7381	22.8881
Tb2.NT.5	Tb927_02_v4	324433	325298	865	+	2.81	38.4982	71.4296	4.28827	2.9718	96.763	95.0289	21.5029	28.5549	5.66358	33.2798	0.77803	1.98613
Tb2.NT.50	Tb927_02_v4	905341	905521	180	+	1.63	11.9009	7.25195	0	0.47604	77.2222	84.4444	0	19.4444	1.78889	3.38889	0	0.28889
Tb2.NT.51	Tb927_02_v4	908676	909043	367	+	0.61	32.8992	24.0509	0	0.23348	98.9101	90.7357	0	11.1717	4.73025	11.5531	0	0.13896
Tb2.NT.52	Tb927_02_v4	938596	938849	253	+	3.1	32.3287	208.345	0.6109	3.21749	98.8142	100	11.0672	45.8498	4.77075	97.2569	0.11067	2.13439
Tb2.NT.53	Tb927_02_v4	941592	942510	918	+	2.6	25.4565	17.8083	0	0.56005	89.4335	56.5359	0	11.329	3.8061	8.32789	0	0.33007
Tb2.NT.54	Tb927_02_v4	967175	966777	398	-	2.49	52.3553	82.1506	17.475	23.1441	100	97.2362	28.6432	38.6935	7.33417	38.7965	3.34925	15.4171
Tb2.NT.56	Tb927_02_v4	973838	971567	2271	-	1.35	31.2994	51.2933	1.76947	4.13153	88.8595	92.4262	14.3549	23.5579	4.61471	23.8881	0.3373	2.76398
Tb2.NT.57	Tb927_02_v4	977799	977410	389	-	0.82	30.0373	53.2112	7.94635	11.0137	94.8586	92.0309	58.6118	64.7815	4.60154	25.3727	1.46787	7.26735
Tb2.NT.58	Tb927_02_v4	986802	986351	451	-	1.24	35.4077	66.57	9.93822	8.73968	100	98.2262	36.1419	37.694	5.07317	31.0155	1.80266	5.72949
Tb2.NT.59	Tb927_02_v4	996614	994413	2201	-	0.2	20.7925	26.1517	1.68531	1.86868	86.3244	88.9596	7.26942	21.1722	3.04589	12.2122	0.30577	1.27215
Tb2.NT.6	Tb927_02_v4	352060	352510	450	+	0.38	21.638	12.9845	11.3341	6.75974	88.2222	72	18	19.3333	3.12	6.09111	2.12667	4.43556
Tb2.NT.60	Tb927_02_v4	998940	1000296	1356	+	0.37	16.5157	18.4278	2.84949	1.29541	83.2596	87.6106	11.9469	18.7316	2.35324	8.50959	0.50885	0.87316
Tb2.NT.61	Tb927_02_v4	1007898	1008349	451	+	1.29	32.8169	52.7874	23.3034	21.3742	86.6962	100	44.5676	36.3636	4.80931	24.7583	4.33925	14.1774
Tb2.NT.62	Tb927_02_v4	1014368	1014785	417	+	0.87	30.3555	43.6757	1.8532	3.9042	87.2902	94.964	20.6235	42.2062	4.2518	20.5228	0.32614	2.57314
Tb2.NT.63	Tb927_02_v4	1016913	1017285	372	+	0.83	36.645	48.959	5.40117	11.5171	99.1936	99.4624	47.8495	72.043	5.40323	23.1183	0.96505	7.58065
Tb2.NT.64	Tb927_02_v4	1020874	1021444	570	+	0.46	25.624	32.7156	7.04995	4.20918	95.9649	86.3158	25.0877	28.5965	3.59474	15.3561	1.26316	2.74211
Tb2.NT.65	Tb927_02_v4	1116066	1117774	1708	+	0.11	27.0222	1.16458	5.15792	0	82.7283	16.452	20.1991	0	3.8911	0.55445	0.96253	0
Tb2.NT.66	Tb927_02_v4	1123052	1124852	1800	+	0.15	27.8048	0.13813	2.14662	0.07141	87.3333	5.55556	13.5556	1.72222	4.01778	0.05556	0.40222	0.04222
Tb2.NT.67	Tb927_02_v4	17348	20603	3255	+	1.87	69.1619	4.08668	7.26487	0.51333	93.6406	47.2504	31.5207	8.75576	10.0728	1.88418	1.35146	0.33548
Tb2.NT.69	Tb927_02_v4	35100	32911	2189	-	0.85	39.6779	5.22493	3.24788	0.3523	93.7871	57.4235	7.44632	6.80676	5.69804	2.34719	0.61124	0.23207
Tb2.NT.7	Tb927_02_v4	352625	353837	1212	+	2.07	184.459	17.3349	36.3437	0.70699	100	72.6898	30.8581	16.9967	26.5825	7.86716	6.7335	0.44059
Tb2.NT.70	Tb927_02_v4	40700	38300	2400	-	0.49	31.9702	2.79718	2.38275	0.0357	92.3333	46.75	11.9167	1.95833	4.575	1.25458	0.47667	0.0275
Tb2.NT.71	Tb927_02_v4	54900	48896	6004	-	6.94	44.5338	10.6015	2.9861	0.32111	93.4377	65.1899	13.5909	2.63158	6.42272	4.89823	0.5558	0.21119
Tb2.NT.72	Tb927_02_v4	60600	58516	2084	-	0.95	34.6686	3.37046	0.66747	0.04112	91.7466	57.3417	5.13436	2.11132	4.96833	1.54079	0.1737	0.02879
Tb2.NT.73	Tb927_02_v4	103080	100748	2332	-	0.62	49.6876	5.73084	1.25925	0.03674	96.4837	53.0017	10.9348	1.97256	7.18997	2.6578	0.24014	0.01973
Tb2.NT.74	Tb927_02_v4	113863	111413	2450	-	0.73	44.8304	5.42945	1.82944	0.12241	97.1429	58.6939	10.3265	5.87755	6.48612	2.50041	0.34	0.07959
Tb2.NT.75	Tb927_02_v4	115431	113973	1458	-	0.34	68.3868	12.7048	4.24023	0.76401	96.5021	79.7668	16.8724	16.5295	9.9273	5.80521	0.79218	0.50617
Tb2.NT.76	Tb927_02_v4	129958	132268	2310	+	1.33	28.6633	4.76288	6.1555	0.38949	76.7532	46.9697	26.3204	14.8918	4.14199	2.25455	1.14502	0.25238
Tb2.NT.77	Tb927_02_v4	132369	133290	921	+	1.58	35.1001	7.55904	7.55162	0.69778	89.9023	61.7807	26.6015	13.5722	5.04669	3.55266	1.38762	0.41802
Tb2.NT.78	Tb927_02_v4	139765	136496	3269	-	6.12	40.0326	22.2854	1.04015	1.0878	90.8535	73.6617	5.65922	8.38177	5.85714	10.335	0.19455	0.72102
Tb2.NT.79	Tb927_02_v4	147344	144937	2407	-	0.48	45.1459	5.70722	2.56845	0.0534	91.9817	57.4159	14.9148	3.61446	6.52555	2.60116	0.47777	0.03614
Tb2.NT.8	Tb927_02_v4	353951	354510	559	+	1.06	60.6174	24.0187	3.87083	0.07664	100	86.7621	27.3703	5.18784	8.54741	11.1252	0.72093	0.05188
Tb2.NT.80	Tb927_02_v4	152956	153736	780	+	3.87	126.083	64.9488	13.276	2.74637	100	93.9744	37.8205	31.0256	18.4782	30.0628	2.48462	1.88718
Tb2.NT.81	Tb927_02_v4	166640	167582	942	+	3.35	57.0582	12.1416	10.6647	0.5003	86.9427	67.3036	35.0318	12.7388	8.35456	5.68259	1.98408	0.31847
Tb2.NT.82	Tb927_02_v4	173916	170583	3333	-	5.34	34.7649	16.0015	3.19964	1.02835	86.1686	70.537	8.76088	5.79058	5.0453	7.42454	0.58596	0.66847
Tb2.NT.83	Tb927_02_v4	174491	174011	480	-	1.54	63.6969	78.347	45.401	12.853	91.6667	67.0833	60.8333	65	9.28333	36.3729	8.51458	8.525
Tb2.NT.84	Tb927_02_v4	200929	198750	2179	-	1.53	45.133	6.21881	4.46859	0.84546	92.1983	51.7669	9.9128	6.65443	6.45021	2.8559	0.81138	0.55071
Tb2.NT.85	Tb927_02_v4	225070	222648	2422	-	0.58	57.8115	5.6462	2.87161	0.05307	91.7011	48.3485	12.8406	3.42692	8.39306	2.56813	0.53386	0.03427
Tb2.NT.86	Tb927_02_v4	241966	245307	3341	+	1.31	29.3774	4.29777	5.41249	0.39753	78.9584	39.7186	29.5121	9.90721	4.28435	2.00838	1.01826	0.25861
Tb2.NT.87	Tb927_02_v4	247945	248797	852	+	1.87	222.399	140.662	20.8615	3.31886	98.0047	92.2535	28.5211	33.9202	32.2383	65.108	3.81925	2.26526
Tb2.NT.88	Tb927_02_v4	250916	254625	3709	+	12.74	48.6199	11.5973	15.0431	4.11223	79.9946	62.0922	12.2944	8.22324	7.01564	5.27905	2.73632	2.51523
Tb2.NT.89	Tb927_02_v4	247945	248842	897	+	1.87	211.242	133.605	19.8149	3.15236	93.311	87.6254	27.0903	32.2185	30.6232	61.8417	3.62765	2.15162
Tb2.NT.9	Tb927_02_v4	356526	356837	311	+	0.55	89.5438	35.9766	2.48483	4.82161	100	94.2122	22.8296	23.4727	13.119	16.8489	0.47588	3.22186
Tb2.NT.90	Tb927_02_v4	248900	250821	1921	+	19.59	102.693	89.2432	84.3986	23.9531	53.7741	47.215	31.0776	27.6939	14.6424	40.8391	15.5044	15.6028
Tb2.NT.91	Tb927_02_v4	963239	962655	584	-	1.47	27.0105	53.0059	6.88094	6.23578	96.5753	93.6644	38.6986	68.1507	3.98288	25.3048	1.31849	4.12671
Tb3.NT.1	Tb927_03_v4	131531	128842	2689	-	0.57	27.0133	2.03423	2.24162	0.57358	95.0167	39.7917	5.2064	4.20231	3.9193	0.96095	0.43213	0.3849
Tb3.NT.10	Tb927_03_v4	175339	174537	802	-	0.78	87.1726	44.1007	7.70855	2.5642	99.0025	88.5287	28.0549	21.3217	12.9938	21.7219	1.44514	1.67207
Tb3.NT.11	Tb927_03_v4	186919	186620	299	-	1	21.4933	37.0047	3.61838	1.2896	92.9766	96.3211	29.7659	41.4716	3.10033	17.3177	0.62876	0.82943
Tb3.NT.12	Tb927_03_v4	201065	200561	504	-	2.2	101.235	117.413	16.5596	18.0215	98.2143	97.2222	38.0952	57.1429	14.5615	54.0952	3.04365	11.9246
Tb3.NT.13	Tb927_03_v4	203113	202053	1060	-	0.31	16.9021	13.1356	2.04131	1.33381	80.0943	71.9811	10.7547	15.9434	2.49245	6.16981	0.34717	0.83679
Tb3.NT.14	Tb927_03_v4	205428	206090	662	+	0.09	15.0028	7.69953	0	0.12944	70.0906	64.8036	0	8.00604	2.08459	3.56042	0	0.08006
Tb3.NT.15	Tb927_03_v4	232991	234745	1754	+	2.34	23.4268	19.2078	5.8157	0.73278	92.4743	79.3045	21.7218	8.95097	3.45667	8.98404	1.07526	0.47662
Tb3.NT.16	Tb927_03_v4	255259	255636	377	+	0.48	11.3643	18.1367	0	1.591	62.5995	59.947	0	28.1167	1.60743	7.77188	0	0.87533
Tb3.NT.18	Tb927_03_v4	266523	267232	709	+	3.29	66.1958	66.6309	78.4772	30.8787	94.7814	98.0254	46.1213	57.4048	9.57405	30.8956	14.7828	20.5134
Tb3.NT.19	Tb927_03_v4	351929	352636	707	+	0.59	23.1377	17.9357	3.06053	3.81773	96.0396	81.1881	27.2984	22.6308	3.32532	8.31683	0.57001	2.4611
Tb3.NT.2	Tb927_03_v4	133153	131631	1522	-	2.89	60.7769	39.738	27.6211	12.5265	89.2904	87.9763	32.3259	39.6846	8.90604	18.7411	5.159	8.24639
Tb3.NT.20	Tb927_03_v4	399071	397601	1470	-	2.71	46.4997	20.8044	20.7127	9.7345	98.9116	83.4694	26.3265	28.1633	6.77551	9.56259	3.90408	6.37143
Tb3.NT.21	Tb927_03_v4	504365	503720	645	-	0.29	14.7944	3.373	0	0.53139	83.1008	34.1085	0	10.0775	2.05891	1.48217	0	0.33023
Tb3.NT.22	Tb927_03_v4	514035	512123	1912	-	1.53	34.3243	37.0292	11.7211	14.1616	92.9916	86.7678	26.6736	31.0146	4.90743	17.2762	2.21182	9.30021
Tb3.NT.23	Tb927_03_v4	560095	559390	705	-	1.6	43.3681	43.4676	7.23456	21.5737	95.1773	97.7305	35.6028	58.5816	6.2227	20.1177	1.40284	14.4993
Tb3.NT.24	Tb927_03_v4	586295	585600	695	-	0.48	12.329	4.74023	1.55668	0.36987	71.223	63.8849	18.705	12.518	1.88201	2.19568	0.28345	0.24029
Tb3.NT.25	Tb927_03_v4	587291	587718	427	+	0.04	16.4185	5.53177	0	0	77.986	51.2881	0	0	2.42857	2.48946	0	0
Tb3.NT.26	Tb927_03_v4	596420	597451	1031	+	1.45	29.8441	25.3823	2.24864	2.74265	94.1804	96.2173	8.92338	26.4792	4.40446	11.8235	0.43841	1.89622
Tb3.NT.27	Tb927_03_v4	622046	623526	1480	+	5.31	120.924	63.5876	38.5347	27.0087	98.9865	82.3649	39.3919	41.8243	17.4338	29.5338	7.31554	17.9263
Tb3.NT.28	Tb927_03_v4	623714	625006	1292	+	2.29	63.457	28.0488	17.585	7.49429	97.6006	73.9938	21.13	22.4458	9.24458	12.839	3.3243	5.00929
Tb3.NT.29	Tb927_03_v4	629961	630860	899	+	0.65	11.0477	1.24457	2.57881	0.19063	68.4093	32.1468	3.55951	4.78309	1.47386	0.54727	0.49499	0.12792
Tb3.NT.3	Tb927_03_v4	136660	133249	3411	-	1.59	21.9806	12.0091	2.49212	2.7884	86.5435	79.0677	12.6942	12.0493	3.21108	5.5623	0.45295	1.73967
Tb3.NT.31	Tb927_03_v4	651967	651407	560	-	1.21	23.995	16.8719	2.75994	5.20242	88.2143	66.7857	21.0714	31.6071	3.58571	8.81429	0.51429	3.34643
Tb3.NT.32	Tb927_03_v4	669988	668843	1145	-	1.89	37.4177	31.5412	5.39935	2.46958	98.6026	92.9258	11.179	16.0699	5.39825	14.7284	1.00786	1.65852
Tb3.NT.33	Tb927_03_v4	746176	745599	577	-	0.75	31.7258	14.6511	5.89297	7.57371	90.6412	75.0433	19.4108	17.331	4.53726	6.62045	1.08839	5.08146
Tb3.NT.34	Tb927_03_v4	748620	748305	315	-	0.99	14.2193	2.95998	3.43459	0	80.3175	44.127	9.84127	0	2.00635	1.34286	0.63492	0
Tb3.NT.35	Tb927_03_v4	776531	775998	533	-	0.63	25.2105	22.7413	3.18972	1.12534	91.182	74.8593	16.6979	24.7655	3.69606	10.2514	0.58724	0.72608
Tb3.NT.36	Tb927_03_v4	825674	824942	732	-	0.99	48.9516	7.55765	3.37828	4.03852	84.153	65.1639	28.9617	62.8415	7.07787	3.45902	0.61339	2.70355
Tb3.NT.37	Tb927_03_v4	858463	857559	904	-	1.66	26.2816	30.1859	3.24842	2.27487	95.6858	76.2168	24.3363	20.354	3.79093	14.1272	0.60398	1.52765
Tb3.NT.38	Tb927_03_v4	874336	872648	1688	-	1.13	23.3044	13.1095	6.04309	3.04574	95.4384	75.1185	15.5213	13.0332	3.43957	6.08116	1.11019	2.04088
Tb3.NT.39	Tb927_03_v4	881280	881660	380	+	0.07	11.787	2.9444	0	0	70	54.2105	0	0	1.66842	1.25	0	0
Tb3.NT.4	Tb927_03_v4	140298	141600	1302	+	1.59	7.329	4.72642	0.71224	1.71111	55.8372	53.9939	9.98464	18.0492	1.06221	2.22043	0.12058	1.11137
Tb3.NT.40	Tb927_03_v4	881778	884140	2362	+	0.43	14.8406	3.76326	3.07543	0.34463	87.1295	48.6452	22.2269	9.14479	2.15241	1.72439	0.58256	0.23666
Tb3.NT.41	Tb927_03_v4	970552	975919	5367	+	0.11	2.72138	1.274	0.08639	0.01597	13.8625	12.7632	1.06205	1.00615	0.39706	0.59568	0.01435	0.01006
Tb3.NT.42	Tb927_03_v4	976029	977775	1746	+	1.02	19.965	8.65108	3.27525	2.23296	91.6953	79.0378	12.8293	12.3139	2.89863	4.11512	0.61741	1.49427
Tb3.NT.43	Tb927_03_v4	980289	982445	2156	+	19.43	34.4141	95.0846	45.9512	135.426	96.8924	96.9388	67.8571	74.1651	5.03664	44.577	8.65631	90.3089
Tb3.NT.44	Tb927_03_v4	986940	987540	600	+	2.93	117.819	147.733	0	1.57093	100	97.1667	0	25.5	17.0933	68.3433	0	1.025
Tb3.NT.45	Tb927_03_v4	1046752	1047287	535	+	1.51	51.6886	30.0922	9.2445	7.04715	97.5701	88.2243	13.0841	18.3178	7.51963	13.9869	1.7028	4.7271
Tb3.NT.46	Tb927_03_v4	1049764	1050259	495	+	0.81	26.359	23.7337	1.24894	0.60587	92.7273	76.7677	24.2424	22.2222	3.70707	10.7394	0.24242	0.38182
Tb3.NT.47	Tb927_03_v4	1115978	1116366	388	+	0.17	21.0803	19.3848	0.79668	1.5459	71.9072	76.5464	6.4433	10.3093	2.94072	8.93557	0.12887	0.99742
Tb3.NT.49	Tb927_03_v4	1123626	1124616	990	+	0.25	34.6208	8.91582	9.99153	2.07726	94.4444	76.0606	15.2525	22.5252	5.10202	4.17273	1.91515	1.3404
Tb3.NT.5	Tb927_03_v4	141646	145448	3802	+	0.48	11.115	2.50142	0.20326	0.07888	60.2052	38.7691	3.10363	2.7354	1.62362	1.17701	0.03814	0.05208
Tb3.NT.51	Tb927_03_v4	1147796	1146137	1659	-	3.88	27.5855	13.2637	46.3017	48.0859	92.3448	75.2863	19.5901	14.7679	3.98312	6.12055	8.4563	31.8674
Tb3.NT.52	Tb927_03_v4	1160156	1159436	720	-	2.07	38.678	17.7845	10.3038	4.9984	91.5278	68.0556	28.6111	37.3611	5.49583	8.36667	1.78472	3.17222
Tb3.NT.53	Tb927_03_v4	1160563	1160153	410	-	1.44	36.0985	14.4028	46.367	0.62698	100	92.6829	20.7317	14.878	5.13171	6.6561	8.92927	0.41707
Tb3.NT.54	Tb927_03_v4	1231120	1229442	1678	-	0.25	7.19548	3.11168	0.18422	0.15319	40.6436	40.1073	3.4565	6.13826	1.03933	1.43564	0.03456	0.09118
Tb3.NT.55	Tb927_03_v4	1250594	1250188	406	-	0.72	32.1373	11.3296	9.51703	2.74367	91.133	70.4433	44.8276	32.0197	4.78325	5.03202	1.80542	1.61823
Tb3.NT.56	Tb927_03_v4	1333553	1332914	639	-	0.81	17.6761	8.94942	3.86996	0.20114	84.3505	51.4867	7.51174	6.72926	2.48357	4.0892	0.723	0.13772
Tb3.NT.57	Tb927_03_v4	1343557	1342495	1062	-	3.07	58.496	13.7547	7.42221	2.54156	99.435	75.612	23.0697	24.7646	8.45292	6.39642	1.39266	1.66102
Tb3.NT.58	Tb927_03_v4	1356515	1355885	630	-	0.81	53.4768	30.1918	19.1356	1.42811	99.8413	88.5714	29.2064	32.5397	7.85556	14.5444	3.53651	0.90159
Tb3.NT.59	Tb927_03_v4	1365261	1364394	867	-	4.31	91.4187	63.6652	2.67399	6.9182	99.1926	94.8097	16.8397	21.4533	13.2584	30.143	0.48904	4.51557
Tb3.NT.6	Tb927_03_v4	145569	146964	1395	+	1.26	13.96	9.13456	0.99714	1.13635	75.9857	72.9749	11.3979	18.9247	2.00932	4.27885	0.17778	0.74194
Tb3.NT.60	Tb927_03_v4	1368094	1366531	1563	-	2.13	30.775	20.004	2.76877	0.54822	94.5617	86.2444	12.54	16.2508	4.45425	9.4888	0.50096	0.37044
Tb3.NT.61	Tb927_03_v4	1371856	1370837	1019	-	3.67	44.5289	29.7683	0.6067	3.69992	98.0373	88.7144	6.3788	6.28067	6.42002	13.5751	0.10991	2.2473
Tb3.NT.63	Tb927_03_v4	1375210	1375909	699	+	1.09	20.0593	25.0773	2.43222	5.88408	93.133	92.7039	16.0229	38.0544	3.05436	11.6152	0.45637	3.86695
Tb3.NT.64	Tb927_03_v4	1381073	1382356	1283	+	1.62	18.518	18.6043	8.31208	6.31131	85.191	95.2455	24.4739	43.9595	2.68277	8.76695	1.60016	4.21902
Tb3.NT.65	Tb927_03_v4	1394819	1395162	343	+	1.01	21.5749	14.8603	2.70361	4.87141	88.0466	94.1691	17.4927	40.5248	3.04665	7.0758	0.48105	3.23324
Tb3.NT.66	Tb927_03_v4	1420898	1421096	198	+	2.5	34.4241	18.5223	0.78059	4.32762	91.9192	85.3535	15.1515	78.2828	4.94949	8.9596	0.15152	2.81313
Tb3.NT.67	Tb927_03_v4	1440078	1440647	569	+	1.09	62.9746	19.4454	18.1991	9.33671	95.0791	73.1107	38.1371	42.7065	8.98243	8.90861	3.38664	6.11072
Tb3.NT.68	Tb927_03_v4	1546277	1547214	937	+	0.95	28.8892	17.6462	13.0309	4.80103	91.7823	77.8015	26.3607	29.5624	4.21878	8.33298	2.42689	3.25614
Tb3.NT.8	Tb927_03_v4	155480	153367	2113	-	1.38	26.7275	6.08946	2.04808	0.56773	93.753	59.0156	7.66682	3.97539	3.82821	2.87553	0.38618	0.35021
Tb3.NT.9	Tb927_03_v4	168444	167860	584	-	1.72	68.0264	102.925	14.5558	30.592	90.411	78.4247	30.8219	24.1438	9.84247	48.7671	2.73459	20.4349
Tb4.NT.1	Tb927_04_v4	12879	13655	776	+	2.87	140.285	56.3121	16.9295	10.4348	98.3247	96.3918	33.3763	26.8041	20.3428	25.8724	3.20103	6.85052
Tb4.NT.10	Tb927_04_v4	320673	322167	1494	+	0.18	0.2607	0.29124	0	0.17206	3.74833	6.29183	0	4.75234	0.03748	0.1332	0	0.09839
Tb4.NT.11	Tb927_04_v4	441438	440928	510	-	1.65	38.5666	34.8581	6.9702	24.278	100	98.0392	21.3726	48.0392	5.6549	16.1078	1.33725	15.7941
Tb4.NT.12	Tb927_04_v4	456500	456200	300	-	0.52	18.8251	17.8191	24.729	6.14089	87.3333	82.6667	71.6667	40.6667	2.68	8.55333	3.95667	3.63
Tb4.NT.13	Tb927_04_v4	490128	489583	545	-	0.57	30.7299	24.2936	3.97026	4.0092	96.6972	82.0183	29.1743	25.5046	4.38165	11.2165	0.74862	2.59083
Tb4.NT.14	Tb927_04_v4	512066	511331	735	-	4.55	73.6576	123.304	12.8271	14.5143	99.1837	92.7891	51.9728	63.4014	10.8667	57.7252	2.42857	9.7415
Tb4.NT.15	Tb927_04_v4	516946	516567	379	-	0.37	16.4426	91.5173	4.89361	9.04347	83.905	93.6676	41.4248	49.0765	2.37731	43.2797	0.88127	6.14512
Tb4.NT.16	Tb927_04_v4	532093	531143	950	-	0.99	52.2729	17.8627	29.7725	1.57844	98.8421	77.4737	19.5789	16.9474	7.43474	8.31579	5.64316	1.07158
Tb4.NT.17	Tb927_04_v4	544582	546468	1886	+	0.4	18.4829	4.61418	1.88484	0.04543	82.9798	57.5292	6.57476	1.64369	2.70255	2.12195	0.36532	0.03181
Tb4.NT.18	Tb927_04_v4	561416	563398	1982	+	2.22	14.6401	25.3092	0.46788	0.9295	85.3179	92.5833	3.12815	8.07265	2.11604	11.9662	0.08981	0.62361
Tb4.NT.19	Tb927_04_v4	586506	586874	368	+	0.98	26.4595	22.4653	3.77991	1.97918	89.1304	87.5	22.0109	31.5217	3.78533	9.75543	0.66576	1.37228
Tb4.NT.2	Tb927_04_v4	33943	30711	3232	-	5.33	29.5849	20.3096	4.54297	1.77631	81.1881	66.5223	8.04455	10.8292	4.27939	9.47432	0.85675	1.1383
Tb4.NT.20	Tb927_04_v4	586980	591493	4513	+	11.87	25.2004	20.2332	5.41102	5.8384	89.4749	73.5653	17.9925	26.5455	3.55063	9.17549	1.03988	3.88433
Tb4.NT.21	Tb927_04_v4	712190	712420	230	+	2.13	11.8539	10.2698	0	0.55883	79.5652	55.6522	0	13.0435	1.74348	4.73913	0	0.3913
Tb4.NT.22	Tb927_04_v4	751681	752199	518	+	0.53	11.6545	17.1599	6.2658	11.0003	77.027	88.8031	9.45946	23.7452	1.64093	8.05598	1.20849	7.60618
Tb4.NT.23	Tb927_04_v4	779760	780983	1223	+	1.81	19.5857	15.7559	3.033	1.7866	88.3074	86.9992	14.7179	26.0016	2.85446	7.30335	0.55029	1.20769
Tb4.NT.24	Tb927_04_v4	807155	809528	2373	+	3.93	29.1334	26.5874	1.23749	0.18055	93.3839	86.515	8.47029	6.27897	4.20775	12.2925	0.2343	0.11589
Tb4.NT.25	Tb927_04_v4	928064	927475	589	-	1.12	41.6596	24.8005	8.13455	7.05571	98.1324	98.472	20.034	46.5195	6.17148	11.6163	1.52122	4.66553
Tb4.NT.26	Tb927_04_v4	946044	945396	648	-	0.43	39.0686	22.6384	4.29324	1.38845	98.9197	88.4259	24.537	22.9938	5.72068	10.6173	0.82099	0.95525
Tb4.NT.27	Tb927_04_v4	947098	946146	952	-	1.13	23.9336	17.1069	5.51988	3.33027	94.958	83.2983	24.3697	34.0336	3.46429	8.02836	1.02101	2.17122
Tb4.NT.28	Tb927_04_v4	947860	947167	693	-	0.92	18.2659	9.8666	8.69799	3.40027	95.3824	72.583	20.9235	24.0981	2.72872	4.68398	1.64214	2.30447
Tb4.NT.29	Tb927_04_v4	971505	972108	603	+	1.67	11.9494	25.1525	1.02525	4.12093	73.7977	86.8988	6.79934	15.4229	1.66833	11.6418	0.19735	2.75954
Tb4.NT.3	Tb927_04_v4	34515	34038	477	-	1.61	71.038	60.0746	45.0385	26.9456	91.4046	88.0503	67.7149	75.6813	10.1992	27.9811	8.45073	18.2076
Tb4.NT.30	Tb927_04_v4	972165	973248	1083	+	1.45	13.3065	9.24071	0.42813	0.71208	75.3463	66.9437	7.9409	12.096	1.89289	4.27608	0.07941	0.47738
Tb4.NT.31	Tb927_04_v4	990255	989548	707	-	2.5	25.8922	13.0122	21.4237	3.21174	93.4936	73.6916	28.43	32.1075	3.64781	5.8826	3.81612	2.01839
Tb4.NT.32	Tb927_04_v4	1004476	1003917	559	-	2.5	45.9856	50.3726	3.31785	7.43437	97.6744	99.2844	20.2147	50.805	6.7907	23.3524	0.56708	4.90877
Tb4.NT.33	Tb927_04_v4	1006551	1006281	270	-	0.58	13.7041	6.44618	0	4.28434	69.6296	54.8148	0	12.963	1.96667	2.92963	0	2.62963
Tb4.NT.34	Tb927_04_v4	1022559	1021476	1083	-	1.21	27.8717	2.41062	0.71356	0	92.3361	43.8597	5.35549	0	3.99631	1.15697	0.13481	0
Tb4.NT.35	Tb927_04_v4	1033171	1032726	445	-	0.69	16.192	10.0573	8.68295	3.65854	86.2921	85.618	28.0899	41.7978	2.37303	4.68539	1.65393	2.50562
Tb4.NT.36	Tb927_04_v4	1044253	1043531	722	-	1.51	21.0386	11.1061	6.20795	3.44172	86.9806	79.0859	22.4377	20.4986	3.11496	5.10665	1.20222	2.30055
Tb4.NT.37	Tb927_04_v4	1058735	1058176	559	-	0.85	14.6318	7.00546	1.93541	0.91972	75.1342	56.3506	15.9213	19.3202	2.17352	3.34526	0.31843	0.61002
Tb4.NT.38	Tb927_04_v4	1061756	1061308	448	-	1.18	5.21631	7.9087	0.34499	0.2869	51.7857	66.9643	6.91964	12.9464	0.78795	3.58705	0.0692	0.19643
Tb4.NT.39	Tb927_04_v4	1068379	1067931	448	-	0.95	4.34692	4.99497	1.37997	0.38253	38.3929	61.3839	26.3393	16.7411	0.63616	2.29911	0.27009	0.26562
Tb4.NT.4	Tb927_04_v4	38440	37110	1330	-	1.01	32.3594	4.81386	3.02141	0.32213	90.3007	52.8571	7.81955	7.06767	4.6203	2.20977	0.56391	0.22556
Tb4.NT.40	Tb927_04_v4	1088211	1087760	451	-	1.22	23.749	21.9143	3.08428	0.18999	93.5698	89.8004	19.5122	8.64745	3.42572	10.1375	0.59424	0.27938
Tb4.NT.41	Tb927_04_v4	1126960	1126586	374	-	0.49	29.68	21.7725	0.41325	0.80188	91.4438	79.9465	6.95187	17.3797	4.28342	10.0775	0.06952	0.53476
Tb4.NT.42	Tb927_04_v4	1131514	1131140	374	-	0.67	28.1179	22.9359	0.41325	0.80188	85.5615	93.3155	6.95187	19.2513	3.94385	10.6016	0.06952	0.53476
Tb4.NT.43	Tb927_04_v4	1132003	1131629	374	-	0.68	10.9347	5.65087	1.23976	0	77.5401	58.0214	15.7754	0	1.65508	2.68449	0.23797	0
Tb4.NT.44	Tb927_04_v4	1153985	1153276	709	-	3.49	44.2221	57.8636	4.14185	10.7562	92.8068	94.4993	19.8872	20.7334	6.42877	26.9309	0.77715	7.05642
Tb4.NT.45	Tb927_04_v4	1215081	1214711	370	-	0.63	12.1056	11.0879	0	0	73.2432	65.4054	0	0	1.77568	5.12973	0	0
Tb4.NT.46	Tb927_04_v4	1229863	1228983	880	-	3.5	130.123	97.9013	0.70253	0.14606	97.5	91.1364	5.79545	6.93182	18.7034	45.3205	0.10795	0.08977
Tb4.NT.47	Tb927_04_v4	1242346	1241003	1343	-	1.47	23.6359	25.1323	0.34525	0.79753	95.3835	84.5867	4.16977	8.19062	3.46612	11.8429	0.06255	0.49218
Tb4.NT.48	Tb927_04_v4	1270381	1269817	564	-	1.02	29.3494	16.5318	3.83651	7.82425	98.9362	96.2766	35.8156	28.0142	4.24823	7.60638	0.70567	5.17021
Tb4.NT.49	Tb927_04_v4	1282661	1281073	1588	-	1.77	32.8658	20.0805	2.33587	2.29326	90.7431	82.0529	2.45592	7.36776	4.75063	9.34005	0.43325	1.50441
Tb4.NT.5	Tb927_04_v4	43722	42247	1475	-	1.36	29.4424	7.54343	7.2301	0.4357	92.4068	66.8475	9.69492	11.5254	4.24814	3.50644	1.37356	0.27932
Tb4.NT.50	Tb927_04_v4	1283788	1282772	1016	-	0.28	14.9507	24.4723	0	0.42169	87.5	94.0945	0	10.6299	2.15059	11.3966	0	0.25689
Tb4.NT.51	Tb927_04_v4	1286312	1283817	2495	-	0.28	9.2883	6.50247	0.43363	0.30909	63.5271	62.485	4.72946	10.982	1.37956	3.01643	0.07976	0.1976
Tb4.NT.52	Tb927_04_v4	1317606	1316362	1244	-	5.87	37.7274	43.6716	19.6302	23.4881	95.6592	96.3023	39.7106	57.7974	5.57717	20.5458	3.71463	15.5193
Tb4.NT.53	Tb927_04_v4	1331181	1330749	432	-	0.34	4.95871	1.43888	1.78885	0.3967	60.1852	31.9444	16.4352	7.40741	0.69676	0.63194	0.27315	0.24537
Tb4.NT.54	Tb927_04_v4	1336893	1335902	991	-	2.05	48.7347	38.3244	5.61457	1.34021	91.3219	86.0747	20.9889	14.9344	7.10394	17.886	1.05449	0.88396
Tb4.NT.55	Tb927_04_v4	1343649	1343055	594	-	1.4	38.6861	28.6729	6.5049	5.69803	93.4343	81.3131	20.5387	22.8956	5.71717	13.3047	1.23569	3.72559
Tb4.NT.56	Tb927_04_v4	1346290	1345551	739	-	1.69	47.1703	43.6547	7.73828	1.73925	97.5643	92.4222	30.8525	19.4858	6.9797	20.659	1.47632	1.1502
Tb4.NT.57	Tb927_04_v4	1392412	1391067	1345	-	1.1	22.008	19.2718	0.22982	0.15927	93.7546	87.2862	2.75093	8.77323	3.20223	9.15465	0.05651	0.10855
Tb4.NT.58	Tb927_04_v4	1393212	1392532	680	-	2.27	16.8967	9.78099	6.36409	7.81263	92.2059	71.9118	17.5	47.9412	2.42353	4.45147	1.12794	5.04559
Tb4.NT.59	Tb927_04_v4	1418211	1417353	858	-	3.7	45.6214	44.6998	6.12462	3.29565	97.9021	96.8531	12.8205	18.4149	6.58275	20.8811	1.1352	2.14103
Tb4.NT.6	Tb927_04_v4	110104	109493	611	-	1.19	21.6734	9.25781	11.636	3.01517	82.9787	54.3372	14.5663	17.5123	3.11784	4.27332	2.22586	1.99509
Tb4.NT.60	Tb927_04_v4	1424608	1423820	788	-	3.47	38.8001	35.8916	6.66868	12.9944	88.8325	80.3299	24.7462	36.6751	5.58883	16.8147	1.20558	8.26777
Tb4.NT.61	Tb927_04_v4	1438079	1437158	921	-	1.61	35.1001	14.0382	10.0688	1.34903	87.6222	67.101	35.5049	16.0695	5.08143	6.53094	1.86862	0.86862
Tb4.NT.62	Tb927_04_v4	1447986	1447046	940	-	1.83	31.283	27.1783	5.42592	4.51224	94.6809	92.4468	30.6383	20.3192	4.42553	12.6787	1.04043	2.97553
Tb4.NT.63	Tb927_04_v4	1451917	1451305	612	-	0.98	23.8655	15.8446	5.8085	2.03016	95.4248	77.2876	26.9608	31.0458	3.4902	7.26144	1.11438	1.34804
Tb4.NT.64	Tb927_04_v4	1452615	1452004	611	-	2.55	62.7892	41.2023	36.9317	15.0057	99.1817	94.7627	72.3404	75.9411	8.93781	18.9787	6.84779	9.8216
Tb4.NT.7	Tb927_04_v4	137115	136263	852	-	2.03	67.1997	42.0963	31.2016	25.0423	99.7653	80.7512	54.4601	53.9906	9.62324	19.3298	5.81455	16.2711
Tb4.NT.8	Tb927_04_v4	315834	312978	2856	-	0.79	13.501	15.5399	1.24468	1.03508	76.0504	77.416	11.4146	13.4454	1.98669	7.30147	0.23144	0.66492
Tb4.NT.9	Tb927_04_v4	317239	315995	1244	-	1.37	20.5074	16.0895	3.60301	3.44401	82.1543	86.4148	9.6463	16.3183	3.00804	7.57556	0.68006	2.26849
Tb5.NT.1	Tb927_05_v4	19512	15966	3546	-	5.07	13.4002	5.45167	0.3051	1.29279	74.6193	53.1021	2.96108	4.08911	1.91794	2.50874	0.0564	0.82205
Tb5.NT.10	Tb927_05_v4	114089	112780	1309	-	0.89	45.6729	39.4611	5.0771	4.41854	99.0069	91.5202	31.398	27.5783	6.70665	18.4286	0.95798	2.89381
Tb5.NT.11	Tb927_05_v4	115151	114209	942	-	2.41	27.2887	18.2124	5.25033	4.6391	97.2399	78.4501	16.0297	19.2144	4.00425	8.42144	0.97771	3.04777
Tb5.NT.12	Tb927_05_v4	120014	121109	1095	+	4.49	31.301	23.3879	5.6459	13.6943	94.1552	82.5571	12.0548	23.0137	4.56347	10.9105	1.08402	9.20183
Tb5.NT.13	Tb927_05_v4	139091	137554	1537	-	2.08	27.8746	22.4454	57.6193	147.597	88.0937	71.1776	13.8582	17.6318	3.89265	10.2063	8.79375	79.4053
Tb5.NT.14	Tb927_05_v4	163413	162815	598	-	0.56	29.309	11.2262	0.25846	0.6448	91.6388	63.5451	4.8495	17.7258	4.17726	5.21906	0.04849	0.39799
Tb5.NT.15	Tb927_05_v4	185751	185057	694	-	1.06	33.3924	31.4381	2.22704	6.91422	96.6859	92.9395	12.3919	20.8934	4.80692	14.6614	0.42939	4.57781
Tb5.NT.16	Tb927_05_v4	187123	185863	1260	-	1.03	14.6829	10.4586	0.49066	2.61821	77.6191	82.8571	5.31746	24.3651	2.12698	4.81032	0.09524	1.68016
Tb5.NT.17	Tb927_05_v4	205414	204892	522	-	0.57	30.5917	17.1475	18.0612	7.46888	99.0422	76.4368	10.1533	10.1533	4.48467	7.84866	3.45019	4.99234
Tb5.NT.18	Tb927_05_v4	208396	208095	301	-	1.06	52.4057	27.2594	17.4582	3.70076	99.3355	100	51.1628	31.5615	7.61794	12.7741	3.21595	2.33223
Tb5.NT.19	Tb927_05_v4	211402	210557	845	-	1.65	83.6585	50.169	21.583	3.70127	99.2899	95.1479	23.1953	36.568	12.3124	23.2166	4.05799	2.46036
Tb5.NT.2	Tb927_05_v4	20802	19652	1150	-	1.95	24.3851	25.2422	0.94078	1.56472	86.1739	87.0435	5.91304	13.6522	3.53217	11.5	0.1687	1.03913
Tb5.NT.20	Tb927_05_v4	212201	211433	768	-	2.45	37.0213	35.1266	17.7096	22.8722	92.7083	93.099	22.2656	20.9635	5.4362	16.2708	3.38281	15.457
Tb5.NT.23	Tb927_05_v4	215345	217250	1905	+	0.85	21.6721	7.70061	3.16415	5.66748	91.1811	74.4357	13.8583	16.3779	3.13281	3.48451	0.58688	3.72388
Tb5.NT.24	Tb927_05_v4	217176	218711	1535	+	2.59	23.4705	21.9077	2.91996	8.40122	87.6873	91.5961	14.0065	23.5179	3.44821	10.2117	0.54853	5.63388
Tb5.NT.25	Tb927_05_v4	221550	222856	1306	+	1.26	54.1282	36.8388	2.84024	2.95246	98.0092	87.902	25.9571	34.7626	7.86064	17.3262	0.51302	1.92802
Tb5.NT.26	Tb927_05_v4	222970	223489	519	+	2.28	81.0487	65.1538	46.7541	11.2268	100	94.027	73.2177	54.1426	11.7437	30.8902	8.57418	7.77071
Tb5.NT.27	Tb927_05_v4	228560	229917	1357	+	1.17	25.5447	13.0091	3.64466	1.67333	91.6728	79.8821	21.9602	17.0965	3.65144	6.01179	0.68828	1.08769
Tb5.NT.28	Tb927_05_v4	231400	231992	592	+	2.19	28.6192	9.23994	5.74365	0	92.5676	70.1013	10.8108	0	4.16554	4.28041	1.125	0
Tb5.NT.3	Tb927_05_v4	27793	28520	727	+	2.67	27.5907	15.1338	3.61411	5.48066	93.5351	87.4828	14.0303	16.0935	4.02201	7.02613	0.66988	3.58184
Tb5.NT.30	Tb927_05_v4	248136	248708	572	+	2.22	45.9619	18.5827	2.43183	3.52035	99.1259	94.0559	5.59441	20.1049	6.77622	8.74301	0.42133	2.21329
Tb5.NT.31	Tb927_05_v4	293435	293916	481	+	0.77	27.5311	23.6491	8.99705	6.41316	87.1102	96.8815	28.6902	39.2931	3.95634	11.1039	1.70062	4.27235
Tb5.NT.33	Tb927_05_v4	322193	322924	731	+	1.46	21.8452	28.6563	1.05716	0.70331	92.6129	90.5609	10.5335	15.7319	3.22298	13.2777	0.19289	0.487
Tb5.NT.34	Tb927_05_v4	391909	392939	1030	+	1.45	43.6752	25.6484	12.4545	10.0245	94.7573	82.3301	43.4952	26.6019	6.24272	11.7718	2.33495	6.61553
Tb5.NT.35	Tb927_05_v4	397512	398147	635	+	1.75	35.2683	12.334	5.35471	0.6747	88.6614	75.748	38.4252	28.9764	5.13386	5.72126	0.99685	0.43307
Tb5.NT.36	Tb927_05_v4	402089	402956	867	+	2.66	18.6431	10.5392	10.8742	4.49683	91.9262	66.8974	35.9862	31.3726	2.69319	4.99193	2.04383	2.99654
Tb5.NT.37	Tb927_05_v4	445675	446274	599	+	0.47	5.5269	1.55658	0	0.14305	58.9316	26.5442	0	8.84808	0.83306	0.74624	0	0.08848
Tb5.NT.38	Tb927_05_v4	458577	457278	1299	-	0.49	19.4892	1.33985	5.47313	0.42876	91.7629	39.7998	21.4011	5.31178	2.79215	0.61124	1.00308	0.2933
Tb5.NT.39	Tb927_05_v4	477621	476988	633	-	1.66	64.914	50.8668	8.05745	5.00855	100	97.3144	23.3807	37.2828	9.34755	23.9842	1.41548	3.13428
Tb5.NT.4	Tb927_05_v4	74431	73870	561	-	1.33	47.5573	9.41812	1.37751	1.06918	92.3351	74.3315	12.2995	11.23	6.87879	4.37611	0.25847	0.6934
Tb5.NT.42	Tb927_05_v4	506252	507773	1521	+	0.84	17.5409	10.8708	0.71131	0.16901	70.7429	59.1716	7.23208	4.07627	2.52991	5.07429	0.1236	0.11177
Tb5.NT.43	Tb927_05_v4	542513	542846	333	+	1.3	29.8254	158.479	1.85653	0.90061	91.8919	95.7958	18.6186	18.3183	4.31231	73.6667	0.33033	0.57658
Tb5.NT.44	Tb927_05_v4	557445	557787	342	+	1.29	74.5942	147.038	1.35576	1.25273	86.8421	93.5673	14.6199	37.4269	11.0556	69.2836	0.23099	0.81287
Tb5.NT.45	Tb927_05_v4	564534	564959	425	+	3.1	138.84	65.816	4.36395	1.31051	93.4118	91.7647	35.2941	33.1765	20.24	30.3059	0.80941	0.86353
Tb5.NT.46	Tb927_05_v4	629990	630144	154	+	4.19	6.3228	3.6327	2.00723	0	53.2467	68.8312	19.4805	0	0.90909	1.76623	0.38961	0
Tb5.NT.47	Tb927_05_v4	630254	631205	951	+	5.82	32.7642	31.8315	12.3515	13.29	92.3239	94.8475	55.3102	68.3491	4.68244	14.8496	2.3449	8.75394
Tb5.NT.48	Tb927_05_v4	631370	632651	1281	+	1.66	17.3307	24.5533	0.84457	1.13714	72.6776	88.2123	5.77674	29.0398	2.51991	12.0023	0.1655	0.75332
Tb5.NT.49	Tb927_05_v4	632754	633712	958	+	6.17	36.1838	30.3661	17.4239	12.9693	90.6054	96.6597	60.0209	67.0146	5.19207	14.0522	3.29123	8.52923
Tb5.NT.5	Tb927_05_v4	78280	77549	731	-	1.27	57.0107	22.9591	8.6687	3.98544	98.632	88.6457	43.7756	25.171	8.29001	10.5951	1.6197	2.64022
Tb5.NT.50	Tb927_05_v4	633686	635139	1453	+	2.05	21.3104	22.4596	0.53185	1.53328	70.7502	82.3125	8.18995	32.8974	3.10874	10.8603	0.10048	1.02271
Tb5.NT.51	Tb927_05_v4	635247	636200	953	+	9.13	35.1476	31.7647	15.8935	12.9025	89.7167	92.9696	58.0273	66.7366	5.1469	14.8174	2.97901	8.52991
Tb5.NT.52	Tb927_05_v4	636174	637044	870	+	2.97	18.8027	15.5042	0.7106	2.61	71.8391	73.5632	10.1149	45.8621	2.78621	7.54943	0.13218	1.77586
Tb5.NT.53	Tb927_05_v4	645256	644267	989	-	2.51	31.5053	53.2976	1.2502	2.29596	98.7866	99.1911	15.4702	25.5814	4.6178	24.9788	0.24166	1.54904
Tb5.NT.55	Tb927_05_v4	680823	680245	578	-	0.67	33.3555	17.0993	9.35896	2.74257	99.481	84.4291	34.4291	28.8927	4.77509	7.94637	1.64014	1.7526
Tb5.NT.57	Tb927_05_v4	691714	692230	516	+	0.4	27.9281	22.5268	6.88915	22.9163	83.3333	76.1628	29.845	35.2713	3.99031	10.4709	1.27519	15.7074
Tb5.NT.58	Tb927_05_v4	728030	729341	1311	+	5.25	52.5848	35.7975	23.9321	21.9609	94.9657	86.4226	25.9344	44.241	7.57361	16.4089	4.51487	14.73
Tb5.NT.6	Tb927_05_v4	91811	89017	2794	-	1.1	32.7591	8.92126	2.76586	0.56736	79.0265	65.4259	14.4954	12.4553	4.78096	4.16607	0.50752	0.36972
Tb5.NT.60	Tb927_05_v4	776414	776718	304	+	0.99	7.68719	2.04472	6.10092	0.84559	48.0263	64.1447	24.6711	30.5921	1.04605	1.00987	1.08224	0.50329
Tb5.NT.61	Tb927_05_v4	779213	779778	565	+	2.1	37.9144	35.8655	17.5073	19.9431	98.9381	96.2832	22.8319	28.8496	5.42832	16.915	3.13805	13.4832
Tb5.NT.62	Tb927_05_v4	784790	785591	801	+	1.84	22.1243	13.1148	3.28023	0.37441	88.6392	71.5356	14.4819	11.1111	3.22971	5.90886	0.61049	0.24844
Tb5.NT.63	Tb927_05_v4	872003	872721	718	+	0.35	4.06843	2.07776	0	0.65638	42.7577	41.922	0	10.0279	0.59192	0.92201	0	0.40669
Tb5.NT.65	Tb927_05_v4	876405	875245	1160	-	0.96	1.17517	1.33965	0.13324	0	16.8103	31.7241	2.75862	0	0.1681	0.62328	0.02759	0
Tb5.NT.66	Tb927_05_v4	916607	915810	797	-	2.13	47.6471	39.4639	3.49061	4.08545	99.4981	96.4868	26.5998	24.9686	7.03513	18.5746	0.66499	2.67503
Tb5.NT.67	Tb927_05_v4	916970	916724	246	-	1.5	53.8312	31.3325	0	1.56744	100	90.2439	0	48.374	7.79268	14.8618	0	1.06504
Tb5.NT.68	Tb927_05_v4	917984	917100	884	-	0.66	50.0073	29.1109	16.0851	2.71406	99.4344	88.3484	28.0543	32.9186	7.20362	13.5339	2.91968	1.75226
Tb5.NT.69	Tb927_05_v4	918649	918054	595	-	1.4	13.7465	7.73077	3.11711	4.75238	77.6471	75.1261	31.0924	23.1933	2.03697	3.61513	0.58487	3.1042
Tb5.NT.7	Tb927_05_v4	92740	91917	823	-	0.39	34.3106	12.009	3.19254	2.29054	94.6537	73.147	12.6367	13.9733	5.02916	5.55407	0.57959	1.39247
Tb5.NT.70	Tb927_05_v4	920259	918701	1558	-	0.25	12.9995	5.74517	2.57925	0.43998	70.3466	64.57	11.8742	15.276	1.90629	2.71181	0.4923	0.30937
Tb5.NT.71	Tb927_05_v4	921864	923157	1293	+	0.05	11.7478	4.90354	0.7172	0.06627	77.0302	60.3248	7.19258	2.01083	1.70766	2.27533	0.13612	0.04022
Tb5.NT.72	Tb927_05_v4	965831	965208	623	-	2.09	17.1923	10.3766	8.18678	0.61893	90.0482	81.0594	16.2119	14.4462	2.45425	4.85393	1.45746	0.4061
Tb5.NT.73	Tb927_05_v4	966910	965941	969	-	0.45	82.8006	34.1268	0	0.08843	95.7688	82.9721	0	4.85036	12.0196	15.7822	0	0.05263
Tb5.NT.74	Tb927_05_v4	997546	997181	365	-	0.29	13.872	17.7112	0	1.52593	83.2877	85.2055	0	20.548	2.02192	7.96438	0	0.98904
Tb5.NT.75	Tb927_05_v4	1026512	1026222	290	-	1.43	21.4888	6.00161	0.53295	1.92057	87.5862	62.4138	10	31.7241	2.97241	2.76897	0.1	1.30345
Tb5.NT.76	Tb927_05_v4	1099397	1098767	630	-	1.06	47.6036	40.3544	20.1169	17.7494	99.6825	90.9524	55.5556	56.5079	6.9381	18.9841	3.78254	11.4302
Tb5.NT.79	Tb927_05_v4	1100929	1102315	1386	+	0.69	12.2241	6.32359	0	0.37094	67.0996	64.0693	0	9.74026	1.73882	2.93434	0	0.24964
Tb5.NT.8	Tb927_05_v4	94048	92850	1198	-	0.21	6.17713	5.03295	0.12901	0.25034	38.0634	57.9299	2.4207	13.4391	0.85977	2.33472	0.02421	0.15526
Tb5.NT.80	Tb927_05_v4	1106302	1108014	1712	+	1.67	14.9014	5.04684	0.18056	0.2002	74.007	64.2523	2.68692	7.35981	2.15012	2.38493	0.02687	0.1285
Tb5.NT.81	Tb927_05_v4	1121002	1121395	393	+	1.04	62.9319	19.1382	3.93274	6.43197	97.201	90.3308	41.4758	23.9186	9.28244	8.84478	0.84987	4.11959
Tb5.NT.82	Tb927_05_v4	1167126	1168098	972	+	1.43	84.9492	27.1788	49.2927	21.4658	98.4568	93.3128	45.0617	54.321	12.1543	12.4486	9.34053	14.3776
Tb5.NT.83	Tb927_05_v4	1211556	1212183	627	+	2.66	64.6034	63.6467	24.8967	26.649	99.8405	96.9697	54.2265	64.2743	9.49601	29.9314	4.73365	17.8947
Tb5.NT.84	Tb927_05_v4	1230336	1233572	3236	+	2.75	15.1653	10.2767	0.71642	0.31775	67.7689	61.712	5.06799	6.67491	2.17831	4.69623	0.13659	0.19747
Tb5.NT.85	Tb927_05_v4	1241160	1240300	860	-	0.38	5.43466	1.66241	0	0.14945	51.5116	28.3721	0	6.04651	0.73837	0.80116	0	0.09419
Tb5.NT.86	Tb927_05_v4	1267547	1267253	294	-	0.61	12.5854	9.51422	3.67992	2.04016	80.9524	79.5918	18.7075	27.551	1.96259	4.56463	0.69728	1.33673
Tb5.NT.87	Tb927_05_v4	1332336	1331749	587	-	1.15	35.8299	35.0508	3.94949	21.0203	94.3782	96.2521	24.5315	56.2181	5.22487	16.4378	0.66099	13.5077
Tb5.NT.88	Tb927_05_v4	1337640	1339639	1999	+	0.27	11.7878	3.9802	1.93292	0.60011	72.9865	49.4747	9.30465	11.906	1.74037	1.87944	0.36868	0.3987
Tb5.NT.89	Tb927_05_v4	1339799	1341029	1230	+	0.43	24.699	13.9985	2.76443	2.57757	86.5041	74.7155	16.2602	11.1382	3.46829	6.44146	0.5	1.64797
Tb5.NT.9	Tb927_05_v4	104143	100560	3583	-	4.74	12.9357	3.74727	0.86272	0.65766	64.2478	43.204	6.16802	4.91208	1.85068	1.74295	0.16913	0.43455
Tb5.NT.90	Tb927_05_v4	1345598	1347549	1951	+	1.35	23.6565	11.1511	3.80252	1.9105	87.1861	78.8826	8.4572	5.43311	3.39416	5.15838	0.68631	1.26345
Tb5.NT.91	Tb927_05_v4	1352133	1353454	1321	+	3.41	13.2678	11.8108	4.79699	2.91893	82.059	78.274	12.1877	14.7615	1.91976	5.47843	0.87358	1.90235
Tb5.NT.92	Tb927_05_v4	1360180	1360903	723	+	4.39	85.9236	13.0681	46.6021	1.65922	98.3402	81.1895	43.1535	24.6196	12.4703	6.06777	8.79391	1.07746
Tb5.NT.93	Tb927_05_v4	1361012	1362232	1220	+	4.25	60.9766	42.5436	8.10788	10.5002	98.5246	90.9836	29.4262	30.7377	8.83934	20.132	1.55	6.86721
Tb5.NT.94	Tb927_05_v4	1362348	1363243	895	+	3.84	93.9984	106.609	3.1084	8.90378	100	97.5419	14.9721	36.5363	13.5777	49.8101	0.52067	5.94413
Tb5.NT.95	Tb927_05_v4	1370222	1373900	3678	+	0.95	10.3248	3.81948	2.77344	0.11649	58.782	32.8439	6.2534	2.61011	1.46982	1.73083	0.50952	0.0764
Tb6.NT.1	Tb927_06_v4	9062	9700	638	+	2.2	32.05	7.50202	21.8026	4.63354	94.5141	70.0627	56.5831	31.8182	4.59718	3.40596	4.04232	3.11912
Tb6.NT.10	Tb927_06_v4	45925	46720	795	+	0.33	3.91934	0.62551	1.55529	0	35.9748	12.4528	9.43396	0	0.57862	0.32453	0.30566	0
Tb6.NT.11	Tb927_06_v4	76721	76028	693	-	2.87	58.4507	45.9245	4.23748	1.97834	97.2583	97.5469	9.81241	22.2222	8.55556	21.4877	0.81241	1.2785
Tb6.NT.12	Tb927_06_v4	77629	76857	772	-	0.27	19.4238	15.9425	11.2113	1.10993	80.57	81.4767	19.171	19.0415	2.81088	7.4728	2.14119	0.7487
Tb6.NT.13	Tb927_06_v4	78282	77790	492	-	1.03	11.4787	11.2443	9.73832	1.7416	76.0163	70.1219	57.3171	44.5122	1.79472	5.01016	1.86789	1.12195
Tb6.NT.14	Tb927_06_v4	90326	93218	2892	+	2.01	19.6628	10.5749	0.7482	0.51851	79.9447	75.6916	9.23237	17.3582	2.86722	4.8769	0.13071	0.33956
Tb6.NT.15	Tb927_06_v4	106485	107957	1472	+	0.35	14.1558	4.05389	3.14993	0.58211	81.6576	56.1141	11.9565	5.16304	2.03668	1.9572	0.59103	0.36005
Tb6.NT.16	Tb927_06_v4	108074	108799	725	+	3.11	24.9807	20.8342	4.90317	4.31389	90.6207	85.931	26.4828	38.2069	3.63724	9.89241	0.90897	2.90759
Tb6.NT.17	Tb927_06_v4	108797	111745	2948	+	1.85	19.2892	11.1963	0.20971	0.18893	89.0434	74.7626	2.00136	4.98643	2.79579	5.24796	0.04071	0.12754
Tb6.NT.18	Tb927_06_v4	131873	130020	1853	-	2.21	18.1815	10.9693	1.08431	1.13294	81.1657	66.5407	13.8694	20.5073	2.62493	5.08257	0.19482	0.69995
Tb6.NT.19	Tb927_06_v4	143163	141374	1789	-	2.06	38.0994	24.843	1.55507	0.38317	95.1369	95.3605	18.0548	14.5892	5.55338	11.4841	0.29737	0.25042
Tb6.NT.2	Tb927_06_v4	9778	11349	1571	+	0.45	17.1066	2.76968	3.14819	0.05454	85.4869	31.8269	26.3526	2.86442	2.44303	1.2788	0.57989	0.0331
Tb6.NT.20	Tb927_06_v4	144752	143298	1454	-	1.37	27.5907	18.8958	0.53149	0.76611	89.3397	84.1816	9.14718	17.4003	3.9326	8.71596	0.1066	0.5227
Tb6.NT.21	Tb927_06_v4	148641	149199	558	+	1.03	30.363	28.0721	20.7737	10.5189	92.4731	71.8638	59.6774	31.7204	4.38351	13.2258	3.91577	6.84588
Tb6.NT.22	Tb927_06_v4	149310	150083	773	+	0.78	46.3552	29.9138	12.1966	0.77595	94.1785	85.3816	23.4153	10.0906	6.75032	14.0427	2.37904	0.50582
Tb6.NT.23	Tb927_06_v4	150202	150791	589	+	1.19	20.4992	5.80438	9.18417	3.27327	85.2292	71.4771	21.0526	7.30051	2.96095	2.79626	1.65705	2.23939
Tb6.NT.24	Tb927_06_v4	160297	162160	1863	+	1.61	7.94439	2.66923	0.74665	0.36795	62.9093	48.0945	8.64198	13.2045	1.17338	1.27912	0.14117	0.23833
Tb6.NT.25	Tb927_06_v4	172643	174005	1362	+	0.28	7.57807	2.92086	0.22696	0.09437	61.5272	39.5742	3.59765	2.34949	1.09398	1.35683	0.03598	0.06021
Tb6.NT.26	Tb927_06_v4	182852	182310	542	-	1.15	19.0431	6.19302	5.13287	1.50189	77.6753	79.7048	23.2472	21.2177	2.76753	2.83395	0.91144	0.95387
Tb6.NT.27	Tb927_06_v4	189566	190467	901	+	0.68	31.1242	16.8334	1.02923	1.18877	95.1165	74.0289	16.2042	25.9711	4.54606	7.74806	0.20422	0.79245
Tb6.NT.28	Tb927_06_v4	192640	193953	1313	+	1.71	16.4633	16.4276	6.35648	2.64305	92.3838	93.5263	14.9276	21.7822	2.37776	7.71668	1.15689	1.82178
Tb6.NT.29	Tb927_06_v4	194060	195518	1458	+	1.47	30.3199	29.6303	0.84805	0.49955	95.4732	92.7983	6.17284	15.0892	4.46228	13.9314	0.16187	0.32922
Tb6.NT.3	Tb927_06_v4	11442	12313	871	+	1.32	37.115	6.85111	17.3898	1.3281	93.5706	57.1757	16.8772	13.5477	5.38806	3.23651	3.30195	0.91734
Tb6.NT.30	Tb927_06_v4	204796	206097	1301	+	1.64	67.808	64.1663	1.66318	1.18552	98.7702	93.6972	20.8301	27.4404	9.89162	29.96	0.32052	0.78094
Tb6.NT.31	Tb927_06_v4	226530	226986	456	+	6.68	20.4992	338.197	3.3894	24.992	79.1667	91.4474	13.1579	67.9825	2.9057	160.118	0.63377	16.5219
Tb6.NT.32	Tb927_06_v4	310089	308725	1364	-	2.71	60.6784	44.7512	2.94609	5.65383	98.0938	85.3372	15.4692	14.2229	8.8673	20.9934	0.56525	3.75953
Tb6.NT.35	Tb927_06_v4	424613	423918	695	-	0.27	87.9842	76.4697	0.66715	0.49316	76.259	32.6619	4.31655	11.6547	12.7094	36.2072	0.1295	0.29209
Tb6.NT.36	Tb927_06_v4	477055	475800	1255	-	0.54	28.707	16.8896	1.35468	3.07244	88.2869	69.3227	9.32271	18.4861	4.23028	7.73705	0.26454	1.98884
Tb6.NT.38	Tb927_06_v4	555833	555097	736	-	0.81	34.9266	28.7995	4.4099	1.28065	93.6141	87.7717	27.038	31.6576	5.0231	13.413	0.85326	0.84103
Tb6.NT.39	Tb927_06_v4	560046	559373	673	-	0.73	41.3791	18.8418	0.68896	0.44562	93.9079	78.0089	8.76672	12.9272	5.99257	8.86181	0.13076	0.28678
Tb6.NT.4	Tb927_06_v4	23485	26400	2915	+	10.54	47.4997	11.6429	15.3761	1.63143	94.5455	72.1441	12.3842	9.09091	6.7753	5.33448	2.84803	1.05557
Tb6.NT.40	Tb927_06_v4	593447	592728	719	-	1.71	55.7954	19.1925	1.71968	2.97938	97.6356	75.2434	15.8553	51.1822	8.24478	9.08067	0.30598	2.02921
Tb6.NT.47	Tb927_06_v4	669535	669075	460	-	1.41	37.6784	9.99959	1.34397	3.35297	93.4783	82.6087	11.9565	20.8696	5.32609	4.71957	0.24565	2.28478
Tb6.NT.48	Tb927_06_v4	683878	683357	521	-	2.3	41.1164	48.5585	14.536	3.78272	99.6161	95.2015	41.8426	44.1459	5.84837	22.6948	2.74472	2.5547
Tb6.NT.5	Tb927_06_v4	32740	32156	584	-	1.97	36.014	23.3098	0.79395	0	91.4384	73.8014	12.3288	0	5.17295	10.3168	0.14726	0
Tb6.NT.51	Tb927_06_v4	688811	689907	1096	+	0.17	10.128	4.76406	0.14102	0.31273	52.281	59.1241	2.82847	13.5037	1.4708	2.17427	0.02828	0.2062
Tb6.NT.52	Tb927_06_v4	692010	692990	980	+	1.8	51.6663	56.1973	3.78506	5.28985	95.6122	95.5102	19.3878	29.0816	7.51531	26.1857	0.72653	3.42653
Tb6.NT.53	Tb927_06_v4	693105	694084	979	+	2.08	19.693	16.8891	4.26254	2.58198	91.8284	86.3126	10.9295	21.3483	2.86619	7.8284	0.82125	1.69561
Tb6.NT.54	Tb927_06_v4	694237	695660	1423	+	1.13	32.2974	22.9768	5.64788	2.52906	98.9459	89.3886	20.3795	19.8173	4.6409	10.695	1.06535	1.69782
Tb6.NT.55	Tb927_06_v4	728983	729761	778	+	0.41	26.2827	19.0953	0.59598	0.60576	95.7583	79.563	9.51157	3.98458	3.77378	8.84961	0.13239	0.41003
Tb6.NT.56	Tb927_06_v4	760982	761408	426	+	0.41	18.2856	11.2354	4.3537	2.112	90.3756	75.5868	21.3615	25.3521	2.57512	5.2723	0.83568	1.33333
Tb6.NT.57	Tb927_06_v4	774905	777321	2416	+	0.67	21.7634	9.05636	2.94272	0.3192	87.2517	71.192	13.245	9.56126	3.08361	4.19909	0.53394	0.20571
Tb6.NT.58	Tb927_06_v4	777407	781535	4128	+	3.34	15.8511	12.0163	0.44929	0.59159	69.0407	65.6492	4.11822	9.30233	2.29118	5.53173	0.07994	0.39268
Tb6.NT.6	Tb927_06_v4	33653	32881	772	-	0.73	16.1444	13.3659	2.60264	0.61046	84.3264	87.3057	18.3938	11.9171	2.37953	6.38731	0.48834	0.41192
Tb6.NT.60	Tb927_06_v4	812157	812542	385	+	0.27	18.7155	5.00506	3.21156	1.11282	89.6104	45.7143	21.5584	17.9221	2.61299	2.19221	0.63117	0.76104
Tb6.NT.61	Tb927_06_v4	838340	838982	642	+	1.94	50.9605	34.1781	46.9447	7.00711	90.81	88.9408	31.4642	21.3396	7.30997	16.0203	8.78037	4.52648
Tb6.NT.62	Tb927_06_v4	984963	986339	1376	+	0.47	24.9089	4.69811	18.421	0.80954	92.2238	50.4361	44.6948	9.6657	3.5843	2.21366	3.45858	0.56032
Tb6.NT.63	Tb927_06_v4	986463	992155	5692	+	0.92	2.80549	2.08582	0.32584	0.23334	24.5784	28.3732	3.49613	7.85313	0.40601	0.94817	0.05727	0.13774
Tb6.NT.64	Tb927_06_v4	1006996	1001645	5351	-	2.5	2.51116	2.12581	0.14442	0.56046	26.6305	36.4792	1.7193	8.22276	0.36255	0.98561	0.02504	0.36404
Tb6.NT.65	Tb927_06_v4	1022272	1022012	260	-	1.04	8.23909	4.06428	0	0	53.8462	50.7692	0	0	1.13462	1.9	0	0
Tb6.NT.66	Tb927_06_v4	1030705	1030416	289	-	0.13	6.73848	4.08662	1.60439	0.14825	36.3322	48.0969	18.6851	8.99654	0.9308	1.78893	0.27682	0.08997
Tb6.NT.67	Tb927_06_v4	1118371	1117589	782	-	2.57	66.4912	22.1771	30.2393	19.6137	98.7212	88.2353	17.5192	17.2634	9.68286	10.2852	5.50128	12.9079
Tb6.NT.68	Tb927_06_v4	1131008	1130449	559	-	0.83	21.2509	13.5661	14.1009	11.4964	83.1843	81.0376	19.1413	21.4669	3.10197	6.32379	2.61717	7.28801
Tb6.NT.69	Tb927_06_v4	1144347	1143813	534	-	0.79	13.1287	15.3653	2.02602	2.72786	63.6704	84.2697	12.5468	20.9738	1.84831	6.98502	0.397	1.81461
Tb6.NT.7	Tb927_06_v4	34306	33766	540	-	0.28	11.9009	10.9355	4.86567	1.26944	68.8889	64.8148	41.4815	26.6667	1.78333	5.29259	0.86852	0.83889
Tb6.NT.70	Tb927_06_v4	1172353	1171859	494	-	1.11	42.5752	16.4836	16.582	1.99474	97.5708	85.6275	47.166	35.83	6.09514	7.71255	3.15182	1.34615
Tb6.NT.71	Tb927_06_v4	1193741	1192949	792	-	6.09	68.3564	55.4099	21.0759	13.3615	98.9899	88.8889	34.2172	42.4242	9.90657	25.8535	3.84091	8.68182
Tb6.NT.72	Tb927_06_v4	1253225	1251976	1249	-	3.15	49.4261	111.927	1.36119	0.27442	99.7598	95.4364	10.5685	11.209	7.15612	51.952	0.2498	0.17454
Tb6.NT.73	Tb927_06_v4	1279897	1278400	1497	-	0.15	9.88671	3.2803	0	0.08586	70.1403	44.6894	0	1.93721	1.47228	1.43487	0	0.05678
Tb6.NT.74	Tb927_06_v4	1282986	1285427	2441	+	0.21	8.77576	3.13217	0.06332	0.05265	45.2683	38.3859	1.18804	1.96641	1.2925	1.45104	0.01188	0.02868
Tb6.NT.75	Tb927_06_v4	1294888	1295489	601	+	1.64	31.4309	51.4032	21.3447	7.77028	96.8386	89.8503	21.6306	36.1065	4.65724	24.1165	4.05657	5.18968
Tb6.NT.76	Tb927_06_v4	1308224	1308669	445	+	1.21	28.4455	40.7879	9.03027	11.0719	92.5843	98.2023	46.9663	82.9214	4.10562	19.4292	1.61348	7.13708
Tb6.NT.77	Tb927_06_v4	1393434	1394059	625	+	14.95	154.236	404.087	132.053	341.925	96.8	98.08	49.44	55.52	22.488	190.328	25.0368	230.219
Tb6.NT.78	Tb927_06_v4	1413781	1417703	3922	+	2.43	16.9816	5.23015	0.31526	0.03277	81.8715	51.6828	3.44212	1.60632	2.45487	2.40362	0.05711	0.02397
Tb6.NT.79	Tb927_06_v4	1417808	1421364	3556	+	0.32	9.09089	2.23747	0.39117	0.06024	53.0371	24.2688	3.71204	0.87177	1.29134	0.99775	0.06918	0.03431
Tb6.NT.8	Tb927_06_v4	38586	39701	1115	+	0.73	17.291	13.7141	0.13862	0.53794	75.7848	78.4753	1.79372	12.6457	2.53901	6.35785	0.01794	0.35157
Tb6.NT.9	Tb927_06_v4	39752	41544	1792	+	2.37	17.279	6.86808	0.51749	0.33471	83.1473	73.2143	8.31473	17.2433	2.53292	3.20703	0.0971	0.20982
Tb7.NT.1	Tb927_07_v4	22449	19760	2689	-	2.06	27.0133	1.27139	2.35657	0.12746	93.6779	26.9617	15.9539	2.41726	3.90071	0.58646	0.44254	0.08107
Tb7.NT.10	Tb927_07_v4	420956	421250	294	+	2.67	43.7176	11.4171	5.25702	14.7183	100	86.7347	25.1701	33.3333	6.15646	5.56803	1.04082	10.0068
Tb7.NT.100	Tb927_07_v4	1927486	1928252	766	+	4.62	58.9819	26.4543	34.5028	21.1421	99.8695	97.6501	49.0862	45.0392	8.453	12.53	6.49608	14.124
Tb7.NT.101	Tb927_07_v4	1928354	1928758	404	+	2.21	51.0957	59.8517	10.3293	8.5899	97.0297	86.8812	33.4158	40.8416	7.17327	27.7104	1.88366	5.49257
Tb7.NT.102	Tb927_07_v4	1928861	1929618	757	+	1.62	187.539	85.0691	6.32926	2.15066	95.2444	94.5839	8.85073	14.0026	26.6499	39.1453	1.19155	1.44122
Tb7.NT.103	Tb927_07_v4	1931574	1932752	1178	+	10.9	149.28	126.377	27.4213	6.80112	98.8964	100	31.9185	39.8132	21.629	59.6146	4.99491	4.36418
Tb7.NT.105	Tb927_07_v4	1996850	1996219	631	-	1.11	21.6037	6.00909	9.30768	1.15426	79.3978	58.7956	31.6957	22.8209	3.15372	2.70681	1.68146	0.75753
Tb7.NT.106	Tb927_07_v4	2035835	2035206	629	-	3.23	33.747	20.061	9.82871	8.30986	98.7281	79.3323	21.1447	26.3911	4.89348	9.53577	1.7504	5.49762
Tb7.NT.107	Tb927_07_v4	2060089	2059038	1051	-	4.39	62.0729	49.7395	21.0291	21.809	98.2874	92.293	34.5385	40.4377	8.82207	23.7231	3.81732	14.431
Tb7.NT.108	Tb927_07_v4	2079519	2078857	662	-	2.36	39.4191	29.6713	21.2457	3.5595	94.4109	92.145	6.79758	14.3505	5.7719	14.0574	3.88822	2.12387
Tb7.NT.109	Tb927_07_v4	2119924	2119253	671	-	2.41	51.0799	52.4327	2.30338	0.83005	95.9762	95.082	17.8838	19.076	7.50522	24.5648	0.4307	0.54247
Tb7.NT.11	Tb927_07_v4	432077	432698	621	+	2.09	52.3703	45.6437	8.71091	10.6246	99.1949	99.0338	32.0451	30.5958	7.54428	21.372	1.59259	6.86473
Tb7.NT.110	Tb927_07_v4	2139442	2137897	1545	-	2.17	46.2591	53.9119	3.0011	8.29139	98.8997	93.1392	16.1812	14.8867	6.71003	25.3405	0.59159	5.5411
Tb7.NT.111	Tb927_07_v4	2156336	2151436	4900	-	3.39	14.2281	18.6986	1.32477	2.22086	81.8775	84.9388	3.53061	8.7551	2.0998	8.76633	0.25122	1.47735
Tb7.NT.112	Tb927_07_v4	2162737	2165174	2437	+	3.03	20.8567	39.9943	2.28315	6.55749	88.2232	94.7476	14.7312	23.5946	3.02913	18.8445	0.41116	4.27985
Tb7.NT.113	Tb927_07_v4	2167064	2168672	1608	+	1.65	23.495	50.0988	2.97963	9.40531	90.9204	95.8955	14.6766	17.7861	3.449	23.4067	0.56343	6.19216
Tb7.NT.114	Tb927_07_v4	2168765	2171390	2625	+	2.11	15.431	21.7855	1.6486	1.81167	78.6286	90.5143	10.7048	13.4476	2.25029	10.1135	0.30971	1.20267
Tb7.NT.115	Tb927_07_v4	2171548	2173619	2071	+	1.52	32.8175	30.1343	2.23887	1.57224	94.5437	89.0391	12.2163	17.3346	4.70932	13.8126	0.40802	1.00531
Tb7.NT.116	Tb927_07_v4	2175397	2176224	827	+	4.25	388.071	61.1073	21.4921	5.12878	98.7908	92.8658	45.8283	22.2491	56.347	28.6457	4.02297	3.31681
Tb7.NT.12	Tb927_07_v4	460931	461535	604	+	0.69	13.5417	25.4196	1.27944	0.2128	79.9669	92.3841	5.46358	8.27815	1.99834	11.8841	0.23179	0.13079
Tb7.NT.13	Tb927_07_v4	525840	524268	1572	-	0.53	16.2285	19.5336	1.17982	0.10902	80.0891	74.1094	4.58015	4.00763	2.32443	8.77926	0.2112	0.06997
Tb7.NT.14	Tb927_07_v4	535521	534788	733	-	2.17	42.7742	50.457	18.7661	14.9631	89.2224	89.0859	36.2892	60.3001	6.23192	23.4584	3.56344	9.78718
Tb7.NT.15	Tb927_07_v4	543836	543319	517	-	1.07	19.2105	25.8497	4.78318	0.66295	93.2302	84.913	21.47	11.412	2.81818	12.0406	0.90522	0.44294
Tb7.NT.16	Tb927_07_v4	550085	543995	6090	-	3.87	41.0589	41.3683	32.9162	37.2224	94.8933	79.5238	26.5846	29.9343	5.91511	19.2374	6.19754	24.7897
Tb7.NT.17	Tb927_07_v4	550690	550116	574	-	1.52	42.409	64.7586	0	9.77786	93.2056	76.4808	1.39373	47.9094	5.98955	28.9286	0.01394	6.37805
Tb7.NT.18	Tb927_07_v4	556076	550800	5276	-	3.98	14.8382	12.8184	3.60319	7.7875	83.8704	80.9704	29.5678	69.276	2.17892	5.97801	0.67475	5.14556
Tb7.NT.19	Tb927_07_v4	566750	566173	577	-	2.26	36.7884	70.4547	8.03587	10.7666	98.2669	78.1629	23.3969	28.4229	5.34835	32.773	1.4974	6.68458
Tb7.NT.2	Tb927_07_v4	44398	45143	745	+	5.23	93.058	190.15	6.43121	8.16613	99.1946	97.4497	11.8121	35.302	13.545	88.3557	1.18792	5.30604
Tb7.NT.20	Tb927_07_v4	644391	644020	371	-	1.1	28.3452	22.1161	0.41659	5.31213	92.1833	72.7763	7.81671	15.3639	4.02156	10.089	0.07817	3.3531
Tb7.NT.21	Tb927_07_v4	705150	704326	824	-	1.25	43.0134	32.3622	4.12651	4.21155	96.7233	98.4223	17.233	21.1165	6.20874	15.2172	0.78883	2.76456
Tb7.NT.24	Tb927_07_v4	723052	723437	385	+	0.74	29.3378	85.2474	1.60578	2.4482	87.7922	93.7662	15.3247	47.5325	4.22857	39.0597	0.3039	1.57662
Tb7.NT.25	Tb927_07_v4	749919	750430	511	+	3.49	83.0798	120.062	52.0229	61.6241	99.6086	96.8689	41.4873	49.5108	12.0078	55.2544	9.67906	41.4501
Tb7.NT.26	Tb927_07_v4	762590	763210	620	+	0.7	71.9289	95.6456	41.132	51.965	91.129	88.0645	33.871	46.129	10.3323	44.7516	7.67903	35.0839
Tb7.NT.27	Tb927_07_v4	828804	830072	1268	+	4.25	25.8018	60.2968	13.286	29.3282	97.1609	99.448	49.2902	63.6435	3.78233	28.2894	2.47871	19.4416
Tb7.NT.3	Tb927_07_v4	56121	57350	1229	+	0.93	6.65514	6.52448	2.64092	3.24202	58.0147	60.8625	13.1001	26.6884	0.92677	3.07486	0.43775	2.13751
Tb7.NT.30	Tb927_07_v4	838266	837674	592	-	0.37	9.53973	7.66495	0	0.07237	52.196	50.1689	0	3.88514	1.32939	3.50169	0	0.03885
Tb7.NT.31	Tb927_07_v4	849567	848927	640	-	2.97	58.4226	44.0945	3.86391	3.68186	100	94.375	27.8125	27.1875	8.48281	20.3391	0.74844	2.4875
Tb7.NT.32	Tb927_07_v4	857105	856618	487	-	0.7	37.5888	54.629	2.22155	6.59807	95.0719	95.8932	25.0513	33.0596	5.40246	25.462	0.40862	4.27515
Tb7.NT.33	Tb927_07_v4	888471	887412	1059	-	1.58	54.6161	84.8164	1.02162	8.41495	99.2446	96.1284	6.98772	18.6025	7.983	39.8036	0.17941	5.51275
Tb7.NT.34	Tb927_07_v4	912976	912285	691	-	1.97	58.3381	72.6844	0.22367	0.62002	97.5398	98.4081	5.49928	19.9711	8.49928	33.7873	0.05499	0.40666
Tb7.NT.35	Tb927_07_v4	914884	914383	501	-	0.89	54.419	50.4969	6.16992	2.99306	100	97.4052	33.1337	33.1337	7.73054	23.3713	1.11577	1.9501
Tb7.NT.36	Tb927_07_v4	947703	946794	909	-	1.59	39.4198	55.8684	4.59079	7.91826	98.3498	98.8999	23.3223	30.9131	5.70187	26.0715	0.87789	5.22882
Tb7.NT.37	Tb927_07_v4	949928	949387	541	-	3.9	19.0783	24.5881	7.42785	25.5002	84.8429	94.085	22.7357	25.878	2.80776	11.4972	1.34935	16.9335
Tb7.NT.39	Tb927_07_v4	1018302	1019200	898	+	0.63	10.4094	8.72172	0.17211	1.52672	76.1693	65.5902	3.2294	27.8396	1.5735	4.21158	0.03229	1.01782
Tb7.NT.4	Tb927_07_v4	264480	265103	623	+	2.15	55.6406	56.9713	20.8391	34.5911	90.2087	90.0482	31.9422	51.3644	8.05457	27.0096	3.88604	23.0947
Tb7.NT.40	Tb927_07_v4	1020467	1021219	752	+	1.67	62.4107	53.8937	22.8135	11.2236	100	99.867	26.4628	32.8457	9.17154	24.8497	4.1383	7.25665
Tb7.NT.41	Tb927_07_v4	1030394	1032245	1851	+	1.79	21.8835	32.0705	0.66799	0.76382	81.7936	92.7066	4.05186	11.7234	3.1664	14.8368	0.13236	0.51864
Tb7.NT.42	Tb927_07_v4	1059609	1060315	706	+	2.04	38.6174	26.3254	5.69188	3.76246	89.5184	76.7705	26.3456	27.0538	5.69122	12.4575	1.07932	2.50708
Tb7.NT.44	Tb927_07_v4	1133686	1133448	238	-	1.45	17.1831	24.8116	2.59759	5.22042	90.7563	98.3193	28.1513	47.0588	2.59664	11.1176	0.4916	3.42437
Tb7.NT.45	Tb927_07_v4	1139400	1138395	1005	-	2.43	40.1111	45.1507	1.53788	1.36417	98.209	93.8308	6.86567	8.55721	5.84975	20.9124	0.30149	0.86766
Tb7.NT.46	Tb927_07_v4	1161045	1160475	570	-	1.49	17.766	17.4483	6.23649	10.6733	72.9825	80.1754	14.9123	28.2456	2.52456	8.09298	1.09474	6.62456
Tb7.NT.47	Tb927_07_v4	1174811	1174267	544	-	2.23	75.8922	59.8743	13.3532	26.4621	97.6103	88.6029	35.6618	34.1912	11.1324	28.3364	2.19118	17.4908
Tb7.NT.48	Tb927_07_v4	1184962	1184391	571	-	2.22	17.7348	11.757	6.76692	8.10349	81.7863	84.7636	29.0718	35.0263	2.52539	5.40455	1.20665	5.16462
Tb7.NT.49	Tb927_07_v4	1203406	1202885	521	-	4.11	66.5338	90.3163	41.2349	24.341	99.4242	97.3129	51.6315	71.977	9.82342	41.9885	7.77543	16.1459
Tb7.NT.5	Tb927_07_v4	276785	277376	591	+	0.79	32.9513	37.3378	2.87669	3.11721	91.709	98.4772	23.6887	20.4738	4.83418	17.4518	0.55838	2.08291
Tb7.NT.50	Tb927_07_v4	1239156	1238519	637	-	0.17	17.4259	8.29445	0	0.06726	86.6562	68.1319	0	4.08163	2.54788	3.85086	0	0.04082
Tb7.NT.51	Tb927_07_v4	1243284	1243856	572	+	1.05	22.8107	38.1434	1.89143	6.29169	87.2378	83.3916	15.9091	36.7133	3.27098	17.7185	0.3514	4.04196
Tb7.NT.52	Tb927_07_v4	1246455	1245488	967	-	29.45	101.298	211.87	56.1007	159.677	99.3795	97.3113	41.2616	64.5295	14.5522	99.092	10.6184	106.32
Tb7.NT.53	Tb927_07_v4	1248614	1248407	207	-	1.31	30.1051	37.2357	1.4933	1.65579	95.6522	74.8792	24.1546	33.3333	4.29952	16.8696	0.24155	0.99517
Tb7.NT.54	Tb927_07_v4	1286086	1285543	543	-	0.99	25.4635	19.2317	10.8161	13.4921	87.1087	82.1363	39.5948	24.6777	3.56722	8.75138	1.99816	8.8011
Tb7.NT.55	Tb927_07_v4	1300124	1299453	671	-	2.17	125.958	148.22	57.3541	63.2116	97.9136	100	70.6408	85.0969	18.5067	69.7109	10.8107	41.7154
Tb7.NT.56	Tb927_07_v4	1309531	1308165	1366	-	1.11	24.8061	18.93	5.88356	2.82277	86.0176	81.9912	21.8155	17.0571	3.54978	8.81406	1.07394	1.87775
Tb7.NT.59	Tb927_07_v4	1334541	1335059	518	+	2	47.7456	49.1997	4.47557	12.7372	96.139	93.2432	45.5598	42.8571	7.02703	22.9903	0.84942	8.15251
Tb7.NT.6	Tb927_07_v4	299944	300810	866	+	2.47	73.984	161.787	200.602	295.6	98.8453	97.1132	39.9538	52.3095	10.836	77.2991	41.4065	220.456
Tb7.NT.60	Tb927_07_v4	1502945	1503272	327	+	0.97	16.0796	34.0262	4.7265	5.50283	87.4618	95.107	18.6544	51.3762	2.29358	15.6697	0.9052	3.66055
Tb7.NT.61	Tb927_07_v4	1510066	1510504	438	+	0.39	7.55848	8.79885	0	0.19563	65.0685	82.4201	0	10.7306	1.0274	4.13242	0	0.1347
Tb7.NT.62	Tb927_07_v4	1516315	1516724	409	+	0.97	13.332	6.07918	2.26733	6.2851	82.3961	74.8166	22.2494	52.3227	1.97311	2.8044	0.43276	4.01222
Tb7.NT.63	Tb927_07_v4	1520449	1521266	817	+	1.63	43.6203	72.2025	24.0253	42.7386	98.8984	98.8984	54.1004	60.8323	6.41738	33.88	4.4798	28.5165
Tb7.NT.64	Tb927_07_v4	1536625	1537300	675	+	0.95	33.7553	32.8755	1.83178	2.15804	92.8889	78.963	17.4815	22.2222	4.86074	15.3422	0.37037	1.52148
Tb7.NT.65	Tb927_07_v4	1555531	1556058	527	+	0.47	12.564	9.20009	0.58655	0.56908	78.3681	70.9677	4.55408	12.1442	1.82543	4.3112	0.09108	0.35863
Tb7.NT.66	Tb927_07_v4	1564469	1568155	3686	+	0.95	18.4915	3.62569	8.97317	0.31383	85.2957	45.6593	17.0646	8.81715	2.62263	1.64379	1.65464	0.21243
Tb7.NT.67	Tb927_07_v4	1595740	1599022	3282	+	2.97	19.403	24.6214	1.36567	1.05738	90.7374	85.0091	8.80561	17.9464	2.82663	11.635	0.25381	0.72212
Tb7.NT.68	Tb927_07_v4	1617583	1617943	360	+	0.46	9.73711	23.8278	2.14662	5.83147	80.2778	86.1111	16.1111	18.3333	1.51944	10.9889	0.4	3.80278
Tb7.NT.69	Tb927_07_v4	1618031	1618779	748	+	0.39	2.0828	2.49303	0.82651	0.28639	27.4064	43.4492	6.68449	12.7005	0.29144	1.1377	0.1631	0.18316
Tb7.NT.7	Tb927_07_v4	312767	313346	579	+	1.45	35.6523	23.5111	0.80081	11.2473	86.1831	79.1019	6.21762	18.4801	5.1468	10.9275	0.15544	7.36788
Tb7.NT.70	Tb927_07_v4	1632738	1630731	2007	-	1.07	17.4657	30.2281	0.61607	0.76849	82.9596	94.7683	5.77977	14.848	2.50075	14.0887	0.1136	0.47135
Tb7.NT.71	Tb927_07_v4	1639295	1637287	2008	-	1.9	10.0862	17.4592	0.30788	0.85346	63.9442	85.2092	2.88845	10.6574	1.48805	8.13944	0.05279	0.51444
Tb7.NT.72	Tb927_07_v4	1645854	1643846	2008	-	1.47	11.8319	18.3259	0.53879	0.55475	69.5717	86.0558	5.87649	6.57371	1.72112	8.60757	0.09263	0.32122
Tb7.NT.73	Tb927_07_v4	1652403	1650445	1958	-	1.22	11.1395	21.5876	0.23681	0.7002	72.1655	88.6619	2.91113	9.65271	1.65424	10.0848	0.04137	0.41011
Tb7.NT.74	Tb927_07_v4	1658705	1657422	1283	-	2.01	27.6252	8.52696	6.38464	1.70305	93.3749	56.4302	20.3429	17.9267	4.07716	4.00624	1.16524	1.12705
Tb7.NT.75	Tb927_07_v4	1688801	1687688	1113	-	4.85	21.3464	12.3426	1.38865	4.34978	85.1752	71.8778	15.0943	45.4627	3.06918	5.7062	0.25427	2.88679
Tb7.NT.76	Tb927_07_v4	1689366	1688946	420	-	0.58	19.9379	44.2517	0	1.42811	86.6667	99.7619	0	32.8571	2.82143	20.4119	0	0.90476
Tb7.NT.77	Tb927_07_v4	1716072	1714991	1081	-	0.9	22.1584	9.43032	1.1438	1.58533	81.1286	47.2711	9.89824	25.8094	3.14154	4.3802	0.20999	1.06198
Tb7.NT.78	Tb927_07_v4	1743780	1742928	852	-	2.19	153.142	109.436	30.8387	14.784	99.8826	94.4836	22.3005	20.0704	22.3627	50.3087	5.8216	10.0516
Tb7.NT.79	Tb927_07_v4	1745114	1743893	1221	-	0.69	28.2304	44.4943	5.18986	4.94752	95.2498	97.2154	10.8927	18.3456	4.08354	20.9369	0.97871	3.33743
Tb7.NT.8	Tb927_07_v4	328499	329304	805	+	1.11	109.346	33.126	42.815	6.3866	99.5031	94.1615	28.0745	21.6149	15.8932	15.3801	8.00373	4.24224
Tb7.NT.81	Tb927_07_v4	1749134	1750879	1745	+	2.62	32.0292	26.075	2.83427	3.58461	90.8882	92.5501	9.16905	19.8281	4.58223	12.0722	0.52493	3.1106
Tb7.NT.82	Tb927_07_v4	1756003	1756766	763	+	4.71	53.0883	56.4569	44.159	17.07	95.9371	96.0682	44.1678	49.1481	7.77457	26.5308	8.42202	11.3303
Tb7.NT.84	Tb927_07_v4	1872245	1871263	982	-	1.87	61.2783	122.294	7.39731	6.0644	98.3707	98.778	9.2668	17.7189	8.96436	57.5295	1.37984	3.99185
Tb7.NT.85	Tb927_07_v4	1885698	1884885	813	-	3.51	64.6745	84.2557	8.935	20.7103	100	97.294	44.0344	46.7405	9.20787	39.4526	1.65191	13.7774
Tb7.NT.86	Tb927_07_v4	1886641	1885739	902	-	2.08	36.0554	49.3417	4.28372	5.08232	98.5588	100	31.3747	53.8803	5.32373	23.0089	0.80044	3.31596
Tb7.NT.87	Tb927_07_v4	1887109	1886698	411	-	1.53	50.2255	66.2431	1.12815	1.35515	93.1873	100	16.0584	25.0608	7.41119	31.6764	0.21898	0.93674
Tb7.NT.88	Tb927_07_v4	1888044	1887175	869	-	2.91	30.7016	32.117	6.22495	4.43718	97.5834	94.2463	17.3763	26.4672	4.50863	15.0081	1.17952	2.98734
Tb7.NT.9	Tb927_07_v4	347279	350371	3092	+	0.53	6.04633	6.45318	0.24993	0.52654	40.4916	58.3118	3.97801	12.3221	0.89586	3.0207	0.05045	0.3425
Tb7.NT.90	Tb927_07_v4	1899598	1897513	2085	-	0.81	17.3727	21.3757	1.70494	3.08226	84.3645	86.235	5.03597	11.1271	2.52806	9.94245	0.32134	2.04317
Tb7.NT.91	Tb927_07_v4	1901549	1900690	859	-	0.27	22.4441	18.7419	0.35985	0	95.3434	81.9558	5.93714	0	3.2468	8.78929	0.05937	0
Tb7.NT.92	Tb927_07_v4	1902970	1901696	1274	-	0.27	7.94866	4.43997	1.33448	2.01774	71.1146	59.1052	8.16327	12.4019	1.15228	2.05651	0.25353	1.36735
Tb7.NT.93	Tb927_07_v4	1914835	1911818	3017	-	1.52	13.1678	7.04626	0.05123	0.0426	77.4611	67.3517	0.86178	2.88366	1.89758	3.30991	0.00862	0.02884
Tb7.NT.94	Tb927_07_v4	1915851	1914915	936	-	3.85	24.3428	23.1106	2.47687	4.94347	93.5897	92.6282	17.4145	25.9615	3.52564	10.859	0.49145	3.30769
Tb7.NT.95	Tb927_07_v4	1920920	1919267	1653	-	3.55	35.9325	65.5439	1.58951	1.63287	98.7901	96.4307	18.2698	25.0454	5.28736	30.9643	0.3049	1.07985
Tb7.NT.96	Tb927_07_v4	1921843	1920995	848	-	6.74	51.4413	35.4046	26.0632	32.2336	98.2311	85.3774	52.8302	34.0802	7.59788	16.4257	4.91745	21.4776
Tb7.NT.97	Tb927_07_v4	1923807	1921796	2011	-	2.88	38.9291	65.776	2.61309	2.66307	92.541	93.4858	10.4426	23.819	5.62108	30.7195	0.49229	1.78667
Tb8.NT.1	Tb927_08_v4	60888	58429	2459	-	3.55	14.2552	4.75234	5.59395	0.69692	63.3591	38.9183	9.67873	6.62871	2.06141	2.20903	1.05612	0.45872
Tb8.NT.10	Tb927_08_v4	195097	194424	673	-	0.42	62.792	25.0301	19.5205	8.59415	98.8113	89.4502	43.2392	27.0431	8.9584	11.6523	3.61813	5.61664
Tb8.NT.100	Tb927_08_v4	1982765	1982230	535	-	2.17	56.7846	46.0097	5.48892	9.12926	94.7664	89.3458	25.7944	54.3925	8.37944	22.1888	1.00561	5.87477
Tb8.NT.103	Tb927_08_v4	2014042	2015146	1104	+	2.24	32.1042	26.3503	1.81996	6.55846	95.3804	94.2029	18.4783	21.2862	4.61685	12.567	0.33967	4.32609
Tb8.NT.104	Tb927_08_v4	2015248	2016191	943	+	4.13	49.3567	41.9231	6.39205	7.49647	98.5154	92.6829	16.649	17.7094	7.14422	19.3012	1.23436	4.95546
Tb8.NT.105	Tb927_08_v4	2032010	2032465	455	+	0.72	21.8282	32.1044	4.07622	2.4482	85.055	90.7692	10.989	26.5934	3.18681	14.9802	0.76923	1.63956
Tb8.NT.106	Tb927_08_v4	2055908	2056341	433	+	0.84	24.7363	45.7942	1.07083	6.62936	97.4596	96.0739	14.3187	27.9446	3.65358	21.3672	0.21016	4.41801
Tb8.NT.107	Tb927_08_v4	2081087	2081853	766	+	3.99	79.0663	66.8662	8.47438	7.15922	97.7807	97.2585	37.5979	38.2507	11.5653	31.6358	1.5953	4.72193
Tb8.NT.108	Tb927_08_v4	2081995	2082836	841	+	3.27	75.4886	94.6067	3.67554	12.3793	100	94.5303	24.019	38.6445	11.1677	44.0487	0.68966	8.23068
Tb8.NT.109	Tb927_08_v4	2086635	2087984	1349	+	1.62	29.3052	27.3705	3.20799	2.09612	94.5145	91.8458	17.0497	18.977	4.32172	12.8354	0.56931	1.38102
Tb8.NT.11	Tb927_08_v4	202899	200670	2229	-	5.93	37.0438	24.0942	1.73347	1.90287	88.2459	61.956	11.9785	28.7124	5.36115	11.3365	0.31359	1.28264
Tb8.NT.110	Tb927_08_v4	2103127	2102811	316	-	0.49	16.0231	0.78683	0	0.13558	93.6709	20.8861	0	8.5443	2.31962	0.37342	0	0.08544
Tb8.NT.111	Tb927_08_v4	2105871	2103189	2682	-	0.57	12.9973	0.62577	1.2678	0	80.3132	19.3885	4.73527	0	1.87994	0.28561	0.23565	0
Tb8.NT.112	Tb927_08_v4	2106443	2105953	490	-	2.15	26.628	3.04455	2.20795	0	98.5714	42.8571	16.9388	0	3.92245	1.3898	0.37143	0
Tb8.NT.115	Tb927_08_v4	2119765	2121827	2062	+	2.07	23.0442	32.8885	2.4735	6.02551	88.7973	95.0533	11.9787	13.676	3.36566	15.5373	0.45926	4.08002
Tb8.NT.116	Tb927_08_v4	2141630	2142360	730	+	4.84	101.906	116.145	6.77508	7.62965	99.3151	94.2466	20.411	47.6712	14.9548	54.8589	1.25479	5.09041
Tb8.NT.117	Tb927_08_v4	2173635	2174207	572	+	2.51	41.5359	68.2451	3.78285	2.02233	98.6014	92.3077	7.51748	25.3497	5.98776	31.9808	0.71329	1.29196
Tb8.NT.118	Tb927_08_v4	2180026	2180998	972	+	1.71	20.2355	23.9174	2.86216	4.27553	90.0206	92.5926	19.2387	31.1728	2.95988	11.0401	0.53189	2.73148
Tb8.NT.119	Tb927_08_v4	2192932	2194158	1226	+	2.85	30.9745	27.1758	0.25213	0.41935	94.5351	89.8858	4.97553	11.9086	4.48042	12.677	0.04976	0.28548
Tb8.NT.12	Tb927_08_v4	211143	210049	1094	-	2.39	113.748	153.183	0.70638	1.29235	93.8757	86.5631	8.50091	31.17	16.426	71.0548	0.13528	0.83912
Tb8.NT.120	Tb927_08_v4	2204285	2204680	395	+	0.15	16.7626	10.0714	8.60821	2.38622	88.8608	88.6076	56.4557	46.8354	2.44304	4.8	1.64051	1.54684
Tb8.NT.121	Tb927_08_v4	2218731	2219654	923	+	1.37	39.6658	34.0767	3.51645	12.0222	96.533	94.7996	11.3759	17.0098	5.83965	16.2004	0.66739	7.90141
Tb8.NT.122	Tb927_08_v4	2219780	2220950	1170	+	2.06	29.1281	23.695	5.94448	3.18579	95.4701	87.8632	30.3419	30	4.23761	11.0419	1.12564	2.12564
Tb8.NT.123	Tb927_08_v4	2225811	2226449	638	+	2.07	95.2344	34.2949	85.2726	20.6159	98.2759	85.7367	67.2414	58.3072	13.7633	15.8041	15.8448	13.8448
Tb8.NT.124	Tb927_08_v4	2226540	2227868	1328	+	1.05	23.9028	23.7779	3.02596	3.32295	90.3615	86.5211	22.6657	42.5452	3.48946	10.9706	0.54217	2.19127
Tb8.NT.125	Tb927_08_v4	2229691	2230326	635	+	0.88	38.9484	14.6834	22.8792	6.54459	97.0079	81.5748	25.8268	24.7244	5.55118	6.67717	4.18898	4.35591
Tb8.NT.126	Tb927_08_v4	2237617	2236500	1117	-	0.65	1.39475	0.83473	0.27674	0.07671	18.2632	24.53	4.9239	5.01343	0.20412	0.37064	0.04924	0.05013
Tb8.NT.127	Tb927_08_v4	2243300	2244500	1200	+	1.69	37.9747	20.2019	3.47752	0.49984	93.25	75.0833	9.75	7.66667	5.50667	9.60167	0.66667	0.31667
Tb8.NT.128	Tb927_08_v4	2244584	2246360	1776	+	4.63	20.8339	6.05496	0.60918	0.4101	89.5833	52.9842	6.08108	14.9212	2.94482	2.77477	0.1098	0.26126
Tb8.NT.129	Tb927_08_v4	2250986	2251239	253	+	0.75	25.4012	8.35346	3.66537	0.50803	97.2332	75.0988	22.5296	21.7391	3.81028	3.79842	0.67194	0.31621
Tb8.NT.13	Tb927_08_v4	267403	267137	266	-	4.59	18.3028	7.94521	0	0.32213	89.8496	57.1429	0	10.5263	2.69173	3.53383	0	0.21053
Tb8.NT.130	Tb927_08_v4	2255528	2256812	1284	+	3.39	9.5551	6.245	0.36111	0.16684	73.053	72.9751	2.41433	6.15265	1.38785	2.9891	0.06698	0.10903
Tb8.NT.131	Tb927_08_v4	2265134	2265610	476	+	0.57	12.2737	5.22349	0.3247	0.09001	78.5714	72.479	6.30252	5.2521	1.75	2.34244	0.06303	0.05252
Tb8.NT.132	Tb927_08_v4	2296959	2298369	1410	+	1.4	66.2952	37.1194	13.0441	2.18775	97.305	81.3475	42.5532	22.9078	9.69433	17.2972	2.47518	1.39007
Tb8.NT.133	Tb927_08_v4	2337600	2338015	415	+	0.33	14.0777	5.54194	0.37243	0.30971	87.2289	79.5181	7.22892	8.19277	2.01687	2.57108	0.07229	0.2
Tb8.NT.134	Tb927_08_v4	2344381	2344732	351	+	0.59	24.4121	1.94802	4.40332	0.24412	96.0114	50.7122	40.4558	16.2393	3.50427	0.87749	0.82051	0.16239
Tb8.NT.135	Tb927_08_v4	2378532	2379804	1272	+	0.31	20.3622	2.39451	4.13123	0.23577	83.3333	34.2767	18.8679	10.2987	2.96069	1.07075	0.73428	0.17453
Tb8.NT.136	Tb927_08_v4	2381721	2382502	781	+	1.17	30.67	9.39159	0.98948	0.87771	92.7017	60.5634	11.2676	19.7183	4.41613	4.32522	0.18694	0.58515
Tb8.NT.137	Tb927_08_v4	2394351	2394910	559	+	1.55	29.9603	14.9005	6.91219	2.60586	95.17	88.7299	26.8336	17.8891	4.44723	7.07513	1.27728	1.76565
Tb8.NT.138	Tb927_08_v4	2405600	2405894	294	+	0.82	6.62388	0.42285	0	1.31153	65.3061	10.5442	0	11.9048	0.9898	0.21088	0	0.88095
Tb8.NT.139	Tb927_08_v4	2409886	2410487	601	+	3.93	70.6386	26.9944	22.8877	18.7485	89.0183	85.3577	56.406	46.7554	10.3111	12.4775	4.25624	12.5158
Tb8.NT.14	Tb927_08_v4	272155	271672	483	-	0.57	16.9341	10.2956	0.63999	0.26611	71.8427	44.7205	11.5942	5.7971	2.42443	4.72257	0.11594	0.17391
Tb8.NT.140	Tb927_08_v4	2414936	2415977	1041	+	1.06	40.4076	9.49411	3.8602	0.86428	88.3766	66.9548	27.3775	16.4265	5.89241	4.47646	0.71662	0.56388
Tb8.NT.141	Tb927_08_v4	2430189	2431067	878	+	2.56	25.0636	9.91155	8.44956	5.66041	73.8041	74.1458	21.0706	22.5512	3.70957	4.61617	1.6139	3.79727
Tb8.NT.142	Tb927_08_v4	2435318	2439290	3972	+	1.37	12.3062	7.94992	0.6615	0.15101	66.6667	42.7241	4.78348	3.85196	1.78525	3.70519	0.12462	0.10524
Tb8.NT.143	Tb927_08_v4	2450495	2451419	924	+	0.74	33.0893	5.04542	13.047	0	98.1602	57.2511	24.8918	0	4.72186	2.26732	2.42749	0
Tb8.NT.144	Tb927_08_v4	2459448	2459957	509	+	0.44	11.4779	3.54151	0.30365	0	58.1532	36.5422	5.69745	0	1.65619	1.70727	0.05697	0
Tb8.NT.145	Tb927_08_v4	2477604	2478880	1276	+	1.92	18.0091	3.79972	4.36053	0.33576	78.2915	46.4734	13.9498	6.97492	2.59248	1.77351	0.77116	0.21944
Tb8.NT.146	Tb927_08_v4	2478923	2479535	612	+	2.6	37.8665	10.1568	8.83902	4.69038	97.2222	82.0261	34.3137	32.5163	5.40359	4.66667	1.64869	3.14216
Tb8.NT.15	Tb927_08_v4	297023	296502	521	-	1.19	55.3202	33.0484	11.8661	0.90456	100	98.0806	35.1248	16.3148	8.09981	15.5201	2.11516	0.60077
Tb8.NT.16	Tb927_08_v4	310436	309497	939	-	1.5	30.9016	38.0636	5.1025	4.92768	94.0362	89.8829	42.066	24.4941	4.51331	17.8179	0.97018	2.85197
Tb8.NT.17	Tb927_08_v4	374817	374582	235	-	5.54	24.032	23.2768	0.65769	4.74013	81.7021	73.1915	10.2128	48.0851	3.25957	10.5404	0.10213	2.96596
Tb8.NT.18	Tb927_08_v4	418533	417773	760	-	4.55	30.2363	7.60637	2.03364	5.80641	97.7632	61.0526	26.1842	55.1316	4.37368	3.45263	0.36579	3.74868
Tb8.NT.19	Tb927_08_v4	423747	422965	782	-	3.79	64.0009	51.5082	35.5757	9.03986	100	94.5013	35.5499	40.0256	9.12788	24.2212	6.71228	6.04731
Tb8.NT.2	Tb927_08_v4	137806	136845	961	-	1.18	1.01323	78.6535	0	16.6291	11.8626	95.7336	0	28.0957	0.1384	36.0936	0	10.9397
Tb8.NT.20	Tb927_08_v4	426182	425785	397	-	1	44.1481	48.6943	3.5038	9.06511	98.2368	97.4811	28.7154	64.4836	6.28967	22.9018	0.61209	6.11083
Tb8.NT.22	Tb927_08_v4	513118	513754	636	+	2.31	43.4802	31.373	0.24301	2.29037	96.3837	85.2201	5.50314	21.8554	6.21541	14.4796	0.05503	1.47956
Tb8.NT.23	Tb927_08_v4	530856	531259	403	+	1.47	15.4634	7.24938	2.30109	0.9568	74.938	65.0124	25.8065	20.5955	2.23821	3.24566	0.46402	0.56328
Tb8.NT.3	Tb927_08_v4	138487	137932	555	-	0.07	2.80709	31.8078	0	1.15793	24.3243	60.5405	0	10.4505	0.36036	14.4955	0	0.59099
Tb8.NT.30	Tb927_08_v4	545906	546373	467	+	0.48	33.7775	18.2353	0.33096	1.1009	77.9443	78.1585	6.85225	13.9186	4.76874	8.50321	0.06852	0.73019
Tb8.NT.32	Tb927_08_v4	557581	554633	2948	-	0.73	19.8838	1.62357	4.40392	0.69759	81.6486	31.7503	13.5346	10.4817	2.88433	0.75237	0.82768	0.46167
Tb8.NT.33	Tb927_08_v4	619799	619297	502	-	6.73	46.164	35.166	8.00492	8.53455	99.004	94.4223	8.96414	20.5179	6.65538	16.51	1.57371	5.71912
Tb8.NT.36	Tb927_08_v4	626073	626434	361	+	0.55	16.1836	5.85437	5.13761	2.49228	96.9529	81.7174	27.4238	38.7812	2.34072	2.73684	0.93352	1.61219
Tb8.NT.37	Tb927_08_v4	626529	627112	583	+	1.3	161.673	27.508	231.702	23.5161	100	94.3396	84.9057	80.789	23.4134	12.9777	43.6192	15.2899
Tb8.NT.39	Tb927_08_v4	675099	675527	428	+	4.21	66.8857	54.317	53.0837	43.444	100	98.5981	64.7196	74.5327	9.83411	25.0327	10.0724	28.9276
Tb8.NT.4	Tb927_08_v4	148012	146468	1544	-	1.02	5.04513	1.32854	0.40041	0.11099	47.6036	31.6062	5.44041	2.97927	0.68912	0.58938	0.06995	0.07448
Tb8.NT.41	Tb927_08_v4	739390	739601	211	+	2.97	5.53769	6.48109	0.7325	6.49758	57.8199	66.3507	14.6919	28.436	0.74882	2.93839	0.14692	4.27014
Tb8.NT.42	Tb927_08_v4	767297	767521	224	+	1.05	4.34692	3.05248	2.75994	0.19127	48.6607	53.5714	27.6786	12.9464	0.60714	1.45089	0.51786	0.12946
Tb8.NT.43	Tb927_08_v4	791868	792734	866	+	1.12	4.27263	3.44533	0.17847	1.33577	44.2263	49.8845	2.42494	12.4711	0.61778	1.6097	0.02425	0.92263
Tb8.NT.44	Tb927_08_v4	798312	800750	2438	+	1.21	29.2353	16.3175	3.10635	0.33389	93.3552	76.7022	12.1001	10.1723	4.23831	7.67268	0.60705	0.22395
Tb8.NT.45	Tb927_08_v4	809870	810316	446	+	4.81	124.006	88.7795	81.7833	42.3631	100	99.7758	88.7892	90.583	18.4596	42.6614	15.5516	28.1973
Tb8.NT.46	Tb927_08_v4	812791	813216	425	+	2.39	18.3287	11.9931	13.4555	20.2624	89.8824	71.7647	32.7059	38.8235	2.58118	5.50824	2.56	13.1365
Tb8.NT.47	Tb927_08_v4	837004	837468	464	+	0.72	18.4669	12.7266	8.66049	0.55401	87.5	57.7586	16.1638	16.8103	2.66595	5.92672	1.63578	0.35345
Tb8.NT.48	Tb927_08_v4	847205	847959	754	+	6.25	88.5896	69.9914	5.12455	8.29595	97.878	96.0212	28.382	27.5862	12.9589	33.4907	0.96154	5.46021
Tb8.NT.49	Tb927_08_v4	854023	855550	1527	+	0.7	58.1548	105.553	488.67	497.203	44.5973	48.9849	15.3896	14.8003	8.11722	47.6477	90.6942	343.415
Tb8.NT.5	Tb927_08_v4	151497	149960	1537	-	2.09	41.3051	33.9714	9.45238	9.03141	96.877	88.8744	27.5862	34.2225	5.98699	15.9044	1.74431	5.78074
Tb8.NT.50	Tb927_08_v4	855738	856410	672	+	0.43	1.73877	1.75749	0.45999	0.06376	22.0238	32.1429	4.31548	4.31548	0.25149	0.8244	0.08631	0.04315
Tb8.NT.51	Tb927_08_v4	856520	857230	710	+	0.35	6.30855	1.31323	3.70065	0.66377	55.2113	33.3803	17.4648	12.5352	0.91127	0.60704	0.68873	0.44789
Tb8.NT.52	Tb927_08_v4	877266	878014	748	+	1	23.4315	24.0993	1.03313	0.74461	92.6471	99.4652	12.0321	10.6952	3.51203	11.6524	0.19519	0.50936
Tb8.NT.53	Tb927_08_v4	879649	880950	1301	+	0.81	23.8001	14.6202	0.59399	1.4819	89.0853	76.7102	8.91622	13.3743	3.46656	6.83244	0.09762	0.95465
Tb8.NT.54	Tb927_08_v4	881054	881675	621	+	2.28	26.6555	7.60729	7.4665	2.48368	91.7874	59.2593	16.2641	19.3237	3.80676	3.42834	1.42834	1.64895
Tb8.NT.55	Tb927_08_v4	892400	893271	871	+	1.14	45.6112	72.7931	7.80768	3.4924	100	98.0482	32.147	55.6831	6.6992	34.217	1.46843	2.36625
Tb8.NT.56	Tb927_08_v4	945614	945885	271	+	1.04	22.9954	33.4882	6.84383	8.53707	98.155	93.7269	36.1624	68.2657	3.49446	15.5535	1.23985	5.56458
Tb8.NT.57	Tb927_08_v4	1035737	1036755	1018	+	1.47	45.5291	23.7525	1.82188	2.52515	96.7583	96.2672	14.2436	37.2299	6.83006	11.1817	0.33988	1.68959
Tb8.NT.58	Tb927_08_v4	1044764	1045548	784	+	0.35	13.9101	16.5706	0	0.38253	82.1429	84.3112	0	8.16327	2.02551	7.66709	0	0.22704
Tb8.NT.59	Tb927_08_v4	1045708	1046766	1058	+	0.53	9.93958	8.46028	1.46084	2.02474	76.276	82.9868	13.7051	21.0775	1.47164	3.95463	0.28072	1.35822
Tb8.NT.6	Tb927_08_v4	169182	168705	477	-	1.03	37.1521	16.8104	8.10045	0.62873	100	79.6646	31.6562	20.7547	5.3543	7.68553	1.51153	0.41929
Tb8.NT.60	Tb927_08_v4	1049850	1050624	774	+	2.39	39.7536	31.8829	37.9402	23.9126	95.9948	94.832	44.4444	37.8553	5.76357	14.9703	6.92506	15.7248
Tb8.NT.61	Tb927_08_v4	1057167	1056520	647	-	1.17	31.9052	20.848	1.43329	1.12572	89.3354	76.507	6.18238	15.7651	4.69397	9.72334	0.23648	0.76662
Tb8.NT.62	Tb927_08_v4	1082506	1082030	476	-	0.71	35.1845	13.7117	1.29879	2.88023	84.2437	72.8992	10.9244	24.1597	5.17227	6.23319	0.2605	1.95588
Tb8.NT.63	Tb927_08_v4	1084584	1084170	414	-	0.38	12.7006	14.1135	3.35992	1.96625	72.9469	69.0821	17.1498	37.6812	1.8744	6.35507	0.63043	1.28019
Tb8.NT.64	Tb927_08_v4	1087847	1087536	311	-	0.96	19.4116	24.9838	1.98787	1.51536	53.0547	66.2379	11.5756	14.1479	2.79421	11.5498	0.41801	1.05466
Tb8.NT.65	Tb927_08_v4	1100024	1099097	927	-	3.11	50.6287	37.2823	1.50055	2.07978	100	94.822	13.808	29.8813	7.36354	17.2287	0.25782	1.39482
Tb8.NT.66	Tb927_08_v4	1157056	1155860	1196	-	2.14	44.7777	28.845	6.07371	1.71947	95.4849	95.5686	23.6622	29.0134	6.47241	13.5125	1.1388	1.1112
Tb8.NT.67	Tb927_08_v4	1159616	1158561	1055	-	1.91	30.0881	20.7984	3.51598	3.49245	93.5545	89.2891	13.3649	30.4265	4.34502	9.60474	0.66445	2.2436
Tb8.NT.68	Tb927_08_v4	1162242	1161177	1065	-	1.67	29.8056	23.463	4.78908	2.93669	95.9624	90.1409	27.8873	33.8028	4.29577	10.9296	0.91174	1.8939
Tb8.NT.69	Tb927_08_v4	1169282	1168771	511	-	1.23	44.5887	42.3318	14.518	6.5397	96.6732	96.2818	52.0548	62.6223	6.39139	19.7104	2.66928	4.35029
Tb8.NT.7	Tb927_08_v4	169788	169294	494	-	7.1	154.532	67.9477	149.238	43.3638	100	92.3077	58.9069	50.6073	22.6134	31.5364	28.0668	28.6134
Tb8.NT.70	Tb927_08_v4	1172928	1172101	827	-	0.98	21.8997	6.99013	0.18689	0.20722	86.6989	77.0254	3.50665	7.37606	3.21403	3.27449	0.03507	0.1318
Tb8.NT.71	Tb927_08_v4	1231186	1230363	823	-	3.56	53.4772	73.1111	17.6529	39.3035	95.5042	94.4107	28.068	49.0887	7.78129	33.955	3.24301	26.0668
Tb8.NT.72	Tb927_08_v4	1245924	1245267	657	-	0.39	15.4134	9.2719	4.70492	0.19563	74.8858	56.4688	12.6332	8.6758	2.16134	4.20548	0.8417	0.12785
Tb8.NT.73	Tb927_08_v4	1305834	1305299	535	-	1.07	26.5723	25.4448	4.62225	0.32032	90.2804	90.6542	6.16822	12.3364	3.84673	11.6935	0.88785	0.20187
Tb8.NT.74	Tb927_08_v4	1377556	1377077	479	-	5.51	76.4332	83.4418	23.8772	46.5106	96.8685	98.7474	49.6868	66.5971	11.1921	39.6743	4.50731	31.048
Tb8.NT.75	Tb927_08_v4	1378018	1377673	345	-	1.01	29.3524	19.4586	3.58392	2.48368	93.6232	94.7826	26.3768	33.3333	4.24928	9.15362	0.67536	1.6029
Tb8.NT.76	Tb927_08_v4	1398072	1397280	792	-	1.14	41.3089	47.1691	0.97574	3.08343	99.495	97.8535	15.7828	24.4949	6.00758	22.1768	0.18687	2.03788
Tb8.NT.78	Tb927_08_v4	1449813	1450383	570	+	0.56	22.8907	10.6871	2.44037	0.97713	90.5263	94.386	15.7895	11.4035	3.38421	4.90702	0.46842	0.64035
Tb8.NT.79	Tb927_08_v4	1450508	1451363	855	+	2.67	37.1263	62.8866	27.8382	29.5645	95.5556	97.6608	37.193	46.1988	5.35322	29.2737	5.29474	19.8971
Tb8.NT.8	Tb927_08_v4	171709	171178	531	-	0.84	36.6746	26.1047	8.44094	0.80684	97.5518	87.194	18.2674	12.241	5.36911	12.0188	1.58004	0.55179
Tb8.NT.80	Tb927_08_v4	1451476	1452225	749	+	0.95	35.1004	10.9547	1.6508	0.97241	99.8665	72.3632	20.6943	13.2176	4.92256	5.07877	0.28171	0.63952
Tb8.NT.81	Tb927_08_v4	1456241	1456895	654	+	1.91	48.8344	68.8127	4.7265	17.8187	96.4832	99.0826	14.6789	18.1957	7.29205	32.8716	0.84557	11.6346
Tb8.NT.82	Tb927_08_v4	1469613	1470065	452	+	1.33	18.5264	19.253	4.10327	7.48812	92.9203	93.5841	32.3009	40.2655	2.68363	9.05531	0.74115	4.89602
Tb8.NT.83	Tb927_08_v4	1485652	1486105	453	+	0.75	8.16799	6.72366	0	0.94577	58.9404	79.0287	0	26.9316	1.20751	3.17439	0	0.62252
Tb8.NT.84	Tb927_08_v4	1529073	1529306	233	+	1.03	9.19383	5.60237	0	1.47102	67.8112	74.6781	0	31.7597	1.22747	2.54506	0	1
Tb8.NT.85	Tb927_08_v4	1602103	1603340	1237	-	3.99	0	0	0	0	0	0	0	0	0	0	0	0
Tb8.NT.88	Tb927_08_v4	1611645	1613011	1366	+	2.04	19.9589	14.607	5.54412	9.81698	82.6501	71.9619	11.347	13.6896	2.86018	6.67277	0.94802	6.18594
Tb8.NT.89	Tb927_08_v4	1616737	1617251	514	+	2.55	36.3721	32.1682	10.5243	6.58489	97.6654	100	38.3269	38.9105	5.25486	15.3483	1.93969	4.30739
Tb8.NT.9	Tb927_08_v4	189777	189238	539	-	0.63	14.4521	11.6477	19.212	3.73588	67.9035	74.7681	12.987	12.987	2.06494	5.41002	3.61039	2.56772
Tb8.NT.90	Tb927_08_v4	1621516	1622758	1242	+	1.48	26.8123	36.535	7.21762	4.72589	93.9613	97.1014	7.48792	20.8535	4.00805	17.1683	1.36151	3.16506
Tb8.NT.91	Tb927_08_v4	1629953	1630499	546	+	0.28	22.1136	15.5968	3.39685	1.41242	86.9963	69.9634	17.2161	17.5824	3.22161	7.31502	0.61722	0.95055
Tb8.NT.92	Tb927_08_v4	1733220	1734079	859	+	1.14	14.5093	7.01918	0.7197	0.24938	78.2305	66.007	13.0384	10.7101	2.08265	3.23399	0.14901	0.1525
Tb8.NT.93	Tb927_08_v4	1762415	1762818	403	+	34.96	489.513	1064.58	784.288	613.416	98.7593	97.2705	59.8015	76.4268	71.4541	500.864	145.308	415.266
Tb8.NT.94	Tb927_08_v4	1762963	1763379	416	+	59.19	836.08	1325.82	929.94	573.443	88.2211	96.875	44.7115	74.5192	122.546	622	173.899	385.868
Tb8.NT.95	Tb927_08_v4	1763474	1764050	576	+	86.3	861.463	1567.26	525.653	546.105	99.4792	99.4792	32.1181	83.6806	125.325	742.639	99.7049	370.53
Tb8.NT.96	Tb927_08_v4	1773449	1774148	699	+	3.58	51.5412	31.6578	4.42222	2.94204	97.4249	92.2747	35.0501	35.7654	7.49499	14.8483	0.85122	1.95708
Tb8.NT.97	Tb927_08_v4	1795248	1795471	223	+	90.17	8.73283	8.64102	0	0.57637	60.5381	43.9462	0	22.4215	1.22422	4.03139	0	0.34529
Tb8.NT.98	Tb927_08_v4	1865021	1866508	1487	+	4.55	141.047	125.657	19.1247	48.7499	98.8568	89.7781	18.2919	25.2858	20.2334	58.6375	3.65972	32.3833
Tb8.NT.99	Tb927_08_v4	1879137	1880305	1168	+	2.88	16.1729	7.23776	0.66163	3.26461	82.8767	48.202	10.702	45.6336	2.32277	3.32277	0.12072	2.125
Tb9.NT.1	Tb927_09_v4	175463	176439	976	+	0.28	16.5611	2.73859	4.27564	0.30728	71.5164	36.4754	19.2623	14.3443	2.38934	1.20594	0.76025	0.1957
Tb9.NT.10	Tb927_09_v4	457342	456911	431	-	1.6	53.7687	31.7288	1.793	3.08155	100	88.8631	23.8979	25.9861	7.85615	14.8979	0.28306	2.07889
Tb9.NT.100	Tb927_09_v4	721119	721785	666	+	1.32	71.347	73.3595	8.58647	70.2478	100	100	35.7357	44.5946	10.3303	34.1426	1.55706	48.0826
Tb9.NT.101	Tb927_09_v4	1266600	1265550	1050	-	2.23	30.7878	26.107	19.43	45.6181	78.0952	77.5238	28.8571	28.8571	4.37619	11.9762	3.71143	29.6086
Tb9.NT.102	Tb927_09_v4	1386777	1382800	3977	-	0.51	2.25249	0.68771	0	0	24.7171	17.1737	0	0	0.33442	0.31808	0	0
Tb9.NT.103	Tb927_09_v4	1560612	1560107	505	-	0.19	14.6539	12.6781	1.83632	2.29064	85.3465	62.1782	11.6832	8.71287	2.10891	5.90891	0.34455	1.41782
Tb9.NT.104	Tb927_09_v4	1566550	1560714	5836	-	1.23	15.7836	2.09826	5.34963	0.03671	76.2509	32.488	11.1378	2.33036	2.25463	0.94037	0.9892	0.03153
Tb9.NT.105	Tb927_09_v4	1822081	1822986	905	+	1.03	41.1003	21.2235	2.56171	2.17768	92.1547	78.895	15.2486	16.0221	6.08508	10.0044	0.47403	1.54807
Tb9.NT.106	Tb927_09_v4	1865684	1867813	2129	+	0.61	32.3808	43.4154	8.92929	5.05106	86.8953	81.3528	32.0808	33.1141	4.72194	20.0719	1.65571	3.38563
Tb9.NT.107	Tb927_09_v4	2037375	2036260	1115	-	1.13	20.7841	57.421	0.55446	0.61479	83.9462	88.3408	6.99552	13.4529	2.99552	27.2143	0.10942	0.38744
Tb9.NT.108	Tb927_09_v4	2467356	2468824	1468	+	0.27	15.521	4.48836	0	0.14592	77.248	47.139	1.0218	4.76839	2.29973	2.06676	0.01022	0.09401
Tb9.NT.11	Tb927_09_v4	473185	471734	1451	-	1.95	37.0426	30.5871	18.4275	4.25187	94.6933	95.2447	55.7546	47.8291	5.34941	14.4962	3.42798	2.78567
Tb9.NT.12	Tb927_09_v4	510028	509265	763	-	0.31	22.4604	12.9533	11.141	26.2788	75.6225	55.0459	29.3578	27.2608	3.33421	6.14679	2.14024	18.5505
Tb9.NT.13	Tb927_09_v4	551549	550615	934	-	0.59	33.7775	9.38383	4.63339	0.04587	91.1135	65.7388	9.52891	2.89079	4.78908	4.36938	0.85546	0.02891
Tb9.NT.14	Tb927_09_v4	566269	565811	458	-	0.75	16.1576	12.3505	2.02476	1.49671	85.8079	79.6943	16.5939	20.524	2.3821	5.58297	0.369	0.94105
Tb9.NT.15	Tb927_09_v4	577533	577240	293	-	0.91	10.6344	6.57661	0	2.4858	63.1399	70.3072	0	56.6553	1.47782	3	0	1.52901
Tb9.NT.16	Tb927_09_v4	602189	601061	1128	-	3.87	58.6989	37.0312	6.57687	6.4569	90.8688	79.6099	14.7163	32.3582	8.31915	17.1826	1.25887	4.41489
Tb9.NT.17	Tb927_09_v4	634403	632759	1644	-	0.68	11.3718	3.10042	1.12815	0.65151	72.0803	39.7202	7.23844	8.57664	1.64964	1.45195	0.20377	0.40693
Tb9.NT.18	Tb927_09_v4	639684	640929	1245	+	0.43	4.22332	0.84877	0.37243	0.13765	37.2691	20.0803	4.8996	4.65863	0.58072	0.4	0.07309	0.09157
Tb9.NT.19	Tb927_09_v4	651637	652863	1226	+	3.17	51.6241	44.2621	9.20279	5.62626	96.6558	92.9853	17.2104	12.7243	7.59951	20.7047	1.677	3.70881
Tb9.NT.2	Tb927_09_v4	180395	182255	1860	+	0.78	7.2243	2.57327	0.58166	1.03653	54.5699	40.1075	6.93548	12.7957	1.0043	1.19462	0.10591	0.68065
Tb9.NT.20	Tb927_09_v4	714632	715317	685	+	5.44	63.9664	69.0561	7.22016	72.2397	99.708	98.8321	27.4453	33.7226	9.21168	32.3752	1.32555	49.5168
Tb9.NT.21	Tb927_09_v4	725463	726660	1197	+	2.15	56.6168	85.7356	2.84064	2.3265	98.1621	97.4102	21.8045	39.9332	8.38095	39.9933	0.50376	1.52381
Tb9.NT.22	Tb927_09_v4	728759	729908	1149	+	1.59	26.9487	22.3969	6.86021	4.99654	93.6466	95.8225	26.1097	28.1984	3.96171	10.3203	1.29678	3.29765
Tb9.NT.24	Tb927_09_v4	746269	746581	312	+	1.15	41.8196	64.7496	3.46761	2.47174	100	96.7949	28.5256	25.641	6.125	29.5609	0.64744	1.66346
Tb9.NT.28	Tb927_09_v4	820568	820998	430	+	0.77	13.1338	29.4897	2.87547	17.237	84.4186	98.6047	18.1395	49.3023	1.9186	13.6046	0.4814	11.2953
Tb9.NT.29	Tb927_09_v4	831096	829614	1482	-	0.95	17.0826	18.4549	0.73002	3.90274	82.6586	80.8367	5.19568	8.77193	2.49663	8.55668	0.13563	2.59109
Tb9.NT.3	Tb927_09_v4	332990	332561	429	-	2.29	46.7563	48.1048	33.8655	24.268	92.5408	97.4359	71.7949	58.9744	6.95804	22.8508	6.23543	16.2028
Tb9.NT.30	Tb927_09_v4	835368	836709	1341	+	1.58	25.1233	17.058	19.3628	6.86901	94.1089	83.7435	32.1402	23.4899	3.64653	7.92543	3.69873	4.53915
Tb9.NT.31	Tb927_09_v4	863317	863706	389	+	3.55	33.0411	35.4741	6.7544	37.3366	91.7738	95.8869	28.2776	25.7069	4.86632	16.7532	1.28021	25.3676
Tb9.NT.32	Tb927_09_v4	902867	903194	327	+	1.59	10.7197	3.04145	0	1.57224	78.8991	47.4006	0	32.7217	1.5474	1.37615	0	1.0367
Tb9.NT.34	Tb927_09_v4	960797	961102	305	+	10.11	351.813	709.434	1.01349	0.42141	96.7213	93.4426	18.3607	18.0328	50.0066	342.449	0.18361	0.25902
Tb9.NT.35	Tb927_09_v4	961199	961762	563	+	2.77	122.449	65.9134	19.7657	4.71811	100	85.968	26.8206	17.5844	17.4689	30.8508	3.66785	3.11368
Tb9.NT.36	Tb927_09_v4	977945	978328	383	+	1.63	12.2032	18.0149	4.43896	0.55931	74.4125	79.1123	33.1593	18.0157	1.81723	8.58747	0.83812	0.37076
Tb9.NT.37	Tb927_09_v4	1017338	1017736	398	+	0.46	13.2111	14.2124	2.71833	2.04529	80.402	87.4372	17.8392	22.3618	1.90704	6.49246	0.50754	1.35176
Tb9.NT.38	Tb927_09_v4	1020983	1021661	678	+	0.91	16.0849	16.3192	2.73551	0.94786	72.1239	71.9764	20.354	17.8466	2.24926	7.54572	0.52212	0.61799
Tb9.NT.39	Tb927_09_v4	1057690	1060355	2665	+	1.29	12.5687	15.2075	1.1019	0.67521	82.2139	85.8161	6.26642	13.3959	1.8454	7.22402	0.20788	0.44803
Tb9.NT.4	Tb927_09_v4	333616	333110	506	-	1.04	27.7103	13.6358	7.33074	1.01605	82.8063	79.0514	15.8103	26.6798	4.08893	6.29051	1.3419	0.65613
Tb9.NT.40	Tb927_09_v4	1074079	1074814	735	+	3.13	46.8971	61.6522	24.3926	11.833	97.8231	100	22.585	36.7347	6.76463	28.9578	4.52653	7.66667
Tb9.NT.41	Tb927_09_v4	1078059	1079140	1081	+	4.73	47.1993	61.8146	9.43638	17.0026	97.9648	96.7623	19.6115	27.5671	6.75578	28.605	1.78723	10.9898
Tb9.NT.42	Tb927_09_v4	1102147	1103133	986	+	3.11	44.8341	27.6125	3.60527	2.04223	98.8844	79.9189	15.3144	9.02637	6.56491	13.002	0.69473	1.31136
Tb9.NT.44	Tb927_09_v4	1130698	1131572	874	+	1.26	30.9716	13.1573	4.95147	1.4706	93.7071	80.5492	24.5995	27.1167	4.55606	6.20595	0.92563	1.01602
Tb9.NT.45	Tb927_09_v4	1197112	1196671	441	-	2.51	20.3132	14.9408	0.70094	11.5609	80.0453	79.5918	13.1519	44.4444	2.96599	6.81406	0.13152	7.46712
Tb9.NT.46	Tb927_09_v4	1213337	1213027	310	-	0.93	12.564	23.6607	3.98856	10.78	90.9677	94.5161	28.7097	44.1936	2.00968	11.1	0.76129	7.09677
Tb9.NT.47	Tb927_09_v4	1221101	1220583	518	-	2.16	44.3621	60.9596	2.68534	6.78217	99.0348	100	29.1506	30.5019	6.46718	28.1834	0.50579	4.28958
Tb9.NT.48	Tb927_09_v4	1233882	1230849	3033	-	0.85	10.8511	2.27488	1.68162	0.35314	67.1612	33.696	11.8365	4.81372	1.5727	1.05012	0.31223	0.24102
Tb9.NT.49	Tb927_09_v4	1280498	1279670	828	-	3.32	36.4554	24.023	8.21315	8.64113	93.3575	89.7343	21.256	23.0676	5.26329	11.1763	1.5314	5.68961
Tb9.NT.5	Tb927_09_v4	351150	350538	612	-	1.31	43.9124	37.0723	22.2238	11.4109	83.9869	82.8431	40.1961	53.268	6.27778	16.8105	4.13399	7.53268
Tb9.NT.50	Tb927_09_v4	1331820	1331494	326	-	0.87	21.5053	12.2031	1.8964	3.94265	90.184	92.0245	23.6196	49.6932	2.96626	5.76687	0.3681	2.54908
Tb9.NT.51	Tb927_09_v4	1347459	1346391	1068	-	4.19	58.3497	20.3707	26.9171	7.70219	98.5019	88.8577	26.779	32.0225	8.54775	9.5618	5.04588	5.18914
Tb9.NT.52	Tb927_09_v4	1370609	1369957	652	-	13.79	128.136	170.653	197.226	267.837	97.546	93.4049	59.0491	65.6442	18.5337	79.7316	37.0982	178.644
Tb9.NT.53	Tb927_09_v4	1378202	1377334	868	-	1.37	30.2882	17.1154	8.19078	3.40576	96.7742	88.4793	40.553	31.2212	4.42857	7.85714	1.57143	2.24078
Tb9.NT.54	Tb927_09_v4	1379271	1378287	984	-	1.09	17.416	18.4457	0	4.09277	86.2805	80.9959	0	28.6585	2.4563	8.85264	0	2.73577
Tb9.NT.55	Tb927_09_v4	1380331	1379360	971	-	2.11	7.82177	14.4676	1.27338	2.64738	57.9815	74.3563	9.37178	21.6272	1.09063	6.71267	0.22966	1.74665
Tb9.NT.56	Tb927_09_v4	1380846	1380403	443	-	3.01	74.2921	114.637	106.41	124.565	95.9368	96.3883	74.2664	75.8465	10.8284	53.5124	19.9865	81.8013
Tb9.NT.58	Tb927_09_v4	1470368	1469785	583	-	0.61	27.7249	27.7213	5.56722	4.70323	92.2813	86.4494	17.8388	25.0429	3.96226	12.6792	1.02573	2.93825
Tb9.NT.6	Tb927_09_v4	445140	444868	272	-	2.63	30.7864	18.7393	1.70467	1.10259	94.8529	77.5735	29.4118	31.25	4.61397	8.65441	0.29412	0.69118
Tb9.NT.60	Tb927_09_v4	1509494	1508358	1136	-	1.54	34.457	22.4891	2.31291	2.86629	98.2394	86.0035	10.1232	12.1479	5.09155	10.4894	0.44454	1.89613
Tb9.NT.61	Tb927_09_v4	1511274	1510368	906	-	3.69	52.6621	69.5693	0.51178	1.37137	96.468	87.638	9.49227	25.8278	7.52428	32.1589	0.09492	0.88962
Tb9.NT.63	Tb927_09_v4	1733648	1734341	693	+	1.75	76.4356	46.8215	8.92101	7.41878	100	87.5902	23.2323	30.7359	11.1443	21.7388	1.65368	4.98268
Tb9.NT.64	Tb927_09_v4	1742395	1743043	648	+	2.01	63.4114	72.7114	23.3743	23.4052	99.0741	92.5926	18.0556	26.2346	9.21142	34.2099	4.40278	15.6019
Tb9.NT.65	Tb927_09_v4	1755095	1756955	1860	+	3.3	33.9228	41.7071	7.47854	5.75853	93.0645	87.8495	20.914	24.7312	4.96022	19.3586	1.38441	3.76237
Tb9.NT.67	Tb927_09_v4	1773394	1773801	407	+	0.71	11.4836	10.2327	1.13924	3.68433	77.887	64.6192	16.7076	45.946	1.64619	4.9312	0.2113	2.38084
Tb9.NT.68	Tb927_09_v4	1871614	1871900	286	+	2.49	15.6611	11.9538	0	0	79.3706	55.5944	0	0	2.26573	5.63986	0	0
Tb9.NT.69	Tb927_09_v4	1876402	1879562	3160	+	3.2	31.3066	12.9434	6.79853	15.3613	88.2911	61.3608	18.4494	46.7722	4.50063	6.01646	1.25696	10.0279
Tb9.NT.7	Tb927_09_v4	451784	451144	640	-	3.93	91.5897	78.3794	33.5677	60.7841	91.4062	94.5312	52.1875	56.25	13.5266	36.6625	6.09063	40.3953
Tb9.NT.70	Tb927_09_v4	1955370	1955926	556	+	1.55	26.6194	15.0927	6.11555	1.38702	91.0072	76.0791	12.4101	17.0863	3.8741	6.9946	1.03237	0.98022
Tb9.NT.71	Tb927_09_v4	2030267	2031075	808	+	0.93	13.979	9.77013	0.95641	2.54516	79.703	73.8861	5.69307	12.2525	1.99752	4.51856	0.18317	1.67946
Tb9.NT.72	Tb927_09_v4	2038198	2037482	716	-	1.93	16.8631	27.0863	3.66964	41.3475	77.514	88.4078	38.4078	71.648	2.40782	12.5628	0.69832	27.5084
Tb9.NT.73	Tb927_09_v4	2067117	2066734	383	-	0.19	12.7116	4.05741	0.80708	1.00677	74.4125	46.4752	14.0992	24.5431	1.82245	1.7624	0.14099	0.64491
Tb9.NT.74	Tb927_09_v4	2070770	2070418	352	-	0.19	21.0233	28.6075	6.14713	0.60857	86.0795	75.2841	42.3295	12.5	2.94602	13.4119	1.09091	0.3892
Tb9.NT.75	Tb927_09_v4	2093825	2093341	484	-	1.31	18.1062	18.3653	1.59666	1.85891	86.5703	80.9917	12.1901	18.1818	2.58884	8.44421	0.30579	1.22521
Tb9.NT.76	Tb927_09_v4	2130320	2129716	604	-	2.21	32.2421	37.975	0.76766	7.94448	97.1854	87.2517	4.96689	47.0199	4.65232	17.4768	0.14901	5.21192
Tb9.NT.77	Tb927_09_v4	2135850	2135351	499	-	0.43	18.3424	9.09349	3.09733	1.54545	89.7796	72.5451	33.2665	22.4449	2.68737	4.20641	0.55912	0.9479
Tb9.NT.78	Tb927_09_v4	2209675	2209059	616	-	3.63	71.7637	31.8871	6.27259	9.18074	98.2143	98.3766	31.3312	33.7662	10.276	14.6932	1.18669	6.22565
Tb9.NT.79	Tb927_09_v4	2221074	2221605	531	+	1.45	49.144	20.954	2.6196	1.29095	100	90.3955	29.5668	29.7552	7.07533	10.0113	0.49341	0.87571
Tb9.NT.8	Tb927_09_v4	454270	453644	626	-	1.77	35.4642	25.3206	3.45654	2.12164	96.3259	88.0192	29.0735	5.11182	5.17093	11.8259	0.67093	1.41214
Tb9.NT.80	Tb927_09_v4	2221755	2223552	1797	+	1.79	49.3087	17.918	11.7831	3.48088	97.8297	80.857	16.8614	10.9627	7.23372	8.40512	2.19755	2.32832
Tb9.NT.81	Tb927_09_v4	2226308	2229983	3675	+	2.8	22.4152	16.2714	1.76636	1.65545	88.6531	78.4218	9.87755	9.63265	3.2985	7.74857	0.33279	1.10068
Tb9.NT.82	Tb927_09_v4	2233671	2234510	839	+	1.35	13.6946	18.596	0.36843	3.47241	75.2086	91.6567	3.69487	18.4744	1.99762	8.83194	0.0739	2.2789
Tb9.NT.83	Tb927_09_v4	2234644	2236120	1476	+	0.23	2.3749	1.13707	0	0.26124	28.9973	27.3713	0	2.03252	0.36789	0.54268	0	0.1748
Tb9.NT.84	Tb927_09_v4	2284585	2286469	1884	+	0.32	3.51445	1.68266	0	0.04548	23.3546	15.3397	0	3.02548	0.50796	0.80467	0	0.03025
Tb9.NT.85	Tb927_09_v4	2286629	2288469	1840	+	1.65	24.6603	21.6883	0.67198	0.69853	89.5109	86.1413	4.02174	5.21739	3.60815	10.1674	0.10924	0.45652
Tb9.NT.86	Tb927_09_v4	2291164	2292181	1017	+	2.05	56.1056	33.983	5.16708	4.97102	99.115	94.9852	27.7286	24.6804	8.12586	16.0246	0.96264	3.3412
Tb9.NT.87	Tb927_09_v4	2310226	2310879	653	+	3.48	48.3128	43.1214	8.9941	23.7509	98.0092	92.6493	17.3047	25.8805	7.09342	20.441	1.70444	15.6508
Tb9.NT.88	Tb927_09_v4	2313738	2314222	484	+	1.17	28.1652	18.879	1.91599	8.67491	85.7438	94.0083	13.4298	21.281	4.21281	8.82645	0.35124	5.82645
Tb9.NT.89	Tb927_09_v4	2365403	2367515	2112	+	0.28	9.40516	1.55988	0.3659	0.08114	63.9678	23.7689	5.44508	4.5928	1.31392	0.66051	0.06818	0.05824
Tb9.NT.9	Tb927_09_v4	455820	454381	1439	-	2.47	33.9682	22.5917	4.18881	4.10868	95.9694	88.6032	34.3989	65.3231	4.99653	10.8388	0.77345	2.75678
Tb9.NT.90	Tb927_09_v4	2395226	2395943	717	+	0.72	43.4571	24.7078	18.3226	0.95606	97.7685	86.3319	23.2915	8.08926	6.38075	11.5021	3.40028	0.59693
Tb9.NT.91	Tb927_09_v4	2462536	2460989	1547	-	3.43	34.3663	15.1481	24.8769	7.03441	96.1862	76.6645	33.4842	25.0808	4.97867	7.03878	4.58759	4.60827
Tb9.NT.92	Tb927_09_v4	2468936	2470082	1146	+	1.59	41.1236	8.46151	8.22683	3.43944	95.3752	70.0698	27.4869	14.6597	5.96946	4.00785	1.56894	2.18237
Tb9.NT.93	Tb927_09_v4	2470125	2471895	1770	+	1.8	54.3518	16.2247	5.41384	0.58093	98.0791	79.322	28.6441	12.4859	7.8452	7.42034	1.02486	0.39153
Tb9.NT.94	Tb927_09_v4	2484113	2482173	1940	-	0.65	20.478	0.57674	0.87635	0	84.8969	16.3402	3.40206	0	2.96134	0.26907	0.15515	0
Tb9.NT.95	Tb927_09_v4	2489774	2488388	1386	-	1.09	12.7861	5.69572	1.89571	1.48376	76.2626	58.2251	9.23521	17.4603	1.83694	2.63131	0.34993	0.98701
Tb9.NT.96	Tb927_09_v4	2494256	2495259	1003	+	1.65	50.6757	13.2624	18.9536	1.32417	94.7159	79.3619	40.7777	16.6501	7.32802	6.1346	3.55633	0.85942
Tb9.NT.97	Tb927_09_v4	435535	430226	5309	-	0.21	1.83408	1.405	0.11645	0.18561	14.4848	25.9371	1.58222	8.79638	0.25749	0.64193	0.02147	0.1198
Tb9.NT.98	Tb927_09_v4	467587	457453	10134	-	7.67	16.6609	22.0816	5.12443	12.8184	70.2289	82.3663	40.7046	71.048	2.42698	10.3163	0.95925	8.41741
Tb9.NT.99	Tb927_09_v4	616620	615962	658	-	4.31	180.832	216.519	6.81176	13.6083	100	95.2887	41.9453	67.7812	26.0441	100.164	1.27812	8.80243
