# Supplementary material for: Comparative ribosome profiling reveals extensive translational complexity in different Trypanosoma brucei life cycle stages
Source: Nucleic Acids Res. 2014 Jan 17;42(6):3623–37. doi: 10.1093/nar/gkt1386 (PMC3973304; doi:10.1093/nar/gkt1386)
Supplement: Supplementary Data [file supp_gkt1386_nar-03295-h-2013-File013.xlsx]

## Sheet: annotated CDSs
definition of putative 3´UTR: the region beginning immediately downstream of the ORF and ending at the first subsequent start codon (in any reading frame), see Guttman et al. 2013
definition of ribosome release score: the ratio of footprint reads in the CDS to footprint reads in the corresponding 3´ UTR divided by the ratio of RNA reads in the CDS to RNA reads in the corresponding 3´ UTR
geneID	description	location	length of CDS (nt)	length of putative 3´UTR (nt)	RNA density across CDS (reads)	RNA density across putative 3´UTR (reads)	ratio of RNA density (CDS/3´UTR)	footprint density across CDS (reads)	footprint density across putative 3´UTR	ratio of footprint density (CDS/3´UTR)	ribosome release score
Tb11.01.7550	iron superoxide dismutase	Tb927_11_01_v4:4152430-4153421	597	210	1150	258	1.56792	11068	1	3893.27	2483.08
Tb927.5.3090	hypothetical protein, conserved	Tb927_05_v4:962738-963242	306	64	1072	420	0.53383	5408	1	1131.08	2118.81
Tb927.8.1990	peroxidoxin (TRYP2)	Tb927_08_v4:634099-634970	681	117	2829	775	0.62715	20652	3	1182.71	1885.85
Tb927.10.10560	histone H2B, putative	Tb927_10_v5:2582038-2582526	339	150	1846	1132	0.72157	6026	2	1333.19	1847.62
Tb927.10.10590	histone H2B, putative	Tb927_10_v5:2584757-2585245	339	150	1917	1733	0.48946	6128	3	903.835	1846.6
Tb927.2.1680	cyclophilin-type peptidyl-prolyl cis-trans isomerase, putative (27H14.100)	Tb927_02_v4:315629-316440	591	161	2882	1810	0.43376	5765	2	785.25	1810.33
Tb927.6.4010	hypothetical protein, conserved	Tb927_06_v4:1175491-1176287	159	129	376	631	0.48345	2110	2	855.943	1770.49
Tb927.5.4190	histone H4, putative	Tb927_05_v4:1272403-1272797	303	58	2273	1389	0.31324	5749	2	550.234	1756.59
Tb927.3.3320	60S ribosomal protein L13, putative	Tb927_03_v4:851761-852476	657	40	12666	940	0.82036	23591	1	1436.29	1750.8
Tb927.10.10460	histone H2B, putative	Tb927_10_v5:2572070-2572553	339	145	1853	1048	0.75628	6127	2	1310.35	1732.62
Tb11.01.8770	hypothetical protein, conserved,leucine-rich repeat protein (LRRP), putative	Tb927_11_01_v4:4472884-4477423	3015	39	6253	229	0.35321	46196	1	597.56	1691.8
Tb927.7.2930	histone H2A, putative	Tb927_07_v4:738911-739442	405	54	4994	444	1.4997	17525	1	2336.67	1558.09
Tb11.01.1800	hypothetical protein, conserved	Tb927_11_01_v4:2645141-2645821	369	211	487	345	0.80717	2151	1	1229.98	1523.81
Tb927.8.4810	prohibitin 1 (PHB1)	Tb927_08_v4:1420483-1421813	834	456	1877	1410	0.72785	6074	3	1107.01	1520.93
Tb927.10.4130	NADH-ubiquinone oxidoreductase complex I subunit, putative,NDUFA5/B13 subunit, putative	Tb927_10_v5:1085041-1086105	798	267	533	263	0.67808	3081	1	1030.86	1520.26
Tb09.211.1390	hypothetical protein, conserved	Tb927_09_v4:1511412-1513684	2163	96	3472	732	0.21052	6703	1	297.498	1413.16
Tb927.10.15220	hypothetical protein, conserved	Tb927_10_v5:3709793-3710533	585	156	1021	322	0.84555	4477	1	1193.87	1411.94
Tb927.7.4260	hypothetical protein, conserved	Tb927_07_v4:1133949-1134967	792	151	562	314	0.34124	2469	1	470.731	1379.47
Tb927.1.2350	beta tubulin	Tb927_01_v4:574065-575493	1329	41	24181	1426	0.52313	206548	9	708.007	1353.4
Tb927.4.2040	hypothetical protein, conserved (ALBA3)	Tb927_04_v4:512646-513319	573	43	3745	239	1.17589	21096	1	1583.12	1346.32
Tb927.10.520	hypothetical protein, conserved	Tb927_10_v5:134180-135521	1191	151	1800	213	1.07142	11361	1	1440.4	1344.38
Tb927.4.1800	ribosomal protein L3, mitochondrial, putative	Tb927_04_v4:450068-451428	1290	51	17793	1865	0.37718	51082	4	504.88	1338.57
Tb927.10.5480	60S ribosomal protein L24, putative	Tb927_10_v5:1377506-1377923	378	40	9481	455	2.20501	27657	1	2926.67	1327.28
Tb927.2.450	retrotransposon hot spot protein 4 (RHS4), putative (3B10.180)	Tb927_02_v4:77106-79724	2574	45	6900	700	0.17233	12501	1	218.549	1268.2
Tb09.160.4240	nucleosome assembly protein-like protein (28G16.410)	Tb927_09_v4:934337-935908	1269	200	3397	484	1.10616	8704	1	1371.79	1240.14
Tb927.2.1560	cyclophilin-type peptidyl-prolyl cis-trans isomerase, putative (27H14.160)	Tb927_02_v4:304509-305322	591	161	3011	2504	0.32758	7236	5	394.246	1203.51
Tb927.10.10520	histone H2B, putative	Tb927_10_v5:2578416-2578899	339	145	1821	1006	0.77425	6091	3	868.432	1121.64
Tb09.211.1380	lipoic acid containing carrier protein, putative	Tb927_09_v4:1509625-1511274	417	172	1884	519	1.49729	4062	1	1675.45	1118.99
Tb11.02.4120	hypothetical protein, conserved	Tb927_11_01_v4:1736087-1737171	810	207	2690	1668	0.41214	8956	5	457.751	1110.67
Tb927.10.14550	ATP-dependent DEAD/H RNA helicase, putative	Tb927_10_v5:3564850-3566992	1983	160	1724	122	1.14018	15331	1	1236.99	1084.91
Tb09.211.4550	60S ribosomal protein L12, putative	Tb927_09_v4:2135952-2136698	660	87	10159	837	1.59993	12952	1	1707.31	1067.11
Tb927.7.3590	hypothetical protein, conserved	Tb927_07_v4:936341-936982	456	97	1754	273	1.3667	6741	1	1433.94	1049.2
Tb927.10.9800	60S ribosomal protein L22	Tb927_10_v5:2426896-2427324	393	36	5179	1052	0.45096	15427	3	471.053	1044.56
Tb927.5.4250	histone H4, putative	Tb927_05_v4:1276819-1277213	303	58	2007	376	1.02175	5554	1	1063.14	1040.51
Tb09.160.0440	hypothetical protein, conserved	Tb927_09_v4:345408-346047	471	151	1276	388	1.05433	3412	1	1093.87	1037.5
Tb927.6.4140	paraflagellar rod component, putative (PFC4)	Tb927_06_v4:1194703-1195354	348	60	5505	587	1.61693	19433	2	1675.26	1036.07
Tb927.7.4390	threonine synthase, putative	Tb927_07_v4:1164148-1166293	2028	83	6663	502	0.54322	26865	2	549.752	1012.02
Tb927.5.2810	hypothetical protein, conserved	Tb927_05_v4:889043-890823	534	243	310	275	0.51297	1087	1	494.646	964.279
Tb927.10.880	thymidine kinase, putative	Tb927_10_v5:235872-237443	1368	204	1352	350	0.57604	3720	1	554.737	963.018
Tb09.211.0110	60S ribosomal protein L10, putative,QM-like protein (QM)	Tb927_09_v4:1284833-1285568	642	68	12167	1459	0.88329	31110	4	823.785	932.633
Tb11.01.0355	ribosomal protein S26, putative	Tb927_11_01_v4:2247587-2248038	336	65	10022	1267	1.53021	44043	6	1420.04	928.002
Tb09.211.4850	60S ribosomal protein L26, putative	Tb927_09_v4:2195438-2196018	432	131	10543	4048	0.78979	16862	7	730.464	924.883
Tb09.211.1690	hypothetical protein, conserved	Tb927_09_v4:1558193-1558924	507	173	1499	349	1.4656	15693	4	1338.7	913.416
Tb927.10.5340	40S ribosomal protein S18, putative (RPS18)	Tb927_10_v5:1333758-1334254	462	35	16011	1073	1.13043	26669	2	1010.19	893.633
Tb927.5.4330	dihydrolipoamide branched chain transacylase, putative	Tb927_05_v4:1292012-1293660	1320	309	761	237	0.75166	2825	1	661.307	879.795
Tb927.10.10500	histone H2B, putative	Tb927_10_v5:2575697-2576180	339	145	1817	1037	0.74945	6116	4	653.997	872.636
Tb927.10.6820	hypothetical protein, conserved	Tb927_10_v5:1718893-1719966	945	129	411	312	0.17982	1144	1	156.165	868.452
Tb927.10.13490	serine/threonine kinase, putative	Tb927_10_v5:3293803-3294799	822	175	444	143	0.66102	2687	1	572.05	865.405
Tb11.02.5400	cystathionine beta-synthase, putative	Tb927_11_01_v4:2082400-2083758	1089	170	1528	151	1.57967	8621	1	1345.79	851.946
Tb927.7.2850	histone H2A, putative	Tb927_07_v4:731638-732169	405	54	5071	492	1.37425	17543	2	1169.53	851.034
Tb927.10.3210	delta-1-pyrroline-5-carboxylate dehydrogenase, putative	Tb927_10_v5:831505-833350	1686	160	4988	228	2.07613	37007	2	1755.97	845.788
Tb927.10.3280	60S ribosomal proteins L38, putative	Tb927_10_v5:847444-847730	249	38	3923	2168	0.27615	12096	8	230.747	835.586
Tb927.2.5800	sedoheptulose-1,7-bisphosphatase (SBPase)	Tb927_02_v4:1046214-1047394	999	39	1964	517	0.1483	6344	2	123.832	835.009
Tb927.10.7680	GTPase activating protein, putative	Tb927_10_v5:1932478-1934202	1593	132	1605	417	0.31893	3211	1	266.072	834.263
Tb927.6.4770	hypothetical protein, conserved	Tb927_06_v4:1327219-1330598	2208	101	1399	208	0.30766	5578	1	255.153	829.335
Tb927.7.320	hypothetical protein, conserved (TbRBP8)	Tb927_07_v4:59448-60107	543	86	370	188	0.3117	1632	1	258.475	829.243
Tb927.1.2330	beta tubulin	Tb927_01_v4:569790-571851	1329	41	25036	1458	0.52974	209642	15	431.167	813.923
Tb09.211.3280	60S ribosomal subunit protein L31, putative	Tb927_09_v4:1857551-1858323	567	185	10515	749	4.58053	22761	2	3713.21	810.652
Tb927.10.7690	hypothetical protein, conserved,rib72 protein- like protein	Tb927_10_v5:1934609-1936901	2175	118	1155	346	0.1811	2698	1	146.374	808.251
Tb11.50.0007	dynein light chain LC8, putative (DYNLL1)	Tb927_11_01_v4:173292-173658	273	44	1408	78	2.90936	14543	1	2343.93	805.65
Tb927.7.2880	histone H2A, putative	Tb927_07_v4:734366-734897	405	54	5002	458	1.45619	17488	2	1165.87	800.628
Tb11.50.0001	hypothetical protein, conserved	Tb927_11_01_v4:174002-175001	795	144	1527	237	1.16704	5142	1	931.381	798.071
Tb927.10.6200	hypothetical protein, conserved	Tb927_10_v5:1572363-1572867	315	190	357	108	1.99383	5259	2	1586.05	795.478
Tb11.42.0006	histone H1, putative	Tb927_11_01_v4:533226-533503	216	33	320	218	0.22426	1165	1	177.986	793.66
Tb927.5.1110	60S ribosomal protein L2, putative,60S ribosomal protein L8, putative	Tb927_05_v4:362241-363089	783	35	14258	1138	0.56004	39710	4	443.758	792.368
Tb11.01.1290	14-3-3-I protein	Tb927_11_01_v4:2547042-2548236	789	33	2540	97	1.09521	20743	1	867.578	792.157
Tb927.10.10510	histone H2B, putative	Tb927_10_v5:2576600-2577088	339	150	1824	1180	0.68397	6078	5	537.876	786.403
Tb927.5.380	75 kDa invariant surface glycoprotein, putative (ISG75)	Tb927_05_v4:110712-114089	1659	191	36	137	0.03025	206	1	23.7167	784.023
Tb927.4.1790	ribosomal protein L3, putative	Tb927_04_v4:448414-449907	1443	51	17905	1895	0.33394	50709	7	256.03	766.695
Tb927.7.5180	60S ribosomal protein L23a, putative	Tb927_07_v4:1363903-1364610	663	45	10855	2307	0.31936	25188	7	244.228	764.741
Tb927.10.10570	histone H2B, putative	Tb927_10_v5:2582946-2583434	339	150	1811	1119	0.71611	6179	5	546.814	763.59
Tb927.8.7530	3,2-trans-enoyl-CoA isomerase, mitochondrial precursor, putative	Tb927_08_v4:2168228-2169543	1077	130	2840	292	1.17399	7419	1	895.515	762.796
Tb927.5.360	75 kDa invariant surface glycoprotein (ISG75)	Tb927_05_v4:106582-108301	1572	52	1723	182	0.31316	7132	1	235.919	753.348
Tb927.8.6750	IgE-dependent histamine-releasing factor, putative	Tb927_08_v4:1953298-1954109	513	257	3820	1625	1.17768	17604	10	881.916	748.859
Tb927.6.2420	p22 protein precursor	Tb927_06_v4:743321-744218	684	148	1709	458	0.80739	8370	3	603.684	747.698
Tb11.03.0090	ribokinase, putative	Tb927_11_01_v4:260426-261754	1002	65	2715	152	1.1587	26663	2	864.818	746.369
Tb927.10.14710	40S ribosomal protein S2, putative (RPS2)	Tb927_10_v5:3591966-3592827	801	61	20634	844	1.86182	36421	2	1386.82	744.872
Tb927.5.4220	histone H4, putative	Tb927_05_v4:1274611-1275005	303	58	2183	1394	0.29976	5781	5	221.319	738.32
Tb927.10.10550	histone H2B, putative	Tb927_10_v5:2581130-2581618	339	150	1853	1122	0.73076	6095	5	539.381	738.109
Tb927.6.1010	cysteine peptidase precursor,cysteine peptidase, Clan CA, family C1, Cathepsin L-like (CP)	Tb927_06_v4:413461-415001	1353	157	3120	750	0.48272	9090	3	351.596	728.365
Tb927.6.700	alanyl-tRNA synthetase, putative	Tb927_06_v4:293524-296695	2901	218	2684	214	0.94249	9084	1	682.631	724.284
Tb927.1.840	hypothetical protein, conserved	Tb927_01_v4:259787-260743	720	237	342	271	0.41541	914	1	300.858	724.244
Tb09.244.2630	40S ribosomal protein S6, putative	Tb927_09_v4:2331373-2332373	753	152	16627	3590	0.93491	49305	15	663.511	709.706
Tb927.10.10580	histone H2B, putative	Tb927_10_v5:2583854-2584337	339	145	1875	1060	0.7566	6206	5	530.897	701.688
Tb927.7.710	heat shock 70 kDa protein, putative (HSP70)	Tb927_07_v4:156142-158201	1920	104	3555	281	0.68528	26515	3	478.743	698.609
Tb927.2.3800	mRNA processing protein, putative (28H13.250)	Tb927_02_v4:677555-679746	1479	84	1099	92	0.67845	8283	1	470.434	693.395
Tb927.1.2370	beta tubulin	Tb927_01_v4:577707-579135	1329	41	26133	1395	0.57793	232245	18	398.046	688.743
Tb927.2.3080	fatty acid desaturase, putative,oleate desaturase, putative (10C8.340)	Tb927_02_v4:578242-580554	1227	41	2111	334	0.21119	8595	2	143.6	679.958
Tb927.10.10490	histone H2B, putative	Tb927_10_v5:2574789-2575277	339	150	1811	1174	0.68256	6236	6	459.882	673.761
Tb927.5.4440	dynein light chain, putative	Tb927_05_v4:1314182-1314684	273	86	600	366	0.51642	1099	1	346.205	670.394
Tb09.211.2150	Polyadenylate-binding protein 2 (Poly(A)-binding protein 2) (Poly(A)-binding protein II) (PABII) (Polyadenylate-binding nuclear protein 1) (Nuclear poly(A)-binding protein 1) (PABP2), putative (PABP2)	Tb927_09_v4:1649342-1651353	1668	43	8450	247	0.88193	45734	2	589.497	668.417
Tb927.1.2390	beta tubulin	Tb927_01_v4:581349-582777	1329	41	25108	1439	0.53828	208723	18	357.731	664.582
Tb927.10.14500	hypothetical protein, conserved	Tb927_10_v5:3545416-3546535	1014	106	1040	107	1.01606	6372	1	666.107	655.578
Tb927.3.4080	hypothetical protein, conserved	Tb927_03_v4:1150515-1152378	1716	47	3860	210	0.50344	11990	1	328.397	652.307
Tb927.7.2590	prefoldin, putative	Tb927_07_v4:666774-667515	513	90	2052	571	0.63047	4688	2	411.228	652.256
Tb927.8.5030	trafficking protein particle complex subunit 3, putative,TRAPP, putative,transport protein particle (TRAPP) component, Bet3, putative	Tb927_08_v4:1488323-1489148	582	160	993	290	0.94134	2216	1	609.21	647.173
Tb927.2.4810	hypothetical protein, conserved (30M24.175)	Tb927_02_v4:852877-857212	4023	163	2455	310	0.32087	5118	1	207.366	646.262
Tb927.10.2160	hypothetical protein, conserved	Tb927_10_v5:558737-559387	516	135	478	164	0.76255	1883	1	492.645	646.05
Tb927.7.4170	fatty acid elongase, putative	Tb927_07_v4:1111485-1112614	816	92	1414	89	1.79125	10241	1	1154.62	644.59
Tb09.211.2430	hypothetical protein, conserved	Tb927_09_v4:1710132-1712207	1809	101	1342	346	0.21655	2491	1	139.077	642.241
Tb927.6.1040	cysteine peptidase precursor,cysteine peptidase, Clan CA, family C1, Cathepsin L-like (CP)	Tb927_06_v4:418750-420287	1350	157	4179	877	0.55416	12140	4	352.959	636.927
Tb927.10.14580	60S ribosomal protein L17, putative	Tb927_10_v5:3573098-3573674	501	76	12686	2060	0.93419	38811	10	588.75	630.225
Tb11.02.5500	glucose-regulated protein 78, putative,luminal binding protein 1 (BiP), putative	Tb927_11_01_v4:2101813-2104598	1962	77	4155	328	0.49715	31284	4	306.94	617.4
Tb927.3.3450	ADP-ribosylation factor-like protein 3A, putative	Tb927_03_v4:979492-980175	537	66	4295	444	1.18891	11873	2	729.626	613.693
Tb927.7.6090	hypothetical protein, conserved	Tb927_07_v4:1658779-1662400	2289	225	5948	543	1.07673	13361	2	656.668	609.872
Tb927.7.2920	histone H2A, putative	Tb927_07_v4:738003-738534	405	54	4986	518	1.2834	17383	3	772.578	601.977
Tb09.160.0700	60S ribosomal protein L35, putative	Tb927_09_v4:417051-417507	384	59	9404	1707	0.84645	13118	4	503.882	595.288
Tb927.10.14000	aconitase (ACO)	Tb927_10_v5:3409516-3412328	2694	119	2055	119	0.76281	20335	2	449.121	588.772
Tb927.10.5630	hypothetical protein, conserved	Tb927_10_v5:1406244-1406932	558	131	799	388	0.48345	1190	1	279.373	577.873
Tb11.01.6715	hypothetical protein, conserved	Tb927_11_01_v4:3950264-3950776	315	82	498	131	0.9896	2190	1	570.095	576.087
Tb927.4.430	proteasome beta 7 subunit	Tb927_04_v4:127991-129046	657	81	1663	156	1.31428	6103	1	752.425	572.5
Tb11.01.2340	hypothetical protein, conserved	Tb927_11_01_v4:2762397-2763743	1002	179	813	348	0.41735	1332	1	237.952	570.15
Tb927.3.5300	hypothetical protein, conserved	Tb927_03_v4:1487683-1488367	519	166	699	411	0.54397	966	1	308.971	567.993
Tb927.10.9250	G-actin binding protein, putative,CAP/Srv2p, putative	Tb927_10_v5:2291789-2292710	810	112	1628	192	1.17243	4797	1	663.289	565.739
Tb927.1.2100	calpain-like cysteine peptidase, putative,cysteine peptidase, Clan CA, family C2, putative	Tb927_01_v4:531517-535159	3441	136	5248	292	0.71034	20333	2	401.815	565.665
Tb927.7.5170	60S ribosomal protein L23a,60S ribosomal protein L25	Tb927_07_v4:1362892-1363485	495	45	9356	2283	0.37256	20407	9	206.131	553.284
Tb927.4.2000	ruvB-like DNA helicase, putative,ATP-dependent DNA helicase, putative	Tb927_04_v4:505307-506842	1425	40	2175	130	0.46964	9167	1	257.319	547.908
Tb927.10.12030	hypothetical protein, conserved	Tb927_10_v5:2923512-2924457	753	193	215	73	0.75488	1610	1	412.656	546.651
Tb927.6.400	peptidase M20/M25/M40, putative	Tb927_06_v4:189646-192177	1428	87	1587	154	0.62784	5604	1	341.42	543.801
Tb11.01.5920	hypothetical protein, conserved	Tb927_11_01_v4:3747664-3748375	564	61	706	144	0.53026	2651	1	286.722	540.719
Tb927.10.10540	histone H2B, putative	Tb927_10_v5:2580222-2580710	339	150	1889	1162	0.71931	6138	7	387.99	539.392
Tb11.02.4170	40S ribosomal protein S5, putative	Tb927_11_01_v4:1747999-1748662	573	82	40052	637	8.99796	67734	2	4846.59	538.632
Tb927.7.1780	Adenine phosphoribosyltransferase, putative	Tb927_07_v4:436677-437565	708	39	2216	104	1.17373	11468	1	631.712	538.209
Tb927.6.960	cysteine peptidase precursor,cysteine peptidase, Clan CA, family C1, Cathepsin L-like (CP)	Tb927_06_v4:404647-406187	1353	157	3080	733	0.48758	9040	4	262.247	537.854
Tb927.10.12260	cytosolic nonspecific dipeptidase, putative,peptidase (M20/M25/M40 family), putative	Tb927_10_v5:2980314-2981904	1428	163	5520	734	0.85843	32225	8	459.793	535.621
Tb927.10.6440	phosphomannomutase, putative	Tb927_10_v5:1635920-1636726	738	69	744	192	0.3623	2072	1	193.724	534.705
Tb11.01.3370	glycosomal membrane protein, putative (PEX11)	Tb927_11_01_v4:3029059-3029797	657	45	3335	79	2.89145	22418	1	1535.48	531.041
Tb927.7.4290	hypothetical protein, conserved	Tb927_07_v4:1139808-1140825	894	64	1406	146	0.68941	5107	1	365.602	530.311
Tb927.10.10610	protein tyrosine phosphatase, putative	Tb927_10_v5:2586945-2587759	690	60	1453	101	1.25097	7622	1	662.783	529.815
Tb927.2.5280	trans-sialidase, putative (30J2.90)	Tb927_02_v4:938596-941421	2109	122	3030	305	0.57468	5249	1	303.641	528.365
Tb09.211.1830	hypothetical protein, conserved	Tb927_09_v4:1587847-1592080	3879	245	1331	292	0.2879	2397	1	151.396	525.863
Tb927.10.5330	40S ribosomal protein S18, putative	Tb927_10_v5:1333039-1333584	462	84	18734	633	5.38101	31025	2	2820.45	524.15
Tb927.7.4500	hypothetical protein, conserved	Tb927_07_v4:1199052-1200955	1587	161	2043	203	1.02099	10531	2	534.181	523.199
Tb927.10.2630	hypothetical protein, conserved	Tb927_10_v5:679858-680896	834	205	859	365	0.57848	1230	1	302.338	522.642
Tb11.02.1090	40S ribosomal protein S4, putative	Tb927_11_01_v4:1042963-1043939	822	80	15568	435	3.48307	37328	2	1816.45	521.508
Tb927.6.2280	hypothetical protein, conserved	Tb927_06_v4:714034-714672	420	81	1251	495	0.4874	2632	2	253.8	520.722
Tb11.01.3080	heat shock protein 70, putative	Tb927_11_01_v4:2963223-2965339	2031	65	6019	60	3.21053	52161	1	1669.36	519.963
Tb927.3.4070	hypothetical protein, conserved	Tb927_03_v4:1148220-1150117	1758	45	4371	139	0.80493	16240	1	415.7	516.442
Tb11.02.4950	hypothetical protein, conserved	Tb927_11_01_v4:1966803-1967510	612	52	1269	281	0.38371	2325	1	197.549	514.839
Tb927.8.6180	60S ribosomal protein L26, putative	Tb927_08_v4:1800733-1801345	432	161	9986	6759	0.55062	21258	28	282.948	513.871
Tb927.8.4820	eukaryotic translation initation factor 4 gamma, putative	Tb927_08_v4:1422233-1424477	1869	107	3428	580	0.33837	6057	2	173.381	512.401
Tb927.10.6400	chaperonin HSP60, mitochondrial precursor (HSP60)	Tb927_10_v5:1617466-1619200	1689	46	24004	1120	0.58371	76821	7	298.889	512.051
Tb11.02.5250	histone H2B variant, putative (H2BVAR)	Tb927_11_01_v4:2047217-2047962	432	255	537	304	1.04269	2673	3	525.938	504.404
Tb927.10.1160	hypothetical protein, conserved	Tb927_10_v5:310385-311030	447	199	737	377	0.87031	1961	2	436.509	501.556
Tb09.211.0620	actin A	Tb927_09_v4:1374395-1375739	1131	159	5017	339	2.08055	14688	2	1032.45	496.237
Tb11.03.0335	hypothetical protein, conserved	Tb927_11_01_v4:203575-204541	375	70	1737	219	1.48055	3933	1	734.16	495.87
Tb927.10.10720	hypothetical protein, conserved	Tb927_10_v5:2604274-2605328	906	149	1124	236	0.78327	2350	1	386.479	493.417
Tb927.7.1740	60S ribosomal protein L7, putative	Tb927_07_v4:430013-430850	774	64	14935	651	1.89698	22574	2	933.292	491.988
Tb927.7.2830	histone H2A, putative	Tb927_07_v4:729819-730350	405	54	5135	430	1.59225	17618	3	783.022	491.771
Tb11.02.1085	40S ribosomal protein S4, putative	Tb927_11_01_v4:1041953-1042885	822	96	16669	1649	1.18056	39684	8	579.328	490.723
Tb927.1.120	retrotransposon hot spot protein 4 (RHS4), putative	Tb927_01_v4:60211-62836	2571	55	9257	690	0.287	19633	3	139.999	487.803
Tb927.4.3500	hypothetical protein, conserved	Tb927_04_v4:904491-905302	729	83	827	210	0.44837	5730	3	217.462	485.006
Tb927.10.8480	glucose transporter, putative	Tb927_10_v5:2103019-2104650	1584	48	1090	56	0.58983	9336	1	282.909	479.645
Tb927.5.4260	histone H4, putative	Tb927_05_v4:1277555-1277949	303	58	1916	331	1.10803	5535	2	529.752	478.103
Tb11.01.0415	hypothetical protein, conserved	Tb927_11_01_v4:2217347-2217663	207	80	261	99	1.01888	1255	1	485.024	476.037
Tb11.01.2920	hypothetical protein, conserved	Tb927_11_01_v4:2921268-2922400	510	45	605	302	0.17676	940	1	82.9412	469.23
Tb927.6.1050	cysteine peptidase precursor,cysteine peptidase, Clan CA, family C1, Cathepsin L-like (CP)	Tb927_06_v4:420511-422048	1350	157	3680	718	0.59606	9597	4	279.024	468.114
Tb11.02.1210	leucyl-tRNA synthetase, putative (LeuRS)	Tb927_11_01_v4:1078344-1081892	3225	150	2413	205	0.54748	10960	2	254.884	465.558
Tb09.211.0630	actin A	Tb927_09_v4:1376008-1378183	1131	60	5168	475	0.57719	15188	3	268.576	465.317
Tb11.02.5760	hypothetical protein, conserved,zinc finger protein family member, putative (ZC3H44)	Tb927_11_01_v4:2175022-2176437	1290	99	864	130	0.51005	3090	1	237.14	464.934
Tb09.160.5590	60S ribosomal protein L11, putative	Tb927_09_v4:1197055-1197920	585	256	11569	3394	1.49165	18999	12	692.841	464.48
Tb927.5.2660	hypothetical protein, conserved	Tb927_05_v4:848661-851359	2583	116	1539	320	0.21598	2233	1	100.282	464.311
Tb927.7.2070	heat shock protein DNAJ, putative	Tb927_07_v4:519406-520580	987	188	1244	147	1.61192	3929	1	748.381	464.279
Tb927.10.14820	mitochondrial carrier protein, putative,ADP/ATP translocase 1, putative	Tb927_10_v5:3612303-3613317	924	91	3513	546	0.63366	14920	5	293.879	463.78
Tb927.4.1360	hypothetical protein, conserved	Tb927_04_v4:356512-357680	882	140	1272	322	0.62703	5489	3	290.423	463.173
Tb927.7.210	proline dehydrogenase	Tb927_07_v4:39698-41426	1671	42	2335	90	0.6521	12013	1	301.943	463.031
Tb11.01.4740	hypothetical protein, conserved	Tb927_11_01_v4:3476309-3478340	1683	96	2253	121	1.06209	8608	1	491.009	462.304
Tb927.8.1340	60S ribosomal protein L7a, putative	Tb927_08_v4:429233-430167	831	95	18647	3364	0.63369	38424	15	292.842	462.122
Tb927.10.1060	T-complex protein 1, delta subunit, putative (TCP-1-delta)	Tb927_10_v5:285711-287406	1611	85	3819	84	2.3988	21005	1	1108.27	462.011
Tb927.3.1790	pyruvate dehydrogenase E1 beta subunit, putative	Tb927_03_v4:464028-465294	1047	90	4753	124	3.2949	17653	1	1517.45	460.545
Tb927.6.1900	U3/U14 snoRNA-associated small subunit rRNA processing protein, putative	Tb927_06_v4:628527-630163	1428	189	1058	335	0.418	2891	2	191.316	457.694
Tb927.8.1600	lysyl-tRNA synthetase, putative	Tb927_08_v4:530856-533210	1755	45	2990	253	0.30303	10768	2	138.051	455.57
Tb927.10.8430	40S ribosomal protein S12, putative (RPS12)	Tb927_10_v5:2092016-2092631	429	187	19865	6018	1.43887	34431	23	652.538	453.508
Tb11.01.2680	40S ribosomal protein SA, putative	Tb927_11_01_v4:2853527-2854401	834	41	14399	1313	0.53912	24704	5	242.893	450.536
Tb11.42.0007	histone H1, putative	Tb927_11_01_v4:532570-532862	231	33	804	176	0.6526	2048	1	292.571	448.317
Tb927.8.2570	hypothetical protein, conserved	Tb927_08_v4:756297-757945	1302	118	2131	377	0.51229	2510	1	227.481	444.047
Tb927.6.4880	S-adenosylmethionine synthetase, putative (METK1)	Tb927_06_v4:1352914-1354342	1194	133	1307	154	0.94537	3745	1	417.157	441.263
Tb927.5.3450	hypothetical protein, conserved	Tb927_05_v4:1086444-1088397	1584	82	1703	251	0.35124	5931	2	153.517	437.072
Tb09.211.2630	60S ribosomal protein L23, putative	Tb927_09_v4:1737656-1738207	420	117	13080	1045	3.48681	21851	4	1521.77	436.435
Tb11.01.3675	40S ribosomal protein S17, putative	Tb927_11_01_v4:3105085-3105690	429	127	10768	2183	1.46025	19371	9	637.171	436.344
Tb927.6.990	cysteine peptidase precursor,cysteine peptidase, Clan CA, family C1, Cathepsin L-like (CP)	Tb927_06_v4:409939-411476	1350	157	3744	697	0.6247	9238	4	268.586	429.944
Tb11.02.5450	glucose-regulated protein 78, putative,luminal binding protein 1 (BiP), putative	Tb927_11_01_v4:2093565-2095636	1962	35	4238	57	1.32634	31635	1	564.335	425.483
Tb927.6.4500	hypothetical protein, conserved	Tb927_06_v4:1262904-1263767	612	85	2593	698	0.51596	9441	6	218.542	423.563
Tb927.8.2540	3-ketoacyl-CoA thiolase, putative	Tb927_08_v4:749345-750944	1317	93	7434	116	4.52545	27131	1	1915.86	423.352
Tb11.02.2060	radial spoke protein RSP4/6, putative	Tb927_11_01_v4:1272862-1274778	1758	57	1490	146	0.33089	4318	1	140.003	423.112
Tb927.10.4980	ubiquitin-like protein DSK2, putative (DSK2)	Tb927_10_v5:1237310-1238272	909	54	2457	160	0.91225	6495	1	385.842	422.956
Tb927.6.1020	cysteine peptidase precursor,cysteine peptidase, Clan CA, family C1, Cathepsin L-like (Rhodesain)	Tb927_06_v4:415225-416765	1353	157	5842	762	0.88963	12933	4	375.181	421.727
Tb927.6.4850	S-adenosylmethionine synthetase, putative (METK1)	Tb927_06_v4:1346598-1348026	1194	133	1223	134	1.01664	3843	1	428.073	421.066
Tb11.02.4485	cytochrome b5, putative (CYB5)	Tb927_11_01_v4:1848571-1849221	402	188	272	198	0.64244	1156	2	270.308	420.753
Tb927.8.2640	ubiquitin-activating enzyme e1, putative (UBA1)	Tb927_08_v4:778840-782547	3168	162	3740	312	0.61298	10047	2	256.884	419.073
Tb927.6.4870	S-adenosylmethionine synthetase, putative (METK1)	Tb927_06_v4:1350808-1352236	1194	133	1366	146	1.04219	3914	1	435.982	418.332
Tb927.10.10950	heat shock protein, putative	Tb927_10_v5:2671674-2673818	2115	30	2970	72	0.58511	17223	1	244.298	417.525
Tb09.160.2600	alpha/beta-hydrolase-like protein (1L12.185)	Tb927_09_v4:724339-725086	615	64	405	117	0.36023	1442	1	150.062	416.572
Tb927.8.1220	hypothetical protein, conserved (pseudogene)	Tb927_08_v4:388245-389034	675	115	890	194	0.7816	1905	1	324.556	415.245
Tb927.10.13620	NADH-ubiquinone oxidoreductase complex I subunit,FT putative,NDUFA9 subunit, putative	Tb927_10_v5:3328159-3329724	1458	108	665	125	0.39407	2207	1	163.481	414.854
Tb927.10.5460	60S ribosomal protein L24, putative	Tb927_10_v5:1374618-1375036	378	41	9318	507	1.99346	38112	5	826.768	414.74
Tb927.5.4170	histone H4, putative	Tb927_05_v4:1270931-1271325	303	58	2075	1401	0.28351	5519	9	117.382	414.033
Tb927.3.770	hypothetical protein, conserved	Tb927_03_v4:185838-186919	546	48	927	207	0.39369	1853	1	162.901	413.78
Tb927.10.6350	trypanin (trypanin)	Tb927_10_v5:1608561-1610060	1362	138	938	395	0.24061	979	1	99.1938	412.26
Tb927.7.1050	40S ribosomal protein S16, putative	Tb927_07_v4:268945-269471	450	70	21295	1577	2.10054	33304	6	863.437	411.055
Tb927.5.4420	nucleolar RNA helicase II, putative,nucleolar RNA helicase Gu, putative	Tb927_05_v4:1309961-1312150	1899	32	3259	117	0.46938	11369	1	191.579	408.153
Tb11.02.0352	hypothetical protein, conserved	Tb927_11_01_v4:790160-791299	813	158	546	107	0.99169	2082	1	404.62	408.01
Tb927.7.2910	histone H2A, putative	Tb927_07_v4:737094-737625	405	54	5119	471	1.44912	17506	4	583.533	402.681
Tb927.7.2870	histone H2A, putative	Tb927_07_v4:733457-733988	405	54	5610	458	1.63319	19708	4	656.933	402.239
Tb09.211.3270	60S ribosomal subunit protein L31, putative	Tb927_09_v4:1856649-1857369	567	91	8892	1124	1.26967	15833	5	508.22	400.277
Tb927.10.8940	hypothetical protein, conserved	Tb927_10_v5:2219490-2220854	1236	129	6806	284	2.50118	47538	5	992.298	396.732
Tb927.10.14840	mitochondrial carrier protein, putative,ADP/ATP translocase 1, putative	Tb927_10_v5:3615063-3616077	924	91	3540	558	0.6248	15026	6	246.639	394.749
Tb927.2.4150	hypothetical protein, conserved (28H13.425)	Tb927_02_v4:728836-730140	960	326	415	260	0.54203	1257	2	213.428	393.757
Tb927.10.8460	glucose transporter, putative	Tb927_10_v5:2098241-2099872	1584	48	1160	40	0.87879	11274	1	341.636	388.758
Tb11.01.2560	40S ribosomal protein SA, putative	Tb927_11_01_v4:2829264-2830073	735	41	14228	1354	0.58617	24349	6	226.374	386.192
Tb927.5.1130	hypothetical protein, conserved	Tb927_05_v4:384149-385534	939	350	398	93	1.59515	1650	1	615.016	385.554
Tb927.2.2520	voltage-dependent anion-selective channel (25N14.5)	Tb927_02_v4:495496-497305	813	105	3996	474	1.08879	19491	6	419.548	385.334
Tb927.7.2860	histone H2A, putative	Tb927_07_v4:732547-733078	405	54	5614	443	1.68969	19522	4	650.733	385.12
Tb927.10.6910	Sterol methyltransferase, putative	Tb927_10_v5:1738418-1739554	1080	57	1014	80	0.66896	4869	1	256.975	384.141
Tb927.7.2940	histone H2A, putative	Tb927_07_v4:739820-740351	405	54	5751	450	1.704	19636	4	654.533	384.116
Tb927.8.3530	glycerol-3-phosphate dehydrogenase [NAD ], glycosomal	Tb927_08_v4:1057430-1058646	1065	67	17732	2117	0.52694	131656	41	202.014	383.372
Tb927.10.12890	bifunctional aminoacyl-tRNA synthetase, putative	Tb927_10_v5:3132238-3134716	2427	52	2984	94	0.68015	12110	1	259.464	381.481
Tb927.6.3870	RNA-binding protein, putative (SGN1)	Tb927_06_v4:1144807-1145722	645	162	1002	137	1.83697	2779	1	697.981	379.963
Tb09.160.5580	60S ribosomal protein L11, putative	Tb927_09_v4:1195676-1197048	585	256	11066	3442	1.4069	18271	15	533.034	378.871
Tb927.10.15180	nucleosome assembly protein, putative	Tb927_10_v5:3702340-3703611	1101	171	2734	235	1.80692	8783	2	682.059	377.47
Tb927.10.15720	proteasome regulatory non-ATP-ase subunit 9,19S proteasome regulatory subunit (RPN9)	Tb927_10_v5:3869048-3870343	1218	78	1224	94	0.83387	4877	1	312.32	374.543
Tb927.10.15900	hypothetical protein, conserved	Tb927_10_v5:3920871-3921277	333	74	272	64	0.94444	3085	2	342.778	362.943
Tb927.10.4740	nucleolar RNA-binding protein, putative	Tb927_10_v5:1192491-1192835	192	153	329	426	0.61543	1116	4	222.328	361.257
Tb927.8.7790	hypothetical protein, conserved	Tb927_08_v4:2264894-2266397	366	95	129	43	0.77869	1079	1	280.068	359.666
Tb09.160.5620	hypothetical protein, conserved	Tb927_09_v4:1200064-1200847	708	40	616	139	0.25038	1592	1	89.9435	359.228
Tb927.8.1440	maoC-like dehydratase, putative	Tb927_08_v4:469240-469837	489	108	786	208	0.83459	2709	2	299.153	358.444
Tb927.10.8190	T-complex protein 1, theta subunit, putative,CCT-theta, putative (TCP-1-theta)	Tb927_10_v5:2036293-2038138	1614	232	7561	991	1.09671	24594	9	392.8	358.162
Tb09.211.2780	hypothetical protein, conserved	Tb927_09_v4:1761524-1762632	681	211	351	226	0.48121	2203	4	170.644	354.613
Tb927.5.4320	zinc finger protein family member, putative (FIP1)	Tb927_05_v4:1290686-1291737	843	158	1162	361	0.60329	2259	2	211.698	350.905
Tb927.10.6610	chaperone protein DNAj, putative	Tb927_10_v5:1674154-1675103	825	125	1353	482	0.42531	1969	2	149.167	350.725
Tb09.211.2205	hypothetical protein, conserved	Tb927_09_v4:1660499-1660915	270	100	488	203	0.89035	836	1	309.63	347.762
Tb09.244.2725	ribosomal protein L36, putative	Tb927_09_v4:2309628-2310092	330	120	6269	3169	0.71936	9603	14	249.429	346.737
Tb09.160.4200	60S acidic ribosomal protein, putative (28G16.390)	Tb927_09_v4:925013-925663	342	261	9610	4500	1.62977	21456	29	564.632	346.449
Tb927.6.3100	hypothetical protein, conserved	Tb927_06_v4:918117-919598	1308	90	1275	125	0.70183	3517	1	241.995	344.806
Tb927.7.1730	60S ribosomal protein L7, putative	Tb927_07_v4:429021-429837	729	64	14887	662	1.97425	23164	3	677.867	343.354
Tb11.01.4430	hypothetical protein, conserved	Tb927_11_01_v4:3306480-3308450	762	108	1649	344	0.67941	1645	1	233.15	343.165
Tb09.v1.0380	spermidine synthase (SpSyn)	Tb927_09_v4:1224702-1225778	897	94	4968	392	1.3281	12996	3	453.967	341.817
Tb927.10.10470	histone H2B, putative	Tb927_10_v5:2572973-2573461	339	150	1899	1156	0.72687	6125	11	246.38	338.96
Tb11.02.4050	60S ribosomal protein L28, putative	Tb927_11_01_v4:1718214-1718706	441	38	16916	4700	0.31013	32491	27	103.692	334.349
Tb11.02.4140	inositol-1,4,5-trisphosphate (IP3) 5-phosphatase, putative	Tb927_11_01_v4:1741066-1743014	1695	150	945	208	0.40206	1512	1	133.805	332.799
Tb927.7.770	hypothetical protein, conserved	Tb927_07_v4:175413-176761	1035	161	380	119	0.49673	1062	1	165.2	332.575
Tb11.02.4070	60S ribosomal protein L28, putative	Tb927_11_01_v4:1719781-1720273	441	38	16437	4670	0.30328	31554	27	100.701	332.041
Tb09.211.1950	hypothetical protein, conserved,predicted zinc finger protein	Tb927_09_v4:1611784-1612989	966	98	1350	488	0.28065	1834	2	93.029	331.477
Tb927.7.2900	histone H2A, putative	Tb927_07_v4:736185-736716	405	54	5081	485	1.39684	17319	5	461.84	330.632
Tb09.211.3330	cystathione gamma lyase, putative	Tb927_09_v4:1867887-1869262	1338	38	1699	36	1.34035	15569	1	442.169	329.891
Tb11.02.4350	40S ribosomal protein S21, putative	Tb927_11_01_v4:1809375-1810097	591	98	10467	2720	0.6381	20243	16	209.794	328.779
Tb11.01.5170	hypothetical protein, conserved	Tb927_11_01_v4:3567483-3567934	393	33	398	67	0.4988	1945	1	163.321	327.427
Tb927.10.6950	sterol 24-c-methyltransferase, putative	Tb927_10_v5:1752628-1753764	1080	57	1030	72	0.75502	4661	1	245.997	325.815
Tb927.10.7780	mitogen-activated protein kinase 1, putative	Tb927_10_v5:1952222-1953321	1053	47	613	147	0.18613	1349	1	60.2118	323.493
Tb11.02.0620	nucleolar GTP-binding protein 1 (NOG1)	Tb927_11_01_v4:867689-869948	1968	56	1615	335	0.13718	7761	5	44.1683	321.973
Tb927.10.7410	succinyl-CoA ligase [GDP-forming] beta-chain, putative	Tb927_10_v5:1869803-1871292	1260	120	5595	483	1.10322	40870	11	353.853	320.745
Tb927.10.10900	heat shock protein, putative	Tb927_10_v5:2657815-2659959	2115	30	3150	56	0.79787	17975	1	254.965	319.556
Tb927.8.1940	endosomal integral membrane protein, putative	Tb927_08_v4:622055-624115	1887	159	1877	440	0.35945	5400	4	113.752	316.461
Tb927.7.2890	histone H2A, putative	Tb927_07_v4:735275-735806	405	54	4966	445	1.48794	17631	5	470.16	315.98
Tb927.10.16120	inosine-5'-monophosphate dehydrogenase,IMP dehydrogenase	Tb927_10_v5:3965348-3966812	1344	121	3173	213	1.34115	9351	2	420.934	313.861
Tb927.8.6890	hypothetical protein, conserved	Tb927_08_v4:1991694-1992090	267	110	2267	364	2.56585	3896	2	802.547	312.78
Tb11.01.6940	hypothetical protein, conserved	Tb927_11_01_v4:3994869-3995855	825	162	647	278	0.457	726	1	142.56	311.947
Tb927.7.4840	hypothetical protein, conserved	Tb927_07_v4:1273930-1275042	1005	90	536	170	0.28235	983	1	88.0298	311.776
Tb927.6.1260	proteasome beta-1 subunit, putative (TbPSB1)	Tb927_06_v4:469654-470628	849	84	1993	204	0.9666	6087	2	301.124	311.529
Tb927.7.2840	histone H2A, putative	Tb927_07_v4:730728-731259	405	54	4996	445	1.49693	17465	5	465.733	311.126
Tb927.8.1570	hypothetical protein, conserved	Tb927_08_v4:510700-512150	819	166	760	84	1.83383	2810	1	569.548	310.579
Tb09.211.1370	glyceraldehyde-3-phosphate dehydrogenase, putative	Tb927_09_v4:1507103-1509494	1068	38	1703	133	0.45559	3973	1	141.361	310.282
Tb11.50.0005	ribosomal protein L21E (60S), putative	Tb927_11_01_v4:165541-166201	480	169	18507	2862	2.27673	40096	20	705.857	310.031
Tb927.3.1840	3-oxo-5-alpha-steroid 4-dehydrogenase, putative	Tb927_03_v4:478108-479138	897	74	2346	121	1.59949	17808	3	489.703	306.162
Tb11.02.4480	3-methylcrotonoyl-CoA carboxylase beta subunit, putative	Tb927_11_01_v4:1846079-1848027	1839	104	774	110	0.39792	2138	1	120.909	303.853
Tb927.7.2500	proteasome regulatory ATPase subunit 1	Tb927_07_v4:642206-643946	1314	106	1300	117	0.89633	3374	1	272.18	303.66
Tb927.10.6880	glyceraldehyde 3-phosphate dehydrogenase, cytosolic (GAP)	Tb927_10_v5:1730120-1731181	996	66	2211	43	3.40726	15587	1	1032.87	303.139
Tb09.211.0340	60S ribosomal protein L10, putative,QM-like protein	Tb927_09_v4:1322451-1323164	642	46	11940	927	0.92288	31183	8	279.287	302.625
Tb927.5.4210	histone H4, putative	Tb927_05_v4:1273875-1274269	303	58	2196	347	1.2114	5693	3	363.25	299.859
Tb11.01.2420	beta-adaptin 3, putative,adaptin complex 3 subunit, putative	Tb927_11_01_v4:2782358-2785418	2757	296	1462	323	0.48596	1357	1	145.692	299.802
Tb927.10.170	pseudouridine synthase, Cbf5p	Tb927_10_v5:70843-72188	1284	62	3378	116	1.40614	8679	1	419.079	298.035
Tb927.3.4190	endosomal integral membrane protein, putative	Tb927_03_v4:1176130-1178212	1938	85	926	73	0.55636	3780	1	165.789	297.99
Tb927.8.170	variant surface glycoprotein (VSG, atypical), putative	Tb927_08_v4:24041-26037	1482	515	2	692	0.001	6	7	0.29786	297.86
Tb927.7.2220	hypothetical protein, conserved	Tb927_07_v4:572932-575251	2010	152	2081	419	0.37558	1473	1	111.391	296.584
Tb927.6.970	cysteine peptidase precursor,cysteine peptidase, Clan CA, family C1, Cathepsin L-like (CP)	Tb927_06_v4:406411-407951	1353	157	3305	719	0.53339	9532	7	158.011	296.24
Tb927.10.10700	splicing factor Prp31	Tb927_10_v5:2600962-2602126	1068	97	779	190	0.37238	1210	1	109.897	295.121
Tb927.7.2160	hypothetical protein, conserved	Tb927_07_v4:557876-559190	1026	76	2051	87	1.74628	6914	1	512.148	293.28
Tb927.3.2230	succinyl-CoA synthetase alpha subunit, putative	Tb927_03_v4:580825-581871	906	106	5618	314	2.09329	31462	6	613.497	293.078
Tb927.5.3950	hypothetical protein, conserved	Tb927_05_v4:1224534-1225729	957	124	723	202	0.46376	1047	1	135.661	292.525
Tb927.10.11310	intraflagellar transport protein IFT55/IFT57, putative (IFT57/55)	Tb927_10_v5:2761335-2762634	1242	58	1088	209	0.2431	3043	2	71.0523	292.276
Tb927.7.1320	10 kDa heat shock protein, putative (HSP10)	Tb927_07_v4:341272-341900	303	147	8801	6157	0.69349	23314	56	201.978	291.248
Tb927.8.2200	terbinafine resistance locus protein (yip1), putative	Tb927_08_v4:676377-677349	570	106	996	126	1.47001	2302	1	428.091	291.217
Tb927.10.7120	hypothetical protein, conserved	Tb927_10_v5:1793875-1794925	978	73	907	152	0.4454	3444	2	128.534	288.58
Tb927.6.1470	hypothetical protein, conserved	Tb927_06_v4:517139-518038	672	44	1528	93	1.07578	4731	1	309.768	287.947
Tb927.7.2190	hypothetical protein, conserved	Tb927_07_v4:567707-568773	801	91	1717	319	0.61149	12380	8	175.808	287.508
Tb927.3.3580	lipophosphoglycan biosynthetic protein, putative (LPG3)	Tb927_03_v4:1006267-1009086	2322	87	3002	202	0.55682	12816	3	160.062	287.457
Tb11.02.0250	heat shock protein 84, putative	Tb927_11_01_v4:757104-759653	2262	31	4383	52	1.15515	24216	1	331.873	287.298
Tb09.160.4450	40S ribosomal protein S3, putative (RPS3)	Tb927_09_v4:957257-958121	801	64	13491	237	4.54824	32533	2	1299.7	285.758
Tb927.2.2160	paraflagellar rod component, putative (PFC11)	Tb927_02_v4:411593-412901	990	39	1586	70	0.89255	6454	1	254.248	284.856
Tb927.8.6050	hypothetical protein, conserved	Tb927_08_v4:1765141-1766108	762	155	757	341	0.45156	631	1	128.353	284.244
Tb09.211.4480	ADP-ribosylation factor, putative	Tb927_09_v4:2121925-2122596	549	52	3462	326	1.00587	9047	3	285.637	283.97
Tb927.6.2100	40S ribosomal protein S30, putative	Tb927_06_v4:678837-679262	201	196	1796	1459	1.20036	6975	20	340.075	283.311
Tb927.7.1630	hypothetical protein, conserved	Tb927_07_v4:408581-409370	597	193	614	300	0.66165	1737	3	187.181	282.9
Tb11.01.1680	polyubiquitin, putative	Tb927_11_01_v4:2621460-2623619	2058	47	18936	75	5.76606	71372	1	1629.97	282.684
Tb927.10.12680	60S ribosomal protein L34, putative	Tb927_10_v5:3080313-3080865	513	40	10204	374	2.12736	23101	3	600.416	282.235
Tb927.10.14830	mitochondrial carrier protein, putative,ADP/ATP translocase 1, putative	Tb927_10_v5:3613683-3614697	924	91	3577	539	0.65358	14978	8	184.388	282.12
Tb927.5.1210	short-chain dehydrogenase, putative	Tb927_05_v4:404706-405995	936	77	2286	33	5.69872	19540	1	1607.46	282.073
Tb927.6.1060	cysteine peptidase precursor,cysteine peptidase, Clan CA, family C1, Cathepsin L-like (CP)	Tb927_06_v4:422272-423809	1350	157	3281	672	0.56781	9589	7	159.309	280.568
Tb09.244.2730	60S ribosomal protein L5, putative	Tb927_09_v4:2307505-2308534	927	84	14190	645	1.99353	36850	6	556.526	279.166
Tb927.10.13950	tubulin-specific chaperone, putative	Tb927_10_v5:3400216-3400989	699	75	1144	135	0.90924	2361	1	253.326	278.613
Tb11.01.1960	hypothetical protein, conserved	Tb927_11_01_v4:2674925-2676701	1473	168	949	168	0.64426	1571	1	179.177	278.113
Tb11.02.1070	aminopeptidase, putative,metallo-peptidase, Clan MA(E) Family M1	Tb927_11_01_v4:1036957-1039718	2616	60	2918	246	0.27206	13169	4	75.5103	277.55
Tb927.2.4540	Small nuclear ribonucleoprotein-associated protein B (snRNP-B) (Sm protein B) (Sm-B) (SmB), putative (TbSmB)	Tb927_02_v4:807473-808145	330	105	713	159	1.42682	2450	2	389.773	273.176
Tb927.8.730	nucleolar RNA-binding protein, putative	Tb927_08_v4:204512-205432	762	123	2300	569	0.65248	8707	8	175.683	269.254
Tb927.10.10940	heat shock protein, putative	Tb927_10_v5:2668903-2671047	2115	30	2972	93	0.45329	17176	2	121.816	268.737
Tb927.7.650	hypothetical protein, conserved	Tb927_07_v4:133982-137242	2955	33	2524	102	0.27634	6646	1	74.2193	268.58
Tb11.01.7130	Tb-291 membrane associated protein, putative,membrane associated protein, putative	Tb927_11_01_v4:4056028-4058434	2157	109	1206	174	0.35025	1852	1	93.5874	267.202
Tb927.10.8500	glucose transporter, putative	Tb927_10_v5:2108147-2109784	1590	48	1975	49	1.21679	21524	2	324.891	267.006
Tb927.10.10420	monothiol glutaredoxin, putative	Tb927_10_v5:2567648-2568283	396	240	643	351	1.11025	1458	3	294.545	265.297
Tb11.02.4990	hypothetical protein, conserved	Tb927_11_01_v4:1976300-1977498	942	112	674	68	1.17847	2610	1	310.318	263.323
Tb927.4.1690	hypothetical protein, conserved	Tb927_04_v4:431720-433048	942	50	606	83	0.38754	1916	1	101.699	262.421
Tb11.02.4380	hypothetical protein, conserved	Tb927_11_01_v4:1812508-1814035	1248	179	640	295	0.31117	1690	3	80.7986	259.661
Tb927.7.3970	hypothetical protein, conserved	Tb927_07_v4:1038935-1040446	873	146	720	84	1.43348	2222	1	371.606	259.233
Tb927.10.13280	hypothetical protein, conserved	Tb927_10_v5:3238105-3246138	7821	95	5305	125	0.51551	10990	1	133.493	258.954
Tb927.6.1540	hypothetical protein, conserved	Tb927_06_v4:536690-538186	1161	125	1056	170	0.66879	4819	3	172.947	258.597
Tb927.8.900	splicing factor TSR1 (TSR1)	Tb927_08_v4:270069-272155	987	207	739	93	1.66654	4093	2	429.205	257.543
Tb11.12.0009	hypothetical protein, conserved	Tb927_11_01_v4:2354979-2355526	399	110	369	199	0.5112	952	2	131.228	256.706
Tb09.160.3090	heat shock protein, putative,HSP70-like protein (1L12.440)	Tb927_09_v4:783053-785809	2502	103	2615	173	0.62227	7735	2	159.214	255.859
Tb927.4.1080	V-type ATPase, A subunit, putative	Tb927_04_v4:288028-290176	1833	107	2276	231	0.57515	10072	4	146.986	255.562
Tb927.10.13830	chaperone protein DNAj, putative	Tb927_10_v5:3376840-3377745	723	183	627	212	0.74859	2262	3	190.846	254.941
Tb927.7.5000	60S ribosomal protein L19, putative	Tb927_07_v4:1323830-1324748	783	60	19007	2022	0.72031	40557	17	182.813	253.797
Tb927.5.1020	disulfide isomerase, putative	Tb927_05_v4:335136-337377	1770	215	2028	351	0.70182	1464	1	177.831	253.385
Tb927.7.1750	60S ribosomal protein L7, putative	Tb927_07_v4:431026-431952	774	153	15338	1540	1.96879	22712	9	498.842	253.375
Tb11.01.5180	ubiquinone biosynthesis protein-like protein	Tb927_11_01_v4:3568237-3569387	1035	116	769	99	0.87058	1965	1	220.232	252.971
Tb11.52.0019	hypothetical protein, conserved	Tb927_11_01_v4:3409291-3409800	279	117	461	248	0.77953	469	1	196.677	252.303
Tb927.10.3930	40S ribosomal protein S3A, putative	Tb927_10_v5:1043041-1043862	771	51	22961	2373	0.64004	34140	14	161.306	252.025
Tb11.01.6835	hypothetical protein, conserved	Tb927_11_01_v4:3975936-3976448	336	117	551	235	0.81645	588	1	204.75	250.781
Tb927.4.1420	hypothetical protein, conserved	Tb927_04_v4:367846-368644	705	94	584	70	1.11238	2069	1	275.867	247.997
Tb927.10.8490	glucose transporter, putative	Tb927_10_v5:2105581-2107218	1590	48	1834	47	1.178	19120	2	288.604	244.995
Tb927.10.2520	hypothetical protein, conserved	Tb927_10_v5:655423-657746	2199	125	953	175	0.30956	1334	1	75.8299	244.96
Tb927.10.10480	histone H2B, putative	Tb927_10_v5:2573903-2574369	339	128	1874	447	1.58297	6145	6	386.706	244.291
Tb11.02.3770	hypothetical protein, conserved	Tb927_11_01_v4:1668007-1668528	429	93	2025	302	1.4536	11460	7	354.905	244.156
Tb927.8.5610	hypothetical protein, conserved	Tb927_08_v4:1664806-1666662	1497	128	632	189	0.28592	813	1	69.515	243.128
Tb927.8.1870	Golgi/lysosome glycoprotein 1 (tGLP1)	Tb927_08_v4:610466-612542	1851	47	4209	198	0.53977	20656	4	131.123	242.923
Tb11.01.4830	eukaryotic translation initiation factor 2 gamma, putative (eIF-2-gamma)	Tb927_11_01_v4:3493123-3494985	1434	298	3249	339	1.99167	9290	4	482.639	242.329
Tb927.1.4690	arginine N-methyltransferase (PRMT1)	Tb927_01_v4:964015-965327	1038	104	1653	111	1.49206	3591	1	359.792	241.138
Tb927.10.2700	hypothetical protein, conserved,predicted WD40 repeat protein	Tb927_10_v5:696024-698290	2091	176	1080	103	0.88256	2527	1	212.698	241.001
Tb09.211.0120	nascent polypeptide associated complex subunit, putative	Tb927_09_v4:1285726-1286376	567	67	10667	1779	0.70853	12983	9	170.461	240.584
Tb927.7.1260	hypothetical protein, conserved	Tb927_07_v4:327185-328290	702	62	737	92	0.70751	1923	1	169.838	240.05
Tb11.01.3676	40S ribosomal protein S17, putative	Tb927_11_01_v4:3105874-3106391	429	71	10466	1982	0.87393	18979	15	209.403	239.611
Tb927.5.3700	hypothetical protein, conserved	Tb927_05_v4:1158287-1159414	966	162	639	109	0.98313	2807	2	235.37	239.408
Tb927.4.5020	RNA polymerase IIA largest subunit (RPB1)	Tb927_04_v4:1373624-1379322	5298	205	3341	405	0.3192	3938	2	76.1882	238.685
Tb927.2.4710	RNA-binding protein, putative (TRRM1)	Tb927_02_v4:833985-835963	1326	131	4845	188	2.54603	18340	3	603.957	237.215
Tb927.10.2270	vacuolar protein sorting-associated protein 35, putative	Tb927_10_v5:587863-591035	2802	371	1635	465	0.46555	2501	3	110.382	237.1
Tb11.02.1080	hypothetical protein, conserved	Tb927_11_01_v4:1040203-1041732	1308	195	1036	114	1.35482	2138	1	318.739	235.263
Tb927.10.9080	pteridine transporter, putative	Tb927_10_v5:2250745-2253109	1923	442	6753	1013	1.53225	10974	7	360.338	235.169
Tb11.02.2640	dynein intermediate chain IC78, putative	Tb927_11_01_v4:1401089-1403299	1968	56	892	53	0.47891	3911	1	111.289	232.379
Tb927.3.5090	tryparedoxin, putative	Tb927_03_v4:1428758-1429716	597	76	1199	85	1.79572	3242	1	412.717	229.834
Tb11.01.1860	hypothetical protein, conserved	Tb927_11_01_v4:2653710-2654473	483	109	355	84	0.95374	1942	2	219.128	229.757
Tb927.6.4350	ribosomal RNA assembly protein, putative	Tb927_06_v4:1226927-1228154	978	250	613	304	0.51545	1389	3	118.354	229.613
Tb927.7.2820	histone H2A, putative	Tb927_07_v4:728909-729440	405	54	4859	523	1.23875	14873	7	283.295	228.694
Tb927.6.1000	cysteine peptidase precursor,cysteine peptidase, Clan CA, family C1, Cathepsin L-like (CP)	Tb927_06_v4:411700-413237	1350	157	3700	737	0.58385	10326	9	133.431	228.536
Tb927.5.2530	hypothetical protein, conserved	Tb927_05_v4:816387-820642	3120	57	1466	70	0.38261	4737	1	86.5413	226.187
Tb927.6.980	cysteine peptidase precursor,cysteine peptidase, Clan CA, family C1, Cathepsin L-like (CP)	Tb927_06_v4:408175-409715	1353	157	3328	728	0.53046	9264	9	119.442	225.167
Tb927.10.3380	60S acidic ribosomal protein P2, putative	Tb927_10_v5:873629-874101	345	128	8549	4500	0.70485	11961	28	158.489	224.856
Tb927.3.5640	nuclear transcription factor, putative	Tb927_03_v4:1573986-1575681	1638	58	1158	193	0.21245	1346	1	47.6606	224.338
Tb927.6.1030	cysteine peptidase precursor,cysteine peptidase, Clan CA, family C1, Cathepsin L-like (CP)	Tb927_06_v4:416989-418526	1350	157	4263	707	0.70123	12136	9	156.819	223.634
Tb11.01.7140	hypothetical protein, conserved	Tb927_11_01_v4:4058699-4059770	852	132	787	168	0.72577	2087	2	161.669	222.755
Tb927.5.3340	hypothetical protein, conserved	Tb927_05_v4:1062128-1062712	288	128	556	137	1.80373	1804	2	400.889	222.255
Tb09.211.2250	hypothetical protein, conserved	Tb927_09_v4:1665232-1666402	807	70	930	112	0.72026	1827	1	158.476	220.026
Tb09.211.0410	hypothetical protein, conserved	Tb927_09_v4:1330271-1331820	843	162	932	340	0.52677	1203	2	115.591	219.433
Tb927.5.3170	ribose-phosphate pyrophosphokinase, putative (PRPS5)	Tb927_05_v4:990876-993112	1074	73	749	54	0.94277	3042	1	206.765	219.317
Tb927.2.6090	60S ribosomal protein L44,ribosomal protein L36a.e (RPL44)	Tb927_02_v4:1099540-1100058	321	177	5406	3802	0.78403	10281	33	171.787	219.107
Tb927.5.2450	5'-3' exonuclease, pseudogene, putative,5'-3' exonuclease, frameshift,exoribonuclease 2, frameshift (XRNB)	Tb927_05_v4:785902-789229	3111	217	1064	157	0.47272	1483	1	103.443	218.825
Tb927.10.10910	heat shock protein, putative	Tb927_10_v5:2660589-2662733	2115	30	3040	76	0.56738	17453	2	123.78	218.161
Tb11.01.5460	hypothetical protein, conserved	Tb927_11_01_v4:3631033-3631909	807	64	838	161	0.41279	1132	1	89.7745	217.482
Tb11.01.1480	60S ribosomal protein L34, putative	Tb927_11_01_v4:2580957-2581592	513	82	11171	861	2.07389	30977	11	450.135	217.049
Tb927.8.930	hypothetical protein	Tb927_08_v4:286996-288555	1413	99	358	104	0.24118	747	1	52.3376	217.006
Tb11.02.0530	phosphoribosylpyrophosphate synthetase, putative (PRS)	Tb927_11_01_v4:853610-855097	1326	162	1122	69	1.98662	7047	2	430.473	216.686
Tb927.7.2260	hypothetical protein, conserved	Tb927_07_v4:584248-585581	840	141	1028	303	0.5695	2940	4	123.375	216.637
Tb927.10.10530	histone H2B, putative	Tb927_10_v5:2579341-2579802	339	123	1839	259	2.57625	6137	4	556.675	216.079
Tb927.7.3020	hypothetical protein, conserved	Tb927_07_v4:761162-761835	573	36	3159	131	1.51505	20780	4	326.387	215.43
Tb927.5.3890	hypothetical protein, conserved	Tb927_05_v4:1210106-1211302	915	211	293	75	0.90088	839	1	193.474	214.761
Tb927.6.4580	hypothetical protein, conserved	Tb927_06_v4:1277792-1278304	285	91	502	114	1.40603	945	1	301.737	214.602
Tb09.160.2380	hypothetical protein, conserved (1L12.65)	Tb927_09_v4:700275-700777	261	163	474	144	2.05572	2808	4	438.414	213.265
Tb927.10.12230	hypothetical protein, conserved	Tb927_10_v5:2974559-2976121	1302	261	526	214	0.49272	524	1	105.041	213.187
Tb927.3.2880	hypothetical protein, conserved	Tb927_03_v4:743282-744043	315	36	793	98	0.92478	3429	2	195.943	211.881
Tb11.01.3915	RNA-binding protein, putative (RBP5)	Tb927_11_01_v4:3165520-3165983	393	53	467	52	1.21115	3791	2	255.627	211.062
Tb11.01.2530	kinesin-like protein, putative	Tb927_11_01_v4:2822068-2824200	1854	38	1249	40	0.63999	6584	1	134.947	210.858
Tb927.1.700	phosphoglycerate kinase (PGKC)	Tb927_01_v4:232445-233904	1323	59	3279	51	2.86724	13537	1	603.691	210.548
Tb927.6.2110	40S ribosomal protein S30, putative	Tb927_06_v4:679234-679717	201	265	1941	1009	2.5362	7690	19	533.608	210.397
Tb11.01.7330	U5 snRNP-associated 102 kDa protein, putative	Tb927_11_01_v4:4095663-4099006	3030	258	1775	311	0.48598	1196	1	101.838	209.551
Tb927.4.4310	Nucleoporin (TbNup64)	Tb927_04_v4:1140027-1142084	1872	111	1158	102	0.67317	2374	1	140.766	209.109
Tb927.6.4980	40S ribosomal protein S14 (RPS14)	Tb927_06_v4:1370190-1370981	435	308	33820	2042	11.7268	44954	13	2448.42	208.789
Tb927.10.190	40S ribosomal protein S6, putative	Tb927_10_v5:73558-74398	753	88	21672	562	4.50661	24072	3	937.732	208.079
Tb927.7.1500	nucleotide binding protein, putative (NBP 2)	Tb927_07_v4:379012-379986	870	39	1278	105	0.54562	2529	1	113.369	207.78
Tb11.02.1830	40S ribosomal protein S12 (RPS12)	Tb927_11_01_v4:1228777-1229304	435	58	5763	827	0.92914	2893	2	192.867	207.575
Tb927.2.3920	hypothetical protein, conserved (28H13.310)	Tb927_02_v4:693016-693555	486	54	1219	657	0.20616	1154	3	42.7407	207.318
Tb927.5.1710	ribonucleoprotein p18, mitochondrial precursor, putative	Tb927_05_v4:540661-541535	567	102	1233	257	0.86307	6928	7	178.044	206.291
Tb927.4.4690	hypothetical protein, conserved	Tb927_04_v4:1292282-1293256	837	47	786	66	0.66873	2455	1	137.855	206.145
Tb11.03.0580	RNA-binding protein, UBP2 (UBP2)	Tb927_11_01_v4:127115-128680	528	75	943	71	1.8866	8183	3	387.453	205.371
Tb11.02.2880	chaperone protein DNAj, putative	Tb927_11_01_v4:1463964-1466554	2301	92	1660	90	0.73746	3787	1	151.414	205.318
Tb927.3.3140	hypothetical protein, conserved	Tb927_03_v4:808985-809555	396	85	362	76	1.0224	1953	2	209.602	205.01
Tb11.01.6410	phosphomannose isomerase, putative	Tb927_11_01_v4:3870305-3871607	1230	48	691	52	0.51857	5429	2	105.932	204.277
Tb09.160.2020	thioredoxin (trx)	Tb927_09_v4:649472-650067	324	78	374	105	0.8575	726	1	174.778	203.822
Tb927.10.8230	protein disulfide isomerase,bloodstream- specific protein 2 precursor (BS2)	Tb927_10_v5:2043229-2044792	1494	70	4440	394	0.528	20593	9	107.207	203.044
Tb927.7.7410	oxidoreductase, putative	Tb927_07_v4:2131406-2132564	1008	145	1042	122	1.22861	1732	1	249.147	202.788
Tb927.10.13320	DNA-directed RNA polymerases II subunit, putative (RPB5)	Tb927_10_v5:3250911-3251658	660	88	1068	131	1.08702	1652	1	220.267	202.633
Tb927.5.730	hypothetical protein	Tb927_05_v4:253302-254393	705	227	403	299	0.43398	544	2	87.5801	201.807
Tb927.6.4650	UV excision repair RAD23 protein, putative	Tb927_06_v4:1298731-1300039	1071	167	1219	281	0.67643	3488	4	135.97	201.011
Tb927.10.12630	hypothetical protein, conserved	Tb927_10_v5:3061554-3062259	657	49	542	118	0.34257	923	1	68.8387	200.948
Tb11.02.0870	Ran-binding protein 1, putative	Tb927_11_01_v4:971502-972066	474	38	927	88	0.84451	2114	1	169.477	200.681
Tb927.2.820	retrotransposon hot spot protein (RHS, pseudogene), putative,retrotransposon hot spot protein 1 (RHS1), interrupted	Tb927_02_v4:140640-142308	1584	85	4714	208	1.21616	4542	1	243.731	200.41
Tb11.01.2700	hypothetical protein, conserved	Tb927_11_01_v4:2859495-2860708	1101	113	197	27	0.74885	1457	1	149.538	199.69
Tb927.10.3030	proteasome regulatory non-ATPase subunit 11,19S proteasome regulatory subunit, Metallo-peptidase, Clan MP, Family M67 (RPN11)	Tb927_10_v5:794511-795480	918	52	1802	111	0.91959	3240	1	183.529	199.577
Tb11.50.0002	hypothetical protein, conserved	Tb927_11_01_v4:170951-172361	1206	87	2914	500	0.42043	3484	3	83.7778	199.267
Tb927.5.1460	hypothetical protein, conserved	Tb927_05_v4:464438-465519	981	64	1153	80	0.94027	8604	3	187.107	198.993
Tb927.10.7790	ubiquitin fusion degradation protein, putative	Tb927_10_v5:1953524-1954503	921	59	1047	114	0.58835	1809	1	115.886	196.968
Tb11.55.0030	hypothetical protein, conserved	Tb927_11_01_v4:487798-488546	408	103	433	148	0.73859	576	1	145.412	196.878
Tb927.4.360	1,2-Dihydroxy-3-keto-5-methylthiopentene dioxygenase, putative	Tb927_04_v4:108102-110104	843	52	1022	77	0.81872	2610	1	160.996	196.644
Tb11.01.2960	hypothetical protein, conserved	Tb927_11_01_v4:2931725-2932690	516	195	831	277	1.13372	1172	2	221.453	195.333
Tb927.8.2020	agmatinase, putative	Tb927_08_v4:637229-638507	996	199	1056	377	0.55965	1637	3	109.024	194.807
Tb927.10.7470	RNA-binding protein, putative (RBP15)	Tb927_10_v5:1880176-1880742	354	213	525	125	2.52712	818	1	492.186	194.762
Tb927.8.1920	unspecified product	Tb927_08_v4:619967-620945	888	63	786	80	0.69704	1910	1	135.507	194.403
Tb927.10.4280	hypothetical protein, conserved	Tb927_10_v5:1116381-1117020	606	34	2484	433	0.32186	6662	6	62.2959	193.55
Tb927.2.4740	ribosomal protein L11, putative (30M24.210)	Tb927_02_v4:840781-841918	1029	61	893	105	0.50417	1639	1	97.1613	192.715
Tb09.160.2100	low molecular weight protein tyrosine phosphatase, putative (3C4.100)	Tb927_09_v4:661872-662876	792	135	717	144	0.84872	954	1	162.614	191.599
Tb927.3.940	hypothetical protein, conserved	Tb927_03_v4:231840-232837	465	122	882	307	0.75377	1100	2	144.301	191.439
Tb927.3.2220	hypothetical protein, conserved	Tb927_03_v4:579294-580100	663	105	1175	391	0.47592	1719	3	90.7466	190.676
Tb11.02.1670	hypothetical protein, conserved	Tb927_11_01_v4:1200908-1202758	1617	119	1004	65	1.13673	2935	1	215.996	190.015
Tb927.10.11300	paraflagellar rod component, putative (PFC16)	Tb927_10_v5:2760514-2760948	381	54	3402	102	4.72719	12672	2	898.016	189.968
Tb927.6.1450	hypothetical protein, conserved	Tb927_06_v4:512783-513962	843	330	663	431	0.60217	580	2	113.523	188.523
Tb11.01.0920	ADP-ribosylation factor GTPase activating protein, putative,centaurin beta 5 (Cnt-b5)	Tb927_11_01_v4:2462125-2463266	876	101	263	26	1.16627	1903	1	219.41	188.13
Tb927.7.2240	hypothetical protein, conserved	Tb927_07_v4:578909-580848	1635	83	2097	42	2.5346	9355	1	474.902	187.368
Tb927.10.7820	hypothetical protein, conserved	Tb927_10_v5:1959073-1959762	423	267	494	198	1.57483	934	2	294.773	187.178
Tb11.02.4900	hypothetical protein, conserved	Tb927_11_01_v4:1957910-1958551	486	63	945	81	1.51235	2150	1	278.704	184.285
Tb927.8.740	nucleolar RNA-binding protein, truncated	Tb927_08_v4:205985-206538	420	134	562	42	4.26916	4921	2	785.017	183.881
Tb927.10.1730	hypothetical protein, conserved	Tb927_10_v5:461717-462885	1074	95	1380	197	0.61963	1285	1	113.664	183.438
Tb927.7.890	electron transfer protein, putative	Tb927_07_v4:209674-210314	537	32	862	105	0.48921	1505	1	89.6834	183.323
Tb11.01.1440	glycine synthase, putative	Tb927_11_01_v4:2573666-2574921	1128	94	765	107	0.59579	2615	2	108.958	182.88
Tb11.01.1000	hypothetical protein, conserved	Tb927_11_01_v4:2484853-2486694	1425	104	517	46	0.82026	2047	1	149.395	182.131
Tb927.6.2250	rac serine-threonine kinase, putative,protein kinase, putative	Tb927_06_v4:708975-710808	1377	111	629	69	0.73484	1650	1	133.007	181.001
Tb11.02.1910	hypothetical protein, conserved	Tb927_11_01_v4:1240592-1241618	954	73	791	61	0.99225	2347	1	179.592	180.995
Tb927.5.4120	hypothetical protein, conserved	Tb927_05_v4:1261039-1261744	576	32	691	291	0.13192	1287	3	23.8333	180.665
Tb927.10.8140	hypothetical protein, conserved	Tb927_10_v5:2024707-2025272	486	80	491	252	0.32073	350	1	57.6132	179.631
Tb09.160.0910	hypothetical protein, conserved	Tb927_09_v4:470593-471617	831	60	699	117	0.43136	1073	1	77.4729	179.602
Tb11.02.3830	hypothetical protein, conserved	Tb927_11_01_v4:1677480-1678119	495	122	606	103	1.45007	1056	1	260.267	179.486
Tb927.10.2240	hypothetical protein, conserved	Tb927_10_v5:578334-580154	1767	54	1721	50	1.05188	6164	1	188.374	179.083
Tb927.10.14020	hypothetical protein, conserved	Tb927_10_v5:3415963-3417338	1290	86	1058	215	0.32806	881	1	58.7333	179.032
Tb927.7.5570	cell cycle associated protein MOB1-A (MOB1A)	Tb927_07_v4:1500117-1501765	627	46	552	79	0.51263	1247	1	91.4864	178.465
Tb927.10.8170	nuclear pore complex protein (NUP155), putative,nucleoporin, putative	Tb927_10_v5:2027669-2031726	3978	80	2821	146	0.38858	3448	1	69.3414	178.448
Tb927.4.2070	antigenic protein, putative	Tb927_04_v4:517162-532093	13368	93	7917	182	0.30263	7704	1	53.596	177.101
Tb11.01.7120	hypothetical protein, conserved	Tb927_11_01_v4:4054998-4055908	627	238	628	289	0.82484	1921	5	145.837	176.806
Tb11.03.0410	eukaryotic translation initiation factor 5a, putative (eIF-5A)	Tb927_11_01_v4:183313-185100	501	50	16081	207	7.75309	27465	2	1370.51	176.769
Tb927.6.2050	ribosome biogenesis regulatory protein (RRS1), putative	Tb927_06_v4:669472-670360	642	218	908	90	3.42582	1779	1	604.084	176.333
Tb09.211.2810	hypothetical protein, conserved	Tb927_09_v4:1770090-1770889	762	38	660	108	0.30475	1072	1	53.4593	175.42
Tb11.01.1820	Biotin--acetyl-CoA-carboxylase ligase, putative,biotin--protein ligase, putative	Tb927_11_01_v4:2646962-2647873	744	30	2999	41	2.94945	12800	1	516.129	174.992
Tb11.03.0840	hypothetical protein, conserved	Tb927_11_01_v4:67711-68798	621	144	476	192	0.57488	867	2	100.522	174.857
Tb927.10.11570	hypothetical protein, conserved	Tb927_10_v5:2818339-2820624	2160	126	1217	184	0.38582	1155	1	67.375	174.628
Tb927.4.2710	ubiquitin-conjugating enzyme e2, putative,ubiquitin carrier protein, putative,ubiquitin-protein ligase, putative	Tb927_04_v4:714980-715766	477	132	424	127	0.92388	583	1	161.333	174.626
Tb927.10.1250	hypothetical protein, conserved	Tb927_10_v5:336048-336903	786	70	1441	280	0.45833	3590	4	79.93	174.394
Tb11.22.0012	eukaryotic peptide chain release factor subunit 1, putative (ERF1)	Tb927_11_01_v4:636005-637455	1359	66	1258	122	0.50078	5386	3	87.1906	174.11
Tb927.6.4970	serine/arginine-rich protein specific kinase SRPK, putative,protein kinase, putative	Tb927_06_v4:1367387-1369845	2172	108	1589	109	0.72487	2530	1	125.801	173.55
Tb927.10.3370	60S acidic ribosomal protein P2, putative	Tb927_10_v5:873006-873550	345	200	8695	4511	1.1174	11693	35	193.673	173.325
Tb927.10.12360	hypothetical protein, conserved	Tb927_10_v5:2998789-2999344	513	43	258	24	0.90107	1856	1	155.571	172.652
Tb927.10.8320	cytochrome oxidase subunit IX (COXIX)	Tb927_10_v5:2057175-2057584	375	35	1094	67	1.52398	8445	3	262.733	172.399
Tb11.01.0780	hypothetical protein, conserved	Tb927_11_01_v4:2425274-2425727	366	88	568	159	0.85892	1838	3	147.308	171.504
Tb927.7.820	dynein arm light chain, axonemal, putative	Tb927_07_v4:189514-190666	921	56	454	52	0.53086	1495	1	90.9012	171.234
Tb927.10.1070	cell division protein kinase 2 homolog 1,cdc2- like protein kinase (CRK1)	Tb927_10_v5:288309-289260	906	46	680	58	0.59527	2007	1	101.901	171.184
Tb09.160.1310	hypothetical protein, conserved	Tb927_09_v4:578486-580535	1821	163	700	142	0.44125	1685	2	75.4132	170.908
Tb927.8.5800	hypothetical protein, conserved	Tb927_08_v4:1710007-1710560	477	75	338	96	0.55359	601	1	94.4969	170.698
Tb11.46.0006	hypothetical protein, conserved	Tb927_11_01_v4:562701-564096	1308	69	1052	147	0.37752	1212	1	63.9358	169.357
Tb927.4.5120	hypothetical protein, conserved	Tb927_04_v4:1400260-1404963	4137	562	902	587	0.20875	1037	4	35.2184	168.711
Tb09.211.0350	adenylate kinase (ADKG)	Tb927_09_v4:1323467-1324286	603	102	837	77	1.83873	3667	2	310.144	168.673
Tb09.160.3740	hypothetical protein, conserved	Tb927_09_v4:869653-870143	330	105	113	52	0.69143	366	1	116.455	168.426
Tb11.01.6380	hypothetical protein, conserved	Tb927_11_01_v4:3863068-3864421	1119	157	926	154	0.84365	3035	3	141.941	168.246
Tb11.02.4700	14-3-3 protein	Tb927_11_01_v4:1911495-1912331	759	78	2119	343	0.63488	7269	7	106.716	168.088
Tb11.01.0720	cation transporter, putative	Tb927_11_01_v4:2413085-2414616	1176	65	1101	30	2.02849	6164	1	340.697	167.956
Tb927.10.10280	microtubule-associated protein, putative	Tb927_10_v5:2524613-2531786	7116	58	7966	23	2.82296	57937	1	472.224	167.28
Tb927.8.640	hypothetical protein, conserved	Tb927_08_v4:178743-179149	342	65	206	72	0.54378	478	1	90.8479	167.067
Tb927.8.4580	hypothetical protein, conserved	Tb927_08_v4:1357280-1359085	1452	111	1401	113	0.9478	4127	2	157.747	166.435
Tb11.02.3760	hypothetical protein, conserved	Tb927_11_01_v4:1667078-1667662	324	93	1875	248	2.17014	11300	9	360.391	166.068
Tb927.10.7750	hypothetical protein, conserved	Tb927_10_v5:1948254-1949054	756	45	1324	185	0.426	1165	1	69.3452	162.782
Tb927.3.3460	hypothetical protein, conserved	Tb927_03_v4:980289-981819	1452	40	1670	73	0.63021	7443	2	102.521	162.677
Tb11.01.7545	60S ribosomal protein L27, putative	Tb927_11_01_v4:4150540-4151041	402	87	11163	1996	1.21036	22726	25	196.733	162.541
Tb927.10.3100	glycerol-3-phosphate acyltransferase, putative	Tb927_10_v5:810345-812529	2097	88	704	89	0.33195	1284	1	53.8827	162.322
Tb11.01.7535	60S ribosomal protein L27, putative	Tb927_11_01_v4:4146547-4147130	402	169	11446	5791	0.83092	22727	71	134.569	161.952
Tb09.244.2840	hypothetical protein, conserved	Tb927_09_v4:2290389-2291111	615	81	1425	147	1.27675	1568	1	206.517	161.752
Tb927.2.4980	hypothetical protein, conserved (30M24.90)	Tb927_02_v4:879395-880469	840	153	1088	195	1.01626	2699	3	163.868	161.246
Tb09.211.3770	dynein light chain, putative,dynein Tctex2 family, putative	Tb927_09_v4:1975750-1976243	375	52	359	37	1.34544	1562	1	216.597	160.986
Tb927.8.3550	mitogen-activated protein kinase 3, putative	Tb927_08_v4:1064936-1067745	1116	134	515	93	0.66491	890	1	106.864	160.719
Tb927.10.8220	hypothetical protein, conserved	Tb927_10_v5:2041386-2041995	522	88	937	170	0.92919	885	1	149.195	160.565
Tb927.8.6030	60S ribosomal protein L12, putative	Tb927_08_v4:1761611-1762273	495	114	16381	1122	3.36238	25637	11	536.753	159.635
Tb927.4.3520	hypothetical protein, conserved	Tb927_04_v4:906379-907038	537	51	347	30	1.09851	1844	1	175.128	159.424
Tb927.10.6550	hypothetical protein, conserved	Tb927_10_v5:1658030-1658900	723	148	925	206	0.91917	1431	2	146.465	159.345
Tb11.03.0460	hypothetical protein, conserved	Tb927_11_01_v4:149387-153467	3960	121	2092	199	0.32122	1675	1	51.1806	159.332
Tb927.4.2420	hypothetical protein, conserved	Tb927_04_v4:630638-631179	423	62	477	212	0.32979	713	2	52.253	158.443
Tb09.160.4610	hypothetical protein, conserved	Tb927_09_v4:987655-989325	876	64	438	92	0.34783	753	1	55.0137	158.163
Tb09.211.1150	hypothetical protein, conserved	Tb927_09_v4:1471070-1471894	534	74	614	136	0.62563	2843	4	98.4934	157.431
Tb927.4.3080	hypothetical protein, conserved	Tb927_04_v4:814245-814939	498	120	390	99	0.94925	620	1	149.398	157.385
Tb927.6.4180	hypothetical protein, conserved	Tb927_06_v4:1201379-1202131	450	94	586	86	1.42336	2144	2	223.929	157.324
Tb09.211.4512	kinetoplastid membrane protein KMP-11	Tb927_09_v4:2127367-2127753	279	59	3246	806	0.85165	15205	24	133.975	157.312
Tb927.2.4840	hypothetical protein, conserved (30M24.160)	Tb927_02_v4:859747-860608	441	123	890	196	1.26649	1424	2	198.585	156.8
Tb927.1.860	hypothetical protein, conserved	Tb927_01_v4:261231-262198	807	30	1514	49	1.14862	4824	1	179.331	156.127
Tb927.6.4080	hypothetical protein, conserved	Tb927_06_v4:1183711-1184632	618	161	956	131	1.90118	1121	1	292.04	153.61
Tb927.7.2280	hypothetical protein, conserved	Tb927_07_v4:587534-588782	894	119	336	51	0.87696	1012	1	134.707	153.607
Tb927.4.2700	hydroxymethylglutaryl-CoA synthase, putative	Tb927_04_v4:712839-714287	1296	153	796	77	1.22042	1586	1	187.236	153.419
Tb927.6.4340	U6 snRNA-associated Sm-like protein LSm5p (TbLSm5)	Tb927_06_v4:1226168-1226679	354	126	662	333	0.70759	913	3	108.322	153.086
Tb927.7.5840	hypothetical protein, conserved	Tb927_07_v4:1574433-1575430	690	93	835	64	1.75849	3971	2	267.611	152.182
Tb927.3.4820	acyltransferase, putative	Tb927_03_v4:1357317-1358388	918	66	473	34	1.00019	2095	1	150.621	150.592
Tb927.10.7860	hypothetical protein, conserved	Tb927_10_v5:1965651-1966465	651	164	730	186	0.98872	2357	4	148.444	150.137
Tb927.10.4500	mRNA capping methyltransferase, putative	Tb927_10_v5:1156479-1157626	939	190	606	205	0.59815	1329	3	89.6379	149.859
Tb927.7.3120	small nuclear ribonucleoprotein SmD1,SmD-1 like small nuclear ribonucleoprotein (Sm-D1)	Tb927_07_v4:792131-792867	321	113	817	243	1.18356	2015	4	177.333	149.83
Tb927.4.4350	hypothetical protein, conserved	Tb927_04_v4:1146195-1147129	612	36	1789	72	1.4616	3714	1	218.471	149.474
Tb927.8.1950	hypothetical protein, conserved	Tb927_08_v4:626529-629497	2133	63	1594	87	0.54115	5456	2	80.5738	148.894
Tb927.10.8470	glucose transporter, putative	Tb927_10_v5:2100630-2102261	1584	48	1187	52	0.69172	10192	3	102.949	148.831
Tb11.01.1530	hypothetical protein, conserved	Tb927_11_01_v4:2589082-2589789	561	87	196	31	0.98051	939	1	145.62	148.515
Tb927.6.1570	2-hydroxy-3-oxopropionate reductase, putative	Tb927_06_v4:543429-544458	903	68	2227	107	1.56732	6159	2	231.9	147.96
Tb11.01.2190	DNA-directed RNA polymerase, putative (RPA12)	Tb927_11_01_v4:2723309-2723891	456	50	504	50	1.10526	1484	1	162.719	147.223
Tb11.01.2180	hypothetical protein, conserved	Tb927_11_01_v4:2721696-2722545	570	113	173	51	0.67248	499	1	98.9246	147.104
Tb927.7.2300	Nucleoporin (TbNup132)	Tb927_07_v4:590452-594412	3612	124	2730	182	0.51495	4411	2	75.7148	147.033
Tb927.4.1230	hypothetical protein	Tb927_04_v4:329241-330329	789	67	1187	104	0.9692	3335	2	141.6	146.1
Tb927.10.8650	hypothetical protein, conserved	Tb927_10_v5:2141183-2142231	1014	35	991	127	0.26934	2276	2	39.2801	145.838
Tb927.4.4880	hypothetical protein, conserved	Tb927_04_v4:1332536-1336893	2583	124	1209	102	0.56901	3456	2	82.9547	145.788
Tb927.4.4490	multidrug resistance protein E,p-glycoprotein (MRPE)	Tb927_04_v4:1208905-1215081	5280	185	2134	44	1.69934	7064	1	247.508	145.649
Tb927.2.5660	adenylate kinase, putative (ADKA)	Tb927_02_v4:1021550-1022587	783	86	921	34	2.97521	3942	1	432.966	145.524
Tb09.211.3080	hypothetical protein, conserved	Tb927_09_v4:1819928-1821794	1707	160	779	189	0.38633	595	1	55.7704	144.359
Tb927.4.5380	hypothetical protein, conserved	Tb927_04_v4:1460671-1465137	4383	84	1635	112	0.27977	2102	1	40.2847	143.992
Tb927.10.14620	hypothetical protein, conserved	Tb927_10_v5:3580741-3581932	1158	34	759	63	0.35373	1730	1	50.7945	143.597
Tb11.02.0353	hypothetical protein, conserved	Tb927_11_01_v4:791621-793825	1986	179	1476	207	0.64267	1021	1	92.0237	143.19
Tb927.7.4910	hypothetical protein, conserved	Tb927_07_v4:1294920-1296083	1110	32	2366	95	0.71799	7130	2	102.775	143.142
Tb927.8.5960	hypothetical protein, conserved	Tb927_08_v4:1746892-1747611	498	218	258	90	1.25489	410	1	179.478	143.023
Tb927.1.3000	aminoacylase, putative,N-acyl-L-amino acid amidohydrolase, putative	Tb927_01_v4:666978-668264	1209	49	974	49	0.80562	2836	1	114.941	142.674
Tb927.6.4020	hypothetical protein, conserved	Tb927_06_v4:1176253-1176891	321	170	586	136	2.28193	4295	7	324.944	142.399
Tb927.3.2910	hypothetical protein, conserved	Tb927_03_v4:749110-749959	411	426	108	142	0.78832	324	3	111.942	142
Tb09.211.2640	60S ribosomal protein L23, putative	Tb927_09_v4:1738267-1738819	420	118	11468	1655	1.9468	20559	21	275.052	141.284
Tb11.01.0600	hypothetical protein, conserved	Tb927_11_01_v4:2384483-2386455	1899	53	1063	151	0.19647	989	1	27.6024	140.492
Tb927.10.4780	GPI inositol deacylase precursor (GPIdeAc)	Tb927_10_v5:1200439-1202284	1677	169	487	76	0.64576	1799	2	90.6473	140.373
Tb927.7.4630	hypothetical protein, conserved	Tb927_07_v4:1227199-1227884	573	75	848	325	0.34152	366	1	47.9058	140.272
Tb927.6.3340	hypothetical protein, conserved	Tb927_06_v4:981431-982266	627	176	739	218	0.95155	1419	3	132.772	139.532
Tb927.8.4800	hypothetical protein, conserved	Tb927_08_v4:1419052-1420573	1239	192	1494	437	0.52978	1905	4	73.8015	139.306
Tb927.10.9900	ABC1 protein, putative	Tb927_10_v5:2445509-2447276	1695	73	1041	146	0.30708	993	1	42.7664	139.268
Tb927.7.4850	hypothetical protein, conserved	Tb927_07_v4:1275378-1276163	687	62	487	57	0.77106	1188	1	107.214	139.048
Tb927.5.1670	hypothetical protein, conserved	Tb927_05_v4:527091-528393	1047	256	852	421	0.49482	1969	7	68.7766	138.993
Tb927.5.4090	hypothetical protein, conserved	Tb927_05_v4:1254394-1255441	726	44	767	165	0.28173	644	1	39.0303	138.538
Tb11.02.0820	ras-like small GTPase, putative (TbGTR)	Tb927_11_01_v4:951459-953128	1224	74	685	78	0.53094	1208	1	73.0327	137.554
Tb927.10.13180	hypothetical protein, conserved	Tb927_10_v5:3204512-3208356	3711	134	2099	158	0.4797	3634	2	65.6098	136.773
Tb09.160.2210	glutaredoxin-like protein (3C4.40)	Tb927_09_v4:672498-673243	642	104	676	50	2.19016	1845	1	298.878	136.464
Tb09.244.2760	cytosolic coat protein, putative	Tb927_09_v4:2303238-2304038	660	102	1509	425	0.54873	5785	12	74.5038	135.775
Tb927.8.1670	serine/threonine-protein kinase, putative	Tb927_08_v4:558016-560376	1779	229	599	121	0.63724	671	1	86.3738	135.544
Tb09.211.4513	kinetoplastid membrane protein KMP-11 (KMP-11)	Tb927_09_v4:2127965-2128326	279	34	3219	115	3.41113	15147	4	461.468	135.283
Tb927.2.4400	hypothetical protein, conserved (30M24.380)	Tb927_02_v4:777931-782008	3546	57	2277	86	0.4256	3581	1	57.5626	135.25
Tb927.4.4040	hypothetical protein, conserved	Tb927_04_v4:1073826-1074828	780	64	589	63	0.76711	2521	2	103.426	134.825
Tb927.10.8440	glucose transporter 1B (THT1-)	Tb927_10_v5:2093459-2095090	1584	48	1104	89	0.37589	8353	5	50.6242	134.678
Tb927.10.12550	hypothetical protein, conserved	Tb927_10_v5:3044845-3045879	891	144	633	107	0.9561	795	1	128.485	134.384
Tb927.7.2380	hypothetical protein, conserved	Tb927_07_v4:612300-612873	369	82	368	70	1.16825	703	1	156.222	133.723
Tb11.01.4810	hypothetical protein, conserved	Tb927_11_01_v4:3489575-3490593	651	183	497	60	2.32849	3311	3	310.247	133.24
Tb927.10.11980	QA-SNARE protein putative	Tb927_10_v5:2917534-2918503	858	112	515	196	0.34299	350	1	45.6876	133.204
Tb927.10.1740	hypothetical protein, conserved	Tb927_10_v5:463027-464298	1149	123	790	220	0.38441	955	2	51.1162	132.973
Tb927.10.560	40S ribosomal proteins S11, putative	Tb927_10_v5:147113-147673	525	36	5575	348	1.09852	21296	10	146.03	132.933
Tb927.10.14330	hypothetical protein, conserved	Tb927_10_v5:3484067-3487238	3123	49	1834	84	0.34257	2891	1	45.3599	132.411
Tb927.2.5140	hypothetical protein, conserved (30J2.20)	Tb927_02_v4:907929-908475	450	83	444	281	0.29144	1252	6	38.4874	132.059
Tb927.2.2390	hypothetical protein, conserved (25N14.70)	Tb927_02_v4:469325-469914	486	81	803	63	2.12434	3364	2	280.333	131.963
Tb927.8.5540	hypothetical protein, conserved	Tb927_08_v4:1635483-1636554	819	89	612	112	0.5938	1438	2	78.1331	131.581
Tb11.01.6790	hypothetical protein, conserved	Tb927_11_01_v4:3966529-3968417	1707	62	1203	83	0.52644	5700	3	69.01	131.088
Tb927.7.3170	hypothetical protein, conserved	Tb927_07_v4:818320-819599	1176	56	1224	81	0.71958	1979	1	94.2381	130.963
Tb927.4.1600	hypothetical protein, conserved	Tb927_04_v4:410465-411494	705	143	1157	456	0.51465	1329	4	67.3925	130.948
Tb11.02.5790	RNA polymerase B subunit RPB8, putative (RPB8)	Tb927_11_01_v4:2180097-2180607	450	57	826	191	0.54778	1126	2	71.3133	130.186
Tb927.10.10980	heat shock protein 83,heat shock protein	Tb927_10_v5:2679987-2682131	2115	30	2953	70	0.59838	16470	3	77.8723	130.139
Tb09.211.1230	hypothetical protein, conserved	Tb927_09_v4:1483545-1487035	2958	118	1206	210	0.22909	1491	2	29.7394	129.815
Tb927.8.1260	hypothetical protein, conserved	Tb927_08_v4:397331-400520	3105	57	1798	169	0.19531	1375	1	25.2416	129.238
Tb09.211.2270	hypothetical protein, conserved	Tb927_09_v4:1670308-1671099	339	453	503	441	1.52415	884	6	196.879	129.173
Tb09.244.2710	hypothetical protein, conserved	Tb927_09_v4:2310226-2312462	1257	171	647	95	0.92649	879	1	119.578	129.065
Tb09.160.0710	60S ribosomal protein L35, putative	Tb927_09_v4:417663-418524	384	125	9003	1859	1.57647	13102	21	203.094	128.828
Tb927.5.3120	translation initiation factor, putative	Tb927_05_v4:970236-971399	942	102	2459	147	1.8113	4303	2	232.965	128.618
Tb11.02.2670	hypothetical protein, conserved	Tb927_11_01_v4:1407401-1412574	5121	53	2604	153	0.17615	2186	1	22.6241	128.437
Tb927.6.4920	S-adenosylmethionine synthetase, putative (METK1)	Tb927_06_v4:1361333-1362828	1194	200	1379	267	0.86512	3974	6	110.944	128.241
Tb11.02.5260	hypothetical protein, conserved,predicted zinc finger protein	Tb927_11_01_v4:2048818-2049823	918	85	606	73	0.76865	1060	1	98.1482	127.689
Tb927.2.2460	ubiquitin-conjugating enzyme e2, putative (25N14.35)	Tb927_02_v4:486264-487095	597	130	156	16	2.12312	1241	1	270.235	127.282
Tb927.3.720	zinc finger protein 2, putative,ZFP family member, putative (ZFP3)	Tb927_03_v4:176637-177482	393	142	2976	255	4.21685	5866	4	529.88	125.658
Tb11.02.1980	hypothetical protein, conserved	Tb927_11_01_v4:1256284-1258007	1590	66	709	28	1.05108	3167	1	131.46	125.072
Tb927.10.6050	clathrin heavy chain (CHC)	Tb927_10_v5:1521405-1526550	5112	34	6824	38	1.19438	44813	2	149.026	124.773
Tb927.8.1590	ubiquitin-protein ligase, putative (upl3)	Tb927_08_v4:516038-529942	12915	211	7443	78	1.55898	11856	1	193.698	124.247
Tb927.4.1160	hypothetical protein, conserved	Tb927_04_v4:306574-309530	2727	230	633	172	0.3104	912	2	38.4599	123.904
Tb11.01.5700	TFIIH basal transcription factor subunit (TSP2)	Tb927_11_01_v4:3680130-3682543	1311	123	494	80	0.57935	764	1	71.6796	123.724
Tb11.01.3790	hypothetical protein, conserved	Tb927_11_01_v4:3133357-3134479	966	144	243	34	1.0654	883	1	131.627	123.547
Tb927.6.1520	aquaporin 3, putative (AQP1)	Tb927_06_v4:532345-533737	966	151	5941	113	8.21828	19457	3	1013.81	123.36
Tb927.6.3950	hypothetical protein, conserved	Tb927_06_v4:1161150-1162621	492	112	250	76	0.74882	811	2	92.3089	123.273
Tb11.01.5890	septum formation protein MAF homologue, putative	Tb927_11_01_v4:3740893-3741822	612	141	194	44	1.01582	543	1	125.103	123.155
Tb927.7.3430	cyclophilin-type peptidyl-prolyl cis-trans isomerase, putative (PPIase)	Tb927_07_v4:890218-891036	696	74	355	74	0.51006	1181	2	62.7831	123.09
Tb927.4.4210	ATP-dependent zinc metallopeptidase, putative,metallo-peptidase, Clan MA(E) Family M41	Tb927_04_v4:1111823-1114570	2634	77	1026	50	0.59986	2525	1	73.8136	123.051
Tb927.2.1210	retrotransposon hot spot protein 4 (RHS4), putative (25N24.85)	Tb927_02_v4:219904-222484	2526	55	3575	128	0.60813	6861	2	74.6942	122.826
Tb927.10.13870	tubulin tyrosine ligase protein, putative	Tb927_10_v5:3384107-3385518	1305	107	1296	414	0.25667	1527	4	31.3006	121.949
Tb927.1.2600	pumilio/PUF RNA binding protein 9 (PUF9)	Tb927_01_v4:608988-612082	2004	49	1052	24	1.07177	5343	1	130.642	121.894
Tb927.10.650	TAX-2,flagellar protein	Tb927_10_v5:173390-174188	663	136	380	97	0.8036	954	2	97.8461	121.76
Tb927.7.1290	hypothetical protein, conserved	Tb927_07_v4:333077-334007	729	61	3295	156	1.76739	5142	2	215.132	121.723
Tb927.1.1330	Mitochondrial Editosome-like Complex TUTase (MEAT1)	Tb927_01_v4:341283-342608	1221	89	595	198	0.21904	731	2	26.6417	121.629
Tb09.211.2730	Gim5A protein,glycosomal membrane protein (gim5A)	Tb927_09_v4:1753674-1754490	732	55	5884	128	3.45394	55875	10	419.826	121.55
Tb927.5.820	hypothetical protein, conserved	Tb927_05_v4:282010-284054	627	46	379	73	0.3809	630	1	46.2201	121.344
Tb11.01.7980	hypothetical protein, conserved	Tb927_11_01_v4:4263563-4265063	1077	229	1927	196	2.09048	2381	2	253.133	121.089
Tb927.5.3710	essential neutral sphingomyelinase (TbnSMase)	Tb927_05_v4:1160483-1162303	1743	78	1156	53	0.97607	2631	1	117.738	120.625
Tb927.8.3150	T-complex protein 1, gamma subunit, putative (TCP-1-gamma)	Tb927_08_v4:937508-939351	1671	75	3200	72	1.99481	26668	5	239.39	120.006
Tb927.2.5970	hypothetical protein, conserved (1F7.355)	Tb927_02_v4:1082338-1083656	1263	40	942	30	0.99446	3761	1	119.113	119.777
Tb09.160.1040	hypothetical protein, unlikely	Tb927_09_v4:499704-500286	417	166	207	87	0.94716	568	2	113.055	119.362
Tb927.10.8450	glucose transporter,glucose transporter 1E (THT1E)	Tb927_10_v5:2095852-2097483	1584	48	1307	61	0.64928	10195	4	77.2348	118.955
Tb927.10.8520	glucose transporter, putative	Tb927_10_v5:2113276-2114913	1590	48	1944	48	1.22264	19269	4	145.426	118.945
Tb927.7.2710	NADH-cytochrome b5 reductase, putative	Tb927_07_v4:706866-707777	864	48	1025	82	0.69444	2971	2	82.5278	118.841
Tb927.6.560	cysteine peptidase C (CPC),CPC cysteine peptidase, Clan CA, family C1, Cathepsin B-like (TbcatB)	Tb927_06_v4:238036-239178	1023	36	2563	87	1.03671	10452	3	122.604	118.263
Tb927.10.9170	hypothetical protein, conserved	Tb927_10_v5:2270681-2271527	546	301	601	501	0.66132	566	4	78.0064	117.956
Tb927.10.2900	importin beta-1 subunit, putative	Tb927_10_v5:748683-751654	2601	371	1475	110	1.91264	4723	3	224.559	117.408
Tb11.02.4360	40S ribosomal protein S21, putative	Tb927_11_01_v4:1810249-1810940	585	86	10859	1616	0.98785	23636	30	115.823	117.248
Tb927.7.1340	10 kDa heat shock protein, putative (HSP10)	Tb927_07_v4:343566-343990	303	40	8594	731	1.55201	23376	17	181.526	116.962
Tb927.7.4680	hypothetical protein, conserved	Tb927_07_v4:1243295-1244330	267	89	592	169	1.16765	816	2	136	116.473
Tb927.8.3770	mitogen-activated protein kinase, putative	Tb927_08_v4:1124371-1126193	1230	37	1183	74	0.48089	5526	3	55.4098	115.223
Tb11.01.6050	hypothetical protein, conserved	Tb927_11_01_v4:3781512-3783855	2274	70	1116	199	0.17263	1934	3	19.8446	114.955
Tb927.4.1590	hypothetical protein, conserved	Tb927_04_v4:408814-410236	1056	126	960	177	0.64715	623	1	74.3352	114.866
Tb09.160.5600	ADP-ribosylation factor, putative	Tb927_09_v4:1198129-1199397	570	170	1024	293	1.04233	1204	3	119.696	114.835
Tb927.10.5770	valosin-containing protein homolog,Transitional endoplasmic reticulum ATPase, putative (VCP)	Tb927_10_v5:1430692-1433139	2343	105	3782	152	1.11505	19999	7	128.035	114.824
Tb11.01.1940	hypothetical protein, conserved	Tb927_11_01_v4:2668837-2670789	1794	146	960	152	0.51399	723	1	58.8395	114.476
Tb927.7.2800	hypothetical protein, conserved	Tb927_07_v4:726181-727562	1293	89	1520	158	0.66218	1101	1	75.7842	114.447
Tb927.10.1100	60S ribosomal protein L9, putative	Tb927_10_v5:291691-292297	570	37	16983	2728	0.40411	19222	27	46.2127	114.357
Tb927.10.7200	hypothetical protein, conserved	Tb927_10_v5:1810603-1813250	2541	107	892	80	0.46952	1269	1	53.4368	113.812
Tb927.10.3790	hypothetical protein, conserved	Tb927_10_v5:985984-997835	11706	146	3123	117	0.33291	3032	1	37.8158	113.592
Tb927.6.1240	hypothetical protein, conserved	Tb927_06_v4:467230-467643	321	66	692	203	0.70089	1548	4	79.5701	113.527
Tb927.8.3750	nucleolar protein, putative	Tb927_08_v4:1120721-1122401	1452	92	2236	66	2.14659	11501	3	242.905	113.158
Tb11.42.0005	histone H1, putative	Tb927_11_01_v4:533867-534153	231	33	414	159	0.37197	880	3	41.9048	112.656
Tb927.6.1270	hypothetical protein, conserved	Tb927_06_v4:470762-471502	648	69	958	81	1.25937	1331	1	141.727	112.538
Tb927.10.2800	hypothetical protein, conserved	Tb927_10_v5:720303-720892	483	107	800	367	0.4829	1711	7	54.1488	112.132
Tb927.8.890	small GTP-binding protein Rab1, putative	Tb927_08_v4:265886-267367	627	226	2031	90	8.13408	5053	2	910.668	111.957
Tb927.10.9380	hypothetical protein, conserved	Tb927_10_v5:2321102-2322908	1644	163	856	276	0.3075	694	2	34.4045	111.885
Tb927.4.4940	hypothetical protein, conserved	Tb927_04_v4:1356093-1358289	2010	93	834	19	2.03095	4909	1	227.133	111.836
Tb11.02.2720	ethanolamine phosphotransferase (EPT) (TbGPI13)	Tb927_11_01_v4:1423979-1426820	2517	51	1602	112	0.28982	1593	1	32.2777	111.372
Tb927.10.6020	hypothetical protein, conserved	Tb927_10_v5:1516558-1517216	537	122	1047	120	1.98222	1940	2	220.372	111.175
Tb927.8.7010	chaperone protein DNAj, putative	Tb927_08_v4:2017036-2017877	693	149	825	171	1.03732	1593	3	114.169	110.061
Tb11.01.4520	prefoldin subunit 2, putative	Tb927_11_01_v4:3329422-3329988	438	64	1260	190	0.969	2907	4	106.192	109.589
Tb927.2.5850	small nuclear ribonucleoprotein SmD2 (Sm-D2)	Tb927_02_v4:1058659-1059157	336	74	1153	319	0.79603	1976	5	87.0381	109.34
Tb927.10.5380	intraflagellar transport protein IFT122, putative	Tb927_10_v5:1350736-1354502	3729	38	1869	42	0.45347	4823	1	49.1483	108.383
Tb927.10.7270	hypothetical protein, conserved	Tb927_10_v5:1831241-1832939	1578	121	901	115	0.60077	845	1	64.794	107.852
Tb927.8.3690	isocitrate dehydrogenase [NADP], mitochondrial precursor, putative (IDH)	Tb927_08_v4:1104910-1106521	1314	40	1078	28	1.17199	4146	1	126.21	107.689
Tb927.5.400	75 kDa invariant surface glycoprotein, putative (ISG75)	Tb927_05_v4:123487-125203	1569	52	886	127	0.23121	2252	3	24.8787	107.602
Tb09.211.3030	hypothetical protein, conserved	Tb927_09_v4:1810993-1812671	1362	222	798	143	0.90958	1200	2	97.7974	107.519
Tb927.6.2610	hypothetical protein, conserved	Tb927_06_v4:789923-790382	288	35	391	95	0.50018	885	2	53.776	107.513
Tb927.7.2650	hypothetical protein, conserved	Tb927_07_v4:680701-682525	1614	34	1894	41	0.97313	9866	2	103.917	106.786
Tb927.2.1120	retrotransposon hot spot protein (RHS, pseudogene), putative,retrotransposon hot spot protein 4 (RHS4), point mutation	Tb927_02_v4:190682-192860	2136	43	3337	84	0.79973	4223	1	85.0136	106.303
Tb09.160.0790	hypothetical protein, conserved	Tb927_09_v4:438362-440791	2079	93	1562	79	0.88447	2101	1	93.9841	106.26
Tb927.10.5010	Mitochondrial elongation factor G, putative	Tb927_10_v5:1240921-1243397	2241	236	1910	274	0.7341	2961	4	77.9558	106.192
Tb927.1.2750	hypothetical protein, conserved	Tb927_01_v4:633138-634027	507	156	1011	332	0.93698	2586	8	99.4615	106.151
Tb11.01.5190	hypothetical protein, conserved	Tb927_11_01_v4:3570740-3572019	1242	38	804	96	0.25624	888	1	27.1691	106.03
Tb09.160.0850	hypothetical protein, conserved	Tb927_09_v4:452356-454270	1062	71	520	40	0.86911	1378	1	92.1262	106.001
Tb927.1.1220	hypothetical protein, conserved	Tb927_01_v4:326506-327446	684	51	620	69	0.66997	950	1	70.8333	105.726
Tb927.5.1230	hypothetical protein, conserved	Tb927_05_v4:408268-410345	1452	144	1114	47	2.35062	2502	1	248.132	105.56
Tb927.6.1840	hypothetical protein, conserved	Tb927_06_v4:609792-611182	1035	108	1159	259	0.46695	944	2	49.2522	105.476
Tb927.10.8530	glucose transporter,glucose transporter 2A (THT2A)	Tb927_10_v5:2115838-2117475	1590	48	1898	54	1.06108	18469	5	111.511	105.092
Tb927.7.4210	hypothetical protein, conserved	Tb927_07_v4:1120725-1121331	351	256	808	388	1.51884	656	3	159.483	105.003
Tb09.211.0770	hypothetical protein, conserved	Tb927_09_v4:1399923-1401175	1089	58	921	103	0.47624	938	1	49.9578	104.9
Tb927.10.790	vesicle-associated membrane protein, putative,synaptobrevin, putative (VAMP)	Tb927_10_v5:203928-204729	720	82	571	30	2.16769	1996	1	227.322	104.868
Tb11.01.1890	hypothetical protein, conserved	Tb927_11_01_v4:2659761-2660862	975	72	1145	175	0.48316	1371	2	50.6215	104.772
Tb927.10.12840	mitochondrial carrier protein, putative,mitochondrial 2-oxoglutarate/malate carrier protein, putative	Tb927_10_v5:3120179-3121152	915	59	6116	99	3.98349	32313	5	416.714	104.61
Tb09.211.2620	hypothetical protein, conserved	Tb927_09_v4:1736856-1737555	588	112	1044	120	1.65714	1820	2	173.333	104.598
Tb927.3.5570	syntaxin, putative	Tb927_03_v4:1560358-1561281	783	98	473	134	0.44179	1107	3	46.1839	104.538
Tb11.55.0002	protein phosphatase 2C, putative	Tb927_11_01_v4:515597-516737	1005	99	377	75	0.49516	521	1	51.3224	103.648
Tb927.3.1230	hypothetical protein	Tb927_03_v4:306319-309209	2847	44	1185	124	0.14769	985	1	15.223	103.074
Tb927.10.4510	hypothetical protein, conserved	Tb927_10_v5:1158012-1159176	1077	88	810	122	0.54249	1361	2	55.6026	102.495
Tb927.6.4240	hypothetical protein, conserved	Tb927_06_v4:1213126-1213854	564	127	546	205	0.59974	813	3	61.023	101.749
Tb927.1.570	Histone-lysine N-methyltransferase, H3 lysine-76 specific (DOT1B)	Tb927_01_v4:210557-211427	828	35	716	40	0.75664	1821	1	76.9746	101.732
Tb927.7.4080	DNA excision repair protein, putative,SNF2 family helicase-like protein, putative	Tb927_07_v4:1077347-1080840	3381	91	1664	120	0.37322	1407	1	37.8696	101.467
Tb11.42.0002	cation transporter protein, putative	Tb927_11_01_v4:537978-540434	969	98	671	230	0.29505	886	3	29.8686	101.232
Tb927.10.14890	C-terminal motor kinesin, putative (TBKIFC1)	Tb927_10_v5:3633146-3635643	2463	35	1939	24	1.14807	16283	2	115.693	100.772
Tb11.03.0815	unspecified product	Tb927_11_01_v4:73186-73635	273	144	727	131	2.92727	1114	2	293.802	100.367
Tb11.02.1135	dynein light chain, putative,dynein Tctex1 family, putative	Tb927_11_01_v4:1060240-1060780	351	54	414	38	1.67611	1090	1	167.692	100.049
Tb927.7.7120	kinesin, putative	Tb927_07_v4:2038241-2040749	2433	76	406	70	0.18118	580	1	18.1176	99.9975
Tb927.6.2410	hypothetical protein, conserved	Tb927_06_v4:741630-743030	615	55	288	94	0.274	306	1	27.3658	99.8754
Tb11.01.7005	hypothetical protein, conserved	Tb927_11_01_v4:4012102-4012875	396	48	602	136	0.53654	441	1	53.4545	99.6283
Tb11.01.5320	small GTPase, putative,ras-related rab-4 (RAB4)	Tb927_11_01_v4:3609403-3610628	597	49	661	61	0.88939	1075	1	88.2328	99.206
Tb927.8.3870	hypothetical protein, conserved	Tb927_08_v4:1151969-1157056	3618	136	3315	323	0.38579	6108	6	38.2664	99.1898
Tb927.10.10890	heat shock protein, putative	Tb927_10_v5:2655040-2657184	2115	30	3047	51	0.84745	17716	3	83.7636	98.8419
Tb11.01.5480	hypothetical protein, conserved	Tb927_11_01_v4:3632867-3633807	798	83	947	236	0.41736	788	2	40.98	98.1885
Tb927.6.2480	chaperone protein DNAj, putative	Tb927_06_v4:757403-758687	1161	124	1227	243	0.5393	1483	3	52.797	97.8992
Tb927.8.1030	chaperone protein DNAj, putative	Tb927_08_v4:326722-327866	882	147	373	77	0.80736	473	1	78.8333	97.6433
Tb927.6.4860	S-adenosylmethionine synthetase, putative (METK1)	Tb927_06_v4:1348704-1350132	1194	133	1329	136	1.08851	3768	4	104.93	96.3975
Tb11.01.6670	small GTPase (X3)	Tb927_11_01_v4:3939393-3940094	600	54	165	24	0.61875	1324	2	59.58	96.2909
Tb927.10.10970	heat shock protein, putative	Tb927_10_v5:2677224-2679368	2115	30	2995	69	0.61569	16713	4	59.266	96.2594
Tb11.02.0430	phosphoglycerate mutase, putative (iPGAM)	Tb927_11_01_v4:831972-833371	1152	132	556	97	0.65679	1654	3	63.1736	96.1854
Tb11.01.1215	cyclophilin type peptidyl-prolyl cis-trans isomerase, putative (PPIase)	Tb927_11_01_v4:2533293-2533998	573	87	1131	145	1.18429	1500	2	113.874	96.1541
Tb927.10.3110	DNA primase large subunit, putative	Tb927_10_v5:813169-815045	1734	143	333	66	0.41609	970	2	39.9971	96.1261
Tb09.160.2540	alpha/beta-hydrolase-like protein (1L12.150)	Tb927_09_v4:717852-718599	615	64	421	111	0.3947	1457	4	37.9057	96.0367
Tb11.12.0017	hypothetical protein	Tb927_11_01_v4:2370112-2371791	1050	80	584	75	0.59327	1494	2	56.9143	95.9332
Tb927.10.12990	hypothetical protein, conserved,predicted ankyrin repeat family protein	Tb927_10_v5:3155379-3156367	891	98	1091	101	1.1881	1035	1	113.838	95.8155
Tb927.8.5180	U6 snRNA-associated sm-like protein Lsm2 (LSm2)	Tb927_08_v4:1546221-1546864	378	94	586	211	0.69064	1063	4	66.086	95.688
Tb927.3.4110	hypothetical protein, conserved	Tb927_03_v4:1157457-1160560	1788	45	2424	133	0.4587	6954	4	43.7542	95.3874
Tb927.7.5130	hypothetical protein, conserved	Tb927_07_v4:1352648-1353496	717	35	671	42	0.77987	1521	1	74.2469	95.2041
Tb927.7.1360	hypothetical protein, conserved	Tb927_07_v4:345867-347117	1101	77	1214	328	0.25885	1756	5	24.5617	94.8877
Tb927.4.2470	hypothetical protein, conserved	Tb927_04_v4:646285-650491	4035	138	2303	163	0.48322	1338	1	45.7606	94.6993
Tb927.10.5660	heat shock protein, putative	Tb927_10_v5:1411256-1412402	1008	139	455	143	0.43876	1204	4	41.5069	94.6006
Tb927.7.6900	double-strand-break repair protein rad21 homolog, putative	Tb927_07_v4:1964864-1966807	1755	67	1668	27	2.35847	5841	1	222.99	94.5485
Tb927.10.8040	adaptin complex 1 subunit, putative,beta-adaptin, fragment (BAD1)	Tb927_10_v5:2002141-2004319	2088	91	1820	179	0.44313	5741	6	41.7011	94.1057
Tb927.10.6680	hypothetical protein, conserved,member of the NOL1/NOP2/sun family of proteins	Tb927_10_v5:1686332-1688615	2223	61	1377	53	0.71293	2441	1	66.982	93.9531
Tb09.160.0680	sec1 family transport protein, putative (SLY1)	Tb927_09_v4:413629-415833	1884	298	671	98	1.08301	1914	3	100.915	93.1802
Tb11.03.0290	protein kinase, putative	Tb927_11_01_v4:216944-218946	741	101	906	168	0.73506	1505	3	68.3783	93.0241
Tb927.1.3050	hypothetical protein, conserved	Tb927_01_v4:672923-674919	1680	192	1289	124	1.18802	965	1	110.286	92.8315
Tb09.211.0220	rhomboid-like protein,serine peptidase, Clan S- , family S54, putative	Tb927_09_v4:1303276-1304442	990	69	1434	105	0.95186	3802	3	88.3293	92.7965
Tb927.4.1130	hypothetical protein, conserved	Tb927_04_v4:298788-299326	498	41	607	100	0.49974	563	1	46.3514	92.7511
Tb09.211.3620	nucleic acid binding protein, putative,predicted zinc finger protein	Tb927_09_v4:1939564-1941095	1092	156	558	76	1.04887	675	1	96.4286	91.9357
Tb927.8.3470	hypothetical protein, conserved	Tb927_08_v4:1032399-1033252	705	79	696	75	1.03989	2554	3	95.3976	91.7382
Tb927.8.2840	hypothetical protein, conserved	Tb927_08_v4:850222-851812	1413	112	970	87	0.88375	1021	1	80.9285	91.574
Tb927.8.1330	60S ribosomal protein L7a, putative	Tb927_08_v4:427599-429091	831	643	18234	2252	6.26504	35553	48	573.119	91.4789
Tb927.10.1000	hypothetical protein	Tb927_10_v5:273248-273996	483	266	135	91	0.81701	678	5	74.6783	91.4043
Tb11.01.5350	profilin	Tb927_11_01_v4:3613452-3614077	453	109	2922	222	3.16705	9566	8	287.719	90.8477
Tb927.4.3060	hypothetical protein, conserved	Tb927_04_v4:809736-810552	447	30	1223	153	0.53647	7955	11	48.5357	90.4723
Tb927.10.8610	hypothetical protein, conserved	Tb927_10_v5:2134652-2137367	2658	58	1733	164	0.23058	954	1	20.8172	90.2817
Tb927.4.3460	ubiquitin-conjugating enzyme e2, putative,ubiquitin carrier protein, putative,ubiquitin-protein ligase, putative	Tb927_04_v4:898819-899526	504	55	772	219	0.38469	1591	5	34.7242	90.2654
Tb927.3.2640	hypothetical protein, conserved	Tb927_03_v4:672918-674149	1134	98	599	83	0.62368	649	1	56.0864	89.9282
Tb927.10.11220	procyclic form surface glycoprotein (PSSA-2)	Tb927_10_v5:2744991-2746320	1278	52	1915	122	0.63868	11270	8	57.32	89.7476
Tb11.01.0360	RAD51 protein (RAD51)	Tb927_11_01_v4:2244315-2246621	1122	63	808	29	1.56445	2499	1	140.318	89.6917
Tb927.10.5320	RNA editing endoribonuclease (KREN3)	Tb927_10_v5:1330386-1332325	1791	149	614	131	0.38993	418	1	34.775	89.1826
Tb927.3.3100	peptidyl-prolyl cis-trans isomerase NIMA-interacting 4, putative	Tb927_03_v4:795835-796513	369	136	347	61	2.09658	507	1	186.862	89.1269
Tb927.5.4030	U6 snRNA-associated Sm-like protein LSm7p (TbLSm7)	Tb927_05_v4:1243148-1243501	279	43	405	88	0.70931	812	2	62.5735	88.2174
Tb927.7.4040	hypothetical protein, conserved	Tb927_07_v4:1069635-1072307	2559	106	1667	153	0.45131	959	1	39.7241	88.0196
Tb927.4.1760	hypothetical protein, conserved	Tb927_04_v4:445104-445680	474	49	389	55	0.73115	621	1	64.1962	87.8017
Tb927.4.2850	hypothetical protein, conserved	Tb927_04_v4:751681-754644	2046	65	1059	103	0.32664	1802	2	28.6241	87.6321
Tb927.2.4060	dynein intermediate chain IC 138, putative (28H13.380)	Tb927_02_v4:715367-718212	2595	52	1725	46	0.75145	3250	1	65.1252	86.6661
Tb927.7.5870	hypothetical protein, conserved	Tb927_07_v4:1580107-1580944	627	117	1047	196	0.9968	461	1	86.0239	86.3001
Tb927.8.6510	ubiquitin-conjugating enzyme e2, putative,ubiquitin-protein ligase, putative,ubiquitin carrier protein, putative	Tb927_08_v4:1883386-1884120	597	34	342	56	0.34781	527	1	30.0134	86.2925
Tb11.01.3740	coatomer gamma subunit, putative,cytosolic coat protein, putative (TbCoatomerGamma)	Tb927_11_01_v4:3120728-3123507	2637	143	1514	180	0.45612	5064	7	39.2303	86.0087
Tb927.6.2490	hypothetical protein, conserved	Tb927_06_v4:758849-759920	876	196	916	118	1.73686	3985	6	148.603	85.5587
Tb927.7.6860	expression site-associated gene (ESAG) protein, putative,expression site-associated gene 5 (ESAG5) protein, putative	Tb927_07_v4:1928354-1931271	1443	41	1383	70	0.56136	6716	4	47.7055	84.9819
Tb927.10.2940	hypothetical protein, conserved	Tb927_10_v5:765576-766783	1065	143	764	123	0.83402	1055	2	70.8286	84.9244
Tb927.10.5950	protein kinase, putative,(OTHER) NEK family, HsNEK1-like	Tb927_10_v5:1491480-1493042	1485	78	1263	53	1.25169	4042	2	106.154	84.8082
Tb11.02.2810	hypothetical protein, conserved	Tb927_11_01_v4:1445771-1447521	1587	164	701	148	0.48947	803	2	41.4909	84.7669
Tb11.47.0012	glutaredoxin, putative	Tb927_11_01_v4:389911-390473	288	76	1326	109	3.21024	4123	4	272.003	84.73
Tb927.6.1870	eukaryotic translation initiation factor 4e, putative	Tb927_06_v4:621678-623578	1284	77	942	60	0.94151	3971	3	79.3788	84.3101
Tb927.10.8800	hypothetical protein, conserved	Tb927_10_v5:2173804-2175642	1761	78	586	51	0.50894	964	1	42.6985	83.8969
											219.375
Tb09.211.3490	hypothetical protein, conserved	Tb927_09_v4:1900229-1904365	3840	186	574	60	0.46339	802	1	38.8469	83.8319
Tb927.7.4540	hypothetical protein, conserved	Tb927_07_v4:1207929-1208903	936	39	966	132	0.30492	613	1	25.5417	83.7652
Tb11.55.0001	histone H1, putative	Tb927_11_01_v4:516962-517254	231	33	828	166	0.71256	2082	5	59.4857	83.4817
Tb927.6.2680	hypothetical protein, conserved	Tb927_06_v4:805537-806211	495	180	789	147	1.95176	448	1	162.909	83.4678
Tb927.8.5980	TFIIH basal transcription factor complex helicase subunit, putative,DNA excision repair protein, Transcription factor II H complex, XPD subunit, putative	Tb927_08_v4:1750990-1753573	2460	124	863	96	0.45313	749	1	37.7545	83.3193
Tb09.211.0680	CAAX prenyl protease 1, putative,metallo- peptidase, Clan M- Family M48	Tb927_09_v4:1386934-1388435	1284	121	2894	309	0.88259	8571	11	73.4276	83.1956
Tb927.10.6260	ATP-dependent DEAD/H RNA helicase, putative	Tb927_10_v5:1587728-1589729	1815	187	1152	155	0.76575	2473	4	63.6985	83.1844
Tb927.8.570	proteasome regulatory non-ATP-ase subunit 10	Tb927_08_v4:163174-164349	996	35	920	27	1.19738	2831	1	99.4829	83.0838
Tb11.02.5780	hypothetical protein, conserved	Tb927_11_01_v4:2178497-2179906	1245	165	432	132	0.43373	542	2	35.9157	82.8065
Tb927.2.2230	hypothetical protein, conserved (25N14.150)	Tb927_02_v4:425827-427131	1167	76	1214	28	2.8236	3574	1	232.754	82.4317
Tb09.211.4380	hypothetical protein, conserved	Tb927_09_v4:2098236-2099611	1074	174	624	44	2.29761	1168	1	189.229	82.3591
Tb927.10.13550	hypothetical protein, conserved,hypothetical protein	Tb927_10_v5:3307588-3310885	3141	157	839	94	0.44613	1468	2	36.6883	82.2368
Tb09.160.4600	ABC transporter, putative	Tb927_09_v4:984485-986639	1941	62	1155	38	0.97088	4992	2	79.728	82.1193
Tb09.211.1350	peptidyl-prolyl cis-trans isomerase (cyclophilin- 40), putative,cyclophilin-40, putative	Tb927_09_v4:1504504-1505758	1065	123	1615	214	0.87159	4334	7	71.5066	82.0416
Tb09.211.2600	hypothetical protein, conserved	Tb927_09_v4:1733667-1735541	933	59	1173	126	0.58871	763	1	48.2497	81.9584
Tb927.5.950	thioredoxin-like protein	Tb927_05_v4:320818-321673	669	56	1286	107	1.00605	2945	3	82.1724	81.6783
Tb11.01.0480	hypothetical protein, conserved	Tb927_11_01_v4:2204177-2205970	1722	43	1308	53	0.61626	4009	2	50.0543	81.2227
Tb927.4.1110	hypothetical protein, conserved	Tb927_04_v4:294138-295692	1380	87	658	61	0.68004	871	1	54.9109	80.7465
Tb927.8.4650	hypothetical protein, conserved	Tb927_08_v4:1368022-1368649	507	74	721	247	0.42605	700	3	34.0565	79.9356
Tb11.57.0004	DNA-directed RNA polymerase II, putative,RNA polymerase subunit, putative (RPB11)	Tb927_11_01_v4:601255-601762	399	52	558	48	1.51504	928	1	120.942	79.8278
Tb927.3.1810	hypothetical protein, conserved	Tb927_03_v4:470762-471813	981	54	743	30	1.3633	1976	1	108.771	79.7848
Tb927.7.1070	KREX1 (KREX1)	Tb927_07_v4:272227-275019	2685	98	1840	270	0.24873	1083	2	19.7643	79.4607
Tb927.4.3190	ubiquitin-conjugating enzyme e2, putative,ubiquitin carrier protein, putative,ubiquitin-protein ligase, putative	Tb927_04_v4:840569-841309	663	63	1076	62	1.6491	1370	1	130.181	78.9406
Tb927.10.11530	hypothetical protein, conserved	Tb927_10_v5:2811743-2812087	306	39	813	245	0.42293	1566	6	33.2647	78.653
Tb927.10.8850	hypothetical protein, conserved	Tb927_10_v5:2190397-2192239	1758	85	1050	106	0.47894	1554	2	37.5683	78.4404
Tb927.3.5440	SNF2 DNA repair protein, putative	Tb927_03_v4:1521236-1526100	4494	209	1710	188	0.42301	1423	2	33.0893	78.2235
Tb927.8.3970	oxidoreductase, putative	Tb927_08_v4:1185650-1187228	1302	83	1366	144	0.60472	1483	2	47.2692	78.1671
Tb11.02.2390	pyruvate dehydrogenase (lipoamide) kinase, putative	Tb927_11_01_v4:1353970-1355496	1338	173	1226	67	2.36595	1422	1	183.861	77.7113
Tb11.02.5000	NGG1 interacting factor 3-like	Tb927_11_01_v4:1977723-1978773	846	67	1431	173	0.65509	2569	4	50.8638	77.6439
Tb11.01.7690	proteasome regulatory non-ATP-ase subunit 7 (RPN7)	Tb927_11_01_v4:4186230-4187655	1200	37	1287	25	1.5873	3990	1	123.025	77.5058
Tb927.4.930	50S ribosomal protein L14, putative	Tb927_04_v4:260339-261041	654	49	869	139	0.46841	1451	3	36.238	77.3639
Tb927.5.1820	60S acidic ribosomal protein, putative	Tb927_05_v4:563919-564443	324	154	17632	5890	1.42286	29809	129	109.833	77.1918
Tb11.39.0008	histone H1, putative	Tb927_11_01_v4:517619-518132	243	33	381	170	0.30436	1035	6	23.4259	76.9678
Tb09.160.0430	hypothetical protein, conserved	Tb927_09_v4:342612-345279	2454	40	3678	63	0.9516	8975	2	73.1459	76.8662
Tb927.5.300	thymine-7-hydroxylase, putative (TLP5)	Tb927_05_v4:72543-73551	963	46	1359	74	0.87724	1411	1	67.3998	76.8316
Tb11.02.3060	hypothetical protein, conserved	Tb927_11_01_v4:1509067-1509985	849	42	608	70	0.42968	666	1	32.947	76.678
Tb11.01.3560	vacuolar ATP synthase subunit b, putative,v- ATPase B subunit,vacuolar proton pump B subunit	Tb927_11_01_v4:3071961-3073547	1488	67	2436	37	2.96447	10045	2	226.148	76.286
Tb927.3.1560	hypothetical protein, conserved	Tb927_03_v4:407752-409440	1143	79	519	37	0.9695	1070	1	73.9545	76.2811
Tb927.8.3260	hypothetical protein, conserved	Tb927_08_v4:982183-983183	588	201	460	132	1.19125	530	2	90.5867	76.0434
Tb09.211.0400	hypothetical protein, conserved	Tb927_09_v4:1327636-1329856	2097	90	1276	185	0.29602	523	1	22.4463	75.8271
Tb927.4.2230	dolichyl-P-Man:GDP-Man1GlcNAc2-PP-dolichyl alpha-1,3-mannosyltransferase, putative	Tb927_04_v4:579334-581017	1530	134	927	244	0.33274	1147	4	25.114	75.4765
Tb927.6.1980	hypothetical protein, conserved	Tb927_06_v4:647398-649786	1752	169	629	76	0.79834	1245	2	60.0471	75.2149
Tb927.3.5110	hypothetical protein, conserved	Tb927_03_v4:1433760-1435379	1458	87	693	51	0.81082	1022	1	60.9835	75.2122
Tb927.5.600	hypothetical protein, conserved	Tb927_05_v4:184472-185751	384	36	536	281	0.17883	1146	8	13.4297	75.0975
Tb927.8.4250	hypothetical protein, conserved	Tb927_08_v4:1263176-1264876	1233	147	1023	203	0.60081	749	2	44.6484	74.3137
Tb927.10.1120	hypothetical protein, conserved	Tb927_10_v5:301368-303280	1842	71	507	29	0.67387	1299	1	50.07	74.3022
Tb927.4.5180	tousled-like kinase (TLK1)	Tb927_04_v4:1414252-1416364	1944	119	504	71	0.43453	1054	2	32.2598	74.2406
Tb927.3.3170	hypothetical protein, conserved	Tb927_03_v4:815844-817994	1965	53	881	75	0.31683	1744	2	23.5196	74.2341
Tb927.10.3140	hypothetical protein, conserved,leucine-rich repeat protein (LRRP), putative	Tb927_10_v5:819673-821639	1893	74	736	60	0.47952	909	1	35.5341	74.1034
Tb09.211.3300	Peroxin 19	Tb927_09_v4:1859399-1860336	858	49	1167	85	0.78408	2029	2	57.9376	73.8925
Tb927.3.2320	COP9 signalosome complex subunit 2, putative	Tb927_03_v4:594839-596332	1323	101	979	78	0.95819	925	1	70.616	73.6973
Tb927.6.3680	hypothetical protein, conserved	Tb927_06_v4:1100646-1101506	741	66	571	153	0.33241	1096	4	24.4049	73.418
Tb11.01.1780	short-chain dehydrogenase, putative	Tb927_11_01_v4:2642697-2643922	942	97	1425	70	2.09622	1488	1	153.223	73.0949
Tb927.10.12290	UDP-Gal or UDP-GlcNAc-dependent glycosyltransferase, putative	Tb927_10_v5:2985031-2986186	1116	40	1222	94	0.46595	2849	3	34.0382	73.0512
Tb927.10.13900	UDP-galactose transporter	Tb927_10_v5:3392375-3393746	1080	292	973	340	0.77374	414	2	55.9667	72.3327
Tb09.160.1020	hypothetical protein, conserved	Tb927_09_v4:496281-498871	2472	119	1779	68	1.25941	1888	1	90.8867	72.1661
Tb927.10.8510	glucose transporter, putative	Tb927_10_v5:2110712-2112349	1590	48	1875	42	1.34771	19300	6	97.1069	72.0533
Tb11.03.0300	hypothetical protein, conserved	Tb927_11_01_v4:212547-216579	2406	56	1209	23	1.22346	3787	1	88.143	72.044
Tb11.02.1750	hypothetical protein, conserved	Tb927_11_01_v4:1218141-1218946	723	63	232	39	0.51835	426	1	37.1203	71.6125
Tb11.02.5460	hypothetical protein, conserved	Tb927_11_01_v4:2095879-2097297	744	82	740	60	1.35932	1756	2	96.7688	71.1891
Tb927.3.5020	hypothetical protein, conserved	Tb927_03_v4:1407902-1412416	4242	51	2264	38	0.7163	4233	1	50.8918	71.0482
Tb11.01.7450	hypothetical protein, conserved	Tb927_11_01_v4:4122269-4124898	2382	200	692	51	1.13926	1921	2	80.6465	70.7885
Tb927.1.1030	hypothetical protein, conserved,leucine-rich repeat protein (LRRP), putative	Tb927_01_v4:296302-298409	1374	68	758	113	0.33198	1412	3	23.2935	70.1655
Tb11.02.0630	ABC transporter, putative,adrenoleukodystrophy protein homolog (ABCD1)	Tb927_11_01_v4:871106-873344	1926	75	994	94	0.41178	2224	3	28.8681	70.1057
Tb927.8.5550	hypothetical protein, conserved	Tb927_08_v4:1637072-1637645	480	40	67	18	0.31019	260	1	21.6667	69.8497
Tb11.02.4290	hypothetical protein, conserved	Tb927_11_01_v4:1789047-1793549	3780	59	2568	37	1.08331	4836	1	75.4825	69.6777
Tb09.160.4380	succinate dehydrogenase, putative (28G16.480)	Tb927_09_v4:949498-950306	567	50	378	22	1.51515	2393	2	105.511	69.6376
Tb927.7.1580	hypothetical protein, conserved	Tb927_07_v4:395718-398699	2676	79	1915	78	0.72479	1704	1	50.3049	69.4062
Tb927.7.7070	hypothetical protein, conserved	Tb927_07_v4:2020443-2021945	1332	55	808	20	1.66817	2802	1	115.698	69.3564
Tb927.7.6480	hypothetical protein, conserved	Tb927_07_v4:1758295-1761616	2283	184	1282	132	0.78276	673	1	54.2409	69.2944
Tb927.8.2010	hypothetical protein, conserved	Tb927_08_v4:636394-637062	561	81	428	56	1.10351	525	1	75.8021	68.6919
Tb09.211.4610	vesicle-associated membrane protein, putative	Tb927_09_v4:2146302-2147489	618	53	525	54	0.83378	1998	3	57.1165	68.5031
Tb11.01.6990	hypothetical protein, conserved	Tb927_11_01_v4:4008312-4010452	1878	263	810	330	0.34374	336	2	23.5272	68.4446
Tb11.02.0990	hypothetical protein, conserved	Tb927_11_01_v4:1014826-1018193	3054	156	1681	185	0.46414	3715	6	31.6274	68.1419
Tb927.7.5550	hypothetical protein, conserved	Tb927_07_v4:1495014-1496467	1095	45	1086	125	0.35704	589	1	24.2055	67.7949
Tb927.10.11060	hypothetical protein, conserved	Tb927_10_v5:2697948-2698233	222	64	268	324	0.23846	112	2	16.1441	67.7017
Tb09.211.1890	hypothetical protein, conserved	Tb927_09_v4:1598733-1599254	405	99	125	90	0.33951	376	4	22.9778	67.6792
Tb09.211.2920	membrane transporter protein, putative	Tb927_09_v4:1787917-1789719	1449	265	522	67	1.42486	526	1	96.1974	67.5136
Tb927.10.5940	protein kinase, putative,(OTHER) NEK family, HsNEK1-like	Tb927_10_v5:1489316-1490872	1485	72	1283	40	1.55515	4275	2	103.636	66.6407
Tb11.01.2695	delta tubulin,tubulin delta chain (TUBD1)	Tb927_11_01_v4:2857324-2859114	1470	42	1057	85	0.35529	828	1	23.6571	66.5854
Tb927.5.1930	hypothetical protein, conserved	Tb927_05_v4:598164-599042	648	42	1671	39	2.77707	5691	2	184.431	66.4119
Tb927.7.5590	hypothetical protein, conserved	Tb927_07_v4:1504668-1509681	4938	47	2096	98	0.20357	1420	1	13.5156	66.3928
Tb927.3.5270	DNA-directed RNA polymerases II subunit, putative (RPB4)	Tb927_03_v4:1481538-1482373	489	94	539	305	0.33971	585	5	22.4908	66.2059
Tb927.7.6690	hypothetical protein	Tb927_07_v4:1847721-1850188	1209	67	727	32	1.25902	1503	1	83.2928	66.1569
Tb927.10.7890	hypothetical protein, conserved	Tb927_10_v5:1972936-1975189	2190	64	632	15	1.23129	2745	1	80.2192	65.1505
Tb927.1.650	hypothetical protein, conserved	Tb927_01_v4:225819-226665	600	202	402	258	0.52457	710	7	34.1476	65.0964
Tb11.01.8570	dynein light intermediate chain D1bLIC, putative	Tb927_11_01_v4:4415076-4417145	1257	76	1100	51	1.30407	2791	2	84.3739	64.7005
Tb09.160.0420	hypothetical protein, unlikely	Tb927_09_v4:341258-341711	375	79	365	37	2.0782	635	1	133.773	64.3698
Tb11.02.1900	hypothetical protein, conserved	Tb927_11_01_v4:1237735-1239773	1701	73	528	26	0.87152	1307	1	56.0911	64.3601
Tb927.6.3040	small GTP-binding protein Rab28, putative,Ras- related protein Rab-26 (Rab26), putative	Tb927_06_v4:903162-904318	723	79	426	26	1.7903	1052	1	114.949	64.2065
Tb927.10.3470	hypothetical protein, conserved	Tb927_10_v5:891235-893709	2427	48	1039	64	0.32108	2067	2	20.44	63.6603
Tb927.2.3030	ATP-dependent Clp protease subunit, heat shock protein 78 (HSP78), putative,serine peptidase, putative (10C8.315)	Tb927_02_v4:575019-577538	2439	81	1434	14	3.40169	6499	1	215.834	63.449
Tb927.3.1120	GTP-binding nuclear protein rtb2, putative (rtb2)	Tb927_03_v4:273335-274305	654	62	4513	212	2.0181	20215	15	127.76	63.3073
Tb927.6.930	metacaspase MCA3,cysteine peptidase, Clan CD, family C13, putative (TbMCA4)	Tb927_06_v4:397244-398483	1074	77	208	22	0.67784	598	1	42.8734	63.25
Tb927.10.11350	hypothetical protein, conserved	Tb927_10_v5:2771516-2771999	402	82	430	197	0.44524	963	7	28.0618	63.0263
Tb927.6.570	hypothetical protein, conserved	Tb927_06_v4:239340-239850	315	99	297	140	0.66673	934	7	41.9347	62.8961
Tb927.10.8200	hypothetical protein, conserved	Tb927_10_v5:2038436-2039286	810	41	1053	76	0.70132	1740	2	44.037	62.7916
Tb11.55.0005	hypothetical protein, conserved	Tb927_11_01_v4:509319-510669	1245	106	901	87	0.88174	1930	3	54.7738	62.1201
Tb927.7.2550	proteasome regulatory ATPase subunit 5 (RPT5)	Tb927_07_v4:653246-655148	1338	105	1521	109	1.09505	5165	6	67.5542	61.6905
Tb927.3.3290	protein kinase, putative	Tb927_03_v4:845091-847097	1419	439	536	445	0.37264	1040	14	22.982	61.6734
Tb927.6.940	metacaspase MCA2 (MCA2)	Tb927_06_v4:400097-401334	1044	77	240	17	1.04124	870	1	64.1667	61.6252
Tb927.8.7820	hypothetical protein, conserved	Tb927_08_v4:2274966-2276930	1515	450	268	55	1.44734	1501	5	89.1683	61.6084
Tb11.01.7300	poly(A) polymerase, putative	Tb927_11_01_v4:4090140-4091340	1002	90	768	54	1.27745	874	1	78.503	61.4529
Tb927.3.4810	hypothetical protein, conserved	Tb927_03_v4:1354807-1356515	852	143	448	127	0.59207	644	3	36.0297	60.8538
Tb927.3.5520	26S proteasome regulatory non-ATPase subunit (RPN1)	Tb927_03_v4:1542625-1545728	2736	80	3196	76	1.22961	7654	3	74.6004	60.67
Tb927.3.960	protein transport protein Sec61 gamma subunit, putative	Tb927_03_v4:237656-238095	210	57	560	87	1.74713	2724	7	105.624	60.456
Tb927.6.3720	hypothetical protein, conserved	Tb927_06_v4:1108788-1111291	2013	81	794	47	0.67977	1020	1	41.0432	60.3781
Tb11.01.2840	hypothetical protein, conserved	Tb927_11_01_v4:2895672-2896871	1005	125	399	37	1.34127	651	1	80.9702	60.3683
Tb927.7.1380	hypothetical protein, conserved	Tb927_07_v4:352510-353134	456	87	695	89	1.48987	1403	3	89.2259	59.8884
Tb927.10.5370	40S ribosomal protein S10, putative	Tb927_10_v5:1349780-1350367	519	69	16246	412	5.24241	23580	10	313.491	59.7991
Tb09.160.5230	hypothetical protein, conserved	Tb927_09_v4:1109449-1110263	618	53	728	79	0.7903	551	1	47.254	59.7925
Tb09.211.4720	chaperone protein DNAj, putative	Tb927_09_v4:2163940-2165237	969	110	991	165	0.6818	1075	3	40.6777	59.6622
Tb11.01.8240	hypothetical protein, conserved	Tb927_11_01_v4:4322153-4322877	297	81	506	119	1.15966	1521	6	69.1364	59.6178
Tb09.211.4690	hypothetical protein, conserved	Tb927_09_v4:2157506-2158753	636	117	773	197	0.72184	935	4	43.0012	59.5716
Tb09.211.1470	PACRGB,flagellar component	Tb927_09_v4:1521634-1522749	939	126	528	53	1.33679	2957	5	79.3572	59.364
Tb927.5.4500	ras-like small GTPase, putative (TbSAR1)	Tb927_05_v4:1326298-1327005	585	46	1157	70	1.29968	3917	4	77.0008	59.246
Tb927.7.5930	Protein Associated with Differentiation (TbPAD1)	Tb927_07_v4:1590092-1592077	1791	64	3526	41	3.07314	20276	4	181.137	58.9419
Tb927.10.11050	hypothetical protein, conserved	Tb927_10_v5:2696735-2697703	939	30	1173	56	0.66921	1234	1	39.4249	58.9126
Tb927.5.2060	cell division control protein, putative	Tb927_05_v4:650610-652873	2184	41	1667	44	0.71124	2220	1	41.6758	58.596
Tb11.01.8380	hypothetical protein, conserved	Tb927_11_01_v4:4362888-4365035	1905	97	546	47	0.59152	680	1	34.6247	58.5351
Tb927.4.2080	hypothetical protein, conserved	Tb927_04_v4:532560-535378	2721	57	1282	10	2.68556	7492	1	156.944	58.4399
Tb11.01.4650	hypothetical protein, conserved	Tb927_11_01_v4:3433993-3435727	1581	62	1598	41	1.52846	2264	1	88.7843	58.0874
Tb927.10.13810	hypothetical protein, conserved	Tb927_10_v5:3374339-3374725	342	45	567	76	0.98165	860	2	56.5789	57.6366
Tb927.8.5910	hypothetical protein	Tb927_08_v4:1736146-1737226	915	135	275	65	0.62421	243	1	35.8525	57.4365
Tb927.10.10850	argonaute-like protein (AGO1)	Tb927_10_v5:2635489-2638240	2712	40	2121	63	0.49656	7709	4	28.4255	57.2449
Tb927.10.15710	mitochondrial carrier protein, putative	Tb927_10_v5:3866694-3867784	972	119	828	109	0.93	1303	3	53.1746	57.1769
Tb927.5.1140	choline/ethanolamine kinase (C/EK1)	Tb927_05_v4:388030-390093	1977	87	1014	12	3.71851	4805	1	211.449	56.864
Tb11.03.0110	chaperone protein DNAj, putative	Tb927_11_01_v4:258779-259974	1116	37	891	35	0.84401	1443	1	47.8414	56.6835
Tb927.10.1570	ATPase subunit 9, putative	Tb927_10_v5:432542-432950	357	52	1194	74	2.35022	9122	10	132.869	56.5349
Tb927.7.940	protein kinase C substrate protein, heavy chain, putative,glucosidase II beta subunit, putative	Tb927_07_v4:237800-239305	1446	41	2397	40	1.69912	3382	1	95.8935	56.4372
Tb11.01.4610	hypothetical protein, conserved	Tb927_11_01_v4:3346277-3348296	783	286	1049	403	0.95077	293	2	53.5109	56.2816
Tb927.10.14110	hypothetical protein, conserved	Tb927_10_v5:3431385-3432024	360	266	411	205	1.48138	564	5	83.3467	56.2629
Tb09.160.3320	hypothetical protein, conserved (1L12.550)	Tb927_09_v4:816921-819177	1053	81	605	55	0.84615	1232	2	47.3846	56.0003
Tb927.7.4860	hypothetical protein, conserved	Tb927_07_v4:1277560-1278719	1020	137	233	21	1.49024	1240	2	83.2745	55.8799
Tb927.7.6380	ssm4 protein, putative (TbSsm4)	Tb927_07_v4:1731934-1732644	621	56	1028	159	0.58303	722	2	32.554	55.8358
Tb11.01.0400	protein kinase, putative	Tb927_11_01_v4:2220372-2224469	3762	31	1505	95	0.13054	880	1	7.25146	55.5497
Tb11.03.0710	hypothetical protein, conserved	Tb927_11_01_v4:96150-96902	612	67	449	141	0.34862	529	3	19.3045	55.374
Tb927.3.890	hypothetical protein, conserved	Tb927_03_v4:208766-209746	918	38	580	121	0.19842	264	1	10.9281	55.0756
Tb927.8.4690	hypothetical protein, conserved	Tb927_08_v4:1376541-1378018	375	32	341	15	1.93991	1251	1	106.752	55.0294
Tb927.6.5230	variant surface glycoprotein (VSG, pseudogene), putative,variant surface glycoprotein, degenerate	Tb927_06_v4:1447675-1449503	1494	335	4	264	0.0034	5	6	0.18686	54.9588
Tb11.02.1550	hypothetical protein, conserved	Tb927_11_01_v4:1164881-1166261	831	84	541	42	1.30205	698	1	70.556	54.1884
Tb11.22.0008	molybdopterin synthase sulphurylase protein, putative	Tb927_11_01_v4:647559-649247	1518	171	1399	140	1.12568	1081	2	60.8864	54.0885
Tb927.7.1870	hypothetical protein, conserved	Tb927_07_v4:449705-450955	1101	73	1221	112	0.72283	589	1	39.0527	54.0275
Tb927.3.4590	hypothetical protein, conserved	Tb927_03_v4:1287298-1289172	918	53	388	39	0.57438	537	1	31.0033	53.9769
Tb927.10.12700	pyruvate dehydrogenase E1 alpha subunit, putative	Tb927_10_v5:3083367-3084648	1137	145	2856	542	0.672	14467	51	36.1756	53.8327
Tb927.8.6260	hypothetical protein, conserved	Tb927_08_v4:1819506-1822627	2844	145	1402	148	0.48298	506	1	25.7982	53.4146
Tb927.8.3350	DNA polymerase theta (helicase domain only), putative	Tb927_08_v4:1002979-1007278	3174	267	937	237	0.33258	844	4	17.7495	53.3692
Tb927.10.14730	chaperone protein DNAj, putative	Tb927_10_v5:3594874-3596270	1332	65	1086	41	1.29257	2820	2	68.8063	53.2322
Tb927.10.7800	cop9 signalosome complex subunit, putative,predicted PCI domain protein	Tb927_10_v5:1955287-1956687	1341	60	968	64	0.67673	1605	2	35.906	53.0581
Tb09.211.1220	hypothetical protein, conserved	Tb927_09_v4:1481844-1483184	1068	109	2320	222	1.06657	4433	8	56.554	53.0241
Tb927.6.4630	kinetoplastid-specific phospho-protein phosphatase, putative	Tb927_06_v4:1292992-1294377	1335	51	1787	68	1.00393	2786	2	53.2157	53.0074
Tb927.10.8860	hypothetical protein, conserved	Tb927_10_v5:2192783-2194567	1641	144	390	23	1.48796	894	1	78.4497	52.723
Tb11.02.4230	hypothetical protein, conserved,leucine-rich repeat protein (LRRP), putative	Tb927_11_01_v4:1766645-1769502	2640	63	1100	34	0.77206	3408	2	40.6636	52.669
Tb927.5.2960	phosphoribosylpyrophosphate synthetase, putative (PRS)	Tb927_05_v4:932180-933572	1161	35	1990	73	0.8218	4306	3	43.2702	52.6529
Tb927.3.1270	hypothetical protein, conserved	Tb927_03_v4:313332-315019	1623	65	1191	55	0.86725	1137	1	45.536	52.5062
Tb927.1.3840	hypothetical protein, conserved	Tb927_01_v4:818596-820654	1971	88	671	68	0.44056	516	1	23.038	52.2927
Tb927.4.3740	flagellar attachment zone protein (FAZ1)	Tb927_04_v4:940004-947054	5079	40	2183	23	0.74749	4952	1	38.9998	52.1743
Tb927.10.11330	hypothetical protein, conserved	Tb927_10_v5:2764817-2765549	687	46	1952	114	1.14651	1782	2	59.6594	52.0356
Tb927.3.4000	clathrin coat assembly protein ap19, putative	Tb927_03_v4:1121011-1121667	480	78	782	38	3.34408	2119	2	172.169	51.4846
Tb927.10.2340	hypothetical protein, conserved	Tb927_10_v5:603573-603922	294	56	151	32	0.89881	718	3	45.5873	50.7196
Tb11.02.4220	60S ribosomal protein L24, putative	Tb927_11_01_v4:1765298-1765990	576	30	880	33	1.38889	2705	2	70.4427	50.7187
Tb927.8.6430	hypothetical protein, conserved	Tb927_08_v4:1862239-1862845	318	83	581	71	2.13584	1657	4	108.122	50.6226
Tb927.4.1310	hypothetical protein, conserved,ZFP family member, putative (ZC3H9)	Tb927_04_v4:343216-344703	1251	64	1278	125	0.52305	1034	2	26.4492	50.5673
Tb09.211.2860	hypothetical protein, conserved	Tb927_09_v4:1775181-1776427	951	296	944	238	1.23454	198	1	61.6278	49.9196
Tb927.2.4480	hypothetical protein, conserved (30M24.340)	Tb927_02_v4:794790-796861	591	68	270	8	3.88325	1678	1	193.069	49.7185
Tb927.7.1720	HIRA-interacting protein 5, putative (HIRIP5)	Tb927_07_v4:427227-428165	843	93	391	72	0.5991	1073	4	29.5934	49.3965
Tb927.10.15420	hypothetical protein, conserved	Tb927_10_v5:3788615-3789817	1173	30	1224	41	0.76352	1468	1	37.5448	49.1733
Tb927.7.1140	trypanothione/tryparedoxin dependent peroxidase 3,glutathione peroxidase-like protein 3 (TDPX3)	Tb927_07_v4:291943-292746	531	76	995	112	1.27152	2621	6	62.5223	49.1713
Tb11.02.3250	DNA polymerase theta, putative	Tb927_11_01_v4:1547537-1550261	2691	34	762	33	0.29175	1135	1	14.3404	49.153
Tb927.10.9790	hypothetical protein, conserved	Tb927_10_v5:2426054-2426709	546	110	464	105	0.89028	867	4	43.6676	49.0493
Tb11.02.4200	splicing factor Prp31	Tb927_11_01_v4:1757934-1758815	801	56	1078	80	0.94207	1970	3	45.9093	48.7323
Tb927.10.14380	hypothetical protein, conserved	Tb927_10_v5:3495156-3497812	2586	71	1395	82	0.46708	3301	4	22.6577	48.5092
Tb927.4.330	hypothetical protein, conserved	Tb927_04_v4:102883-104119	1140	57	1333	78	0.85449	1657	2	41.425	48.4792
Tb927.3.2610	GPI inositol deacylase 2 (GPIdeAc2)	Tb927_03_v4:659583-662313	2346	204	537	69	0.67675	377	1	32.7826	48.4412
Tb927.10.15130	synaptobrevin-type vesicle transport protein, putative,protein SLY2 (SEC22)	Tb927_10_v5:3692791-3693648	768	90	373	51	0.85708	1059	3	41.3672	48.2653
Tb927.5.3870	hypothetical protein, conserved	Tb927_05_v4:1204619-1206936	2196	53	1518	75	0.48849	973	1	23.4831	48.0729
Tb11.02.0070	aminopeptidase, putative,metallo-peptidase, Clan MF, Family M17	Tb927_11_01_v4:705500-707515	1698	48	1166	24	1.37338	9334	4	65.9647	48.0309
Tb927.7.2460	hypothetical protein, conserved	Tb927_07_v4:632796-634195	1296	62	1100	179	0.29399	882	3	14.0648	47.8411
Tb11.03.0750	hypothetical protein, conserved	Tb927_11_01_v4:88034-88682	555	94	612	44	2.35577	664	1	112.461	47.7386
Tb927.8.6660	paraflagellar rod component, putative (PFC1)	Tb927_08_v4:1928622-1930752	1824	83	1955	26	3.42158	14299	4	162.667	47.5414
Tb11.03.0860	hypothetical protein, conserved	Tb927_11_01_v4:64041-66100	1947	92	1087	63	0.81529	1640	2	38.7468	47.5252
Tb927.5.4530	fatty acid elongase, putative	Tb927_05_v4:1330801-1332336	759	79	984	100	1.02419	2331	5	48.5241	47.378
Tb927.8.6210	phosphatidylinositol 3-kinase, putative (PI3K)	Tb927_08_v4:1807451-1810489	2850	50	1155	80	0.25329	682	1	11.9649	47.238
Tb927.3.1770	hypothetical protein, conserved,leucine-rich repeat protein (LRRP), putative	Tb927_03_v4:458687-461513	2694	133	610	81	0.37179	707	2	17.4519	46.9403
Tb927.3.1550	hypothetical protein, conserved	Tb927_03_v4:403786-407043	3030	60	666	23	0.5734	1349	1	26.7129	46.5868
Tb927.7.7230	nitroreductase (NTR)	Tb927_07_v4:2083431-2084504	963	42	743	44	0.73648	785	1	34.2368	46.487
Tb11.02.1350	hypothetical protein, conserved	Tb927_11_01_v4:1111424-1113046	1356	33	502	29	0.42127	1586	2	19.2987	45.8107
Tb927.10.15120	40S ribosomal protein S13, putative	Tb927_10_v5:3691805-3692790	456	530	12894	1518	9.87249	30715	79	451.892	45.7728
Tb927.3.2930	RNA-binding protein RBP6, putative (RBP6)	Tb927_03_v4:756366-757297	720	212	133	38	1.03056	320	2	47.1111	45.7141
Tb927.10.7420	hypothetical protein, conserved,predicted bromodomain protein	Tb927_10_v5:1872619-1873337	675	44	438	19	1.50269	1053	1	68.64	45.6781
Tb927.8.5880	eukaryotic translation initiation factor 1A, putative	Tb927_08_v4:1732327-1733012	519	87	2310	185	2.09311	4562	8	95.591	45.6694
Tb09.160.1100	hypothetical protein, conserved	Tb927_09_v4:510685-511466	597	152	699	43	4.13883	2222	3	188.578	45.5632
Tb09.244.2800	trypanin-related protein, putative	Tb927_09_v4:2296259-2297738	1386	56	1038	39	1.07537	1209	1	48.8485	45.4248
Tb927.7.460	protein farnesyltransferase beta subunit (TbPFT)	Tb927_07_v4:82454-84389	1758	100	822	27	1.73177	1380	1	78.4983	45.3284
Tb927.7.6420	hypothetical protein, conserved	Tb927_07_v4:1742262-1743780	393	52	1604	171	1.24114	5949	14	56.2246	45.3008
Tb11.22.0010	hypothetical protein, conserved	Tb927_11_01_v4:643294-647013	3654	66	1431	48	0.53849	1350	1	24.3842	45.2826
Tb927.3.2970	hypothetical protein, conserved	Tb927_03_v4:764875-765584	591	119	515	47	2.20632	496	1	99.8714	45.266
Tb927.7.300	UDP-Gal or UDP-GlcNAc-dependent glycosyltransferase, putative	Tb927_07_v4:54407-55662	1104	57	783	36	1.12296	984	1	50.8043	45.2415
Tb927.3.3610	peroxisomal targeting signal type 2 receptor, putative,peroxin 7	Tb927_03_v4:1014647-1015973	1086	42	1917	96	0.77227	6313	7	34.8785	45.1635
Tb927.8.5730	protein kinase, putative	Tb927_08_v4:1695529-1697160	1422	92	998	174	0.37108	776	3	16.7351	45.0984
Tb11.01.3360	peroxisomal biogenesis factor 11 (PEX11) domain-containing protein	Tb927_11_01_v4:3027645-3028771	882	131	1033	216	0.71031	430	2	31.9331	44.9566
Tb927.7.330	hypothetical protein	Tb927_07_v4:60250-61019	582	125	1483	144	2.2119	925	2	99.3342	44.909
Tb927.10.7630	hypothetical protein, conserved,transportin2- like protein	Tb927_10_v5:1920249-1923152	2826	78	1014	65	0.43057	2094	3	19.2654	44.7439
Tb927.3.5030	KU70 protein (KU70)	Tb927_03_v4:1412930-1415348	2214	149	1477	276	0.36015	955	4	16.0676	44.6137
Tb927.10.6870	short-chain dehydrogenase, putative	Tb927_10_v5:1727815-1728990	1098	78	500	84	0.42285	1060	4	18.8251	44.5197
Tb927.4.2500	protein kinase, putative,eukaryotic translation initiation factor 2-alpha kinase precursor, putative	Tb927_04_v4:654774-659052	3027	149	629	18	1.72009	1550	1	76.2967	44.3562
Tb927.10.5290	HIRA-interacting protein 5, putative,predicted NifU-like protein	Tb927_10_v5:1323559-1324409	786	65	763	137	0.46057	740	3	20.3986	44.29
Tb11.47.0031	protein kinase, putative,cdc2-related kinase, putative (CRK6)	Tb927_11_01_v4:337760-339760	978	61	228	21	0.67718	479	1	29.8763	44.1187
Tb11.01.5630	hypothetical protein, conserved	Tb927_11_01_v4:3658495-3659094	498	90	728	179	0.73501	536	3	32.2892	43.9302
Tb927.3.1940	hypothetical protein, conserved	Tb927_03_v4:510570-512647	1317	71	630	17	1.99786	1627	1	87.7122	43.9031
Tb927.10.2480	hypothetical protein, conserved	Tb927_10_v5:643732-646748	2859	158	713	109	0.3615	1148	4	15.8608	43.8749
Tb927.7.6350	NADH-ubiquinone oxidoreductase, mitochondrial, putative	Tb927_07_v4:1725767-1726995	822	92	1164	146	0.89231	3145	9	39.1106	43.8307
Tb11.02.5750	hypothetical protein, conserved	Tb927_11_01_v4:2173357-2174169	480	117	532	242	0.53585	480	5	23.4	43.6689
Tb11.01.2550	hypothetical protein, conserved	Tb927_11_01_v4:2827840-2828939	840	125	944	60	2.34127	2048	3	101.587	43.3898
Tb927.3.2300	hypothetical protein, conserved	Tb927_03_v4:592641-593375	606	123	1036	28	7.5099	1603	1	325.361	43.3243
Tb927.4.2550	hypothetical protein, conserved	Tb927_04_v4:671134-672230	819	43	1063	72	0.77515	637	1	33.4444	43.1458
Tb927.5.1760	hypothetical protein, conserved	Tb927_05_v4:549246-551475	1986	37	1014	11	1.71739	3977	1	74.0931	43.1429
Tb927.5.2540	hypothetical protein, conserved	Tb927_05_v4:821021-822516	1233	70	346	21	0.93539	708	1	40.1947	42.971
Tb927.3.2950	hypothetical protein, conserved,leucine-rich repeat protein (LRRP), putative,ribonuclease inhibitor- like protein	Tb927_03_v4:760400-762893	2280	73	738	42	0.56259	1503	2	24.0612	42.7686
Tb11.01.6650	serine/threonine-protein kinase, putative	Tb927_11_01_v4:3934577-3936447	1722	149	269	8	2.90948	1431	1	123.821	42.5576
Tb927.10.9780	ATP-dependent DEAD/H RNA helicase, putative,ATP- dependent RNA helicase, putative	Tb927_10_v5:2423105-2425787	2637	46	966	77	0.21884	1598	3	9.29187	42.4597
Tb927.8.2500	ribosomal RNA methyltransferase, putative	Tb927_08_v4:741128-742021	768	126	862	234	0.60437	156	1	25.5938	42.3478
Tb927.8.2680	hypothetical protein, conserved	Tb927_08_v4:796181-798193	1962	51	737	69	0.27764	451	1	11.7232	42.2246
Tb11.01.1760	class-E vacuolar protein-sorting protein 24 (Vps24p), putative,SNF7-like protein, putative	Tb927_11_01_v4:2638894-2639746	660	50	474	32	1.12216	625	1	47.3485	42.194
Tb11.02.5600	gp63-1 surface protease homologue, pseudogene,gp63-1 surface protease homologue, fragment	Tb927_11_01_v4:2130416-2131473	948	110	88	11	0.92827	337	1	39.1034	42.125
Tb927.10.14350	hypothetical protein, conserved	Tb927_10_v5:3491875-3492230	294	62	558	46	2.55812	1020	2	107.551	42.043
Tb927.6.1420	hypothetical protein, conserved	Tb927_06_v4:508081-508915	747	88	623	86	0.8534	910	3	35.7341	41.8726
Tb927.5.2330	hypothetical protein, conserved	Tb927_05_v4:728071-743175	13254	76	3592	114	0.18068	1292	1	7.40848	41.0033
Tb927.3.4360	40S ribosomal protein S15A, putative	Tb927_03_v4:1223381-1223860	273	72	6650	430	4.07871	10700	17	165.999	40.6988
Tb927.10.9350	hypothetical protein, conserved	Tb927_10_v5:2313978-2316610	2568	65	668	28	0.60386	967	1	24.4763	40.533
Tb927.5.3720	hypothetical protein, conserved	Tb927_05_v4:1162813-1163620	639	135	373	93	0.84734	162	1	34.2253	40.3915
Tb927.4.1470	hypothetical protein, conserved	Tb927_04_v4:374974-375503	432	85	448	59	1.49404	607	2	59.7164	39.9698
Tb927.3.900	hypothetical protein, conserved	Tb927_03_v4:209858-211017	1071	49	526	34	0.7078	618	1	28.2745	39.947
Tb927.6.1820	dolichyl pyrophosphate phosphatase, putative	Tb927_06_v4:607105-607926	603	73	853	30	3.44218	1134	1	137.284	39.8827
Tb927.3.3910	hypothetical protein, conserved	Tb927_03_v4:1088042-1089248	1068	49	1289	119	0.49697	1289	3	19.7132	39.6667
Tb927.5.3550	hypothetical protein, conserved	Tb927_05_v4:1115422-1116955	1275	110	1446	84	1.48515	2040	3	58.6667	39.5022
Tb927.7.3330	hypothetical protein, conserved	Tb927_07_v4:858833-872316	13005	55	6042	59	0.43309	8060	2	17.0434	39.3531
Tb11.01.5980	hypothetical protein, conserved	Tb927_11_01_v4:3766476-3768552	1932	53	1013	64	0.43421	1245	2	17.0769	39.3286
Tb11.01.5940	exportin 1 (XPO1)	Tb927_11_01_v4:3755386-3758718	3102	52	996	63	0.26502	1239	2	10.3849	39.1854
Tb927.4.5110	hypothetical protein, conserved	Tb927_04_v4:1398781-1400164	1200	59	828	39	1.04385	2487	3	40.7592	39.047
Tb927.10.6290	ATP-dependent DEAD/H RNA helicase, putative	Tb927_10_v5:1591425-1593053	1539	90	1471	148	0.58124	1939	5	22.6784	39.0172
Tb11.02.0120	UDP-N-acetylglucosamine pyrophosphorylase, putative	Tb927_11_01_v4:722582-724560	1638	34	1024	37	0.57446	2153	2	22.3449	38.8973
Tb927.8.7230	hypothetical protein, conserved	Tb927_08_v4:2075038-2076962	825	83	712	57	1.25669	970	2	48.7939	38.8274
Tb927.10.5050	hypothetical protein, conserved	Tb927_10_v5:1249171-1249442	228	44	1146	207	1.0684	2545	12	40.9284	38.3081
Tb927.10.7510	chromatin binding protein, putative	Tb927_10_v5:1890557-1892083	1470	57	1036	36	1.11587	1102	1	42.7306	38.2935
Tb927.7.370	hypothetical protein, conserved	Tb927_07_v4:67514-68378	471	54	281	74	0.43536	145	1	16.6242	38.185
Tb927.4.5000	hypothetical protein, conserved	Tb927_04_v4:1367882-1370517	2580	56	1336	41	0.70728	1241	1	26.9364	38.0845
Tb927.10.8870	hypothetical protein, conserved	Tb927_10_v5:2195915-2196891	867	110	550	32	2.18065	1308	2	82.9758	38.0509
Tb927.8.2800	hypothetical protein, conserved	Tb927_08_v4:838351-839489	1098	30	976	22	1.21212	1687	1	46.0929	38.0267
Tb927.5.2310	hypothetical protein, conserved	Tb927_05_v4:721343-723688	2136	210	823	116	0.69753	804	3	26.3483	37.7737
Tb927.10.11660	hypothetical protein, conserved	Tb927_10_v5:2850176-2851541	1203	163	1572	67	3.17907	881	1	119.371	37.5489
Tb09.211.0130	nascent polypeptide associated complex subunit, putative	Tb927_09_v4:1286701-1287344	567	60	10632	277	4.06166	12894	9	151.605	37.3259
Tb927.8.2130	hypothetical protein, conserved	Tb927_08_v4:662944-664667	1539	54	640	129	0.17408	740	4	6.49123	37.2888
Tb09.160.4710	hypothetical protein, conserved	Tb927_09_v4:1010194-1014973	4563	52	2233	28	0.90883	2971	1	33.8576	37.254
Tb927.10.10090	hypothetical protein, conserved	Tb927_10_v5:2485465-2489009	3261	284	1467	218	0.58606	1001	4	21.7942	37.1877
Tb927.7.920	dynein heavy chain, putative	Tb927_07_v4:216264-229403	12339	53	5616	40	0.60306	5201	1	22.34	37.0444
Tb927.8.1040	hypothetical protein, conserved	Tb927_08_v4:328414-329941	435	126	410	166	0.71541	639	7	26.4414	36.9598
Tb927.7.2510	endoplasmatic reticulum retrieval protein, putative	Tb927_07_v4:645008-646179	549	85	1023	116	1.36541	2264	7	50.0755	36.6743
Tb09.211.1790	TAX-1,flagellar protein	Tb927_09_v4:1576103-1577745	1092	35	799	37	0.69213	1583	2	25.3686	36.6529
Tb927.10.15000	hypothetical protein, conserved	Tb927_10_v5:3666262-3667614	1269	84	798	56	0.94326	2089	4	34.5697	36.6492
Tb927.6.3420	hypothetical protein, conserved	Tb927_06_v4:1008762-1010295	1050	102	397	40	0.96414	725	2	35.2143	36.524
Tb927.10.12450	hypothetical protein, conserved	Tb927_10_v5:3016399-3017100	618	84	641	90	0.96807	1040	4	35.3398	36.5054
Tb11.01.5450	kinetoplastid-specific protein tyrosine phosphatase, putative	Tb927_11_01_v4:3628309-3630089	1485	92	364	31	0.72745	427	1	26.4539	36.3652
Tb09.211.3210	transport protein particle (TRAPP) subunit, putative	Tb927_09_v4:1847755-1848706	609	85	341	42	1.1332	885	3	41.1741	36.3343
Tb09.160.2450	hypothetical protein, conserved (1L12.95)	Tb927_09_v4:705932-706562	531	69	675	46	1.90678	1065	2	69.1949	36.2889
Tb927.8.3660	protein transport protein Sec23 (SEC23.1)	Tb927_08_v4:1095947-1099281	2910	110	1659	41	1.52954	2918	2	55.1512	36.0574
Tb11.01.3620	hypothetical protein, conserved	Tb927_11_01_v4:3086313-3087565	1038	79	1307	76	1.30886	1238	2	47.1108	35.9938
Tb11.01.2090	hypothetical protein, conserved	Tb927_11_01_v4:2698317-2699851	1200	40	1353	53	0.85094	912	1	30.4	35.7252
Tb927.10.12350	hypothetical protein, conserved	Tb927_10_v5:2996254-2996749	372	124	379	107	1.18069	253	2	42.1667	35.7136
Tb927.10.6840	hypothetical protein, conserved	Tb927_10_v5:1722287-1723258	888	84	769	64	1.13661	2138	5	40.4487	35.5871
Tb927.6.1650	single strand-specific nuclease, putative	Tb927_06_v4:558120-560046	951	57	593	23	1.54533	1828	2	54.7823	35.4502
Tb927.10.6710	hypothetical protein, conserved	Tb927_10_v5:1693153-1694439	1191	96	894	33	2.18365	953	1	76.8161	35.1778
Tb11.12.0012	hypothetical protein, conserved	Tb927_11_01_v4:2359919-2362228	1722	120	1235	77	1.1177	564	1	39.3031	35.1643
Tb927.10.13190	actin related protein 2/3 complex, putative,ARP2/3 complex subunit, putative	Tb927_10_v5:3208785-3210138	1158	88	516	59	0.66462	615	2	23.3679	35.1598
Tb11.03.0240	hypothetical protein, conserved	Tb927_11_01_v4:225712-229788	3669	39	2235	37	0.64209	2115	1	22.4816	35.0132
Tb11.01.8110	hypothetical protein, conserved	Tb927_11_01_v4:4296316-4297262	894	53	676	28	1.43129	845	1	50.0951	34.9999
Tb927.8.7080	hypothetical protein, conserved	Tb927_08_v4:2032591-2037231	4566	67	1533	63	0.35706	850	1	12.4726	34.9314
Tb927.8.3620	folate transporter, putative,expression site-associated gene 10 (ESAG10) protein, putative	Tb927_08_v4:1085416-1087426	1899	60	1046	16	2.06556	2281	1	72.0695	34.891
Tb927.10.5150	hypothetical protein, conserved,zinc finger protein family member, putative (ZC3H31)	Tb927_10_v5:1266283-1268119	1545	292	121	19	1.20361	222	1	41.9573	34.8595
Tb927.7.4090	serine/threonine-protein kinase, putative	Tb927_07_v4:1081265-1084838	1968	111	498	52	0.54016	328	1	18.5	34.2491
Tb927.6.4130	hypothetical protein, conserved	Tb927_06_v4:1192367-1193741	315	42	730	130	0.74872	5573	29	25.623	34.2224
Tb927.10.15870	RNA binding protein, putative	Tb927_10_v5:3914983-3915739	726	31	617	20	1.31729	1055	1	45.0482	34.1976
Tb927.3.2070	hypothetical protein, conserved	Tb927_03_v4:543141-547281	4059	82	1394	55	0.51203	864	1	17.4546	34.0889
Tb927.6.5110	damage-specific DNA binding protein, putative	Tb927_06_v4:1397613-1401632	3813	56	2376	35	0.99701	2307	1	33.882	33.9836
Tb927.7.2210	hypothetical protein, conserved	Tb927_07_v4:571960-572675	375	89	573	12	11.3327	3233	2	383.649	33.8534
Tb927.5.420	hypothetical protein	Tb927_05_v4:130911-132180	1122	115	1005	100	1.03008	1358	4	34.7972	33.7811
Tb09.160.0860	hypothetical protein, conserved	Tb927_09_v4:454423-457630	2247	39	1195	50	0.41482	806	1	13.9893	33.7238
Tb11.02.1640	kinetoplastid-specific dual specificity phosphatase, putative	Tb927_11_01_v4:1193461-1195178	1530	105	525	50	0.72059	708	2	24.2941	33.7142
Tb927.5.1290	hypothetical protein, conserved	Tb927_05_v4:422229-423741	1419	55	460	19	0.93839	814	1	31.5504	33.6218
Tb927.3.2260	hypothetical protein, conserved	Tb927_03_v4:584634-586295	687	73	830	101	0.87322	1380	5	29.3275	33.5855
Tb927.7.1890	hypothetical protein, conserved	Tb927_07_v4:452593-453495	867	36	496	79	0.2607	631	3	8.73356	33.5004
Tb11.01.5970	hypothetical protein, conserved	Tb927_11_01_v4:3762649-3765631	2811	50	856	10	1.52259	2857	1	50.8182	33.3762
Tb927.10.13820	hypothetical protein, conserved	Tb927_10_v5:3374726-3375793	786	282	1116	144	2.78053	1287	5	92.3496	33.213
Tb927.10.16180	hypothetical protein, conserved	Tb927_10_v5:3975648-3976555	831	77	347	57	0.56408	202	1	18.7172	33.1818
Tb11.01.3550	2-oxoglutarate dehydrogenase E2 component, putative	Tb927_11_01_v4:3068700-3070085	1152	77	2681	83	2.15902	31081	29	71.6366	33.1802
Tb927.5.1040	hypothetical protein	Tb927_05_v4:338726-339460	594	137	104	24	0.99944	286	2	32.9815	33
Tb927.1.3300	myotubularin, putative,zinc-binding phosphatase, putative	Tb927_01_v4:717851-720773	2619	171	1017	43	1.54423	1550	2	50.6014	32.768
Tb927.10.4230	hypothetical protein, conserved	Tb927_10_v5:1110970-1112023	864	190	881	40	4.84346	720	1	158.333	32.6901
Tb927.7.1280	hypothetical protein, conserved	Tb927_07_v4:331406-332526	702	79	577	31	2.09461	1824	3	68.4216	32.6656
Tb927.10.11000	hypothetical protein, conserved	Tb927_10_v5:2685301-2686387	1017	70	1031	97	0.73158	347	1	23.884	32.6471
Tb927.7.4990	hypothetical protein, conserved	Tb927_07_v4:1321294-1323654	2241	120	2059	203	0.54312	1307	4	17.4966	32.2151
Tb09.211.1480	hypothetical protein, conserved	Tb927_09_v4:1523111-1524748	1470	90	669	104	0.39384	207	1	12.6735	32.1792
Tb11.01.8690	hypothetical protein, conserved	Tb927_11_01_v4:4451932-4454755	2754	70	608	37	0.41767	528	1	13.4205	32.1318
Tb11.01.4680	hypothetical protein, conserved	Tb927_11_01_v4:3438140-3439274	1086	49	519	32	0.73179	518	1	23.372	31.9381
Tb11.01.4170	DNA photolyase, putative	Tb927_11_01_v4:3232104-3234872	2547	222	1000	79	1.10331	402	1	35.0389	31.758
Tb11.01.8650	hypothetical protein, conserved	Tb927_11_01_v4:4438441-4445050	6180	100	2635	50	0.85275	3344	2	27.055	31.7268
Tb11.02.3850	ras-like small GTPase, putative (TbRLP)	Tb927_11_01_v4:1679950-1680702	681	52	291	31	0.71678	292	1	22.2966	31.1066
Tb927.2.4720	dolichyl-P-Man:GDP-Man7GlcNAc2-PP-dolichyl alpha-1,6-mannosyltransferase, putative (ALG12)	Tb927_02_v4:838061-840425	2277	76	930	41	0.75709	705	1	23.531	31.0808
Tb927.3.2350	hypothetical protein, conserved	Tb927_03_v4:601303-602104	522	262	962	134	3.60331	668	3	111.76	31.0159
Tb09.244.0930	variant surface glycoprotein (VSG, pseudogene), putative,variant surface glycoprotein (VSG), frameshifted	Tb927_09_v4:2777327-2779319	1643	348	4	496	0.00171	2	8	0.05295	30.9649
Tb927.8.1150	hypothetical protein, conserved	Tb927_08_v4:367408-368626	1029	52	276	15	0.92983	1709	3	28.7878	30.9603
Tb927.8.6970	3-methylcrotonyl-CoA carboxylase alpha subunit, putative	Tb927_08_v4:2007560-2009772	2037	174	1212	209	0.49535	1077	6	15.3328	30.9535
Tb927.10.14210	TFIIH basal transcription factor subunit (TFB5)	Tb927_10_v5:3449363-3449883	480	41	1072	110	0.83242	602	2	25.7104	30.8864
Tb09.v1.0390	hypothetical protein, conserved	Tb927_09_v4:1226077-1226938	795	34	1774	316	0.24009	2225	13	7.31979	30.4877
Tb927.6.2860	hypothetical protein, conserved	Tb927_06_v4:858688-860509	1368	50	665	11	2.2096	1831	1	66.9225	30.2872
Tb927.7.3880	protein kinase, putative	Tb927_07_v4:1011236-1013751	2331	85	751	40	0.68463	2273	4	20.7213	30.2664
Tb927.1.2980	hypothetical protein, conserved	Tb927_01_v4:657743-662426	3417	72	1384	45	0.64805	929	1	19.5751	30.2061
Tb927.4.3960	hypothetical protein, conserved	Tb927_04_v4:1049387-1051019	654	58	297	55	0.4789	326	2	14.4557	30.1851
Tb927.8.3030	hypothetical protein	Tb927_08_v4:913496-914274	708	71	247	63	0.39317	236	2	11.8333	30.0972
Tb927.10.13970	uracil-DNA glycosylase, putative	Tb927_10_v5:3403390-3404433	894	150	631	69	1.53438	1097	4	46.0151	29.9894
Tb09.160.0760	hypothetical protein, conserved	Tb927_09_v4:427163-428436	1224	50	820	27	1.24062	905	1	36.9689	29.7988
Tb927.2.2130	small GTP-binding protein RAB6, putative (25N14.200)	Tb927_02_v4:407250-408492	693	64	852	19	4.14126	1331	1	122.921	29.6819
Tb927.10.590	hypothetical protein, conserved	Tb927_10_v5:154874-157085	2142	70	526	66	0.26045	233	1	7.61438	29.2355
Tb927.7.6930	ATPase, putative	Tb927_07_v4:1974520-1976217	1473	121	546	25	1.79405	1274	2	52.3265	29.1667
Tb927.1.3390	hypothetical protein, conserved	Tb927_01_v4:731477-732497	489	246	629	75	4.21906	1711	7	122.964	29.1449
Tb927.10.12860	hypothetical protein, conserved	Tb927_10_v5:3123281-3125454	2085	89	789	36	0.93553	1272	2	27.1482	29.0191
Tb11.55.0016	hypothetical protein, conserved	Tb927_11_01_v4:482697-485441	2496	132	1531	69	1.17343	1287	2	34.0312	29.0015
Tb09.211.3880	hypothetical protein, conserved	Tb927_09_v4:1996350-1998172	1269	54	727	19	1.62822	1090	1	46.383	28.4869
Tb11.01.6860	hypothetical protein, conserved	Tb927_11_01_v4:3980828-3981939	957	36	793	37	0.80624	1825	3	22.884	28.3836
Tb927.5.1280	alanine racemase, putative	Tb927_05_v4:420824-421744	774	51	697	44	1.04378	1798	4	29.6182	28.3759
Tb927.5.1050	hypothetical protein	Tb927_05_v4:339844-341087	813	55	268	28	0.64751	1074	4	18.1642	28.0524
Tb927.5.1790	hypothetical protein, conserved	Tb927_05_v4:557445-559963	1896	110	3358	404	0.48223	2328	10	13.5063	28.0081
Tb927.5.3140	hypothetical protein, conserved	Tb927_05_v4:975782-977389	651	668	736	225	3.35653	1097	12	93.8039	27.9467
Tb927.3.1870	hypothetical protein, conserved	Tb927_03_v4:487139-488138	870	45	201	9	1.15517	622	1	32.1724	27.8508
Tb09.211.2180	hypothetical protein, conserved	Tb927_09_v4:1655390-1657521	1938	176	1242	94	1.19992	733	2	33.2838	27.7384
Tb927.6.1600	hypothetical protein, conserved	Tb927_06_v4:548625-549070	336	51	478	34	2.13393	1558	4	59.1205	27.705
Tb11.01.5160	hypothetical protein, conserved	Tb927_11_01_v4:3564931-3566849	1806	113	913	136	0.42004	554	3	11.5544	27.508
Tb927.10.12010	hypothetical protein, conserved	Tb927_10_v5:2921123-2921610	396	92	786	108	1.6908	1199	6	46.4259	27.458
Tb927.10.11100	deoxyribodipyrimidine photolyase, putative,DNA repair enzyme, putative	Tb927_10_v5:2711400-2713402	1707	296	1010	189	0.92665	572	4	24.7967	26.7595
Tb927.10.4680	NUDIX hydrolase, conserved,predicted MutT/NUDIX family protein	Tb927_10_v5:1184022-1185052	897	134	1319	98	2.01062	360	1	53.7793	26.7476
Tb927.6.2190	hypothetical protein, conserved	Tb927_06_v4:697457-698453	864	119	746	20	5.13738	993	1	136.767	26.622
Tb11.02.0900	hypothetical protein, conserved	Tb927_11_01_v4:989096-992597	3171	331	1515	198	0.79869	610	3	21.2246	26.5743
Tb927.7.6400	hypothetical protein, conserved	Tb927_07_v4:1736167-1737085	513	404	850	393	1.7033	973	17	45.0742	26.4629
Tb09.211.4600	short-chain dehydrogenase, putative	Tb927_09_v4:2143618-2145169	1392	47	802	48	0.56415	1326	3	14.9238	26.4537
Tb927.4.1490	hypothetical protein, conserved	Tb927_04_v4:378868-380871	1812	192	868	128	0.71854	356	2	18.8609	26.249
Tb09.160.1260	hypothetical protein, conserved	Tb927_09_v4:566551-568264	690	53	952	99	0.73863	1506	6	19.2797	26.102
Tb11.01.4490	hypothetical protein, conserved,Zinc finger DHHC domain containing transmembrane protein, putative	Tb927_11_01_v4:3322618-3324135	1359	89	547	56	0.63969	509	2	16.667	26.0548
Tb927.5.4410	hypothetical protein, conserved	Tb927_05_v4:1308495-1309516	657	338	601	262	1.18012	1613	27	30.7342	26.0433
Tb927.10.2790	hypothetical protein, conserved	Tb927_10_v5:716437-719710	3207	67	1407	30	0.97983	1220	1	25.488	26.0127
Tb927.5.3200	hypothetical protein, conserved	Tb927_05_v4:995814-997546	780	153	663	61	2.13197	839	3	54.8577	25.731
Tb927.3.4960	kinesin, putative	Tb927_03_v4:1389072-1393959	4785	103	1495	19	1.69372	2006	1	43.1804	25.4944
Tb927.7.4780	hypothetical protein, conserved	Tb927_07_v4:1265584-1266315	483	82	544	57	1.62028	1459	6	41.2829	25.4789
Tb927.5.1990	hypothetical protein, conserved	Tb927_05_v4:613905-617008	1005	203	653	92	1.43369	2712	15	36.5198	25.4726
Tb927.8.3600	hypothetical protein, conserved	Tb927_08_v4:1081373-1082499	267	104	403	50	3.13948	614	3	79.7203	25.3928
Tb927.4.3150	hypothetical protein, conserved	Tb927_04_v4:827634-828969	1032	92	605	29	1.8598	1582	3	47.0103	25.2771
Tb927.4.3510	DNA-directed RNA polymerase subunit, putative	Tb927_04_v4:905307-905831	435	33	858	115	0.566	563	3	14.2368	25.1533
Tb927.10.7600	hypothetical protein, conserved	Tb927_10_v5:1910780-1911920	1098	43	557	16	1.36333	1743	2	34.1298	25.0341
Tb927.7.5070	hypothetical protein	Tb927_07_v4:1337812-1339913	1920	34	2198	83	0.46895	662	1	11.7229	24.9982
Tb927.10.8700	selenoprotein, putative (SelK)	Tb927_10_v5:2150410-2150731	264	58	437	24	4.00032	906	2	99.5227	24.8787
Tb09.160.0730	hypothetical protein, conserved	Tb927_09_v4:421060-422136	648	97	411	58	1.06074	528	3	26.3457	24.8371
Tb927.10.5690	procyclin-associated gene 2 (PAG2) protein, putative	Tb927_10_v5:1418036-1419247	1164	48	152	9	0.69645	419	1	17.2783	24.8092
Tb927.8.3420	hypothetical protein, conserved	Tb927_08_v4:1023591-1024323	612	76	280	27	1.28782	256	1	31.7908	24.6858
Tb927.3.2710	6-phosphofructo-2-kinase/fructose-2,6-bisphosphatase	Tb927_03_v4:689644-693116	3072	57	737	39	0.35064	933	2	8.65576	24.6856
Tb11.02.1560	hypothetical protein, conserved	Tb927_11_01_v4:1167400-1169146	1647	30	964	31	0.56643	763	1	13.898	24.5361
Tb927.10.10360	microtubule-associated protein, putative	Tb927_10_v5:2548848-2558502	9597	58	2908	35	0.50213	8132	4	12.2866	24.4689
Tb927.4.3030	hypothetical protein, conserved	Tb927_04_v4:803279-804810	1416	80	993	154	0.3643	314	2	8.87006	24.3482
Tb927.4.850	hypothetical protein, conserved	Tb927_04_v4:235352-236059	567	113	427	47	1.81061	663	3	44.0441	24.3255
Tb927.2.4240	GTP binding protein, putative (28H13.470)	Tb927_02_v4:755835-757212	1104	72	646	11	3.83004	2836	2	92.4783	24.1455
Tb927.8.4670	hypothetical protein, conserved	Tb927_08_v4:1372353-1374172	1746	66	713	51	0.52847	337	1	12.7388	24.1051
Tb927.3.5230	DNA repair protein, putative	Tb927_03_v4:1468371-1470278	1434	34	876	48	0.43271	426	1	10.1004	23.3422
Tb927.8.2710	hypothetical protein, conserved	Tb927_08_v4:804397-806656	2142	118	1170	104	0.61975	787	3	14.4516	23.3184
Tb927.4.4500	hypothetical protein, conserved	Tb927_04_v4:1216507-1220225	3513	114	593	32	0.60136	432	1	14.0188	23.3118
Tb927.8.1720	phosphatidylglycerophosphate synthase, putative	Tb927_08_v4:570301-572350	1848	67	991	14	2.56637	1647	1	59.7127	23.2674
Tb927.6.5000	hypothetical protein, conserved	Tb927_06_v4:1371948-1373320	1185	46	919	63	0.56626	1015	3	13.1336	23.1936
Tb927.8.1860	pitrilysin-like metalloprotease,metallo-peptidase, Clan ME, Family M16C	Tb927_08_v4:605754-609003	3093	51	2841	78	0.60057	3378	4	13.9248	23.186
Tb927.10.1370	hypothetical protein, conserved	Tb927_10_v5:360320-361249	852	78	714	114	0.57339	290	2	13.2746	23.1512
Tb11.01.2770	hypothetical protein, conserved	Tb927_11_01_v4:2880436-2881038	522	81	267	23	1.80135	525	2	40.7328	22.6123
Tb927.10.7030	hypothetical protein, conserved	Tb927_10_v5:1770509-1771432	807	117	483	108	0.64839	704	7	14.581	22.488
Tb927.6.3490	zinc finger protein (ZFP1)	Tb927_06_v4:1036864-1037637	309	140	1052	20	23.8317	3535	3	533.873	22.4018
Tb927.4.2160	hypothetical protein, conserved	Tb927_04_v4:557759-558437	402	126	447	167	0.83895	177	3	18.4925	22.0425
Tb11.02.5680	hypothetical protein, conserved	Tb927_11_01_v4:2149574-2150662	720	104	795	36	3.18981	1947	4	70.3083	22.0415
Tb927.3.4350	hypothetical protein, conserved	Tb927_03_v4:1220809-1223262	2394	60	1192	128	0.2334	408	2	5.11278	21.9057
Tb927.6.3730	chaperone protein DNAj, putative	Tb927_06_v4:1111363-1112388	921	105	785	86	1.04064	597	3	22.6873	21.8013
Tb927.10.10070	hypothetical protein, conserved	Tb927_10_v5:2482194-2483910	1668	49	804	34	0.69467	1024	2	15.0408	21.6517
Tb927.8.860	hypothetical protein, conserved	Tb927_08_v4:251233-252350	675	172	199	98	0.51743	395	9	11.1835	21.6136
Tb927.6.5060	hypothetical protein, conserved	Tb927_06_v4:1383074-1383667	456	80	1368	103	2.3301	1145	4	50.2193	21.5524
Tb11.01.1120	phosphonopyruvate decarboxylase-like protein, putative	Tb927_11_01_v4:2513466-2514768	1266	37	1074	26	1.20725	877	1	25.6311	21.231
Tb927.4.4340	hypothetical protein, conserved	Tb927_04_v4:1144605-1145849	1098	62	615	27	1.28618	1442	3	27.1415	21.1024
Tb927.1.3810	hypothetical protein, conserved	Tb927_01_v4:815095-815522	363	31	928	14	5.66076	1383	1	118.107	20.8642
Tb927.4.2660	hypothetical protein, conserved	Tb927_04_v4:706493-706946	270	42	338	26	2.02222	807	3	41.8444	20.6923
Tb927.7.3010	hypothetical protein, conserved	Tb927_07_v4:757580-761058	2241	93	1063	129	0.34197	508	3	7.02722	20.5492
Tb11.01.4790	phospholipid:diacylglycerol acyltransferase-like protein	Tb927_11_01_v4:3485321-3488160	1920	97	992	36	1.39213	1692	3	28.4937	20.4677
Tb927.3.3400	kinesin, putative	Tb927_03_v4:868634-870434	1737	33	760	26	0.55533	1189	2	11.2945	20.3383
Tb927.8.7000	E1-like ubiquitin-activating enzyme, putative (ATG10)	Tb927_08_v4:2016313-2017004	564	45	1148	43	2.13013	533	1	42.5266	19.9643
Tb927.1.1640	hypothetical protein, conserved	Tb927_01_v4:416749-417860	1053	56	633	70	0.48091	361	2	9.59924	19.9606
Tb927.10.11910	hypothetical protein, conserved	Tb927_10_v5:2905296-2906697	1302	100	897	81	0.85054	221	1	16.9739	19.9566
Tb927.8.6900	hypothetical protein, conserved	Tb927_08_v4:1992071-1992911	636	190	896	57	4.69602	626	2	93.5063	19.9118
Tb11.02.1030	hypothetical protein, conserved	Tb927_11_01_v4:1025244-1026358	996	68	707	57	0.84683	491	2	16.761	19.7927
Tb927.10.11950	hypothetical protein, conserved	Tb927_10_v5:2912146-2912787	609	33	365	21	0.94183	688	2	18.6404	19.7917
Tb927.4.960	hypothetical protein, conserved	Tb927_04_v4:263405-266977	3537	36	1161	48	0.24618	956	2	4.86514	19.7625
Tb927.6.1790	hypothetical protein	Tb927_06_v4:601389-602012	528	96	191	46	0.75494	82	1	14.9091	19.7487
Tb927.8.4380	hypothetical protein, conserved	Tb927_08_v4:1306324-1306784	318	53	603	26	3.86538	3121	7	74.3095	19.2244
Tb927.6.3560	hypothetical protein, conserved	Tb927_06_v4:1060954-1065440	4449	38	1131	56	0.1725	379	1	3.23713	18.766
Tb927.10.2670	hypothetical protein, conserved	Tb927_10_v5:690642-691055	366	48	314	25	1.64721	469	2	30.7541	18.6704
Tb927.10.4800	hypothetical protein, conserved	Tb927_10_v5:1204878-1206750	1746	108	670	70	0.59205	533	3	10.9897	18.5621
Tb927.8.2730	hypothetical protein, conserved	Tb927_08_v4:808373-809607	1149	86	1142	152	0.56234	417	3	10.4038	18.501
Tb927.10.7220	hypothetical protein, conserved	Tb927_10_v5:1816338-1817738	1362	39	557	21	0.75949	490	1	14.0308	18.474
Tb927.10.11480	hypothetical protein, conserved	Tb927_10_v5:2803539-2805464	1824	102	980	89	0.61576	202	1	11.296	18.3449
Tb927.8.4040	endonuclease G, putative	Tb927_08_v4:1200661-1202506	1521	180	734	163	0.53291	82	1	9.70414	18.2097
Tb11.01.1390	hypothetical protein, conserved	Tb927_11_01_v4:2565431-2566230	687	56	435	58	0.61135	1611	12	10.9432	17.9001
Tb09.160.1270	hypothetical protein, unlikely	Tb927_09_v4:567694-568050	309	48	151	16	1.46602	167	1	25.9417	17.6954
Tb11.01.4900	hypothetical protein, conserved	Tb927_11_01_v4:3508115-3511388	2166	59	564	27	0.569	369	1	10.0512	17.6648
Tb09.160.4400	hypothetical protein, conserved (28G16.495)	Tb927_09_v4:951420-953344	1869	56	1037	41	0.75783	888	2	13.3034	17.5546
Tb927.2.1820	protein kinase, putative (27H14.30)	Tb927_02_v4:339808-341726	1866	53	886	59	0.42653	1034	4	7.34218	17.2138
Tb927.7.6740	hypothetical protein, conserved	Tb927_07_v4:1860948-1864136	2982	93	1470	66	0.69462	762	2	11.8823	17.1062
Tb11.02.2830	ubiquitin activating enzyme, putative	Tb927_11_01_v4:1451648-1452521	834	40	500	26	0.92234	655	2	15.7074	17.03
Tb11.12.0006	major surface protease gp63, putative,surface protease homologue	Tb927_11_01_v4:2348643-2350692	1854	196	478	42	1.20316	964	5	20.3823	16.9407
Tb09.211.2680	hypothetical protein, conserved	Tb927_09_v4:1747197-1749239	2007	36	996	77	0.23202	219	1	3.92825	16.9306
Tb927.10.11360	protein phosphatase 2A regulatory subunit, putative	Tb927_10_v5:2772920-2774656	1698	39	1350	54	0.5742	419	1	9.62367	16.7601
Tb927.1.4280	hypothetical protein, conserved	Tb927_01_v4:881086-883291	2097	109	515	12	2.23077	712	1	37.0091	16.5903
Tb927.3.4800	hypothetical protein, conserved	Tb927_03_v4:1352381-1354498	1860	258	483	72	0.93051	767	7	15.1986	16.3336
Tb927.6.3670	paraflagellar rod component, putative (PFC8)	Tb927_06_v4:1090444-1100145	9669	33	2739	17	0.54989	2588	1	8.83276	16.0628
Tb09.211.3110	hypothetical protein, conserved	Tb927_09_v4:1823123-1824416	1167	58	316	9	1.74503	1125	2	27.9563	16.0205
Tb927.10.8670	hypothetical protein, conserved	Tb927_10_v5:2144222-2144732	417	94	360	91	0.89177	507	8	14.286	16.0198
Tb927.4.1550	hypothetical protein, conserved	Tb927_04_v4:402097-403501	1350	49	876	41	0.7755	1025	3	12.4012	15.9913
Tb11.02.2620	ATP-dependent DEAD/H RNA helicase, putative,ATP- dependent RNA helicase, putative	Tb927_11_01_v4:1394778-1396759	1806	75	1083	35	1.285	2465	5	20.4734	15.9326
Tb927.6.390	adenylyl cyclase, pseudogene, putative,adenylyl cyclase, degenerate	Tb927_06_v4:183475-187293	3588	231	289	31	0.6002	148	1	9.52843	15.8754
Tb09.211.2110	elongation factor 1-alpha, putative,hsp70 subfamily B suppressor 1	Tb927_09_v4:1644480-1646472	1857	75	1079	48	0.90788	1401	4	14.1458	15.5811
Tb927.10.12460	hypothetical protein, conserved	Tb927_10_v5:3017531-3018011	444	37	300	26	0.96154	719	4	14.9792	15.5783
Tb927.2.1920	expression site-associated gene (ESAG) protein, putative,expression site-associated gene 5 (ESAG5) protein, putative (25N14.305)	Tb927_02_v4:353951-356263	1467	67	1172	46	1.16363	2775	7	18.1055	15.5595
Tb11.02.0350	hypothetical protein, conserved	Tb927_11_01_v4:786935-788530	1422	32	734	12	1.37647	940	1	21.1533	15.3678
Tb927.8.5270	hypothetical protein, conserved	Tb927_08_v4:1572238-1573164	840	53	268	10	1.69095	817	2	25.7744	15.2426
Tb927.10.200	vacuolar ATP synthase, putative	Tb927_10_v5:74522-75132	576	35	3395	84	2.45587	11649	19	37.2547	15.1696
Tb927.5.4010	hypothetical protein	Tb927_05_v4:1239081-1240085	915	90	316	51	0.60945	839	9	9.1694	15.0454
Tb09.244.2820	DNA polymerase epsilon subunit b, putative	Tb927_09_v4:2293371-2295229	1608	241	829	38	3.26966	651	2	48.7845	14.9204
Tb927.8.7280	hypothetical protein, conserved	Tb927_08_v4:2089766-2090661	744	35	306	7	2.05645	1302	2	30.625	14.8922
Tb927.4.2130	hypothetical protein, conserved	Tb927_04_v4:551969-553137	957	87	1388	194	0.65042	631	6	9.56061	14.6991
Tb927.8.600	hypothetical protein, conserved	Tb927_08_v4:169735-171080	912	249	446	167	0.72916	584	15	10.6298	14.5782
Tb927.8.1680	hypothetical protein, conserved	Tb927_08_v4:560834-561559	603	30	865	7	6.14783	1782	1	88.6567	14.4208
Tb11.01.7190	NADH-cytochrome b5 reductase, putative (B5R)	Tb927_11_01_v4:4069535-4070585	927	58	316	2	9.88565	2268	1	141.903	14.3544
Tb927.8.3160	hypothetical protein, conserved	Tb927_08_v4:940827-942057	513	35	232	35	0.45224	380	4	6.48148	14.332
Tb927.4.3610	protein phosphatase 1, putative	Tb927_04_v4:918527-920941	630	72	885	245	0.41283	819	16	5.85	14.1705
Tb927.6.3220	hypothetical protein, conserved	Tb927_06_v4:953077-956455	3240	139	864	27	1.37284	1799	4	19.2948	14.0547
Tb927.7.6230	ADP-ribosylation factor, putative (ARF3)	Tb927_07_v4:1689626-1690348	573	65	904	29	3.53614	1314	3	49.6859	14.0509
Tb927.2.2530	hypothetical protein, conserved (10C8.65)	Tb927_02_v4:497872-500427	2499	57	1198	25	1.09301	1325	2	15.111	13.8252
Tb927.10.11160	HIRA-interacting protein 5, putative	Tb927_10_v5:2729954-2730724	732	39	1121	64	0.93321	238	1	12.6803	13.5879
Tb927.1.1070	hypothetical protein, unlikely	Tb927_01_v4:305147-305651	234	271	244	366	0.77208	9	1	10.4231	13.5
Tb11.01.0060	DNA polymerase kappa, putative,DNA polymerase IV, putative	Tb927_11_01_v4:2335377-2336141	486	165	13	5	0.88272	35	1	11.8827	13.4615
Tb927.7.5530	hypothetical protein, conserved	Tb927_07_v4:1490808-1492031	1143	65	599	40	0.8516	785	4	11.1603	13.1051
Tb927.4.1350	glyoxalase II (glx2-2)	Tb927_04_v4:354479-356386	993	98	1477	161	0.90538	239	2	11.7935	13.0261
Tb927.1.4830	phospholipase A1 (PLA1)	Tb927_01_v4:986557-987680	903	60	1340	11	8.09423	1585	1	105.316	13.0112
Tb927.2.240	retrotransposon hot spot protein 5 (RHS5), putative (3B10.75)	Tb927_02_v4:25498-27572	2025	50	656	25	0.6479	3058	9	8.38957	12.9489
Tb927.1.70	retrotransposon hot spot protein 4 (RHS4), putative	Tb927_01_v4:44866-46994	2058	71	439	53	0.28576	1037	10	3.5776	12.5196
Tb927.10.15750	hypothetical protein, conserved	Tb927_10_v5:3889322-3894641	5247	73	7275	95	1.06542	3771	4	13.1162	12.3108
Tb927.1.4010	hypothetical protein, conserved	Tb927_01_v4:844375-848852	3750	245	701	58	0.78963	880	6	9.58222	12.1351
Tb927.10.15880	protein kinase, putative	Tb927_10_v5:3916088-3918582	2439	56	484	16	0.69455	731	2	8.39196	12.0826
Tb09.211.0590	tRNA nucleotidyltransferase, putative	Tb927_09_v4:1367319-1369058	1326	157	1258	111	1.34188	819	6	16.1618	12.0441
Tb11.01.0890	hypothetical protein, conserved	Tb927_11_01_v4:2451204-2456711	5460	48	1698	91	0.16404	669	3	1.96044	11.951
Tb927.5.2480	hypothetical protein, conserved	Tb927_05_v4:794777-795955	1035	90	213	11	1.68379	231	1	20.087	11.9296
Tb927.10.15230	hypothetical protein, conserved	Tb927_10_v5:3711120-3711981	813	49	444	13	2.05847	1187	3	23.8471	11.5848
Tb927.10.4610	dolicholphosphate-mannose synthase, putative	Tb927_10_v5:1174476-1175617	780	362	690	155	2.066	1691	33	23.7817	11.511
Tb927.1.5170	variant surface glycoprotein (VSG)-related, putative	Tb927_01_v4:1027246-1028671	1362	64	136	21	0.30431	444	6	3.47724	11.4266
Tb927.4.680	hypothetical protein, conserved	Tb927_04_v4:193729-194987	879	105	937	70	1.59898	302	2	18.0375	11.2806
Tb927.2.2650	hypothetical protein, conserved (10C8.125)	Tb927_02_v4:519546-530259	10290	65	6205	67	0.58501	1018	1	6.43052	10.9922
Tb927.3.5650	protein kinase, putative,serine/threonine protein kinase, putative	Tb927_03_v4:1576075-1578941	2790	77	562	14	1.10789	441	1	12.171	10.9857
Tb927.7.4230	hypothetical protein, conserved	Tb927_07_v4:1125080-1125896	696	38	413	23	0.98038	1567	8	10.6943	10.9083
Tb09.211.3530	hypothetical protein, conserved	Tb927_09_v4:1913847-1915682	1254	70	629	41	0.85638	333	2	9.29426	10.853
Tb927.4.2770	hypothetical protein, conserved	Tb927_04_v4:734160-735396	1026	57	1813	71	1.41862	3318	12	15.3611	10.8282
Tb927.1.330	retrotransposon hot spot protein (RHS, pseudogene), putative	Tb927_01_v4:130966-131944	852	127	260	24	1.61483	468	4	17.4401	10.8
Tb927.8.1140	hypothetical protein, conserved	Tb927_08_v4:365107-366299	1056	60	827	14	3.35633	1264	2	35.9091	10.6989
Tb927.7.6760	hypothetical protein, conserved	Tb927_07_v4:1867561-1872245	3711	60	2279	69	0.53402	693	2	5.60226	10.4907
Tb11.02.4060	hypothetical protein, conserved	Tb927_11_01_v4:1719033-1719586	438	44	409	10	4.10868	854	2	42.895	10.4401
Tb11.02.5105	hypothetical protein, conserved	Tb927_11_01_v4:2006283-2006781	393	55	375	116	0.45242	1174	35	4.69429	10.376
Tb927.5.2420	hypothetical protein, conserved	Tb927_05_v4:773399-776381	2808	175	1570	59	1.6584	824	3	17.1178	10.3218
Tb927.8.5810	mitochondrial carrier protein, putative,mitochondrial carnitine/acylcarnitine carrier protein	Tb927_08_v4:1710836-1711814	915	64	964	150	0.44952	195	3	4.54645	10.114
Tb927.4.2860	hypothetical protein, conserved	Tb927_04_v4:755214-756302	1044	32	774	64	0.37069	239	2	3.66284	9.88114
Tb927.4.3530	hypothetical protein, conserved	Tb927_04_v4:907248-909641	2133	34	989	59	0.2672	330	2	2.6301	9.84319
Tb09.160.3480	protein kinase, putative (28G16.55)	Tb927_09_v4:841188-842562	1155	132	1525	65	2.68132	1142	5	26.1029	9.73508
Tb09.160.2120	hypothetical protein, unlikely (3C4.90)	Tb927_09_v4:664246-664490	96	149	19	46	0.64108	20	5	6.20833	9.68417
Tb927.2.2020	expression site-associated gene (ESAG) protein, putative,expression site-associated gene 3 (ESAG3) protein, putative (25N14.255)	Tb927_02_v4:387482-388705	1152	68	351	30	0.69063	226	2	6.67014	9.65805
Tb927.5.3210	small ubiquitin-related modifier, putative (TbSUMO)	Tb927_05_v4:998414-999025	345	36	919	5	19.1791	1774	1	185.113	9.6518
Tb927.3.3160	poly(A) polymerase,polynucleotide adenylyltransferase (PAP)	Tb927_03_v4:813152-815337	1463	54	496	16	1.14422	597	2	11.0178	9.62907
Tb927.1.690	hypothetical protein, conserved	Tb927_01_v4:230633-231528	732	61	281	6	3.90278	896	2	37.3333	9.56583
Tb927.2.2410	hypothetical protein, conserved (25N14.60)	Tb927_02_v4:473826-475975	1944	125	1152	101	0.73341	763	7	7.00874	9.55637
Tb927.4.2270	hypothetical protein, conserved	Tb927_04_v4:591611-592884	939	42	373	58	0.28765	359	6	2.67625	9.30384
Tb927.6.3440	hypothetical protein, conserved	Tb927_06_v4:1014357-1015564	1062	60	344	13	1.495	242	1	13.6723	9.14536
Tb09.160.4880	hypothetical protein, unlikely	Tb927_09_v4:1049367-1049817	378	73	89	13	1.32214	125	2	12.0701	9.12922
Tb927.3.4340	diphthamide synthesis protein, putative	Tb927_03_v4:1219444-1220572	1074	42	706	6	4.60149	1073	1	41.9609	9.11898
Tb927.6.2350	hypothetical protein, conserved	Tb927_06_v4:723771-726660	2775	56	1230	57	0.43547	375	2	3.78378	8.68896
Tb927.8.770	hypothetical protein, conserved	Tb927_08_v4:211234-213373	1920	84	772	24	1.40729	552	2	12.075	8.58032
Tb09.160.4950	hypothetical protein, conserved	Tb927_09_v4:1060592-1061504	879	34	119	9	0.51144	452	4	4.37088	8.54622
Tb927.2.3990	hypothetical protein, conserved (28H13.345)	Tb927_02_v4:700584-703883	3177	123	959	42	0.88401	1161	6	7.4915	8.47445
Tb11.22.0002	hypothetical protein, conserved	Tb927_11_01_v4:667145-667668	486	38	769	27	2.22695	236	1	18.4527	8.28607
Tb11.02.1410	hypothetical protein, conserved	Tb927_11_01_v4:1123221-1126686	3327	139	806	51	0.66028	1034	8	5.39998	8.17832
Tb927.5.2820	protein kinase, putative	Tb927_05_v4:891284-894594	3093	45	584	6	1.4161	793	1	11.5373	8.14726
Tb927.6.3930	hypothetical protein, conserved	Tb927_06_v4:1156511-1158344	1281	340	812	238	0.90554	1435	52	7.32451	8.08855
Tb09.211.2060	hypothetical protein	Tb927_09_v4:1635924-1636565	396	62	129	18	1.12205	463	8	9.06124	8.07561
Tb09.211.1740	hypothetical protein, conserved	Tb927_09_v4:1566785-1567719	576	179	1154	97	3.69713	476	5	29.5847	8.00208
Tb927.3.2110	TFIIF-stimulated CTD phosphatase, putative	Tb927_03_v4:556258-557917	1272	100	520	32	1.27752	1040	8	10.2201	7.99998
Tb927.4.2430	hypothetical protein, conserved	Tb927_04_v4:631443-633850	1965	32	888	11	1.31464	1291	2	10.512	7.99607
Tb927.10.2850	hypothetical protein	Tb927_10_v5:726983-728152	1137	33	168	9	0.54178	149	1	4.32454	7.9821
Tb927.2.1080	retrotransposon hot spot protein 5 (RHS5), putative (25N24.150)	Tb927_02_v4:179589-181663	2025	50	687	22	0.77104	2705	11	6.07183	7.87486
Tb927.8.5390	cell division control protein 2 homolog 4 (CRK4)	Tb927_08_v4:1596694-1598180	1395	92	419	18	1.53517	542	3	11.9149	7.76131
Tb11.01.7910	hypothetical protein, conserved	Tb927_11_01_v4:4234990-4238017	2922	31	1359	11	1.31071	954	1	10.1212	7.72188
Tb927.7.2420	glycogen synthase kinase-3 alpha, putative	Tb927_07_v4:626180-627743	1506	58	382	5	2.94236	580	1	22.3373	7.59163
Tb927.10.580	hypothetical protein, conserved	Tb927_10_v5:153636-154409	717	57	142	12	0.94073	269	3	7.12831	7.57742
Tb09.160.4130	KREPB7 (KREPB7)	Tb927_09_v4:919129-920599	1236	47	840	44	0.72595	574	4	5.45672	7.51666
Tb09.160.1060	hypothetical protein, conserved	Tb927_09_v4:501277-502908	1371	30	570	21	0.59394	600	3	4.37637	7.36837
Tb927.6.3270	hypothetical protein, conserved	Tb927_06_v4:965157-966041	606	118	167	20	1.62591	61	1	11.8779	7.30538
Tb11.03.0115	hypothetical protein, conserved	Tb927_11_01_v4:257987-258473	426	40	395	43	0.86254	331	5	6.21596	7.20658
Tb927.8.7830	hypothetical protein, conserved	Tb927_08_v4:2279885-2283594	3519	75	266	6	0.94487	316	1	6.73487	7.12783
Tb927.2.5120	vesicle-associated membrane protein, putative,synaptobrevin, putative (30J2.10)	Tb927_02_v4:905713-906605	666	227	1024	46	7.58741	1885	12	53.5404	7.05648
Tb927.7.530	hypothetical protein, conserved	Tb927_07_v4:103290-108015	4689	37	1461	5	2.30569	2034	1	16.0499	6.961
Tb927.4.240	retrotransposon hot spot protein (RHS, pseudogene), putative,retrotransposon hot spot protein 4 (RHS4), degenerate	Tb927_04_v4:46000-48507	2460	48	199	10	0.38829	636	5	2.48195	6.392
Tb11.02.0020	hypothetical protein, conserved	Tb927_11_01_v4:681641-683786	1941	38	1721	25	1.34772	2185	5	8.55538	6.34804
Tb927.5.3730	hypothetical protein, conserved	Tb927_05_v4:1164316-1166220	1734	51	506	18	0.8268	699	4	5.13971	6.21639
Tb11.01.4380	hypothetical protein	Tb927_11_01_v4:3295311-3296685	1179	37	170	5	1.06701	1036	5	6.50246	6.09409
Tb927.3.1980	hypothetical protein, conserved	Tb927_03_v4:517402-518492	891	71	681	17	3.19212	730	3	19.3902	6.0744
Tb09.160.3820	nucleolar RNA binding protein, putative (28G16.220)	Tb927_09_v4:878624-880162	1506	33	2015	18	2.45297	14183	21	14.7992	6.03317
Tb927.3.3060	hypothetical protein, conserved	Tb927_03_v4:784799-785818	915	58	231	14	1.0459	2631	27	6.17681	5.90574
Tb11.02.0355	hypothetical protein, conserved	Tb927_11_01_v4:797136-798349	816	34	538	26	0.86218	608	5	5.06667	5.87658
Tb11.02.0850	phospholipid-transporting ATPase 1-like protein, putative	Tb927_11_01_v4:958325-962869	3387	56	734	8	1.51698	1063	2	8.78772	5.7929
Tb927.3.4270	hypothetical protein, conserved	Tb927_03_v4:1202757-1205668	2751	32	1211	1	14.0865	6891	1	80.157	5.69034
Tb927.6.4680	hypothetical protein, conserved	Tb927_06_v4:1305050-1306153	855	69	246	12	1.65439	554	5	8.94175	5.40486
Tb927.6.2130	nuclear movement protein, putative,NUDC-like protein	Tb927_06_v4:680728-682210	528	188	516	76	2.41746	506	14	12.869	5.32338
Tb09.160.2870	hypothetical protein, unlikely (1L12.325)	Tb927_09_v4:755212-755620	165	244	219	248	1.30587	9	2	6.65455	5.09587
Tb927.5.570	hypothetical protein, conserved	Tb927_05_v4:175592-182098	6384	63	1748	13	1.32692	1363	2	6.72533	5.06838
Tb11.01.6320	hypothetical protein, conserved	Tb927_11_01_v4:3850008-3852312	1644	32	882	9	1.90754	973	2	9.46959	4.96429
Tb11.03.0370	hypothetical protein, conserved	Tb927_11_01_v4:192539-193696	1038	120	2248	54	4.81267	820	4	23.6994	4.92438
Tb927.5.1320	hypothetical protein, conserved	Tb927_05_v4:429814-432812	2964	35	1447	7	2.44096	987	1	11.6549	4.7747
Tb927.1.1100	hypothetical protein, conserved	Tb927_01_v4:307531-311653	2913	37	948	6	2.00687	747	1	9.48816	4.72784
Tb927.1.4430	hypothetical protein, unlikely	Tb927_01_v4:915270-915862	270	323	98	112	1.04676	4	1	4.78519	4.57143
Tb927.7.7160	kinetoplastid-specific dual specificity phosphatase, putative	Tb927_07_v4:2051157-2055946	2901	70	353	4	2.12944	403	1	9.72423	4.56657
Tb11.03.0725	hypothetical protein, conserved	Tb927_11_01_v4:93837-95051	372	329	477	152	2.77541	372	26	12.6539	4.55927
Tb927.7.680	chaperone protein DNAj, putative	Tb927_07_v4:144064-146565	2325	34	1715	11	2.27996	1366	2	9.98796	4.38076
Tb927.3.1740	hypothetical protein, conserved	Tb927_03_v4:453760-456014	2052	31	786	3	3.95809	1145	1	17.2978	4.37023
Tb927.10.11490	hypothetical protein, unlikely	Tb927_10_v5:2805930-2806354	360	65	237	34	1.25858	332	11	5.44949	4.32987
Tb927.8.3860	hypothetical protein, conserved,WD-repeat containing protein	Tb927_08_v4:1150104-1151768	1275	390	1549	103	4.60011	1237	19	19.9145	4.32915
Tb09.160.3250	hypothetical protein, unlikely (1L12.515)	Tb927_09_v4:811391-811553	96	67	109	77	0.98796	55	9	4.26505	4.31703
Tb927.8.3540	hypothetical protein, conserved	Tb927_08_v4:1059219-1062178	2907	53	1001	14	1.30358	1542	5	5.6227	4.31328
Tb09.160.1730	hypothetical protein, unlikely (3C4.270)	Tb927_09_v4:623214-623592	345	34	207	50	0.408	17	1	1.67536	4.10627
Tb11.02.5270	haloacid dehalogenase hydrolase, putative	Tb927_11_01_v4:2050356-2051628	939	31	428	3	4.70998	579	1	19.115	4.05841
Tb927.10.5680	procyclin-associated gene 1 (PAG1) protein, putative	Tb927_10_v5:1416741-1417971	1185	46	386	4	3.74599	385	1	14.9451	3.98964
Tb927.10.10710	hypothetical protein, conserved	Tb927_10_v5:2602477-2603594	1074	44	899	20	1.84153	538	3	7.34699	3.98961
Tb927.10.11830	hypothetical protein, conserved	Tb927_10_v5:2889509-2890930	1047	375	990	285	1.24416	261	19	4.92007	3.95453
Tb927.7.6080	receptor-type adenylate cyclase GRESAG 4, putative	Tb927_07_v4:1653677-1658705	3513	84	850	36	0.56457	735	8	2.19684	3.89117
Tb11.02.1580	leucine-rich repeat protein (LRRP), putative	Tb927_11_01_v4:1180234-1181511	1233	45	186	3	2.26277	234	1	8.54015	3.7742
Tb927.10.9440	NADH dehydrogenase (54 NDH2)	Tb927_10_v5:2331434-2333038	1476	129	781	33	2.06843	2924	33	7.74403	3.74392
Tb927.8.2660	hypothetical protein, conserved	Tb927_08_v4:785065-790882	5760	58	843	7	1.21265	430	1	4.32986	3.57058
Tb927.8.1830	tRNA-methyl transferase, putative	Tb927_08_v4:594774-596615	1674	35	1474	23	1.33993	224	1	4.68339	3.49525
Tb09.160.0880	hypothetical protein, unlikely	Tb927_09_v4:467230-467691	333	129	25	7	1.38353	111	9	4.77778	3.45333
Tb11.01.6910	hypothetical protein	Tb927_11_01_v4:3991579-3992243	576	89	253	109	0.35864	8	1	1.23611	3.44666
Tb09.211.1730	hypothetical protein, unlikely	Tb927_09_v4:1566245-1566671	225	202	12	31	0.34753	8	6	1.19704	3.44442
Tb927.1.280	hypothetical protein, conserved	Tb927_01_v4:111940-112971	363	228	92	79	0.73146	4	1	2.5124	3.43477
Tb09.244.2550	hypothetical protein	Tb927_09_v4:2360182-2362161	1653	50	330	5	1.99637	224	1	6.77556	3.39394
Tb927.4.4110	hypothetical protein, conserved	Tb927_04_v4:1088156-1089947	1539	223	638	51	1.81266	660	16	5.9771	3.29742
Tb09.211.5010	SLACS retrotransposable element (part), putative	Tb927_09_v4:2236821-2240278	3351	107	1246	7	5.68368	565	1	18.0409	3.17415
Tb11.01.6420	DNA repair and recombination helicase protein PIF1, putative (TbPIF4)	Tb927_11_01_v4:3871956-3874652	2460	237	294	19	1.49076	48	1	4.62439	3.10204
Tb927.8.4260	protein kinase, putative	Tb927_08_v4:1265941-1268949	2820	94	485	18	0.89815	411	5	2.74	3.05072
Tb927.7.6650	hypothetical protein, conserved	Tb927_07_v4:1823694-1827213	2826	47	483	10	0.80329	440	3	2.43925	3.03657
Tb927.4.4420	adenylyl cyclase, pseudogene, putative,adenylyl cyclase, frameshift	Tb927_04_v4:1173004-1176752	3714	35	607	7	0.81718	1038	4	2.44548	2.99258
Tb927.7.3870	hypothetical protein, conserved	Tb927_07_v4:1009146-1010349	834	370	1146	333	1.52678	2304	237	4.3129	2.82483
Tb927.1.1340	FG-GAP repeat protein, putative,intergrin alpha chain protein, putative	Tb927_01_v4:342978-345784	2229	578	1584	211	1.94666	693	33	5.44549	2.79735
Tb11.01.7210	hypothetical protein, conserved (pseudogene)	Tb927_11_01_v4:4072799-4075036	1902	336	646	90	1.268	197	10	3.48013	2.74458
Tb927.8.2360	hypothetical protein, conserved	Tb927_08_v4:705895-706539	561	51	602	44	1.2438	444	12	3.36364	2.70433
Tb11.03.0150	hypothetical protein, conserved	Tb927_11_01_v4:248923-249750	636	162	925	13	18.1241	767	4	48.842	2.69487
Tb927.1.3480	hypothetical protein, unlikely	Tb927_01_v4:751680-752156	351	126	21	10	0.75385	11	2	1.97436	2.61904
Tb11.01.2360	hypothetical protein, conserved	Tb927_11_01_v4:2767044-2769234	1722	469	1173	233	1.37114	741	58	3.4796	2.53774
Tb927.10.5180	TPR-repeat-containing chaperone protein DNAJ, putative	Tb927_10_v5:1279428-1282394	2922	45	608	2	4.68172	1541	2	11.866	2.53454
Tb09.211.1720	hypothetical protein, conserved,predicted zinc finger protein	Tb927_09_v4:1565797-1566244	378	70	120	5	4.44444	180	3	11.1111	2.5
Tb927.5.890	oligosaccharyl transferase subunit, putative	Tb927_05_v4:296942-299540	2406	51	1603	68	0.49969	5045	88	1.21521	2.43193
Tb927.4.3600	hypothetical protein, conserved	Tb927_04_v4:917948-918388	312	75	696	6	27.8846	282	1	67.7885	2.43103
Tb927.2.1350	retrotransposon hot spot protein (RHS, pseudogene), putative,retrotransposon hot spot protein 1 (RHS1), interrupted	Tb927_02_v4:249018-249667	516	134	267	6	11.5562	420	4	27.2674	2.35955
Tb927.8.910	hypothetical protein, conserved	Tb927_08_v4:283698-285554	1398	45	907	1	29.1953	4216	2	67.8541	2.32415
Tb11.03.0280	hypothetical protein, conserved,leucine-rich repeat protein (LRRP), putative	Tb927_11_01_v4:219158-222193	2847	49	1254	14	1.54162	588	3	3.37338	2.1882
Tb09.160.4230	hypothetical protein, unlikely (28G16.405)	Tb927_09_v4:934250-934439	153	37	63	16	0.95221	89	11	1.95663	2.05483
Tb09.211.3710	hypothetical protein, unlikely	Tb927_09_v4:1958330-1958628	249	50	47	11	0.85798	57	7	1.63511	1.90577
Tb927.6.2890	single strand-specific nuclease, putative	Tb927_06_v4:868301-869364	831	102	194	44	0.54119	1235	148	1.02425	1.89259
Tb11.01.3840	hypothetical protein, conserved	Tb927_11_01_v4:3155499-3156433	684	63	435	8	5.00822	410	4	9.44079	1.88506
Tb927.10.11990	hypothetical protein, conserved,RNA-binding protein	Tb927_10_v5:2918711-2919885	648	527	976	318	2.49608	2087	369	4.59972	1.84278
Tb927.6.1580	polynucleotide kinase 3'-phosphatase, putative	Tb927_06_v4:544400-546193	1431	346	869	175	1.20065	959	113	2.052	1.70907
Tb11.01.4700	hypothetical protein, conserved	Tb927_11_01_v4:3447892-3449240	939	410	678	113	2.61981	293	30	4.26447	1.62778
Tb11.01.2970	hypothetical protein, conserved	Tb927_11_01_v4:2932807-2933389	534	30	113	2	3.17416	488	6	4.56929	1.43953
Tb927.5.4510	hypothetical protein, conserved	Tb927_05_v4:1326929-1327599	420	228	457	50	4.96171	713	57	6.79048	1.36858
Tb927.5.3130	hypothetical protein	Tb927_05_v4:974326-976180	1101	81	75	6	0.91962	17	1	1.25068	1.36
Tb09.160.3330	hypothetical protein, unlikely (1L12.555)	Tb927_09_v4:819389-819595	138	69	5	13	0.19231	3	6	0.25	1.29998
Tb927.4.5360	hypothetical protein, conserved	Tb927_04_v4:1459148-1459852	606	99	163	36	0.73969	468	80	0.95569	1.29201
Tb11.22.0011	hypothetical protein, conserved	Tb927_11_01_v4:638533-642588	3144	72	300	9	0.76336	167	4	0.95611	1.2525
Tb927.7.1150	hypothetical protein, conserved	Tb927_07_v4:293924-297917	3939	55	2006	22	1.27317	113	1	1.57781	1.23928
Tb927.2.4800	hypothetical protein, conserved (30M24.180)	Tb927_02_v4:850683-852274	1074	451	1857	673	1.15869	1592	478	1.39858	1.20704
Tb927.6.3620	zinc finger protein, putative	Tb927_06_v4:1079977-1081329	1272	81	148	4	2.35613	178	4	2.83373	1.20271
Tb927.1.2310	hypothetical protein	Tb927_01_v4:567609-567934	270	56	531	317	0.34742	6	3	0.41481	1.19397
Tb927.8.7910	receptor-type adenylate cyclase GRESAG 4 (pseudogene), putative,receptor-type adenylate cyclase GRESAG 4, frameshift	Tb927_08_v4:2319585-2323273	3555	134	192	1	7.23713	224	1	8.44332	1.16667
Tb09.v1.0060	hypothetical protein, unlikely	Tb927_09_v4:361970-362609	513	127	407	116	0.86861	8	2	0.99025	1.14004
Tb927.1.5070	hypothetical protein, unlikely	Tb927_01_v4:1014345-1014574	135	95	43	14	2.16138	7	2	2.46296	1.13953
Tb927.10.11080	paraflagellar rod protein,I17 antigen	Tb927_10_v5:2700893-2708770	3495	4383	1177	2718	0.54306	1754	3758	0.58533	1.07784
Tb927.1.5060	variant surface glycoprotein (VSG)-related, putative	Tb927_01_v4:1013265-1014344	1038	42	176	9	0.79127	282	15	0.76069	0.96135
Tb11.57.0008	calpain-like protein, putative,cytoskeleton assocociated protein, putative	Tb927_11_01_v4:279066-296712	17385	130	4804	17	2.11311	6302	24	1.96352	0.92921
Tb09.160.4910	flavoprotein monooxygenase, putative	Tb927_09_v4:1052255-1054278	1788	236	895	35	3.3752	808	36	2.96247	0.87772
Tb09.160.3310	hypothetical protein, unlikely (1L12.545)	Tb927_09_v4:816201-816367	129	38	1804	673	0.78961	7	3	0.68734	0.87048
Tb11.01.1490	hypothetical protein, conserved	Tb927_11_01_v4:2581552-2582396	624	221	767	243	1.11788	173	63	0.97255	0.86999
Tb927.1.4590	hypothetical protein, conserved	Tb927_01_v4:947842-948337	384	112	73	60	0.35486	1	1	0.29167	0.82193
Tb11.55.0022	hypothetical protein, conserved	Tb927_11_01_v4:471810-475266	3414	43	301	15	0.25274	229	14	0.20602	0.81515
Tb09.160.5450	hypothetical protein, unlikely	Tb927_09_v4:1172303-1173057	579	176	63	17	1.12649	9	3	0.91192	0.80952
Tb927.1.4120	hypothetical protein, unlikely	Tb927_01_v4:863902-864048	96	51	57	23	1.31658	2	1	1.0625	0.80702
Tb11.02.0080	hypothetical protein	Tb927_11_01_v4:708489-709084	564	32	132	41	0.18267	5	2	0.14184	0.77648
Tb09.160.4170	hypothetical protein, unlikely	Tb927_09_v4:921885-922215	195	136	19	17	0.77949	13	15	0.60444	0.77543
Tb927.1.3160	hypothetical protein, unlikely	Tb927_01_v4:687105-687335	186	45	17	24	0.17137	13	24	0.13105	0.76472
Tb927.1.2660	hypothetical protein, unlikely	Tb927_01_v4:618162-618928	174	593	5	302	0.05642	1	79	0.04314	0.76462
Tb927.10.13460	hypothetical protein	Tb927_10_v5:3286368-3287435	396	672	30	129	0.39464	46	280	0.27879	0.70644
Tb927.4.580	hypothetical protein, conserved	Tb927_04_v4:167163-168539	1281	31	431	4	2.60753	219	3	1.76659	0.6775
Tb09.211.2820	hypothetical protein, unlikely	Tb927_09_v4:1771020-1771612	348	245	142	102	0.98011	58	62	0.6586	0.67197
Tb927.1.1870	hypothetical protein, unlikely	Tb927_01_v4:483761-483991	162	69	10	5	0.85185	5	4	0.53241	0.625
Tb927.10.11130	hypothetical protein, conserved	Tb927_10_v5:2717681-2720950	2934	314	1918	95	2.1607	839	68	1.32045	0.61112
Tb927.8.2190	hypothetical protein, conserved	Tb927_08_v4:675099-676673	570	438	921	163	4.34181	329	96	2.63344	0.60653
Tb927.1.4210	hypothetical protein, unlikely	Tb927_01_v4:871490-871707	180	38	42	23	0.38551	4	4	0.21111	0.54761
Tb927.1.4030	hypothetical protein, unlikely	Tb927_01_v4:851425-852808	333	1051	19	217	0.27635	3	63	0.15029	0.54384
Tb09.160.3870	hypothetical protein, unlikely (28G16.240)	Tb927_09_v4:884502-884774	213	60	47	38	0.34841	30	47	0.1798	0.51606
Tb11.v4.0043	variant surface glycoprotein (VSG, pseudogene), putative	Tb927_11_02_v4:263083-264692	1470	140	2	2	0.09524	1	2	0.04762	0.5
Tb927.1.3900	hypothetical protein, unlikely	Tb927_01_v4:833504-833796	153	140	19	30	0.57952	14	46	0.27849	0.48055
Tb927.1.1900	hypothetical protein, unlikely	Tb927_01_v4:493441-493800	303	57	43	2	4.04455	58	6	1.81848	0.44961
Tb09.v2.0050	hypothetical protein, unlikely	Tb927_09_v4:1073038-1073411	324	50	216	116	0.28736	8	10	0.12346	0.42964
Tb11.01.7320	hypothetical protein	Tb927_11_01_v4:4093315-4094670	474	192	463	54	3.47304	90	25	1.45823	0.41987
Tb09.160.1080	hypothetical protein, unlikely	Tb927_09_v4:505349-505729	318	63	183	6	6.04245	330	26	2.51451	0.41614
Tb927.1.2640	hypothetical protein, conserved	Tb927_01_v4:616213-617607	957	55	383	1	22.0115	295	2	8.47701	0.38512
Tb927.1.1320	hypothetical protein, unlikely	Tb927_01_v4:340881-341213	231	102	455	87	2.3093	2	1	0.88312	0.38242
Tb927.4.4800	hypothetical protein, conserved	Tb927_04_v4:1314141-1314662	393	129	86	24	1.17621	12	9	0.43766	0.37209
Tb927.8.3760	hypothetical protein	Tb927_08_v4:1122265-1122890	495	131	584	81	1.90807	16	6	0.70572	0.36986
Tb927.10.2760	hypothetical protein, conserved	Tb927_10_v5:706151-708690	2169	371	1908	79	4.1311	917	105	1.49381	0.3616
Tb09.160.4530	hypothetical protein, unlikely	Tb927_09_v4:968015-968561	474	73	534	91	0.90374	2	1	0.30802	0.34083
Tb09.160.2190	hypothetical protein, unlikely (3C4.50)	Tb927_09_v4:670096-670430	177	158	15	31	0.43193	10	61	0.14634	0.3388
Tb927.1.4130	hypothetical protein, unlikely	Tb927_01_v4:864453-864960	363	145	199	43	1.84861	41	31	0.5283	0.28578
Tb927.1.1460	hypothetical protein, unlikely	Tb927_01_v4:366324-367864	543	998	156	206	1.39184	26	121	0.39493	0.28375
Tb11.01.2440	glycosyl hydrolase, putative	Tb927_11_01_v4:2799311-2803379	3600	38	695	1	7.33611	977	5	2.06256	0.28115
Tb09.160.0640	hypothetical protein, unlikely	Tb927_09_v4:387027-387368	288	54	65	6	2.03125	6	2	0.5625	0.27692
Tb927.3.3210	hypothetical protein	Tb927_03_v4:828647-829235	540	49	430	39	1.00047	3	1	0.27222	0.27209
Tb927.1.4090	hypothetical protein, unlikely	Tb927_01_v4:861503-861806	201	103	56	48	0.59784	46	145	0.16257	0.27193
Tb927.1.1180	hypothetical protein, unlikely	Tb927_01_v4:322693-323196	447	57	426	55	0.98768	138	66	0.26663	0.26996
Tb09.244.0810	hypothetical protein	Tb927_09_v4:2809986-2810363	336	42	388140	62665	0.77424	70034	44325	0.1975	0.25509
Tb927.1.3920	hypothetical protein, unlikely	Tb927_01_v4:836710-837048	258	81	191	48	1.24927	1	1	0.31395	0.25131
Tb927.1.2680	hypothetical protein, unlikely	Tb927_01_v4:621017-621403	291	96	265	252	0.34692	1	4	0.08247	0.23772
Tb09.160.5050	hypothetical protein, conserved	Tb927_09_v4:1079266-1079950	489	173	821	64	4.53838	1016	339	1.06031	0.23363
Tb927.3.4900	tRNA isopentenyltransferase, putative	Tb927_03_v4:1375296-1377661	1377	225	1150	13	14.4545	472	23	3.35323	0.23199
Tb11.02.0390	hypothetical protein	Tb927_11_01_v4:822065-822706	483	159	117	27	1.4265	77	84	0.30176	0.21154
Tb927.1.660	hypothetical protein, unlikely	Tb927_01_v4:227243-227586	174	170	105	61	1.68174	1	3	0.32567	0.19365
Tb927.10.3240	hypothetical protein	Tb927_10_v5:839419-839976	405	153	133	89	0.56454	17	60	0.10704	0.18961
Tb09.160.1130	hypothetical protein, unlikely	Tb927_09_v4:514847-515120	234	40	222	14	2.71062	3	1	0.51282	0.18919
Tb927.1.1520	hypothetical protein, unlikely	Tb927_01_v4:379597-380106	339	171	36	34	0.5341	1	5	0.10088	0.18888
Tb09.v1.0170	hypothetical protein, unlikely	Tb927_09_v4:773162-773413	135	117	2	43	0.04031	1	130	0.00667	0.16547
Tb927.4.3050	hypothetical protein	Tb927_04_v4:809336-810075	465	275	273	256	0.63067	62	357	0.10271	0.16286
Tb09.211.2320	hypothetical protein	Tb927_09_v4:1679928-1680637	552	158	259	27	2.74571	48	32	0.42935	0.15637
Tb09.160.2740	hypothetical protein, unlikely (1L12.255)	Tb927_09_v4:738582-738918	165	172	120	28	4.46753	2	3	0.69495	0.15556
Tb927.6.260	hypothetical protein	Tb927_06_v4:118767-119283	468	49	14	1	1.46581	2	1	0.2094	0.14286
Tb927.10.8550	hypothetical protein	Tb927_10_v5:2119597-2120112	399	117	611	49	3.65644	113	64	0.51774	0.1416
Tb927.1.1950	hypothetical protein, unlikely	Tb927_01_v4:511996-512266	237	34	179	25	1.02717	1	1	0.14346	0.13967
Tb09.v1.0840	hypothetical protein, unlikely	Tb927_09_v4:2454075-2454532	426	32	159	12	0.99531	69	39	0.1329	0.13353
Tb927.1.1970	hypothetical protein, unlikely	Tb927_01_v4:516161-516569	372	37	145	20	0.7211	16	18	0.08841	0.1226
Tb09.211.3190	hypothetical protein, unlikely	Tb927_09_v4:1845667-1845943	156	121	75	37	1.57225	21	93	0.17514	0.11139
Tb927.1.4770	hypothetical protein, unlikely	Tb927_01_v4:979335-979542	153	55	23	2	4.13399	11	9	0.43936	0.10628
Tb09.v1.0360	hypothetical protein, unlikely	Tb927_09_v4:1220311-1220676	336	30	139	4	3.10268	33	10	0.29464	0.09496
Tb11.01.5030	hypothetical protein	Tb927_11_01_v4:3539482-3540027	468	78	230	23	1.66667	47	50	0.15667	0.094
Tb09.211.4750	hypothetical protein, unlikely	Tb927_09_v4:2171770-2172182	381	32	496	3	13.8863	15	1	1.25984	0.09073
Tb927.1.2290	hypothetical protein, unlikely	Tb927_01_v4:566778-567165	342	46	2090	47	5.98109	4	1	0.53801	0.08995
Tb11.02.2200	hypothetical protein	Tb927_11_01_v4:1302033-1302873	492	349	269	188	1.01497	8	63	0.09008	0.08875
Tb09.160.4510	hypothetical protein, unlikely	Tb927_09_v4:966795-967125	210	121	33	43	0.44219	3	47	0.03678	0.08318
Tb11.01.2060	hypothetical protein, conserved	Tb927_11_01_v4:2695395-2696111	630	87	203	25	1.12133	33	51	0.08936	0.07969
Tb927.6.4110	hypothetical protein	Tb927_06_v4:1189625-1190258	555	79	284	15	2.69502	6	4	0.21351	0.07922
Tb09.160.3700	hypothetical protein, unlikely (28G16.160)	Tb927_09_v4:865433-865853	303	118	49	36	0.53007	14	136	0.04009	0.07563
Tb927.8.5340	hypothetical protein	Tb927_08_v4:1585572-1587517	588	52	8	15	0.04717	2	54	0.00328	0.06954
Tb09.160.4060	hypothetical protein, unlikely (28G16.330)	Tb927_09_v4:908354-908844	456	35	221	14	1.21162	2	2	0.07675	0.06334
Tb927.10.15560	hypothetical protein, unlikely	Tb927_10_v5:3820919-3821562	432	212	386	42	4.51014	35	65	0.26425	0.05859
Tb927.4.2690	hypothetical protein	Tb927_04_v4:711916-712838	813	110	275	15	2.48052	34	35	0.13144	0.05299
Tb927.1.250	hypothetical protein, unlikely	Tb927_01_v4:103170-103589	324	96	58	60	0.28642	1	20	0.01481	0.05171
Tb09.160.2410	hypothetical protein (1L12.75)	Tb927_09_v4:703765-704040	216	60	59	5	3.27778	3	5	0.16667	0.05085
Tb11.02.4710	hypothetical protein	Tb927_11_01_v4:1912332-1913096	534	231	383	347	0.47746	16	288	0.02403	0.05033
Tb927.10.15030	hypothetical protein	Tb927_10_v5:3676418-3677233	648	168	339	12	7.32407	8	6	0.34568	0.0472
Tb927.10.5410	hypothetical protein	Tb927_10_v5:1362181-1362573	273	120	223	24	4.08425	3	7	0.18838	0.04612
Tb11.52.0017	hypothetical protein	Tb927_11_01_v4:3414396-3415124	432	297	315	42	5.15625	12	39	0.21154	0.04103
Tb927.10.15050	hypothetical protein	Tb927_10_v5:3679478-3680099	579	43	33	4	0.61269	1	3	0.02476	0.04041
Tb09.244.2140	hypothetical protein, unlikely	Tb927_09_v4:2459792-2460058	231	36	638	15	6.62857	5	3	0.25974	0.03918
Tb927.1.770	hypothetical protein, unlikely	Tb927_01_v4:248932-249253	273	49	53	2	4.75641	1	1	0.17949	0.03774
Tb927.8.1760	hypothetical protein	Tb927_08_v4:576817-577904	561	194	683	512	0.46131	30	598	0.01735	0.03761
Tb09.211.1180	hypothetical protein, unlikely	Tb927_09_v4:1475762-1476123	288	74	129	51	0.64992	3	33	0.02336	0.03594
Tb927.7.2430	hypothetical protein	Tb927_07_v4:627744-628657	594	320	298	38	4.2247	6	22	0.14692	0.03478
Tb09.160.5090	hypothetical protein, unlikely	Tb927_09_v4:1086029-1086484	294	162	135	40	1.85969	1	10	0.0551	0.02963
Tb11.01.2450	hypothetical protein	Tb927_11_01_v4:2804110-2804733	468	156	194	36	1.7963	7	48	0.04861	0.02706
Tb927.1.4290	hypothetical protein, unlikely	Tb927_01_v4:885763-886298	306	230	153	39	2.94872	5	48	0.0783	0.02655
Tb09.211.0750	hypothetical protein, unlikely	Tb927_09_v4:1398293-1398681	336	53	684	62	1.74021	14	52	0.04247	0.02441
Tb09.211.0150	hypothetical protein, unlikely	Tb927_09_v4:1289705-1290461	399	358	120	93	1.15773	10	319	0.02813	0.0243
Tb09.160.2270	hypothetical protein, unlikely (3C4.10)	Tb927_09_v4:682106-682481	144	232	150	46	5.25362	1	13	0.12393	0.02359
Tb927.1.4440	hypothetical protein, conserved	Tb927_01_v4:915863-916552	636	54	416	5	7.06415	13	7	0.15768	0.02232
Tb927.10.14970	hypothetical protein	Tb927_10_v5:3658223-3658941	525	194	391	88	1.64186	12	127	0.03492	0.02127
Tb09.160.4110	hypothetical protein, unlikely	Tb927_09_v4:914493-914807	189	126	188	6	20.8889	7	11	0.42424	0.02031
Tb927.1.620	hypothetical protein, unlikely	Tb927_01_v4:218990-219492	318	185	221	23	5.58996	1	7	0.08311	0.01487
Tb09.160.1750	hypothetical protein, unlikely (3C4.260)	Tb927_09_v4:625029-625485	282	175	143	5	17.7482	1	3	0.20686	0.01166
Tb09.160.2430	hypothetical protein, unlikely (1L12.85)	Tb927_09_v4:704925-705398	291	183	213	213	0.62887	2	191	0.00658	0.01046
Tb927.1.4460	hypothetical protein, unlikely	Tb927_01_v4:920894-921422	213	316	199	39	7.57	2	42	0.07065	0.00933
Tb09.160.1720	hypothetical protein, unlikely (3C4.275)	Tb927_09_v4:622806-623128	201	122	223	2	67.6766	1	1	0.60697	0.00897
Tb09.211.2690	hypothetical protein, unlikely	Tb927_09_v4:1749257-1749950	312	382	237	160	1.81358	4	330	0.01484	0.00818
Tb927.7.7310	hypothetical protein	Tb927_07_v4:2110252-2110970	663	56	531	1	44.8507	4	1	0.33786	0.00753
Tb927.8.2320	hypothetical protein	Tb927_08_v4:700426-701685	615	645	1372	177	8.12953	19	370	0.05386	0.00663
Tb09.211.1840	hypothetical protein, unlikely	Tb927_09_v4:1591971-1592543	441	132	366	14	7.82507	2	12	0.04989	0.00638
Tb927.1.4150	hypothetical protein, unlikely	Tb927_01_v4:866280-866967	327	361	332	134	2.73522	1	64	0.01725	0.00631
Tb09.160.4260	hypothetical protein, unlikely (28G16.420)	Tb927_09_v4:937853-938128	213	63	1841	28	19.4472	9	23	0.11574	0.00595
Tb927.5.540	hypothetical protein	Tb927_05_v4:169239-170498	615	190	439	27	5.02319	3	33	0.02809	0.00559
Tb09.160.3720	hypothetical protein, unlikely (28G16.170)	Tb927_09_v4:867176-867531	291	65	480	4	26.8041	2	3	0.14891	0.00556
Tb09.211.4410	hypothetical protein, unlikely	Tb927_09_v4:2104786-2105370	372	213	212	47	2.5827	2	81	0.01414	0.00547
Tb09.160.5290	hypothetical protein, unlikely	Tb927_09_v4:1123427-1123781	312	43	218	11	2.73135	1	12	0.01149	0.00421
Tb09.211.4790	hypothetical protein, unlikely	Tb927_09_v4:2179102-2179539	303	135	572	30	8.49505	3	39	0.03427	0.00403
Tb09.160.2030	hypothetical protein, unlikely (3C4.135)	Tb927_09_v4:650179-650509	162	169	215	43	5.21605	2	102	0.02046	0.00392
Tb11.02.0050	hypothetical protein	Tb927_11_01_v4:701263-701867	510	95	131	5	4.88039	2	24	0.01552	0.00318
Tb927.1.3190	hypothetical protein, unlikely	Tb927_01_v4:689689-690154	303	163	1240	102	6.53983	5	146	0.01842	0.00282
Tb927.7.6160	hypothetical protein	Tb927_07_v4:1669148-1669877	534	196	264	15	6.45993	2	41	0.0179	0.00277
Tb09.160.1150	hypothetical protein, unlikely	Tb927_09_v4:517077-517949	396	477	3675	162	27.3253	8	134	0.07191	0.00263
Tb927.5.660	hypothetical protein	Tb927_05_v4:229802-231447	1473	173	345	6	6.75322	3	21	0.01678	0.00248
Tb927.4.1010	hypothetical protein	Tb927_04_v4:275666-276230	276	289	152	48	3.31582	1	129	0.00812	0.00245
Tb09.211.1660	hypothetical protein, unlikely	Tb927_09_v4:1553828-1554350	390	133	229	10	7.80949	2	36	0.01895	0.00243
Tb927.7.7370	hypothetical protein	Tb927_07_v4:2121985-2122578	318	276	279	73	3.31714	2	233	0.00745	0.00225
Tb927.1.1780	hypothetical protein, unlikely	Tb927_01_v4:467566-468195	417	213	480	37	6.62648	2	74	0.01381	0.00208
Tb927.10.3830	hypothetical protein	Tb927_10_v5:1010742-1011621	495	385	15107	44	267.043	41	69	0.46216	0.00173
Tb927.10.1920	hypothetical protein	Tb927_10_v5:503954-504444	438	53	378	1	45.7397	1	2	0.0605	0.00132
Tb09.v1.0740	hypothetical protein, unlikely	Tb927_09_v4:2317671-2318114	393	51	203	7	3.76336	2	76	0.00342	0.00091

## Sheet: candidate CDSs
definition of putative 3´UTR: the region beginning immediately downstream of the ORF and ending at the first subsequent start codon (in any reading frame), see Guttman et al. 2013
definition of ribosome release score: the ratio of footprint reads in the CDS to footprint reads in the corresponding 3´ UTR divided by the ratio of RNA reads in the CDS to RNA reads in the corresponding 3´ UTR											information on proteomics data
geneID	location	length of CDS (nt)	length of putative 3´UTR (nt)	RNA density across CDS (reads)	RNA density across putative 3´UTR (reads)	ratio of RNA density (CDS/3´UTR)	footprint density across CDS (reads)	footprint density across putative 3´UTR	ratio of footprint density (CDS/3´UTR)	ribosome release score	number of peptides identified	peptides match other un-annotated CDS	peptides match annotated CDS
nonAnnoORF_Tb927_11_01_v4_-_87456	Tb927_11_01_v4:531933-532207	48	227	7	127	0.26066	47	3	74.0903	284.241
nonAnnoORF_Tb927_02_v4_-_20524	Tb927_02_v4:386758-386954	75	122	33	50	1.0736	155	1	252.133	234.848
nonAnnoORF_Tb927_10_v5_+_6776	Tb927_10_v5:745814-745965	42	110	25	102	0.64192	57	1	149.286	232.561
nonAnnoORF_Tb927_10_v5_-_47575	Tb927_10_v5:3082273-3082426	81	73	17	29	0.52831	131	1	118.062	223.471
nonAnnoORF_Tb927_10_v5_+_22394	Tb927_10_v5:2441384-2441713	78	252	91	236	1.24576	157	2	253.615	203.583
nonAnnoORF_Tb927_02_v4_-_21402	Tb927_02_v4:304217-304381	48	117	19	55	0.84205	49	1	119.438	141.841
nonAnnoORF_Tb927_11_01_v4_-_91085	Tb927_11_01_v4:147557-147949	321	72	550	240	0.51402	647	2	72.5607	141.163
nonAnnoORF_Tb927_05_v4_-_29800	Tb927_05_v4:138896-139052	45	112	6	49	0.30476	95	6	39.4074	129.306
nonAnnoORF_Tb927_09_v4_+_19732	Tb927_09_v4:2030300-2030491	57	135	7	17	0.97523	51	1	120.789	123.857
nonAnnoORF_Tb927_09_v4_-_47095	Tb927_09_v4:1380498-1380834	279	58	728	219	0.69105	1586	4	82.4265	119.277
nonAnnoORF_Tb927_06_v4_-_21181	Tb927_06_v4:1144098-1144314	63	154	19	59	0.78719	37	1	90.4444	114.895
nonAnnoORF_Tb927_02_v4_+_3961	Tb927_02_v4:316568-316736	48	121	15	110	0.34375	43	3	36.1319	105.111
nonAnnoORF_Tb927_03_v4_+_3661	Tb927_03_v4:366880-367097	42	176	11	28	1.64626	72	2	150.857	91.6363
nonAnnoORF_Tb927_10_v5_-_50854	Tb927_10_v5:2727170-2727341	60	112	32	174	0.3433	45	3	28	81.5613
nonAnnoORF_Tb927_08_v4_+_20413	Tb927_08_v4:2218736-2218803	33	35	42	79	0.56387	266	7	40.303	71.4758
nonAnnoORF_Tb927_11_01_v4_+_12490	Tb927_11_01_v4:1356691-1356860	54	116	9	35	0.55238	71	4	38.1296	69.0279
nonAnnoORF_Tb927_11_01_v4_-_84954	Tb927_11_01_v4:807732-808116	318	67	530	38	2.9386	944	1	198.893	67.6829
nonAnnoORF_Tb927_10_v5_+_4769	Tb927_10_v5:521613-521749	54	83	19	55	0.53098	453	22	31.649	59.6049
nonAnnoORF_Tb927_11_01_v4_-_60368	Tb927_11_01_v4:3445906-3446028	72	51	17	17	0.70833	58	1	41.0833	58.0003
nonAnnoORF_Tb927_11_01_v4_-_91589	Tb927_11_01_v4:97149-97494	279	67	221	93	0.57066	546	4	32.7796	57.4415	6	no	no
nonAnnoORF_Tb927_02_v4_-_24970	Tb927_02_v4:55183-55301	66	53	23	24	0.76957	104	2	41.7576	54.2609
nonAnnoORF_Tb927_10_v5_-_50736	Tb927_10_v5:2742632-2742761	63	67	238	176	1.43813	67	1	71.254	49.5463
nonAnnoORF_Tb927_03_v4_-_25554	Tb927_03_v4:650938-651221	93	191	8	22	0.74682	16	1	32.8602	44.0002
nonAnnoORF_Tb927_10_v5_+_6834	Tb927_10_v5:753844-753992	75	74	2	8	0.24667	11	1	10.8533	43.9994
nonAnnoORF_Tb927_02_v4_-_24449	Tb927_02_v4:90762-90879	39	79	6	21	0.57875	47	4	23.8013	41.1253
nonAnnoORF_Tb927_10_v5_-_43152	Tb927_10_v5:3587265-3587383	48	71	92	78	1.74466	220	5	65.0833	37.3043
nonAnnoORF_Tb927_10_v5_+_22499	Tb927_10_v5:2453550-2453769	39	181	24	9	12.3761	97	1	450.179	36.375
nonAnnoORF_Tb927_10_v5_-_71934	Tb927_10_v5:438326-438549	189	35	180	22	1.51515	885	3	54.6296	36.0556
nonAnnoORF_Tb927_10_v5_-_65179	Tb927_10_v5:1146016-1146097	51	31	2	14	0.08683	5	1	3.03922	35.002
nonAnnoORF_Tb927_11_01_v4_-_49019	Tb927_11_01_v4:4695903-4696084	51	131	1	9	0.2854	19	5	9.76078	34.2004
nonAnnoORF_Tb927_09_v4_-_55688	Tb927_09_v4:515216-515364	57	92	7	15	0.75322	31	2	25.0175	33.2141
nonAnnoORF_Tb927_07_v4_-_23497	Tb927_07_v4:1915483-1915801	99	220	57	64	1.97917	112	4	62.2222	31.4385
nonAnnoORF_Tb927_09_v4_+_17137	Tb927_09_v4:1742425-1742562	90	48	108	15	3.84	448	2	119.467	31.1111
nonAnnoORF_Tb927_09_v4_-_36017	Tb927_09_v4:2484033-2484196	102	62	2	6	0.20261	10	1	6.07843	30.0006
nonAnnoORF_Tb927_10_v5_+_12193	Tb927_10_v5:1330191-1330385	33	162	13	36	1.77273	156	15	51.0545	28.8
nonAnnoORF_Tb927_10_v5_+_26576	Tb927_10_v5:2921907-2922026	48	72	26	22	1.77273	130	4	48.75	27.5
nonAnnoORF_Tb927_02_v4_+_3357	Tb927_02_v4:257969-258163	84	111	13	15	1.14524	118	5	31.1857	27.2307
nonAnnoORF_Tb927_10_v5_-_57951	Tb927_10_v5:1932201-1932350	102	48	81	71	0.53687	452	15	14.1804	26.4131
nonAnnoORF_Tb927_11_01_v4_-_68204	Tb927_11_01_v4:2598055-2598201	93	54	4	4	0.58065	26	1	15.0968	25.9998
nonAnnoORF_Tb927_02_v4_-_25277	Tb927_02_v4:34981-35095	84	31	15	7	0.79082	55	1	20.2976	25.6666
nonAnnoORF_Tb927_07_v4_-_41527	Tb927_07_v4:17669-17825	57	100	2	3	1.16959	17	1	29.8246	25.5
nonAnnoORF_Tb927_10_v5_-_44242	Tb927_10_v5:3460459-3460586	33	95	15	21	2.05628	143	8	51.4583	25.025
nonAnnoORF_Tb927_05_v4_+_12883	Tb927_05_v4:1345620-1345805	60	126	9	14	1.35	125	8	32.8125	24.3056
nonAnnoORF_Tb927_06_v4_+_8945	Tb927_06_v4:845508-845657	93	57	21	21	0.6129	24	1	14.7097	24.0001
nonAnnoORF_Tb927_10_v5_+_33420	Tb927_10_v5:3653286-3653541	213	43	158	87	0.36663	77	2	7.7723	21.1993
nonAnnoORF_Tb927_04_v4_-_26796	Tb927_04_v4:451863-451965	36	67	70	134	0.97222	11	1	20.4722	21.0572
nonAnnoORF_Tb927_03_v4_-_29920	Tb927_03_v4:196968-197200	69	164	18	41	1.04348	9	1	21.3913	20.5
nonAnnoORF_Tb927_11_01_v4_+_18002	Tb927_11_01_v4:1961049-1961275	186	41	90	36	0.55108	51	1	11.2419	20.3998
nonAnnoORF_Tb927_08_v4_-_44725	Tb927_08_v4:171498-171671	33	141	18	40	1.92273	27	3	38.4545	20
nonAnnoORF_Tb927_02_v4_+_10626	Tb927_02_v4:998677-998777	60	41	22	25	0.60133	17	1	11.6167	19.3183
nonAnnoORF_Tb927_01_v4_+_4757	Tb927_01_v4:483992-484189	54	144	21	24	2.33333	183	11	44.3636	19.013
nonAnnoORF_Tb927_10_v5_+_21430	Tb927_10_v5:2335450-2335592	102	41	9	19	0.1904	9	1	3.61765	19.0003
nonAnnoORF_Tb927_10_v5_-_44830	Tb927_10_v5:3396624-3396720	57	40	32	76	0.29548	24	3	5.61404	18.9997
nonAnnoORF_Tb927_10_v5_-_62058	Tb927_10_v5:1485375-1485638	129	135	2	26	0.0805	13	9	1.51163	18.778
nonAnnoORF_Tb927_10_v5_-_51429	Tb927_10_v5:2642992-2643216	72	153	51	45	2.40833	21	1	44.625	18.5294
nonAnnoORF_Tb927_10_v5_-_65780	Tb927_10_v5:1083786-1084009	183	41	170	17	2.24044	176	1	39.4317	17.6
nonAnnoORF_Tb927_06_v4_+_2761	Tb927_06_v4:224633-224704	39	33	11	16	0.58173	12	1	10.1539	17.4546
nonAnnoORF_Tb927_07_v4_-_41448	Tb927_07_v4:22158-22363	57	149	10	15	1.74269	23	2	30.0614	17.25
nonAnnoORF_Tb927_02_v4_+_3262	Tb927_02_v4:250466-250589	66	58	93	21	3.89177	580	8	63.7121	16.371
nonAnnoORF_Tb927_02_v4_-_25749	Tb927_02_v4:1042-1148	66	41	30	4	4.65909	118	1	73.303	15.7333
nonAnnoORF_Tb927_10_v5_+_7582	Tb927_10_v5:839243-839418	102	74	26	128	0.14737	19	6	2.29739	15.5893
nonAnnoORF_Tb927_10_v5_-_61239	Tb927_10_v5:1575591-1575723	45	88	13	11	2.31111	92	5	35.9822	15.5692
nonAnnoORF_Tb927_05_v4_+_5373	Tb927_05_v4:542545-542614	39	31	19	49	0.30822	6	1	4.76923	15.4735
nonAnnoORF_Tb927_10_v5_+_12501	Tb927_10_v5:1367189-1367461	210	63	21	15	0.42	43	2	6.45	15.3571
nonAnnoORF_Tb927_02_v4_+_11380	Tb927_02_v4:1080195-1080290	39	57	3	4	1.09615	23	2	16.8077	15.3334
nonAnnoORF_Tb927_02_v4_+_11892	Tb927_02_v4:1123132-1123398	102	165	10	10	1.61765	15	1	24.2647	15
nonAnnoORF_Tb927_05_v4_+_13265	Tb927_05_v4:1378113-1378198	42	44	3	4	0.78571	11	1	11.5238	14.6668
nonAnnoORF_Tb927_11_01_v4_+_6077	Tb927_11_01_v4:647420-647558	42	97	4	7	1.31973	8	1	18.4762	14
nonAnnoORF_Tb927_02_v4_-_23654	Tb927_02_v4:148627-148779	111	42	15	19	0.29872	33	3	4.16216	13.9333
nonAnnoORF_Tb927_10_v5_+_15559	Tb927_10_v5:1688978-1689455	45	433	1	68	0.1415	21	105	1.92444	13.6003
nonAnnoORF_Tb927_10_v5_+_2376	Tb927_10_v5:257190-257325	87	49	28	29	0.5438	13	1	7.32184	13.4642
nonAnnoORF_Tb927_11_01_v4_+_23076	Tb927_11_01_v4:2519574-2519705	87	45	9	6	0.77586	20	1	10.3448	13.3334
nonAnnoORF_Tb927_11_01_v4_-_63197	Tb927_11_01_v4:3141317-3141525	48	161	7	23	1.02083	20	5	13.4167	13.1429
nonAnnoORF_Tb927_09_v4_+_8604	Tb927_09_v4:848305-848389	39	46	650	185	4.14414	45	1	53.0769	12.8077
nonAnnoORF_Tb927_10_v5_+_5638	Tb927_10_v5:617041-617192	48	104	26	55	1.02424	24	4	13	12.6923
nonAnnoORF_Tb927_03_v4_-_30525	Tb927_03_v4:136343-136533	84	107	33	14	3.00255	234	8	37.2589	12.4091
nonAnnoORF_Tb927_10_v5_-_64659	Tb927_10_v5:1204212-1204376	33	132	14	74	0.75676	14	6	9.33333	12.3333
nonAnnoORF_Tb927_10_v5_+_5943	Tb927_10_v5:647388-647492	54	51	35	39	0.84758	11	1	10.3889	12.2571
nonAnnoORF_Tb927_10_v5_-_45358	Tb927_10_v5:3338618-3338756	87	52	11	5	1.31494	72	3	14.3448	10.9091
nonAnnoORF_Tb927_02_v4_-_20150	Tb927_02_v4:425140-425229	45	45	10	4	2.5	108	4	27	10.8
nonAnnoORF_Tb927_02_v4_+_1543	Tb927_02_v4:119529-119647	57	62	34	61	0.60627	6	1	6.52632	10.7647
nonAnnoORF_Tb927_10_v5_+_6446	Tb927_10_v5:703651-704203	132	421	455	388	3.74014	174	15	36.997	9.89187
nonAnnoORF_Tb927_06_v4_+_2686	Tb927_06_v4:217226-217297	39	33	13	16	0.6875	8	1	6.76923	9.84615
nonAnnoORF_Tb927_02_v4_+_11733	Tb927_02_v4:1112711-1113008	105	193	15	21	1.31293	14	2	12.8667	9.79997
nonAnnoORF_Tb927_10_v5_-_72664	Tb927_10_v5:356623-356717	48	47	5	9	0.54398	10	2	4.89583	9.00002
nonAnnoORF_Tb927_05_v4_+_13160	Tb927_05_v4:1370252-1370444	144	49	8	1	2.72222	70	1	23.8194	8.75001
nonAnnoORF_Tb927_10_v5_-_62383	Tb927_10_v5:1448424-1448561	33	105	4	17	0.74866	20	10	6.36364	8.50004
nonAnnoORF_Tb927_07_v4_-_32557	Tb927_07_v4:952649-952846	165	33	19	23	0.16522	63	9	1.4	8.47355
nonAnnoORF_Tb927_09_v4_+_21616	Tb927_09_v4:2221139-2221301	60	103	14	38	0.63246	9	3	5.15	8.14281
nonAnnoORF_Tb927_04_v4_-_28866	Tb927_04_v4:206759-207000	147	95	49	42	0.75397	103	11	6.05133	8.02596
nonAnnoORF_Tb927_02_v4_+_3912	Tb927_02_v4:312627-312816	36	154	9	13	2.96154	11	2	23.5278	7.94444
nonAnnoORF_Tb927_07_v4_+_20457	Tb927_07_v4:2171525-2171690	72	94	13	27	0.6286	42	11	4.98485	7.93008
nonAnnoORF_Tb927_01_v4_-_19594	Tb927_01_v4:137746-138003	222	36	69	6	1.86486	90	1	14.5946	7.8261
nonAnnoORF_Tb927_01_v4_-_20487	Tb927_01_v4:69264-69370	66	41	62	3	12.8384	159	1	98.7727	7.69355
nonAnnoORF_Tb927_11_01_v4_-_72185	Tb927_11_01_v4:2181937-2182180	84	160	114	58	3.74384	15	1	28.5714	7.63158
nonAnnoORF_Tb927_02_v4_+_4240	Tb927_02_v4:344491-344662	114	58	106	38	1.41921	21	1	10.6842	7.52828
nonAnnoORF_Tb927_10_v5_-_72620	Tb927_10_v5:361250-361522	51	222	13	105	0.53894	48	52	4.0181	7.45556
nonAnnoORF_Tb927_01_v4_+_1424	Tb927_01_v4:149100-149227	48	80	40	70	0.95238	20	5	6.66667	7.00001
nonAnnoORF_Tb927_10_v5_-_46251	Tb927_10_v5:3234329-3234650	117	205	6	20	0.52564	38	19	3.50427	6.66667
nonAnnoORF_Tb927_10_v5_-_64576	Tb927_10_v5:1215519-1215681	45	118	62	136	1.19542	6	2	7.86667	6.58067
nonAnnoORF_Tb927_06_v4_+_305	Tb927_06_v4:23075-23229	108	47	159	17	4.07026	539	9	26.0628	6.40322
nonAnnoORF_Tb927_01_v4_-_19096	Tb927_01_v4:177962-178108	105	42	10	4	1	31	2	6.2	6.2
nonAnnoORF_Tb927_10_v5_+_5397	Tb927_10_v5:591123-591286	48	116	21	31	1.6371	4	1	9.66667	5.90475
nonAnnoORF_Tb927_10_v5_+_1774	Tb927_10_v5:189782-189969	108	80	25	12	1.54321	12	1	8.88889	5.76
nonAnnoORF_Tb927_11_01_v4_+_12582	Tb927_11_01_v4:1366917-1367080	48	116	14	37	0.91441	13	6	5.23611	5.72622
nonAnnoORF_Tb927_11_01_v4_+_41076	Tb927_11_01_v4:4488483-4488697	180	35	14	5	0.54444	47	3	3.0463	5.59529
nonAnnoORF_Tb927_01_v4_+_3213	Tb927_01_v4:324724-324820	48	49	47	10	4.79792	26	1	26.5417	5.53191
nonAnnoORF_Tb927_11_01_v4_+_29386	Tb927_11_01_v4:3258239-3258697	216	243	110	152	0.81414	20	5	4.5	5.5273
nonAnnoORF_Tb927_10_v5_+_11397	Tb927_10_v5:1243575-1243656	45	37	15	12	1.02778	41	6	5.61852	5.46666
nonAnnoORF_Tb927_11_01_v4_+_25109	Tb927_11_01_v4:2754760-2754919	33	127	2	15	0.51313	7	10	2.69394	5.25001
nonAnnoORF_Tb927_11_01_v4_+_9603	Tb927_11_01_v4:1040092-1040229	60	78	14	7	2.6	21	2	13.65	5.25
nonAnnoORF_Tb927_02_v4_+_12047	Tb927_02_v4:1133225-1133494	105	165	9	18	0.78571	13	5	4.08571	5.20002
nonAnnoORF_Tb927_10_v5_+_22102	Tb927_10_v5:2407346-2407537	96	96	17	14	1.21429	31	5	6.2	5.10586
nonAnnoORF_Tb927_10_v5_-_58708	Tb927_10_v5:1844811-1844883	42	31	53	27	1.44885	10	1	7.38095	5.09435
nonAnnoORF_Tb927_02_v4_-_25643	Tb927_02_v4:8074-8203	99	31	14	12	0.36532	35	6	1.8266	5
nonAnnoORF_Tb927_11_01_v4_-_74008	Tb927_11_01_v4:1996374-1996743	81	289	59	216	0.97457	15	11	4.86532	4.99227
nonAnnoORF_Tb927_10_v5_-_57462	Tb927_10_v5:1991402-1991503	39	63	37	79	0.75657	7	3	3.76923	4.982
nonAnnoORF_Tb927_03_v4_-_25553	Tb927_03_v4:651222-651368	36	111	20	5	12.3333	19	1	58.5833	4.75
nonAnnoORF_Tb927_11_01_v4_-_85488	Tb927_11_01_v4:746051-746146	63	33	233	220	0.55476	5	1	2.61905	4.72105
nonAnnoORF_Tb927_10_v5_+_19117	Tb927_10_v5:2067958-2068121	72	92	134	156	1.09758	4	1	5.11111	4.65671
nonAnnoORF_Tb927_02_v4_-_18334	Tb927_02_v4:622064-622253	129	61	10	3	1.57623	46	3	7.25065	4.59999
nonAnnoORF_Tb927_10_v5_-_61198	Tb927_10_v5:1579458-1579574	87	30	48	38	0.43557	23	4	1.98276	4.5521
nonAnnoORF_Tb927_06_v4_+_2611	Tb927_06_v4:209807-209878	39	33	17	11	1.30769	7	1	5.92308	4.52942
nonAnnoORF_Tb927_10_v5_+_11444	Tb927_10_v5:1248582-1248814	120	113	159	144	1.03976	10	2	4.70833	4.52829
nonAnnoORF_Tb927_04_v4_-_27514	Tb927_04_v4:367156-367277	87	35	31	12	1.03927	23	2	4.62644	4.45162
nonAnnoORF_Tb927_05_v4_+_12955	Tb927_05_v4:1352155-1352340	60	126	16	14	2.4	105	21	10.5	4.375
nonAnnoORF_Tb927_02_v4_+_1494	Tb927_02_v4:116887-116964	39	39	13	7	1.85714	8	1	8	4.3077
nonAnnoORF_Tb927_10_v5_+_7429	Tb927_10_v5:823101-823230	57	73	13	41	0.40608	15	11	1.74641	4.30066
nonAnnoORF_Tb927_10_v5_+_34716	Tb927_10_v5:3806568-3806676	78	31	43	28	0.61035	118	18	2.60541	4.26871
nonAnnoORF_Tb927_10_v5_+_5849	Tb927_10_v5:637640-637731	51	41	20	21	0.76564	4	1	3.21569	4.2
nonAnnoORF_Tb927_04_v4_-_27227	Tb927_04_v4:401321-401526	36	170	32	176	0.85859	3	4	3.54167	4.12498
nonAnnoORF_Tb927_10_v5_+_36098	Tb927_10_v5:3977076-3977226	51	100	92	150	1.20261	5	2	4.90196	4.0761
nonAnnoORF_Tb927_10_v5_-_47954	Tb927_10_v5:3037393-3037641	138	111	84	7	9.65217	187	4	37.6033	3.89583
nonAnnoORF_Tb927_01_v4_+_9966	Tb927_01_v4:1031526-1031647	69	53	11	19	0.4447	11	5	1.68986	3.8
nonAnnoORF_Tb927_10_v5_+_33463	Tb927_10_v5:3658092-3658222	63	68	18	28	0.69388	17	7	2.62132	3.77777
nonAnnoORF_Tb927_06_v4_-_30802	Tb927_06_v4:143348-143435	33	55	18	22	1.36364	3	1	5	3.66666
nonAnnoORF_Tb927_07_v4_+_13099	Tb927_07_v4:1388428-1388537	51	59	14	6	2.69935	8	1	9.2549	3.42857
nonAnnoORF_Tb927_08_v4_+_16596	Tb927_08_v4:1800471-1800564	33	61	515	431	2.20875	4	1	7.39394	3.34757
nonAnnoORF_Tb927_10_v5_-_58699	Tb927_10_v5:1845256-1845425	63	107	46	8	9.76587	19	1	32.2698	3.30435
nonAnnoORF_Tb927_06_v4_-_20923	Tb927_06_v4:1173241-1173311	36	35	19	31	0.59588	4	2	1.94444	3.26314
nonAnnoORF_Tb927_10_v5_-_62110	Tb927_10_v5:1479017-1479092	39	37	80	26	2.91913	10	1	9.48718	3.25
nonAnnoORF_Tb927_06_v4_+_534	Tb927_06_v4:39675-39898	96	128	4	9	0.59259	7	5	1.86667	3.15002
nonAnnoORF_Tb927_10_v5_+_16442	Tb927_10_v5:1781345-1781505	93	68	32	25	0.93591	16	4	2.92473	3.12501
nonAnnoORF_Tb927_05_v4_-_22426	Tb927_05_v4:901045-901193	72	77	16	7	2.44444	7	1	7.48611	3.06251
nonAnnoORF_Tb927_03_v4_+_8595	Tb927_03_v4:881929-882013	54	31	3	1	1.72222	9	1	5.16667	3.00001
nonAnnoORF_Tb927_02_v4_-_24584	Tb927_02_v4:81233-81361	93	36	22	5	1.70323	13	1	5.03226	2.95454
nonAnnoORF_Tb927_08_v4_+_13589	Tb927_08_v4:1449874-1450062	45	144	13	26	1.6	13	9	4.62222	2.88889
nonAnnoORF_Tb927_10_v5_+_35549	Tb927_10_v5:3914008-3914104	63	34	55	20	1.48413	118	15	4.2455	2.8606
nonAnnoORF_Tb927_01_v4_-_19669	Tb927_01_v4:132798-132909	51	61	1	11	0.10873	13	50	0.31098	2.86011
nonAnnoORF_Tb927_10_v5_+_1832	Tb927_10_v5:196800-197283	60	424	22	94	1.6539	20	31	4.55914	2.7566
nonAnnoORF_Tb927_11_01_v4_+_12698	Tb927_11_01_v4:1380700-1380854	66	89	49	48	1.37658	14	5	3.77576	2.74286
nonAnnoORF_Tb927_04_v4_-_20237	Tb927_04_v4:1129099-1129208	48	62	24	26	1.19231	5	2	3.22917	2.70833
nonAnnoORF_Tb927_10_v5_+_6412	Tb927_10_v5:699032-699322	198	93	80	18	2.08754	308	26	5.5641	2.66539
nonAnnoORF_Tb927_11_01_v4_+_4125	Tb927_11_01_v4:442886-443051	51	115	12	1	27.0588	31	1	69.902	2.58333
nonAnnoORF_Tb927_04_v4_-_26798	Tb927_04_v4:451753-451862	57	53	115	58	1.84362	5	1	4.64912	2.52173
nonAnnoORF_Tb927_10_v5_+_1834	Tb927_10_v5:197309-197517	174	35	43	10	0.86494	108	10	2.17241	2.51163
nonAnnoORF_Tb927_10_v5_+_34655	Tb927_10_v5:3799019-3799110	36	56	14	30	0.72593	8	7	1.77778	2.44897
nonAnnoORF_Tb927_04_v4_-_20185	Tb927_04_v4:1133653-1133762	48	62	22	16	1.77604	10	3	4.30556	2.42425
nonAnnoORF_Tb927_07_v4_+_3384	Tb927_07_v4:349046-349139	33	61	2	4	0.92424	6	5	2.21818	2.4
nonAnnoORF_Tb927_10_v5_-_71976	Tb927_10_v5:434156-434381	195	31	488	37	2.09674	31	1	4.92821	2.35042
nonAnnoORF_Tb927_11_01_v4_-_60557	Tb927_11_01_v4:3426187-3426278	48	44	891	517	1.57979	4	1	3.66667	2.32099
nonAnnoORF_Tb927_11_01_v4_+_32788	Tb927_11_01_v4:3630551-3630725	51	124	25	47	1.29328	30	25	2.91765	2.25601
nonAnnoORF_Tb927_02_v4_-_25641	Tb927_02_v4:8265-8461	33	164	8	45	0.8835	2	5	1.98788	2.25001
nonAnnoORF_Tb927_04_v4_+_5656	Tb927_04_v4:541893-542041	60	89	4	7	0.84762	5	4	1.85417	2.1875
nonAnnoORF_Tb927_11_01_v4_-_87616	Tb927_11_01_v4:514841-514923	51	32	145	13	6.99849	23	1	14.4314	2.06207
nonAnnoORF_Tb927_05_v4_+_11472	Tb927_05_v4:1203028-1203169	99	43	34	10	1.47677	14	2	3.0404	2.05882
nonAnnoORF_Tb927_11_01_v4_-_59521	Tb927_11_01_v4:3537535-3537824	36	254	6	46	0.92029	4	16	1.76389	1.91667
nonAnnoORF_Tb927_11_01_v4_-_51012	Tb927_11_01_v4:4489752-4490162	87	324	28	8	13.0345	171	26	24.4934	1.87912
nonAnnoORF_Tb927_09_v4_-_56230	Tb927_09_v4:458727-458852	54	72	28	38	0.98246	44	32	1.83333	1.86606
nonAnnoORF_Tb927_04_v4_-_18039	Tb927_04_v4:1367135-1367265	60	71	286	176	1.92292	9	3	3.55	1.84615
nonAnnoORF_Tb927_10_v5_-_45223	Tb927_10_v5:3351368-3351568	114	87	1037	185	4.27781	10	1	7.63158	1.78399
nonAnnoORF_Tb927_11_01_v4_+_9839	Tb927_11_01_v4:1064703-1064963	198	63	12	8	0.47727	26	10	0.82727	1.73334
nonAnnoORF_Tb927_06_v4_-_20064	Tb927_06_v4:1262307-1262380	39	35	16	31	0.46319	14	16	0.78526	1.69533
nonAnnoORF_Tb927_09_v4_-_56228	Tb927_09_v4:458853-459121	195	74	75	45	0.63248	76	27	1.06819	1.68889
nonAnnoORF_Tb927_04_v4_-_30694	Tb927_04_v4:34059-34140	36	46	151	204	0.94581	5	4	1.59722	1.68873
nonAnnoORF_Tb927_06_v4_-_31610	Tb927_06_v4:77880-78020	93	48	36	4	4.64516	15	1	7.74194	1.66667
nonAnnoORF_Tb927_04_v4_-_27022	Tb927_04_v4:425077-425259	39	144	64	70	3.37582	3	2	5.53846	1.64063
nonAnnoORF_Tb927_10_v5_-_72197	Tb927_10_v5:406212-406345	33	101	46	48	2.93308	3	2	4.59091	1.56522
nonAnnoORF_Tb927_10_v5_-_75518	Tb927_10_v5:57657-57795	69	70	36	11	3.32016	5	1	5.07246	1.52778
nonAnnoORF_Tb927_10_v5_-_72686	Tb927_10_v5:354487-354690	138	66	14	19	0.3524	20	18	0.5314	1.50795
nonAnnoORF_Tb927_04_v4_-_18766	Tb927_04_v4:1284952-1285072	42	79	2	7	0.53741	3	7	0.80612	1.50001
nonAnnoORF_Tb927_02_v4_+_238	Tb927_02_v4:18181-18248	36	32	8	4	1.77778	3	1	2.66667	1.5
nonAnnoORF_Tb927_02_v4_-_24716	Tb927_02_v4:71491-71609	87	32	10	2	1.83908	15	2	2.75862	1.5
nonAnnoORF_Tb927_04_v4_-_19369	Tb927_04_v4:1215370-1215690	225	96	86	34	1.07922	41	11	1.5903	1.47356
nonAnnoORF_Tb927_09_v4_+_9004	Tb927_09_v4:894515-894663	51	98	5	8	1.20098	43	47	1.75803	1.46383
nonAnnoORF_Tb927_10_v5_+_26810	Tb927_10_v5:2944627-2944783	111	46	226	33	2.83811	10	1	4.14414	1.46018
nonAnnoORF_Tb927_01_v4_+_8032	Tb927_01_v4:821351-821535	150	35	799	67	2.78259	17	1	3.96667	1.42553
nonAnnoORF_Tb927_02_v4_+_3261	Tb927_02_v4:250362-250465	63	41	184	51	2.34796	365	71	3.34563	1.42491
nonAnnoORF_Tb927_10_v5_-_48316	Tb927_10_v5:2997176-2997350	81	94	31	8	4.49691	11	2	6.38272	1.41936
nonAnnoORF_Tb927_04_v4_-_17819	Tb927_04_v4:1393079-1393225	99	48	17	12	0.68687	20	10	0.9697	1.41177
nonAnnoORF_Tb927_10_v5_+_15741	Tb927_10_v5:1706915-1707274	93	267	4	52	0.22084	10	93	0.30871	1.39789
nonAnnoORF_Tb927_11_01_v4_-_60255	Tb927_11_01_v4:3456168-3456356	36	153	9	93	0.41129	2	15	0.56667	1.37779
nonAnnoORF_Tb927_07_v4_+_4269	Tb927_07_v4:449350-449508	93	66	1309	378	2.45759	9	2	3.19355	1.29946
nonAnnoORF_Tb927_05_v4_-_22265	Tb927_05_v4:918316-918412	39	58	7	3	3.47009	3	1	4.46154	1.28571
nonAnnoORF_Tb927_11_01_v4_+_27122	Tb927_11_01_v4:2999885-3000063	60	119	9	45	0.39667	10	39	0.50855	1.28205
nonAnnoORF_Tb927_11_01_v4_-_63168	Tb927_11_01_v4:3143125-3143214	45	45	5	1	5	6	1	6	1.2
nonAnnoORF_Tb927_04_v4_-_17891	Tb927_04_v4:1386209-1386437	60	169	23	41	1.58008	45	68	1.86397	1.17967
nonAnnoORF_Tb927_11_01_v4_-_51184	Tb927_11_01_v4:4472541-4472718	78	100	550	190	3.7112	10	3	4.2735	1.15151
nonAnnoORF_Tb927_11_01_v4_-_76804	Tb927_11_01_v4:1667837-1667953	54	63	920	262	4.09669	12	3	4.66667	1.13913
nonAnnoORF_Tb927_08_v4_+_22789	Tb927_08_v4:2469128-2469205	42	36	36	38	0.81203	3	3	0.85714	1.05555
nonAnnoORF_Tb927_10_v5_+_25668	Tb927_10_v5:2811506-2811742	123	114	42	214	0.1819	23	113	0.18865	1.03711
nonAnnoORF_Tb927_10_v5_-_65190	Tb927_10_v5:1145023-1145091	33	36	237	80	3.23182	3	1	3.27273	1.01266
nonAnnoORF_Tb927_06_v4_+_10214	Tb927_06_v4:985229-985691	420	43	56	10	0.57333	68	12	0.58016	1.01191
nonAnnoORF_Tb927_04_v4_+_136	Tb927_04_v4:10221-10407	126	61	26	7	1.79819	15	4	1.81548	1.00962
nonAnnoORF_Tb927_10_v5_-_75504	Tb927_10_v5:58527-58692	57	109	27	18	2.86842	7	5	2.67719	0.93333
nonAnnoORF_Tb927_10_v5_-_44723	Tb927_10_v5:3406987-3407081	42	53	16	10	2.01905	23	16	1.81399	0.89844
nonAnnoORF_Tb927_10_v5_-_71937	Tb927_10_v5:438029-438202	81	93	27	39	0.79487	13	21	0.71076	0.89418
nonAnnoORF_Tb927_11_01_v4_+_26728	Tb927_11_01_v4:2953953-2954033	39	42	26	9	3.11111	28	11	2.74126	0.88112
nonAnnoORF_Tb927_09_v4_-_56139	Tb927_09_v4:465400-465533	102	32	4	6	0.20915	7	12	0.18301	0.87502
nonAnnoORF_Tb927_10_v5_-_61656	Tb927_10_v5:1528751-1528950	165	35	36	6	1.27273	126	24	1.11364	0.875
nonAnnoORF_Tb927_05_v4_-_29354	Tb927_05_v4:186728-186884	60	97	15	13	1.86538	3	3	1.61667	0.86667
nonAnnoORF_Tb927_11_01_v4_-_60827	Tb927_11_01_v4:3394771-3394860	39	51	49	1	64.0769	82	2	53.6154	0.83673
nonAnnoORF_Tb927_10_v5_-_61039	Tb927_10_v5:1600144-1600237	42	52	1	6	0.20635	9	66	0.16883	0.81817
nonAnnoORF_Tb927_10_v5_-_71928	Tb927_10_v5:439123-439276	78	76	70	110	0.62005	8	16	0.48718	0.78571
nonAnnoORF_Tb927_10_v5_+_1647	Tb927_10_v5:174571-174737	75	92	11	21	0.64254	21	52	0.49538	0.77097
nonAnnoORF_Tb927_01_v4_+_5753	Tb927_01_v4:595341-595527	33	154	690	350	9.2	3	2	7	0.76087
nonAnnoORF_Tb927_02_v4_+_11723	Tb927_02_v4:1112078-1112178	60	41	8	3	1.82222	8	4	1.36667	0.75
nonAnnoORF_Tb927_02_v4_-_25189	Tb927_02_v4:40523-40641	87	32	8	3	0.98084	14	7	0.73563	0.75
nonAnnoORF_Tb927_10_v5_+_16532	Tb927_10_v5:1790451-1790685	87	148	30	49	1.04152	20	46	0.73963	0.71014
nonAnnoORF_Tb927_03_v4_+_9592	Tb927_03_v4:956947-957141	105	90	101	245	0.35335	7	24	0.25	0.70751
nonAnnoORF_Tb927_02_v4_+_2957	Tb927_02_v4:228059-228171	36	77	17	7	5.19444	5	3	3.56481	0.68627
nonAnnoORF_Tb927_11_01_v4_-_76027	Tb927_11_01_v4:1757712-1757781	36	34	2	1	1.88889	4	3	1.25926	0.66667
nonAnnoORF_Tb927_03_v4_-_19393	Tb927_03_v4:1320316-1320623	147	161	32	19	1.84461	14	13	1.17949	0.63943
nonAnnoORF_Tb927_03_v4_+_8907	Tb927_03_v4:901866-902060	105	90	109	251	0.37223	8	29	0.23645	0.63523
nonAnnoORF_Tb927_10_v5_+_26290	Tb927_10_v5:2884956-2885073	84	34	2	4	0.20238	4	13	0.12454	0.61538
nonAnnoORF_Tb927_09_v4_-_36306	Tb927_09_v4:2458488-2458580	39	54	150	13	15.9763	7	1	9.69231	0.60667
nonAnnoORF_Tb927_01_v4_-_20491	Tb927_01_v4:69067-69134	36	32	156	90	1.54074	3	3	0.88889	0.57692
nonAnnoORF_Tb927_08_v4_+_16498	Tb927_08_v4:1787998-1788118	81	40	33	8	2.03704	14	6	1.15226	0.56565
nonAnnoORF_Tb927_05_v4_-_24845	Tb927_05_v4:647255-647344	39	51	17	8	2.77885	6	5	1.56923	0.5647
nonAnnoORF_Tb927_01_v4_-_20024	Tb927_01_v4:102966-103110	114	31	51	16	0.86678	16	9	0.48343	0.55773
nonAnnoORF_Tb927_10_v5_+_26705	Tb927_10_v5:2933284-2933373	42	48	5	2	2.85714	30	22	1.55844	0.54545
nonAnnoORF_Tb927_07_v4_-_40552	Tb927_07_v4:116458-116581	60	64	105	1	112	57	1	60.8	0.54286
nonAnnoORF_Tb927_10_v5_+_25380	Tb927_10_v5:2774767-2775041	189	86	91	136	0.30447	46	129	0.16226	0.53293
nonAnnoORF_Tb927_07_v4_-_36394	Tb927_07_v4:519022-519153	90	42	3	9	0.15556	9	51	0.08235	0.52938
nonAnnoORF_Tb927_09_v4_+_17285	Tb927_09_v4:1757902-1758055	99	55	869	361	1.33733	7	6	0.64815	0.48466
nonAnnoORF_Tb927_01_v4_+_5780	Tb927_01_v4:598519-598705	33	154	656	316	9.68776	3	3	4.66667	0.48171
nonAnnoORF_Tb927_08_v4_-_25503	Tb927_08_v4:2232994-2233085	42	50	14	2	8.33333	10	3	3.96825	0.47619
nonAnnoORF_Tb927_10_v5_+_20515	Tb927_10_v5:2227024-2227156	54	79	28	44	0.93098	17	60	0.41451	0.44524
nonAnnoORF_Tb927_05_v4_-_30522	Tb927_05_v4:74252-74351	42	58	21	8	3.625	2	2	1.38095	0.38095
nonAnnoORF_Tb927_07_v4_-_22619	Tb927_07_v4:2012117-2012246	90	40	570	30	8.44444	7	1	3.11111	0.36842
nonAnnoORF_Tb927_10_v5_-_45631	Tb927_10_v5:3305688-3305836	45	104	3	7	0.99048	3	21	0.33016	0.33333
nonAnnoORF_Tb927_10_v5_-_66941	Tb927_10_v5:950058-950225	39	129	7	3	7.71795	16	22	2.40559	0.31169
nonAnnoORF_Tb927_01_v4_+_2896	Tb927_01_v4:287297-287436	48	92	10	4	4.79167	10	13	1.47436	0.30769
nonAnnoORF_Tb927_02_v4_-_16241	Tb927_02_v4:859666-859746	51	30	213	91	1.37686	4	6	0.39216	0.28482
nonAnnoORF_Tb927_03_v4_+_9138	Tb927_03_v4:920230-920424	105	90	125	264	0.40584	4	30	0.11429	0.28161
nonAnnoORF_Tb927_09_v4_+_24314	Tb927_09_v4:2473302-2473435	78	56	43	1	30.8718	12	1	8.61538	0.27907
nonAnnoORF_Tb927_10_v5_-_60888	Tb927_10_v5:1616892-1617035	111	33	57	18	0.94144	5	6	0.24775	0.26316
nonAnnoORF_Tb927_07_v4_+_18355	Tb927_07_v4:1950140-1950380	99	142	809	266	4.36235	21	27	1.1156	0.25573
nonAnnoORF_Tb927_04_v4_+_5845	Tb927_04_v4:561133-561255	45	78	1230	359	5.93872	6	7	1.48571	0.25017
nonAnnoORF_Tb927_09_v4_-_56137	Tb927_09_v4:465690-465827	66	72	12	8	1.63636	9	24	0.40909	0.25
nonAnnoORF_Tb927_11_01_v4_-_84165	Tb927_11_01_v4:898390-898467	39	39	8	2	4	6	6	1	0.25
nonAnnoORF_Tb927_08_v4_-_25502	Tb927_08_v4:2233201-2233347	114	33	57	9	1.83333	28	18	0.45029	0.24561
nonAnnoORF_Tb927_10_v5_+_35008	Tb927_10_v5:3842808-3842995	87	101	11	10	1.27701	8	30	0.30958	0.24243
nonAnnoORF_Tb927_10_v5_+_4898	Tb927_10_v5:537831-537988	39	119	15	47	0.97381	3	41	0.22326	0.22926
nonAnnoORF_Tb927_03_v4_-_26353	Tb927_03_v4:580276-580353	48	30	834	123	4.2378	3	2	0.9375	0.22122
nonAnnoORF_Tb927_10_v5_+_5140	Tb927_10_v5:562050-562298	210	39	71	9	1.46508	49	30	0.30333	0.20704
nonAnnoORF_Tb927_01_v4_+_6552	Tb927_01_v4:682692-683131	33	407	80	119	8.29132	4	31	1.5914	0.19194
nonAnnoORF_Tb927_11_01_v4_+_24220	Tb927_11_01_v4:2648156-2648306	108	43	2397	86	11.0972	9	2	1.79167	0.16145
nonAnnoORF_Tb927_09_v4_-_56221	Tb927_09_v4:460323-460412	51	39	35	14	1.91176	13	33	0.30125	0.15758
nonAnnoORF_Tb927_10_v5_-_64681	Tb927_10_v5:1202961-1203187	156	71	175	18	4.42486	34	31	0.49917	0.11281
nonAnnoORF_Tb927_11_01_v4_-_76415	Tb927_11_01_v4:1712453-1712643	75	116	157	6	40.4711	5	9	0.85926	0.02123
nonAnnoORF_Tb927_10_v5_-_51984	Tb927_10_v5:2574370-2574651	90	192	460	66	14.8687	7	50	0.29867	0.02009
nonAnnoORF_Tb927_10_v5_+_15970	Tb927_10_v5:1732914-1733042	33	96	131	223	1.70893	1	233	0.01249	0.00731
nonAnnoORF_Tb927_10_v5_-_73206	Tb927_10_v5:289261-289842	60	522	1604	134	104.14	5	370	0.11757	0.00113

## Sheet: uORFs
definition of putative 3´UTR: the region beginning immediately downstream of the ORF and ending at the first subsequent start codon (in any reading frame), see Guttman et al. 2013
definition of ribosome release score: the ratio of footprint reads in the CDS to footprint reads in the corresponding 3´ UTR divided by the ratio of RNA reads in the CDS to RNA reads in the corresponding 3´ UTR
geneID	location	length of CDS (nt)	length of putative 3´UTR (nt)	RNA density across CDS (reads)	RNA density across putative 3´UTR (reads)	ratio of RNA density (CDS/3´UTR)	footprint density across CDS (reads)	footprint density across putative 3´UTR	ratio of footprint density (CDS/3´UTR)	ribosome release score
uORF_Tb927_04_v4_-_26885	Tb927_04_v4:441286-441408	30	93	18	66	0.84545	291	1	902.1	1067.01
uORF_Tb927_11_01_v4_-_51141	Tb927_11_01_v4:4478204-4478489	219	67	457	318	0.43966	1005	1	307.466	699.326
uORF_Tb927_11_01_v4_-_91695	Tb927_11_01_v4:84369-84646	69	209	98	283	1.04891	240	1	726.957	693.059
uORF_Tb927_11_01_v4_+_32642	Tb927_11_01_v4:3614182-3614426	177	68	510	183	1.07067	1277	1	490.599	458.217
uORF_Tb927_09_v4_-_45884	Tb927_09_v4:1509345-1509491	36	111	4	21	0.5873	74	1	228.167	388.501
uORF_Tb927_09_v4_+_9566	Tb927_09_v4:961227-961320	30	64	16	45	0.75852	122	1	260.267	343.124
uORF_Tb927_03_v4_+_2825	Tb927_03_v4:266632-266982	258	93	189	231	0.29493	818	3	98.2868	333.255
uORF_Tb927_11_01_v4_-_68815	Tb927_11_01_v4:2528552-2529017	357	109	672	243	0.84435	777	1	237.235	280.968
uORF_Tb927_11_01_v4_+_18717	Tb927_11_01_v4:2036172-2036265	33	61	77	82	1.73577	212	1	391.879	225.767
uORF_Tb927_08_v4_-_40633	Tb927_08_v4:619628-619788	69	92	14	76	0.24561	123	3	54.6667	222.575
uORF_Tb927_11_01_v4_+_28500	Tb927_11_01_v4:3158611-3158843	180	53	200	91	0.64713	453	1	133.383	206.115
uORF_Tb927_08_v4_+_22069	Tb927_08_v4:2394373-2394507	33	102	13	54	0.74411	41	1	126.727	170.307
uORF_Tb927_05_v4_+_2422	Tb927_05_v4:217386-217474	33	56	7	26	0.45688	41	1	69.5758	152.285
uORF_Tb927_11_01_v4_+_5967	Tb927_11_01_v4:631045-631164	33	87	2	8	0.65909	38	1	100.182	152
uORF_Tb927_08_v4_-_34986	Tb927_08_v4:1230822-1231061	192	48	206	80	0.64375	760	2	95	147.573
uORF_Tb927_11_01_v4_+_24239	Tb927_11_01_v4:2649999-2650297	240	59	460	99	1.14226	1320	2	162.25	142.043
uORF_Tb927_03_v4_+_3153	Tb927_03_v4:304051-304349	57	242	17	69	1.04602	100	3	141.52	135.294
uORF_Tb927_05_v4_+_1376	Tb927_05_v4:120034-120286	159	94	65	46	0.83538	381	2	112.623	134.816
uORF_Tb927_09_v4_-_57360	Tb927_09_v4:332669-333014	264	82	161	118	0.42379	334	2	51.8712	122.398
uORF_Tb927_02_v4_-_16316	Tb927_02_v4:850424-850682	168	91	990	126	4.25595	1899	2	514.312	120.846
uORF_Tb927_09_v4_-_55844	Tb927_09_v4:499704-500286	417	166	207	87	0.94716	568	2	113.055	119.362
uORF_Tb927_04_v4_-_18501	Tb927_04_v4:1316931-1317439	465	44	329	51	0.61042	765	1	72.3871	118.586
uORF_Tb927_03_v4_-_30193	Tb927_03_v4:168265-168411	72	75	118	31	3.96505	448	1	466.667	117.695
uORF_Tb927_04_v4_-_26023	Tb927_04_v4:531891-532081	150	41	42	17	0.67529	216	1	59.04	87.4291
uORF_Tb927_11_01_v4_-_52039	Tb927_11_01_v4:4373315-4373392	42	36	4	10	0.34286	130	4	27.8571	81.2493
uORF_Tb927_11_01_v4_-_59674	Tb927_11_01_v4:3518213-3518331	69	50	17	18	0.68438	74	1	53.6232	78.353
uORF_Tb927_08_v4_+_8782	Tb927_08_v4:923929-924094	78	88	6	21	0.32234	119	6	22.3761	69.4176
uORF_Tb927_07_v4_+_9742	Tb927_07_v4:1020514-1020708	99	96	92	73	1.22208	253	3	81.7778	66.9169
uORF_Tb927_09_v4_-_57269	Tb927_09_v4:341258-341711	375	79	365	37	2.0782	635	1	133.773	64.3698
uORF_Tb927_04_v4_-_20998	Tb927_04_v4:1044035-1044205	96	75	17	15	0.88542	72	1	56.25	63.5292
uORF_Tb927_03_v4_+_14320	Tb927_03_v4:1468555-1468810	45	211	42	88	2.23788	253	9	131.81	58.8994
uORF_Tb927_08_v4_+_14000	Tb927_08_v4:1497461-1497533	39	34	14	66	0.18493	87	7	10.8352	58.5906
uORF_Tb927_07_v4_-_25062	Tb927_07_v4:1743624-1743745	57	65	54	97	0.63483	409	13	35.8772	56.5146
uORF_Tb927_05_v4_-_29087	Tb927_05_v4:210811-210998	123	65	152	95	0.84553	176	2	46.5041	54.9999
uORF_Tb927_11_01_v4_+_27138	Tb927_11_01_v4:3001317-3001744	87	341	26	162	0.62906	35	4	34.296	54.5194
uORF_Tb927_11_01_v4_-_55750	Tb927_11_01_v4:3946093-3946207	66	49	22	169	0.09665	34	5	5.04848	52.2347
uORF_Tb927_05_v4_+_7846	Tb927_05_v4:816490-816564	30	45	5	37	0.2027	7	1	10.5	51.8007
uORF_Tb927_08_v4_+_20029	Tb927_08_v4:2180226-2180394	72	97	21	44	0.64299	23	1	30.9861	48.1907
uORF_Tb927_07_v4_+_4104	Tb927_07_v4:432163-432288	75	51	59	55	0.72945	155	3	35.1333	48.1641
uORF_Tb927_07_v4_+_20553	Tb927_07_v4:2179998-2180075	33	45	17	22	1.05372	71	2	48.4091	45.9411
uORF_Tb927_06_v4_-_20732	Tb927_06_v4:1193609-1193670	30	32	19	4	5.06667	213	1	227.2	44.8421
uORF_Tb927_08_v4_+_7266	Tb927_08_v4:747551-747770	111	109	226	145	1.53054	329	5	64.6144	42.2167
uORF_Tb927_09_v4_-_56633	Tb927_09_v4:412632-412834	84	119	71	142	0.70833	20	1	28.3333	40.0002
uORF_Tb927_07_v4_+_14075	Tb927_07_v4:1502981-1503141	57	104	17	39	0.79532	17	1	31.0175	39.0001
uORF_Tb927_06_v4_+_7891	Tb927_06_v4:741748-741941	159	35	210	121	0.38204	123	2	13.5377	35.4354
uORF_Tb927_08_v4_+_13613	Tb927_08_v4:1451482-1451639	60	98	9	18	0.81667	17	1	27.7667	33.9999
uORF_Tb927_07_v4_-_40202	Tb927_07_v4:152368-152481	57	57	5	12	0.41667	55	4	13.75	32.9997
uORF_Tb927_11_01_v4_+_27186	Tb927_11_01_v4:3006439-3006762	273	51	253	53	0.89177	785	5	29.3297	32.8893
uORF_Tb927_08_v4_-_35689	Tb927_08_v4:1156805-1156915	42	69	13	30	0.7119	14	1	23	32.3079
uORF_Tb927_08_v4_-_42466	Tb927_08_v4:423520-423732	102	111	82	45	1.98301	293	5	63.7706	32.1585
uORF_Tb927_07_v4_+_2654	Tb927_07_v4:264562-264796	186	49	274	28	2.57796	538	2	70.8656	27.489
uORF_Tb927_08_v4_+_19718	Tb927_08_v4:2141676-2141756	45	36	65	92	0.56522	19	1	15.2	26.8922
uORF_Tb927_04_v4_+_7636	Tb927_04_v4:765195-765316	45	77	17	10	2.90889	44	1	75.2889	25.8823
uORF_Tb927_05_v4_+_6075	Tb927_05_v4:613976-614128	99	54	9	17	0.28877	13	1	7.09091	24.5556
uORF_Tb927_11_01_v4_+_24136	Tb927_11_01_v4:2637616-2637685	30	40	20	3	8.88889	159	1	212	23.85
uORF_Tb927_08_v4_-_42468	Tb927_08_v4:423380-423519	102	38	164	82	0.7451	45	1	16.7647	22.4999
uORF_Tb927_11_01_v4_-_75505	Tb927_11_01_v4:1822221-1822339	42	77	22	24	1.68056	19	1	34.8333	20.7272
uORF_Tb927_09_v4_-_39618	Tb927_09_v4:2158259-2158592	33	301	24	319	0.68624	55	36	13.9352	20.3066
uORF_Tb927_06_v4_-_30350	Tb927_06_v4:182604-182811	96	112	32	30	1.24444	21	1	24.5	19.6876
uORF_Tb927_05_v4_-_21153	Tb927_05_v4:1046349-1046427	39	40	7	39	0.18409	14	4	3.58974	19.4999
uORF_Tb927_04_v4_-_17310	Tb927_04_v4:1451734-1451870	69	68	14	15	0.91981	35	2	17.2464	18.7499
uORF_Tb927_02_v4_-_18296	Tb927_02_v4:625379-625516	48	90	24	37	1.21622	35	3	21.875	17.9861
uORF_Tb927_11_01_v4_-_56248	Tb927_11_01_v4:3893234-3893351	69	49	10	113	0.06284	12	8	1.06522	16.9513
uORF_Tb927_06_v4_-_29256	Tb927_06_v4:302544-302622	36	43	19	31	0.73208	19	2	11.3472	15.5
uORF_Tb927_03_v4_-_25186	Tb927_03_v4:695061-695283	39	184	5	20	1.17949	19	5	17.9282	15.2
uORF_Tb927_11_01_v4_+_24622	Tb927_11_01_v4:2698452-2698611	84	76	11	21	0.47392	79	10	7.14762	15.0819
uORF_Tb927_08_v4_-_42974	Tb927_08_v4:364083-364517	45	390	3	19	1.36842	7	3	20.2222	14.7778
uORF_Tb927_09_v4_+_19027	Tb927_09_v4:1947581-1947786	57	149	118	269	1.14668	19	3	16.5556	14.4378
uORF_Tb927_11_01_v4_+_10197	Tb927_11_01_v4:1100958-1101036	42	37	2	12	0.14683	12	5	2.11429	14.3996
uORF_Tb927_08_v4_+_7806	Tb927_08_v4:809986-810355	294	76	773	22	9.08287	499	1	128.993	14.2018
uORF_Tb927_11_01_v4_+_24741	Tb927_11_01_v4:2710751-2710936	36	150	2	5	1.66667	34	6	23.6111	14.1666
uORF_Tb927_09_v4_-_36299	Tb927_09_v4:2459417-2459715	45	254	9	86	0.5907	38	26	8.24957	13.9657
uORF_Tb927_04_v4_-_19941	Tb927_04_v4:1160166-1160246	33	48	7	8	1.27273	24	2	17.4546	13.7143
uORF_Tb927_03_v4_-_30134	Tb927_03_v4:175123-175227	48	57	102	88	1.37642	31	2	18.4062	13.3726
uORF_Tb927_08_v4_+_13995	Tb927_08_v4:1497129-1497329	99	102	199	112	1.83063	46	2	23.697	12.9447
uORF_Tb927_05_v4_-_20683	Tb927_05_v4:1099217-1099364	105	43	37	21	0.72154	171	8	8.75357	12.1318
uORF_Tb927_07_v4_-_21566	Tb927_07_v4:2139249-2139413	90	75	36	32	0.9375	174	13	11.1539	11.8974
uORF_Tb927_07_v4_-_29499	Tb927_07_v4:1284675-1285119	48	397	8	213	0.31064	8	18	3.67593	11.8334
uORF_Tb927_09_v4_-_36373	Tb927_09_v4:2452447-2452662	60	156	19	16	3.0875	14	1	36.4	11.7895
uORF_Tb927_08_v4_+_20435	Tb927_08_v4:2219976-2220375	366	34	88	9	0.90832	113	1	10.4973	11.5568
uORF_Tb927_07_v4_+_3171	Tb927_07_v4:325302-325418	72	45	23	17	0.84559	201	14	8.97321	10.6118
uORF_Tb927_08_v4_-_36235	Tb927_08_v4:1095115-1095385	42	229	5	38	0.71742	11	8	7.49702	10.45
uORF_Tb927_03_v4_-_25395	Tb927_03_v4:669893-669976	51	33	18	10	1.16471	90	5	11.6471	9.99997
uORF_Tb927_05_v4_-_29716	Tb927_05_v4:147662-147816	63	92	2	29	0.10071	15	22	0.99567	9.88651
uORF_Tb927_02_v4_-_15087	Tb927_02_v4:977558-977792	72	163	46	165	0.63114	71	26	6.18216	9.79523
uORF_Tb927_09_v4_+_6939	Tb927_09_v4:664246-664490	96	149	19	46	0.64108	20	5	6.20833	9.68417
uORF_Tb927_02_v4_+_10777	Tb927_02_v4:1016920-1017154	72	163	55	180	0.69174	71	24	6.69734	9.68187
uORF_Tb927_11_01_v4_+_21731	Tb927_11_01_v4:2355958-2356023	36	30	7	9	0.64815	72	10	6	9.25712
uORF_Tb927_04_v4_-_29596	Tb927_04_v4:127093-127320	57	171	17	10	5.1	78	5	46.8	9.17647
uORF_Tb927_07_v4_+_16362	Tb927_07_v4:1749176-1749304	93	36	20	7	1.10599	104	4	10.0645	9.10001
uORF_Tb927_06_v4_-_19978	Tb927_06_v4:1271507-1271971	111	354	154	304	1.61558	163	36	14.4399	8.93793
uORF_Tb927_11_01_v4_-_72999	Tb927_11_01_v4:2098412-2098626	60	155	70	186	0.97222	10	3	8.61111	8.85716
uORF_Tb927_11_01_v4_-_55872	Tb927_11_01_v4:3933058-3933155	51	47	20	5	3.68627	69	2	31.7941	8.62501
uORF_Tb927_07_v4_+_16382	Tb927_07_v4:1750880-1751134	102	153	40	44	1.36364	501	64	11.7422	8.61092
uORF_Tb927_09_v4_-_56365	Tb927_09_v4:445000-445075	39	37	21	36	0.55342	5	1	4.74359	8.57141
uORF_Tb927_07_v4_-_22401	Tb927_07_v4:2035712-2035792	51	30	46	30	0.90196	139	11	7.43316	8.24112
uORF_Tb927_05_v4_+_11458	Tb927_05_v4:1200908-1201154	48	199	5	22	0.94223	55	31	7.35551	7.80649
uORF_Tb927_09_v4_-_56253	Tb927_09_v4:457203-457313	66	45	47	45	0.71212	16	2	5.45455	7.65959
uORF_Tb927_11_01_v4_-_51135	Tb927_11_01_v4:4478745-4479347	570	33	720	21	1.98496	261	1	15.1105	7.61251
uORF_Tb927_01_v4_+_8136	Tb927_01_v4:837341-837682	48	294	49	132	2.27367	67	24	17.099	7.52042
uORF_Tb927_04_v4_-_28527	Tb927_04_v4:252023-252127	57	48	13	9	1.21637	224	21	8.98246	7.38464
uORF_Tb927_08_v4_+_8983	Tb927_08_v4:952241-952568	87	241	12	20	1.66207	51	13	10.8674	6.53846
uORF_Tb927_04_v4_-_29506	Tb927_04_v4:136673-136869	165	32	146	13	2.17809	145	2	14.0606	6.45548
uORF_Tb927_07_v4_+_13222	Tb927_07_v4:1405305-1405448	39	105	39	50	2.1	15	3	13.4615	6.41026
uORF_Tb927_11_01_v4_-_72266	Tb927_11_01_v4:2173047-2173168	42	80	3	10	0.57143	23	12	3.65079	6.38887
uORF_Tb927_11_01_v4_-_53806	Tb927_11_01_v4:4170829-4170985	126	31	65	17	0.94071	118	5	5.80635	6.17231
uORF_Tb927_08_v4_+_20081	Tb927_08_v4:2186766-2186828	33	30	46	9	4.64646	30	1	27.2727	5.86957
uORF_Tb927_05_v4_-_24577	Tb927_05_v4:680528-680745	141	77	110	23	2.61178	28	1	15.2908	5.85454
uORF_Tb927_05_v4_+_5092	Tb927_05_v4:510745-511077	153	180	125	474	0.31025	42	28	1.76471	5.68803
uORF_Tb927_11_01_v4_-_87371	Tb927_11_01_v4:539963-540082	57	63	8	7	1.26316	13	2	7.18421	5.68749
uORF_Tb927_03_v4_-_30016	Tb927_03_v4:186780-186911	87	45	59	47	0.6493	14	2	3.62069	5.5763
uORF_Tb927_03_v4_+_6123	Tb927_03_v4:623857-624137	198	83	338	10	14.1687	362	2	75.8737	5.35503
uORF_Tb927_09_v4_+_8317	Tb927_09_v4:817107-817258	36	116	43	70	1.97937	3	1	9.66667	4.88371
uORF_Tb927_09_v4_+_21731	Tb927_09_v4:2230316-2230511	39	157	89	108	3.31743	4	1	16.1026	4.85393
uORF_Tb927_08_v4_+_22596	Tb927_08_v4:2450628-2450777	36	114	3	17	0.55882	17	20	2.69167	4.8167
uORF_Tb927_07_v4_+_10184	Tb927_07_v4:1072602-1072746	99	46	16	19	0.39128	8	2	1.85859	4.75003
uORF_Tb927_01_v4_+_3265	Tb927_01_v4:329621-329974	129	225	114	144	1.38081	45	12	6.5407	4.73686
uORF_Tb927_04_v4_-_22446	Tb927_04_v4:899378-899487	48	62	48	79	0.78481	361	146	3.19378	4.06949
uORF_Tb927_02_v4_+_6282	Tb927_02_v4:550546-550785	93	147	121	41	4.66483	12	1	18.9677	4.06612
uORF_Tb927_08_v4_+_22229	Tb927_08_v4:2410264-2410396	93	40	115	22	2.24829	21	1	9.03226	4.01739
uORF_Tb927_11_01_v4_+_1981	Tb927_11_01_v4:203769-204096	207	121	506	55	5.37778	706	20	20.6343	3.83696
uORF_Tb927_06_v4_-_25696	Tb927_06_v4:681968-682181	168	46	284	38	2.04637	27	1	7.39286	3.61267
uORF_Tb927_04_v4_-_27145	Tb927_04_v4:411313-411460	69	79	59	14	4.82505	105	7	17.1739	3.55932
uORF_Tb927_01_v4_+_3021	Tb927_01_v4:299628-300096	207	262	114	83	1.73843	47	10	5.94879	3.42193
uORF_Tb927_08_v4_-_31581	Tb927_08_v4:1602946-1603174	66	163	28	52	1.32984	11	6	4.52778	3.40476
uORF_Tb927_08_v4_-_42820	Tb927_08_v4:380776-380932	117	40	56	14	1.36752	13	1	4.44444	3.25
uORF_Tb927_08_v4_+_20499	Tb927_08_v4:2226745-2227025	195	86	67	21	1.40708	31	3	4.55726	3.23881
uORF_Tb927_11_01_v4_+_13056	Tb927_11_01_v4:1420352-1420483	99	33	10	3	1.11111	41	4	3.41667	3.07501
uORF_Tb927_03_v4_+_13539	Tb927_03_v4:1379131-1379304	123	51	31	9	1.42818	332	36	3.82385	2.67743
uORF_Tb927_03_v4_-_19050	Tb927_03_v4:1356361-1356512	30	122	19	74	1.04414	37	58	2.59425	2.48458
uORF_Tb927_05_v4_-_21324	Tb927_05_v4:1026061-1026354	36	258	5	34	1.05392	10	28	2.55952	2.42857
uORF_Tb927_07_v4_-_30436	Tb927_07_v4:1177699-1177865	111	56	33	16	1.04054	229	48	2.40691	2.31314
uORF_Tb927_09_v4_-_56712	Tb927_09_v4:401834-402069	75	161	11	15	1.57422	20	12	3.57778	2.27273
uORF_Tb927_11_01_v4_+_21384	Tb927_11_01_v4:2319183-2319319	69	68	4	2	1.97101	13	3	4.27053	2.16667
uORF_Tb927_11_01_v4_-_87856	Tb927_11_01_v4:488309-488490	144	38	53	10	1.39861	194	18	2.84414	2.03355
uORF_Tb927_07_v4_-_22741	Tb927_07_v4:1996566-1996695	66	64	33	13	2.46154	5	1	4.84848	1.96969
uORF_Tb927_11_01_v4_+_6206	Tb927_11_01_v4:660413-660492	45	35	93	72	1.00463	148	65	1.77094	1.76278
uORF_Tb927_05_v4_-_21151	Tb927_05_v4:1046428-1046587	72	88	14	40	0.42778	15	25	0.73333	1.71427
uORF_Tb927_08_v4_+_20209	Tb927_08_v4:2198991-2199082	48	44	12	15	0.73333	9	7	1.17857	1.60715
uORF_Tb927_08_v4_+_15019	Tb927_08_v4:1611727-1611841	57	58	16	5	3.25614	15	3	5.08772	1.5625
uORF_Tb927_11_01_v4_+_27285	Tb927_11_01_v4:3016328-3016487	36	124	65	298	0.7513	2	6	1.14815	1.52822
uORF_Tb927_05_v4_+_6220	Tb927_05_v4:628692-628852	99	62	42	13	2.02331	9	2	2.81818	1.39286
uORF_Tb927_11_01_v4_+_5322	Tb927_11_01_v4:557863-558093	135	96	7	16	0.31111	34	56	0.43175	1.38777
uORF_Tb927_09_v4_-_44477	Tb927_09_v4:1664453-1664605	66	87	73	85	1.13209	81	71	1.50384	1.32837
uORF_Tb927_08_v4_-_42885	Tb927_08_v4:374422-374519	39	59	1	27	0.05603	6	134	0.06774	1.209
uORF_Tb927_04_v4_-_26886	Tb927_04_v4:441019-441199	96	85	118	91	1.14812	10	7	1.26488	1.1017
uORF_Tb927_08_v4_+_20320	Tb927_08_v4:2210008-2210099	48	44	16	14	1.04762	8	7	1.04762	1
uORF_Tb927_09_v4_-_46484	Tb927_09_v4:1450112-1450217	63	43	41	8	3.49802	10	2	3.4127	0.97561
uORF_Tb927_11_01_v4_+_21274	Tb927_11_01_v4:2307437-2307663	156	71	9	3	1.36538	26	9	1.31481	0.96296
uORF_Tb927_07_v4_-_21827	Tb927_07_v4:2106309-2106493	108	77	28	25	0.79852	42	39	0.76781	0.96154
uORF_Tb927_08_v4_-_43449	Tb927_08_v4:309966-310172	162	45	90	11	2.27273	15	2	2.08333	0.91666
uORF_Tb927_05_v4_-_19145	Tb927_05_v4:1254018-1254106	45	44	16	6	2.60741	7	3	2.28148	0.875
uORF_Tb927_09_v4_-_57174	Tb927_09_v4:350011-350147	36	101	4	25	0.44889	2	16	0.35069	0.78124
uORF_Tb927_09_v4_-_57365	Tb927_09_v4:331997-332286	93	197	25	47	1.12674	19	47	0.85633	0.76001
uORF_Tb927_02_v4_+_10758	Tb927_02_v4:1014483-1014571	39	50	127	30	5.42735	3	1	3.84615	0.70866
uORF_Tb927_11_01_v4_-_59085	Tb927_11_01_v4:3588426-3588577	51	101	24	41	1.15925	9	26	0.68552	0.59135
uORF_Tb927_03_v4_-_24320	Tb927_03_v4:795497-795561	33	32	53	46	1.11726	3	5	0.58182	0.52076
uORF_Tb927_09_v4_-_46456	Tb927_09_v4:1452423-1452664	189	53	77	6	3.59877	17	3	1.58907	0.44156
uORF_Tb927_07_v4_+_2659	Tb927_07_v4:264996-265290	249	46	89	16	1.02761	194	88	0.40727	0.39633
uORF_Tb927_03_v4_+_14975	Tb927_03_v4:1546226-1546369	69	75	12	12	1.08696	4	17	0.25575	0.23529
uORF_Tb927_11_01_v4_-_91818	Tb927_11_01_v4:71289-71416	78	50	40	1	25.641	5	3	1.06838	0.04167
