# Supplementary material for: Comparative ribosome profiling reveals extensive translational complexity in different Trypanosoma brucei life cycle stages
Source: Nucleic Acids Res. 2014 Jan 17;42(6):3623–37. doi: 10.1093/nar/gkt1386 (PMC3973304; doi:10.1093/nar/gkt1386)
Supplement: Supplementary Data [file supp_gkt1386_nar-03295-h-2013-File014.xlsx]

## Sheet: Differentiation
ORFs that were identified to have significantly less reads in the RNA interference libraries by all three algorithms (DESeq1, DESeq2 and EdgeR, p<0.05 in each case) and a Deseq1 linearFC of ≤-5 were considered to be potentially related to the loss of fitness.
-9999 refers to ORF for which no RNAi reads could be identified after RNAi induction
geneID	locationTag	length of putative CDS (nt)	RPKM, after RNAi induction	RPKM, no RNAi induction	read count, after RNAi induction	read count, after RNAi induction	DESeq1 linearFC	DESeq1 qValue	DESeq2 qValue	EdgeR qValue
getorf_Tb927_02_v4_+_3262	Tb927_02_v4:250466-250531	65	21.2943	972.429	1	92.5	-44.694	8.07312e-15	9.13802e-12	2.17937e-26
getorf_Tb927_06_v4_+_7495	Tb927_06_v4:694331-694438	107	32.3058	626.492	2	97.5	-18.947	2.52549e-14	1.64168e-11	5.66325e-24
getorf_Tb927_10_v5_+_35989	Tb927_10_v5:3964855-3965109	254	4.1083	243.424	1.5	90	-58.582	1.50223e-13	2.74669e-11	4.97946e-28
getorf_Tb927_07_v4_-_40244	Tb927_07_v4:147524-147595	71	0	565.248	0	58.5	-99999	7.52692e-11	2.9841e-09	1.6919e-19
getorf_Tb927_01_v4_+_1431	Tb927_01_v4:149654-149767	113	159.3	912.897	14	149	-5.616	6.78305e-09	2.06949e-10	3.29815e-20
getorf_Tb927_06_v4_+_2599	Tb927_06_v4:208262-208435	173	0	184.853	0	47	-99999	9.36262e-09	6.15817e-08	2.84315e-16
getorf_Tb927_10_v5_-_61656	Tb927_10_v5:1528786-1528950	164	14.8026	257.713	2.5	61.5	-17.116	7.01358e-08	1.59462e-07	5.47418e-15
getorf_Tb927_10_v5_-_66214	Tb927_10_v5:1035778-1035912	134	0	198.422	0	38.5	-99999	2.71648e-07	5.90698e-07	1.93727e-13
getorf_Tb927_11_01_v4_+_33186	Tb927_11_01_v4:3674193-3674372	179	0	143.975	0	38	-99999	3.92967e-07	8.13725e-07	2.93245e-13
getorf_Tb927_10_v5_+_26831	Tb927_10_v5:2946859-2946897	38	45.7679	1004.9	2.5	56.5	-21.692	5.59684e-07	9.38317e-07	2.99508e-15
getorf_Tb927_02_v4_-_22112	Tb927_02_v4:260837-260935	98	77.7912	521.479	7	75	-6.578	9.72139e-07	1.39111e-06	4.14169e-13
getorf_Tb927_07_v4_+_12890	Tb927_07_v4:1364611-1364748	137	0	175.295	0	35.5	-99999	1.11447e-06	1.79659e-06	3.41627e-12
getorf_Tb927_10_v5_+_20597	Tb927_10_v5:2237932-2238081	149	0	156.558	0	34	-99999	1.84607e-06	2.35304e-06	5.65697e-12
getorf_Tb927_10_v5_+_21474	Tb927_10_v5:2338863-2338916	53	0	440.134	0	34	-99999	1.84607e-06	2.35304e-06	5.65545e-12
getorf_Tb927_04_v4_-_18925	Tb927_04_v4:1270223-1270348	125	0	186.113	0	34	-99999	1.88188e-06	2.40017e-06	5.33126e-12
getorf_Tb927_10_v5_-_60888	Tb927_10_v5:1616925-1617035	110	0	228.002	0	37.5	-99999	2.5075e-06	1.34033e-06	1.01108e-11
getorf_Tb927_05_v4_-_21823	Tb927_05_v4:965705-965746	41	0	549.058	0	33	-99999	2.92078e-06	3.37088e-06	1.59339e-11
getorf_Tb927_11_01_v4_+_34465	Tb927_11_01_v4:3815333-3815551	218	0	102.403	0	32.5	-99999	3.41158e-06	3.71378e-06	8.49336e-12
getorf_Tb927_10_v5_-_50736	Tb927_10_v5:2742699-2742761	62	0	351.961	0	32	-99999	4.40789e-06	4.64285e-06	1.47108e-11
getorf_Tb927_02_v4_+_3261	Tb927_02_v4:250362-250424	62	0	350.968	0	31.5	-99999	4.93025e-06	5.01281e-06	3.9528e-12
getorf_Tb927_08_v4_+_21997	Tb927_08_v4:2388024-2388077	53	0	393.988	0	30.5	-99999	7.92883e-06	7.16118e-06	4.71574e-12
getorf_Tb927_01_v4_+_9741	Tb927_01_v4:1014670-1014774	104	10.0337	279.782	1.5	42	-27.579	8.41522e-06	7.45183e-06	2.54564e-12
getorf_Tb927_11_01_v4_+_24220	Tb927_11_01_v4:2648156-2648263	107	0	193.401	0	30	-99999	9.2637e-06	8.08702e-06	1.14182e-11
getorf_Tb927_04_v4_+_5845	Tb927_04_v4:561133-561177	44	0	460.33	0	29.5	-99999	1.17033e-05	9.68202e-06	1.5248e-11
getorf_Tb927_09_v4_+_8915	Tb927_09_v4:884775-884831	56	0	354.967	0	29	-99999	1.45201e-05	1.15305e-05	2.62772e-11
getorf_Tb927_07_v4_+_2964	Tb927_07_v4:300051-300314	263	0	73.6778	0	28	-99999	2.05758e-05	1.55398e-05	8.38659e-11
getorf_Tb927_06_v4_+_10214	Tb927_06_v4:985229-985648	419	0	45.7955	0	28	-99999	2.19186e-05	1.60908e-05	4.81094e-11
getorf_Tb927_11_01_v4_-_75708	Tb927_11_01_v4:1798872-1798910	38	0	491.737	0	27.5	-99999	2.83507e-05	2.05882e-05	1.02746e-10
getorf_Tb927_03_v4_-_16612	Tb927_03_v4:1605414-1605506	92	22.6066	299.211	2	40.5	-12.993	3.79045e-05	3.33842e-05	1.74544e-09
getorf_Tb927_02_v4_+_11380	Tb927_02_v4:1080195-1080233	38	0	480.213	0	26.5	-99999	3.93234e-05	2.57746e-05	1.82066e-10
getorf_Tb927_10_v5_+_21731	Tb927_10_v5:2364117-2364524	407	3.40085	57.0053	1	34	-16.404	4.31946e-05	4.133e-05	5.66331e-09
getorf_Tb927_05_v4_+_3683	Tb927_05_v4:357794-357919	125	0	168.035	0	31.5	-99999	4.46002e-05	8.52385e-06	8.40308e-11
getorf_Tb927_03_v4_+_15768	Tb927_03_v4:1620338-1620514	176	31.5805	241.923	7	62	-7.555	4.69085e-05	3.13916e-05	3.11959e-11
getorf_Tb927_03_v4_+_11138	Tb927_03_v4:1123656-1123844	188	1.8502	111.406	0.5	30.5	-59.531	4.85545e-05	3.02536e-05	4.98631e-11
getorf_Tb927_09_v4_-_47038	Tb927_09_v4:1386895-1386933	38	0	466.994	0	26	-99999	5.09839e-05	3.24486e-05	2.93939e-10
getorf_Tb927_10_v5_+_20595	Tb927_10_v5:2237755-2237865	110	0	159.061	0	25	-99999	6.63247e-05	4.37195e-05	4.4298e-09
getorf_Tb927_05_v4_-_22243	Tb927_05_v4:920022-920165	143	0	121.034	0	25	-99999	7.0649e-05	4.25122e-05	1.51425e-09
getorf_Tb927_10_v5_-_42975	Tb927_10_v5:3607591-3607710	119	0	142.269	0	25	-99999	7.98188e-05	4.97975e-05	1.32774e-09
getorf_Tb927_01_v4_+_9439	Tb927_01_v4:988490-988570	80	0	210.856	0	24.5	-99999	8.95034e-05	5.11719e-05	2.06341e-09
getorf_Tb927_09_v4_+_23412	Tb927_09_v4:2402795-2402827	32	0	523.205	0	24.5	-99999	9.31251e-05	5.35338e-05	1.83626e-09
getorf_Tb927_11_01_v4_-_84177	Tb927_11_01_v4:897271-897336	65	0	253.703	0	24.5	-99999	0.000101124	6.47259e-05	3.49732e-09
getorf_Tb927_11_01_v4_-_55099	Tb927_11_01_v4:4019331-4019723	392	0	42.3931	0	24	-99999	0.000106258	6.01659e-05	2.40591e-09
getorf_Tb927_11_01_v4_-_91085	Tb927_11_01_v4:147629-147949	320	6.47685	65.6433	1	31	-9.883	0.000110803	0.000209841	2.05503e-07
getorf_Tb927_11_01_v4_+_10812	Tb927_11_01_v4:1170879-1170914	35	9.93815	550.037	0.5	28	-54.722	0.000124426	6.75197e-05	5.14011e-10
getorf_Tb927_06_v4_-_20722	Tb927_06_v4:1194587-1194619	32	0	501.604	0	24	-99999	0.000127882	8.5923e-05	1.00716e-08
getorf_Tb927_10_v5_-_44433	Tb927_10_v5:3439592-3439702	110	3.16215	174.452	0.5	27.5	-54.584	0.000138695	7.96391e-05	3.20495e-09
getorf_Tb927_02_v4_+_1673	Tb927_02_v4:130135-130239	104	0	152.537	0	23.5	-99999	0.00014894	8.66649e-05	7.88185e-09
getorf_Tb927_03_v4_+_15430	Tb927_03_v4:1591517-1591555	38	0	419.165	0	23	-99999	0.000159941	8.49619e-05	7.63256e-09
getorf_Tb927_10_v5_-_43334	Tb927_10_v5:3567870-3567902	32	0	497.758	0	23	-99999	0.000159941	8.49619e-05	7.63049e-09
getorf_Tb927_06_v4_-_22458	Tb927_06_v4:1006770-1006853	83	0	186.596	0	23	-99999	0.000184704	0.000107195	9.15805e-09
getorf_Tb927_09_v4_-_55931	Tb927_09_v4:488606-488737	131	0	117.275	0	22.5	-99999	0.00021086	0.000108329	9.94063e-09
getorf_Tb927_01_v4_-_18503	Tb927_01_v4:239995-240171	176	5.88805	99.7549	0.5	26	-16.517	0.000241014	0.000230811	2.23628e-07
getorf_Tb927_11_01_v4_+_27123	Tb927_11_01_v4:3000064-3000141	77	0	196.267	0	22	-99999	0.00025175	0.000124687	1.89949e-08
getorf_Tb927_04_v4_-_26798	Tb927_04_v4:451806-451862	56	6.21135	312.391	0.5	26	-49.677	0.000298272	0.000167863	9.65149e-09
getorf_Tb927_10_v5_-_51968	Tb927_10_v5:2577658-2577996	338	2.0582	58.9973	1	29	-28.342	0.000299165	0.000150953	2.05335e-09
getorf_Tb927_10_v5_+_12339	Tb927_10_v5:1349112-1349237	125	0	117.385	0	21.5	-99999	0.000317975	0.000155864	1.5575e-08
getorf_Tb927_10_v5_-_44512	Tb927_10_v5:3430753-3430887	134	0	109.031	0	21.5	-99999	0.000324368	0.000161958	1.65832e-08
getorf_Tb927_10_v5_-_44485	Tb927_10_v5:3433839-3433889	50	0	293.492	0	21	-99999	0.000348501	0.000176205	6.47316e-08
getorf_Tb927_06_v4_-_31865	Tb927_06_v4:53209-53313	104	46.7548	331.013	6	50.5	-6.977	0.000371528	0.000221978	5.34849e-09
getorf_Tb927_05_v4_-_21217	Tb927_05_v4:1039320-1039631	311	0	45.9704	0	21	-99999	0.000395027	0.000190555	2.89505e-08
getorf_Tb927_04_v4_-_19007	Tb927_04_v4:1258371-1258442	71	0	200.497	0	20.5	-99999	0.00044048	0.000208957	7.57509e-08
getorf_Tb927_08_v4_+_9653	Tb927_08_v4:1035853-1035918	65	0	216.098	0	20.5	-99999	0.000468067	0.000217478	5.196e-08
getorf_Tb927_04_v4_-_31040	Tb927_04_v4:7715-7762	47	0	293.53	0	20	-99999	0.000557082	0.000253257	1.06792e-07
getorf_Tb927_05_v4_+_7402	Tb927_05_v4:766758-766817	59	35.1287	301.819	1	26.5	-8.375	0.000570308	0.00104005	2.99548e-06
getorf_Tb927_07_v4_+_586	Tb927_07_v4:56183-56434	251	1.3858	64.7022	0.5	24	-46.129	0.000609775	0.000297955	3.62339e-08
getorf_Tb927_10_v5_-_61636	Tb927_10_v5:1530557-1530601	44	0	306.388	0	20	-99999	0.000617303	0.000304666	1.31504e-07
getorf_Tb927_11_01_v4_+_41034	Tb927_11_01_v4:4484781-4484882	101	0	132.852	0	20	-99999	0.000630543	0.0003251	1.65548e-07
getorf_Tb927_03_v4_+_6112	Tb927_03_v4:622435-622815	380	0	35.646	0	19.5	-99999	0.000663789	0.000301395	1.36645e-07
getorf_Tb927_10_v5_-_59071	Tb927_10_v5:1800874-1801020	146	2.38245	110.813	0.5	23.5	-45.991	0.000680986	0.000304835	2.76303e-08
getorf_Tb927_09_v4_-_39151	Tb927_09_v4:2214517-2214609	92	0	145.18	0	19.5	-99999	0.000706759	0.000313818	9.55627e-08
getorf_Tb927_05_v4_-_22241	Tb927_05_v4:920205-920528	323	0	40.1818	0	19.5	-99999	0.000801819	0.000444135	5.26504e-07
getorf_Tb927_09_v4_+_9322	Tb927_09_v4:932661-932693	32	0	411.534	0	19	-99999	0.000825747	0.000363039	2.22667e-07
getorf_Tb927_10_v5_-_61620	Tb927_10_v5:1532135-1532188	53	0	244.909	0	19	-99999	0.000877022	0.000384638	1.72316e-07
getorf_Tb927_10_v5_-_47837	Tb927_10_v5:3051049-3051108	59	0	217.868	0	19	-99999	0.000915508	0.000420086	2.05408e-07
getorf_Tb927_02_v4_-_16963	Tb927_02_v4:783142-783186	44	39.3629	437.53	1.5	28	-10.903	0.000950725	0.000609423	3.01863e-07
getorf_Tb927_03_v4_+_15356	Tb927_03_v4:1585125-1585223	98	0	129.881	0	19	-99999	0.000953233	0.000477373	5.48393e-07
getorf_Tb927_10_v5_+_4961	Tb927_10_v5:545107-545139	32	32.6097	609.43	1.5	28.5	-18.474	0.000962544	0.000456866	1.77848e-08
getorf_Tb927_02_v4_+_11568	Tb927_02_v4:1100092-1100205	113	0	130.978	0	21	-99999	0.00101963	0.000184199	1.64541e-07
getorf_Tb927_10_v5_+_21951	Tb927_10_v5:2388431-2388523	92	0	139.051	0	18.5	-99999	0.00102054	0.000439922	3.74385e-07
getorf_Tb927_06_v4_-_28812	Tb927_06_v4:342045-342200	155	0	81.7211	0	18.5	-99999	0.00106288	0.000457692	3.18528e-07
getorf_Tb927_05_v4_-_29299	Tb927_05_v4:192041-192292	251	0	49.4617	0	18.5	-99999	0.00115407	0.00055605	5.03945e-07
getorf_Tb927_09_v4_-_44301	Tb927_09_v4:1683106-1683363	257	1.35345	58.8036	0.5	22	-42.956	0.0012011	0.000516833	1.48176e-07
getorf_Tb927_06_v4_+_145	Tb927_06_v4:11487-11588	101	0	123.557	0	18	-99999	0.00123399	0.000527633	7.25801e-07
getorf_Tb927_10_v5_+_25363	Tb927_10_v5:2772312-2772599	287	3.6108	50.2484	0.5	21.5	-13.563	0.00131629	0.00119371	1.0243e-05
getorf_Tb927_10_v5_-_44723	Tb927_10_v5:3407040-3407081	41	50.7269	489.405	2	29.5	-9.472	0.00136124	0.000861134	3.66706e-07
getorf_Tb927_04_v4_+_5689	Tb927_04_v4:544641-544700	59	0	202.975	0	18	-99999	0.0014543	0.000761499	1.49354e-06
getorf_Tb927_10_v5_-_44664	Tb927_10_v5:3413534-3413617	83	0	145.818	0	17.5	-99999	0.00152531	0.000642143	6.90187e-07
getorf_Tb927_10_v5_+_1834	Tb927_10_v5:197309-197482	173	0	69.595	0	17.5	-99999	0.00155633	0.000652522	1.12081e-06
getorf_Tb927_10_v5_+_35008	Tb927_10_v5:3842808-3842894	86	0	139.999	0	17.5	-99999	0.00155633	0.000652522	1.11897e-06
getorf_Tb927_11_01_v4_+_11966	Tb927_11_01_v4:1300484-1300636	152	0	78.3816	0	17.5	-99999	0.00161798	0.000692634	1.11097e-06
getorf_Tb927_11_01_v4_-_47996	Tb927_11_01_v4:4792740-4792835	95	0	125.41	0	17.5	-99999	0.00161798	0.000692634	1.112e-06
getorf_Tb927_09_v4_-_36358	Tb927_09_v4:2453976-2454074	98	0	120.929	0	17.5	-99999	0.00165063	0.000725177	1.20556e-06
getorf_Tb927_11_01_v4_+_25109	Tb927_11_01_v4:2754760-2754792	32	0	370.345	0	17.5	-99999	0.00165063	0.000725177	1.20556e-06
getorf_Tb927_05_v4_+_7482	Tb927_05_v4:778647-778679	32	75.8637	662.336	2.5	31	-8.581	0.00168911	0.00100333	6.17698e-07
getorf_Tb927_07_v4_-_35616	Tb927_07_v4:604037-604087	50	0	234.502	0	17.5	-99999	0.00172195	0.000820527	1.66196e-06
getorf_Tb927_10_v5_-_61039	Tb927_10_v5:1600196-1600237	41	0	290.62	0	17	-99999	0.00177281	0.000778483	2.09039e-06
getorf_Tb927_11_01_v4_-_51184	Tb927_11_01_v4:4472641-4472718	77	0	153.11	0	17	-99999	0.00184735	0.000772061	1.3332e-06
getorf_Tb927_09_v4_+_24252	Tb927_09_v4:2468953-2469057	104	0	112.15	0	17	-99999	0.0019254	0.000797108	1.10115e-06
getorf_Tb927_09_v4_-_35970	Tb927_09_v4:2488099-2488203	104	0	111.544	0	17	-99999	0.00196695	0.000823176	1.09903e-06
getorf_Tb927_09_v4_-_56228	Tb927_09_v4:458927-459121	194	0	59.4722	0	17	-99999	0.00200765	0.000858542	2.09501e-06
getorf_Tb927_09_v4_-_57253	Tb927_09_v4:342320-342352	32	0	360.55	0	17	-99999	0.00200765	0.000858542	1.1699e-06
getorf_Tb927_06_v4_-_31896	Tb927_06_v4:50323-50451	128	2.71745	109.737	0.5	20.5	-39.921	0.00211771	0.000883601	3.90066e-07
getorf_Tb927_07_v4_+_14926	Tb927_07_v4:1598095-1598175	80	0	141.09	0	16.5	-99999	0.00239464	0.000985236	1.92245e-06
getorf_Tb927_04_v4_-_30632	Tb927_04_v4:38365-38403	38	18.3072	417.508	1	23	-22.552	0.00242705	0.00105334	3.02104e-07
getorf_Tb927_09_v4_+_22801	Tb927_09_v4:2347417-2347584	167	2.08285	81.8561	0.5	20	-38.846	0.00257934	0.00107574	6.99459e-07
getorf_Tb927_01_v4_-_20251	Tb927_01_v4:85255-85320	65	0	170.765	0	16	-99999	0.00280261	0.00114321	4.20318e-06
getorf_Tb927_10_v5_-_58985	Tb927_10_v5:1813488-1813727	239	0	45.6519	0	16	-99999	0.0029818	0.00122009	3.60993e-06
getorf_Tb927_11_01_v4_-_72385	Tb927_11_01_v4:2159699-2159926	227	0	48.0652	0	16	-99999	0.0029818	0.00122009	3.60143e-06
getorf_Tb927_11_01_v4_-_91589	Tb927_11_01_v4:97216-97494	278	0	39.2475	0	16	-99999	0.0029818	0.00122009	3.59482e-06
getorf_Tb927_11_01_v4_+_9542	Tb927_11_01_v4:1034270-1034374	104	0	104.306	0	16	-99999	0.00303734	0.00127555	3.8551e-06
getorf_Tb927_11_01_v4_-_88229	Tb927_11_01_v4:449882-450010	128	0	84.2566	0	16	-99999	0.00310236	0.00134639	4.26182e-06
getorf_Tb927_02_v4_+_4359	Tb927_02_v4:356542-356664	122	0	88.4122	0	15.5	-99999	0.00340616	0.00138478	8.09101e-06
getorf_Tb927_02_v4_-_23310	Tb927_02_v4:174056-174241	185	20.6042	118.287	3.5	32.5	-5.63	0.00342096	0.00287506	8.92326e-06
getorf_Tb927_07_v4_-_33029	Tb927_07_v4:896600-896719	119	0	89.5827	0	15.5	-99999	0.00353964	0.00141769	6.7207e-06
getorf_Tb927_03_v4_-_27283	Tb927_03_v4:472335-472562	227	0	46.6844	0	15.5	-99999	0.00360778	0.00145743	6.56335e-06
getorf_Tb927_10_v5_+_11399	Tb927_10_v5:1243780-1243824	44	7.90535	296.435	0.5	19	-37.073	0.00366757	0.00149347	1.26701e-06
getorf_Tb927_10_v5_-_51023	Tb927_10_v5:2698455-2698715	260	0	40.5169	0	15.5	-99999	0.00367688	0.00151694	6.78336e-06
getorf_Tb927_01_v4_+_8032	Tb927_01_v4:821351-821500	149	0	70.2781	0	15.5	-99999	0.00375644	0.00159921	7.29593e-06
getorf_Tb927_11_01_v4_-_74006	Tb927_11_01_v4:1996886-1996930	44	0	235.158	0	15	-99999	0.00428072	0.00171198	7.02282e-06
getorf_Tb927_11_01_v4_-_84614	Tb927_11_01_v4:847109-847240	131	0	78.9843	0	15	-99999	0.00428072	0.00171198	7.01649e-06
getorf_Tb927_09_v4_+_9005	Tb927_09_v4:894664-894795	131	0	78.5036	0	15	-99999	0.00436425	0.00175368	6.7207e-06
getorf_Tb927_04_v4_-_30692	Tb927_04_v4:34253-34435	182	5.69395	67.5296	0.5	18	-11.569	0.00447996	0.00333727	7.08528e-05
getorf_Tb927_10_v5_+_5306	Tb927_10_v5:580606-580707	101	3.4439	124.167	0.5	18.5	-35.624	0.00458854	0.00195725	2.41617e-06
getorf_Tb927_10_v5_-_72026	Tb927_10_v5:427850-428044	194	0	51.3872	0	15	-99999	0.00484478	0.00233003	2.18108e-05
getorf_Tb927_07_v4_-_25510	Tb927_07_v4:1689240-1689290	50	0	203.189	0	14.5	-99999	0.00499172	0.00206691	1.7598e-05
getorf_Tb927_09_v4_+_8311	Tb927_09_v4:816481-816555	74	14.004	164.404	0.5	17.5	-11.461	0.00509017	0.00379778	9.02068e-05
getorf_Tb927_11_01_v4_+_27899	Tb927_11_01_v4:3091052-3091090	38	0	264.04	0	14.5	-99999	0.00519677	0.00207335	1.30303e-05
getorf_Tb927_10_v5_-_48326	Tb927_10_v5:2996068-2996253	185	0	53.5545	0	14.5	-99999	0.00541309	0.00217077	1.20396e-05
getorf_Tb927_10_v5_-_51984	Tb927_10_v5:2574562-2574651	89	0	109.906	0	14.5	-99999	0.00564888	0.00238422	1.35643e-05
getorf_Tb927_02_v4_-_16473	Tb927_02_v4:833566-833652	86	0	113.025	0	14	-99999	0.00631511	0.00251206	2.44947e-05
getorf_Tb927_11_01_v4_-_84954	Tb927_11_01_v4:807799-808116	317	8.7327	51.827	2	24	-5.809	0.00642045	0.00580474	7.12038e-05
getorf_Tb927_06_v4_+_534	Tb927_06_v4:39675-39770	95	0	101.654	0	14	-99999	0.00642863	0.00254455	2.27179e-05
getorf_Tb927_10_v5_+_21450	Tb927_10_v5:2337107-2337301	194	0	49.779	0	14	-99999	0.00642863	0.00254455	2.27174e-05
getorf_Tb927_01_v4_-_13553	Tb927_01_v4:740649-740690	41	0	234.004	0	14	-99999	0.00655223	0.00260733	2.20631e-05
getorf_Tb927_09_v4_-_40445	Tb927_09_v4:2070413-2070481	68	0	141.091	0	14	-99999	0.00655223	0.00260733	2.20384e-05
getorf_Tb927_10_v5_+_12805	Tb927_10_v5:1405638-1405703	65	0	147.603	0	14	-99999	0.00655223	0.00260733	2.2021e-05
getorf_Tb927_11_01_v4_+_10816	Tb927_11_01_v4:1171172-1171321	149	0	64.3904	0	14	-99999	0.00655223	0.00260733	2.19869e-05
getorf_Tb927_05_v4_+_13319	Tb927_05_v4:1381245-1381358	113	0	84.3469	0	14	-99999	0.00668509	0.00270822	2.22943e-05
getorf_Tb927_07_v4_+_3384	Tb927_07_v4:349046-349078	32	0	293.914	0	14	-99999	0.00695838	0.00300524	2.61468e-05
getorf_Tb927_07_v4_+_18088	Tb927_07_v4:1927273-1927347	74	0	244.933	0	25.5	-99999	0.00701488	4.36601e-05	3.91528e-08
getorf_Tb927_08_v4_+_18607	Tb927_08_v4:2013821-2014096	275	0	33.743	0	14	-99999	0.00725338	0.00351766	6.50518e-05
getorf_Tb927_10_v5_-_67001	Tb927_10_v5:942536-942604	68	0	136.461	0	14	-99999	0.00725338	0.00351766	7.00319e-05
getorf_Tb927_10_v5_-_58234	Tb927_10_v5:1899514-1899618	104	0	89.8435	0	13.5	-99999	0.00774423	0.00307837	3.87426e-05
getorf_Tb927_10_v5_-_43834	Tb927_10_v5:3510500-3510544	44	0	210.926	0	13.5	-99999	0.00790495	0.00314159	3.63751e-05
getorf_Tb927_07_v4_+_13146	Tb927_07_v4:1393686-1393748	62	0	148.674	0	13.5	-99999	0.0080634	0.00324553	3.58258e-05
getorf_Tb927_10_v5_-_67010	Tb927_10_v5:941670-941867	197	0	46.1515	0	13.5	-99999	0.00839882	0.00357542	4.08122e-05
getorf_Tb927_05_v4_+_12825	Tb927_05_v4:1339922-1339987	65	0	197.735	0	19.5	-99999	0.00928132	0.000540231	1.45427e-06
getorf_Tb927_05_v4_-_22426	Tb927_05_v4:901122-901193	71	0	159.881	0	16	-99999	0.00978818	0.0012095	1.33158e-05
getorf_Tb927_10_v5_+_4984	Tb927_10_v5:546912-546974	62	0	139.556	0	13	-99999	0.010649	0.00491095	9.12209e-05
getorf_Tb927_08_v4_+_7250	Tb927_08_v4:745748-745888	140	24.7939	149.163	4	30	-5.928	0.0107259	0.006028	1.41668e-05
getorf_Tb927_10_v5_+_34655	Tb927_10_v5:3799019-3799054	35	0	243.657	0	12.5	-99999	0.0121342	0.00489779	6.62236e-05
getorf_Tb927_11_01_v4_-_60557	Tb927_11_01_v4:3426231-3426278	47	0	181.447	0	12.5	-99999	0.0121342	0.00489779	6.60977e-05
getorf_Tb927_11_01_v4_+_6077	Tb927_11_01_v4:647420-647461	41	0	206.464	0	12.5	-99999	0.0123919	0.00512455	0.000122439
getorf_Tb927_10_v5_+_696	Tb927_10_v5:70709-70810	101	0	83.1886	0	12.5	-99999	0.0126533	0.00543086	0.00013156
getorf_Tb927_10_v5_-_58704	Tb927_10_v5:1845093-1845140	47	0	176.087	0	12.5	-99999	0.0132069	0.00629324	0.000185933
getorf_Tb927_03_v4_+_3474	Tb927_03_v4:344055-344096	41	0	204.963	0	12	-99999	0.0138896	0.00564642	0.000146875
getorf_Tb927_10_v5_+_26440	Tb927_10_v5:2905063-2905197	134	0	62.7126	0	12	-99999	0.0138896	0.00564642	0.000146749
getorf_Tb927_02_v4_+_10244	Tb927_02_v4:958106-958156	50	0	166.81	0	12	-99999	0.0141764	0.00565818	0.000131138
getorf_Tb927_05_v4_+_6130	Tb927_05_v4:619962-620051	89	0	92.2986	0	12	-99999	0.0147696	0.00589802	0.000119853
getorf_Tb927_06_v4_+_1435	Tb927_06_v4:108288-108419	131	0	62.226	0	12	-99999	0.0150677	0.00612046	0.000120842
getorf_Tb927_06_v4_-_26242	Tb927_06_v4:620920-620964	44	0	185.264	0	12	-99999	0.0150677	0.00612046	0.000121117
getorf_Tb927_11_01_v4_-_74740	Tb927_11_01_v4:1911381-1911494	113	3.0782	91.5657	0.5	15	-29.416	0.0154402	0.00623032	1.23292e-05
getorf_Tb927_08_v4_+_7747	Tb927_08_v4:802237-802323	86	0	92.5896	0	12	-99999	0.0160096	0.00740059	0.00029702
getorf_Tb927_11_01_v4_+_29386	Tb927_11_01_v4:3258239-3258454	215	0	37.0358	0	12	-99999	0.0160096	0.00740059	0.000296603
getorf_Tb927_07_v4_-_40552	Tb927_07_v4:116522-116581	59	0	137.12	0	11.5	-99999	0.0168587	0.00691397	0.0002795
getorf_Tb927_10_v5_+_12501	Tb927_10_v5:1367189-1367398	209	0	38.7084	0	11.5	-99999	0.0168587	0.00691397	0.000280419
getorf_Tb927_09_v4_-_57259	Tb927_09_v4:341999-342148	149	0	53.8732	0	11.5	-99999	0.0171988	0.00689673	0.000242939
getorf_Tb927_10_v5_+_26560	Tb927_10_v5:2920270-2920302	32	0	250.847	0	11.5	-99999	0.0171988	0.00689673	0.00024269
getorf_Tb927_09_v4_+_19732	Tb927_09_v4:2030300-2030356	56	0	141.092	0	11.5	-99999	0.0178912	0.00709707	0.000215774
getorf_Tb927_10_v5_+_22725	Tb927_10_v5:2481312-2481344	32	0	246.911	0	11.5	-99999	0.0178912	0.00709707	0.000215579
getorf_Tb927_10_v5_+_16441	Tb927_10_v5:1781192-1781323	131	0	59.8336	0	11.5	-99999	0.0182511	0.00734036	0.000215837
getorf_Tb927_10_v5_+_4898	Tb927_10_v5:537831-537869	38	27.2709	354.84	0.5	19	-12.714	0.018349	0.00247311	0.000129684
getorf_Tb927_02_v4_-_19577	Tb927_02_v4:495309-495443	134	0	58.0241	0	11.5	-99999	0.0186135	0.00769159	0.000223374
getorf_Tb927_10_v5_+_7582	Tb927_10_v5:839243-839344	101	0	76.9825	0	11.5	-99999	0.0186135	0.00769159	0.000223343
getorf_Tb927_03_v4_-_25553	Tb927_03_v4:651333-651368	35	0	220.35	0	11.5	-99999	0.0190007	0.00815325	0.000241342
getorf_Tb927_05_v4_+_12814	Tb927_05_v4:1338784-1338867	83	0	92.9188	0	11.5	-99999	0.0190007	0.00815325	0.000241212
getorf_Tb927_11_01_v4_-_91794	Tb927_11_01_v4:72890-72964	74	0	102.518	0	11.5	-99999	0.0198335	0.00955636	0.000347449
getorf_Tb927_11_01_v4_-_68431	Tb927_11_01_v4:2572742-2573101	359	0	21.662	0	11	-99999	0.0204506	0.00851209	0.000314438
getorf_Tb927_11_01_v4_-_72185	Tb927_11_01_v4:2182097-2182180	83	0	92.936	0	11	-99999	0.0208491	0.00843862	0.000453864
getorf_Tb927_10_v5_-_72686	Tb927_10_v5:354553-354690	137	0	55.8447	0	11	-99999	0.0212601	0.00846322	0.000414157
getorf_Tb927_02_v4_+_1686	Tb927_02_v4:130864-130923	59	11.7911	192.375	1	16.5	-16.132	0.0219403	0.00929764	1.28356e-05
getorf_Tb927_07_v4_-_23023	Tb927_07_v4:1962403-1962459	56	30.9279	226.218	1.5	18	-7.182	0.0223203	0.0143686	0.000408325
getorf_Tb927_10_v5_-_60932	Tb927_10_v5:1612734-1612892	158	0	47.2266	0	11	-99999	0.0225825	0.00920681	0.000392874
getorf_Tb927_02_v4_-_24805	Tb927_02_v4:65980-66018	38	0	194.706	0	11	-99999	0.0230394	0.00971726	0.000412796
getorf_Tb927_10_v5_-_45150	Tb927_10_v5:3360171-3360389	218	0	33.9397	0	11	-99999	0.0230394	0.00971726	0.000413561
getorf_Tb927_01_v4_+_6100	Tb927_01_v4:636419-636481	62	5.61025	159.777	0.5	15	-28.105	0.0253684	0.00884085	2.92646e-05
getorf_Tb927_07_v4_-_21932	Tb927_07_v4:2092966-2093034	68	0	107.902	0	10.5	-99999	0.0257929	0.0103551	0.000433244
getorf_Tb927_05_v4_-_30309	Tb927_05_v4:91685-91759	74	37.6039	452.444	4	50.5	-11.876	0.0260844	8.78436e-05	3.21296e-09
getorf_Tb927_10_v5_-_46634	Tb927_10_v5:3188967-3189005	38	0	191.43	0	10.5	-99999	0.0263047	0.010447	0.000400937
getorf_Tb927_03_v4_-_30575	Tb927_03_v4:132747-133100	353	0	20.4288	0	10.5	-99999	0.0268558	0.0106722	0.00069105
getorf_Tb927_11_03_v4_+_561	Tb927_11_03_v4:49624-49665	41	0	175.887	0	10.5	-99999	0.0268558	0.0106722	0.000690627
getorf_Tb927_07_v4_-_36394	Tb927_07_v4:519064-519153	89	0	80.3191	0	10.5	-99999	0.0273886	0.0110665	0.000692295
getorf_Tb927_09_v4_-_56136	Tb927_09_v4:465846-465884	38	0	186.459	0	10.5	-99999	0.0279574	0.011616	0.000716738
getorf_Tb927_10_v5_-_62131	Tb927_10_v5:1477315-1477347	32	0	221.42	0	10.5	-99999	0.0279574	0.011616	0.000716717
getorf_Tb927_09_v4_-_47624	Tb927_09_v4:1314185-1314271	86	0	81.6565	0	10.5	-99999	0.0285073	0.0123526	0.000764386
getorf_Tb927_04_v4_+_136	Tb927_04_v4:10221-10346	125	5.5654	86.794	1	15.5	-15.432	0.0290992	0.0126582	5.36541e-05
getorf_Tb927_11_01_v4_+_27896	Tb927_11_01_v4:3090740-3090808	68	5.11525	134.651	0.5	13	-26.055	0.0300868	0.0126752	5.68775e-05
getorf_Tb927_10_v5_-_72934	Tb927_10_v5:324107-324151	44	47.2683	297.866	2	19	-6.191	0.0312251	0.0184869	0.00023137
getorf_Tb927_10_v5_-_43230	Tb927_10_v5:3580070-3580225	155	17.8597	107.223	2	23.5	-5.885	0.0312393	0.0072343	0.000157078
getorf_Tb927_03_v4_-_29920	Tb927_03_v4:197132-197200	68	0	102.367	0	10	-99999	0.0318405	0.0127429	9.43596e-05
getorf_Tb927_10_v5_+_5140	Tb927_10_v5:562050-562259	209	0	33.3058	0	10	-99999	0.0318405	0.0127429	9.50268e-05
getorf_Tb927_01_v4_+_9849	Tb927_01_v4:1022053-1022109	56	0	123.178	0	10	-99999	0.0324652	0.0129558	8.98391e-05
getorf_Tb927_07_v4_-_39811	Tb927_07_v4:200260-200313	53	0	130.15	0	10	-99999	0.0324652	0.0129558	8.97654e-05
getorf_Tb927_09_v4_+_17285	Tb927_09_v4:1757902-1758000	98	0	70.3872	0	10	-99999	0.0324652	0.0129558	8.96587e-05
getorf_Tb927_10_v5_-_57552	Tb927_10_v5:1979950-1980231	281	0	24.5479	0	10	-99999	0.0324652	0.0129558	8.96424e-05
getorf_Tb927_08_v4_-_43125	Tb927_08_v4:346739-346780	41	0	166.707	0	10	-99999	0.033126	0.0133463	8.85177e-05
getorf_Tb927_05_v4_+_13160	Tb927_05_v4:1370252-1370395	143	0	46.4761	0	10	-99999	0.0352247	0.0158692	0.000196648
getorf_Tb927_03_v4_+_15697	Tb927_03_v4:1614577-1614636	59	0	111.578	0	10	-99999	0.0359446	0.0173285	0.000235879
getorf_Tb927_08_v4_+_18614	Tb927_08_v4:2014585-2014620	35	0	191.728	0	9.5	-99999	0.0377775	0.0157515	0.000208445
getorf_Tb927_10_v5_+_34663	Tb927_10_v5:3800772-3800807	35	0	189.929	0	9.5	-99999	0.0385026	0.0157053	0.000184029
getorf_Tb927_10_v5_-_51438	Tb927_10_v5:2641985-2642230	245	0	27.1327	0	9.5	-99999	0.0385026	0.0157053	0.000184219
getorf_Tb927_10_v5_+_15271	Tb927_10_v5:1656923-1657048	125	2.7827	67.7202	0.5	12.5	-24.045	0.0390855	0.0167545	0.000120821
getorf_Tb927_02_v4_-_23781	Tb927_02_v4:139699-139761	62	0	106.202	0	9.5	-99999	0.0392968	0.0158623	0.000172754
getorf_Tb927_10_v5_+_34715	Tb927_10_v5:3806300-3806335	35	0	188.13	0	9.5	-99999	0.0392968	0.0158623	0.000172699
getorf_Tb927_05_v4_-_30062	Tb927_05_v4:114930-114971	41	0	159.063	0	9.5	-99999	0.0400669	0.0162244	0.000167971
getorf_Tb927_10_v5_+_6777	Tb927_10_v5:745966-746025	59	0	110.535	0	9.5	-99999	0.0400669	0.0162244	0.000167971
getorf_Tb927_11_01_v4_+_32788	Tb927_11_01_v4:3630551-3630601	50	0	130.431	0	9.5	-99999	0.0400669	0.0162244	0.000167861
getorf_Tb927_07_v4_+_3632	Tb927_07_v4:375426-375458	32	0	201.831	0	9.5	-99999	0.0408813	0.0168644	0.000168473
getorf_Tb927_10_v5_-_45358	Tb927_10_v5:3338670-3338756	86	0	75.1	0	9.5	-99999	0.0408813	0.0168644	0.000168455
getorf_Tb927_07_v4_+_20459	Tb927_07_v4:2171764-2171859	95	0	67.3225	0	9.5	-99999	0.0416923	0.017784	0.000174722
getorf_Tb927_10_v5_-_75544	Tb927_10_v5:55960-55995	35	0	182.732	0	9.5	-99999	0.0416923	0.017784	0.000174578
getorf_Tb927_05_v4_-_31073	Tb927_05_v4:20688-20735	47	36.8504	229.465	1.5	16	-6.103	0.0447153	0.030015	0.000997647
getorf_Tb927_11_01_v4_+_4185	Tb927_11_01_v4:448720-448776	56	0	113.109	0	9	-99999	0.0465405	0.0194362	0.000359327
getorf_Tb927_06_v4_-_29868	Tb927_06_v4:232746-232784	38	0	165.03	0	9	-99999	0.0474724	0.0195119	0.000331601
getorf_Tb927_10_v5_+_21497	Tb927_10_v5:2340520-2340651	131	0	47.3905	0	9	-99999	0.0483923	0.0198451	0.000319191
getorf_Tb927_10_v5_-_72575	Tb927_10_v5:366017-366088	71	0	87.4389	0	9	-99999	0.0483923	0.0198451	0.000318966
getorf_Tb927_07_v4_+_18141	Tb927_07_v4:1931804-1932031	227	0	27.0713	0	9	-99999	0.0493982	0.0204748	0.000316991

## Sheet: PF
ORFs that were identified to have significantly less reads in the RNA interference libraries by all three algorithms (DESeq1, DESeq2 and EdgeR, p<0.05 in each case) and a Deseq1 linearFC of ≤-5 were considered to be potentially related to the loss of fitness.
-9999 refers to ORF for which no RNAi reads could be identified after RNAi induction
geneID	locationTag	length of putative CDS (nt)	RPKM, after RNAi induction	RPKM, no RNAi induction	read count, after RNAi induction	read count, after RNAi induction	DESeq1 linearFC	DESeq1 qValue	DESeq2 qValue	EdgeR qValue
getorf_Tb927_02_v4_-_16129	Tb927_02_v4:869570-869644	74	0	376.227	0	41	-99999	0.0121531	6.42e-07	2.97e-10
getorf_Tb927_03_v4_+_2497	Tb927_03_v4:233060-233434	374	0	118.04	0	64	-99999	0.000516586	1.17e-09	1.04e-14
getorf_Tb927_05_v4_+_2460	Tb927_05_v4:221553-221984	431	0	53.2466	0	34	-99999	0.0300493	6.2e-06	9.04e-09
getorf_Tb927_05_v4_-_30301	Tb927_05_v4:92638-92733	95	0	405.938	0	56.5	-99999	0.00153089	7.92e-09	2.14e-14
getorf_Tb927_06_v4_+_7495	Tb927_06_v4:694331-694438	107	118.617	626.492	3.25	97.5	-5.842	0.00202369	1.71e-08	5.52e-10
getorf_Tb927_07_v4_+_12890	Tb927_07_v4:1364611-1364748	137	0	175.295	0	35.5	-99999	0.0249541	3.73e-06	1.53e-09
getorf_Tb927_08_v4_+_21997	Tb927_08_v4:2388024-2388077	53	0	393.988	0	30.5	-99999	0.0444899	1.41e-05	2.19e-08
getorf_Tb927_09_v4_+_24314	Tb927_09_v4:2473302-2473379	77	0	269.569	0	30	-99999	0.04577	1.63e-05	3.46e-08
getorf_Tb927_10_v5_+_20597	Tb927_10_v5:2237932-2238081	149	0	156.558	0	34	-99999	0.0283457	4.64e-06	2.02e-09
getorf_Tb927_10_v5_+_33420	Tb927_10_v5:3653286-3653498	212	59.3328	278.932	4.5	86	-5.214	0.0189565	6.08e-06	1.14e-07
getorf_Tb927_10_v5_-_50736	Tb927_10_v5:2742699-2742761	62	0	351.961	0	32	-99999	0.0377543	9.25e-06	1.03e-08
getorf_Tb927_10_v5_-_60888	Tb927_10_v5:1616925-1617035	110	0	228.002	0	37.5	-99999	0.0203361	3.22e-06	4.9e-08
getorf_Tb927_10_v5_-_66214	Tb927_10_v5:1035778-1035912	134	0	198.422	0	38.5	-99999	0.015877	1.16e-06	1.91e-09
getorf_Tb927_10_v5_-_71976	Tb927_10_v5:434187-434381	194	0	110.55	0	31	-99999	0.040634	1.2e-05	1.62e-08
getorf_Tb927_11_01_v4_+_24220	Tb927_11_01_v4:2648156-2648263	107	0	193.401	0	30	-99999	0.046138	1.62e-05	2.86e-08
getorf_Tb927_11_01_v4_-_91085	Tb927_11_01_v4:147629-147949	320	0	65.6433	0	31	-99999	0.043339	1.41e-05	3.06e-08

## Sheet: BF
ORFs that were identified to have significantly less reads in the RNA interference libraries by all three algorithms (DESeq1, DESeq2 and EdgeR, p<0.05 in each case) and a Deseq1 linearFC of ≤-5 were considered to be potentially related to the loss of fitness.
-9999 refers to ORF for which no RNAi reads could be identified after RNAi induction
geneID	locationTag	length of putative CDS (nt)	RPKM, after RNAi induction	RPKM, no RNAi induction	read count, after RNAi induction	read count, after RNAi induction	DESeq1 linearFC	DESeq1 qValue	DESeq2 qValue	EdgeR qValue
getorf_Tb927_10_v5_+_11609	Tb927_10_v5:1265531-1265659	128	0	42.1283	0	8	-99999	0.0489191	0.0193196	0.000540713
getorf_Tb927_11_01_v4_-_76027	Tb927_11_01_v4:1757746-1757781	35	0	154.069	0	8	-99999	0.0489191	0.0193196	0.000541207
getorf_Tb927_11_01_v4_-_87463	Tb927_11_01_v4:531586-531699	113	0	47.7206	0	8	-99999	0.0489191	0.0193196	0.000541207
getorf_Tb927_05_v4_+_1363	Tb927_05_v4:119066-119164	98	0	56.3098	0	8	-99999	0.047147	0.0176273	0.000534021
getorf_Tb927_08_v4_+_9786	Tb927_08_v4:1049855-1050154	299	0	18.4561	0	8	-99999	0.047147	0.0176273	0.000534034
getorf_Tb927_10_v5_+_7279	Tb927_10_v5:805129-805173	44	0	125.417	0	8	-99999	0.047147	0.0176273	0.000534034
getorf_Tb927_05_v4_+_13265	Tb927_05_v4:1378113-1378154	41	0	136.13	0	8	-99999	0.0462636	0.0173346	0.000550556
getorf_Tb927_02_v4_+_3007	Tb927_02_v4:230736-230771	35	47.0654	268.722	1.5	14	-5.707	0.043318	0.0280887	0.000826425
getorf_Tb927_10_v5_+_4984	Tb927_10_v5:546912-546974	62	9.0791	139.556	1	13	-15.359	0.0390138	0.0174628	0.000230965
getorf_Tb927_10_v5_+_20750	Tb927_10_v5:2256162-2256224	62	0	93.0453	0	8.5	-99999	0.0385525	0.0146283	0.00027683
getorf_Tb927_08_v4_+_18608	Tb927_08_v4:2014089-2014157	68	0	84.8354	0	8.5	-99999	0.0385525	0.0146283	0.00027694
getorf_Tb927_04_v4_-_17819	Tb927_04_v4:1393127-1393225	98	0	58.8653	0	8.5	-99999	0.0385525	0.0146283	0.000277088
getorf_Tb927_02_v4_+_1713	Tb927_02_v4:132406-132501	95	5.9253	93.0674	1	13	-15.706	0.0375782	0.0147158	9.46963e-05
getorf_Tb927_06_v4_-_20487	Tb927_06_v4:1218335-1218394	59	0	100.978	0	8.5	-99999	0.0364747	0.0135355	0.000296746
getorf_Tb927_07_v4_+_18088	Tb927_07_v4:1927273-1927347	74	22.2607	244.933	1.5	25.5	-11.02	0.0336359	0.000442877	2.98835e-06
getorf_Tb927_06_v4_-_20155	Tb927_06_v4:1253146-1253220	74	0	80.4903	0	9	-99999	0.0323655	0.0138169	0.00017652
getorf_Tb927_10_v5_+_10074	Tb927_10_v5:1105239-1105331	92	0	64.7421	0	9	-99999	0.0323655	0.0138169	0.00017652
getorf_Tb927_10_v5_-_65634	Tb927_10_v5:1101566-1101688	122	0	49.3381	0	9	-99999	0.0317206	0.0126082	0.000154562
getorf_Tb927_07_v4_+_4269	Tb927_07_v4:449350-449442	92	0	65.4266	0	9	-99999	0.0317206	0.0126082	0.000154682
getorf_Tb927_06_v4_+_145	Tb927_06_v4:11487-11588	101	21.8831	123.557	2.5	18	-5.65	0.0315144	0.0167573	0.00019861
getorf_Tb927_07_v4_+_18141	Tb927_07_v4:1931804-1932031	227	0	27.0713	0	9	-99999	0.0305646	0.011126	0.000142897
getorf_Tb927_10_v5_+_4952	Tb927_10_v5:543764-544021	257	0	24.1562	0	9	-99999	0.030034	0.0107643	0.000143402
getorf_Tb927_10_v5_+_8236	Tb927_10_v5:912077-912271	194	0	32.0008	0	9	-99999	0.030034	0.0107643	0.000143434
getorf_Tb927_10_v5_+_21497	Tb927_10_v5:2340520-2340651	131	0	47.3905	0	9	-99999	0.030034	0.0107643	0.000143483
getorf_Tb927_07_v4_-_34712	Tb927_07_v4:704950-705030	80	0	77.602	0	9	-99999	0.030034	0.0107643	0.000143485
getorf_Tb927_10_v5_-_72575	Tb927_10_v5:366017-366088	71	0	87.4389	0	9	-99999	0.030034	0.0107643	0.000143624
getorf_Tb927_11_01_v4_+_4185	Tb927_11_01_v4:448720-448776	56	0	113.109	0	9	-99999	0.0289444	0.0106094	0.000164178
getorf_Tb927_07_v4_+_20459	Tb927_07_v4:2171764-2171859	95	0	67.3225	0	9.5	-99999	0.0250057	0.00949569	7.75211e-05
getorf_Tb927_09_v4_+_9923	Tb927_09_v4:999345-999428	83	0	77.8145	0	9.5	-99999	0.0245186	0.00893883	7.41298e-05
getorf_Tb927_09_v4_+_24300	Tb927_09_v4:2472152-2472268	116	9.34815	90.8015	0.5	16	-9.703	0.0243924	0.0046003	0.000156476
getorf_Tb927_10_v5_+_6777	Tb927_10_v5:745966-746025	59	0	110.535	0	9.5	-99999	0.0240458	0.00858129	7.37708e-05
getorf_Tb927_05_v4_-_30062	Tb927_05_v4:114930-114971	41	0	159.063	0	9.5	-99999	0.0240458	0.00858129	7.37914e-05
getorf_Tb927_11_01_v4_+_32788	Tb927_11_01_v4:3630551-3630601	50	0	130.431	0	9.5	-99999	0.0240458	0.00858129	7.38819e-05
getorf_Tb927_10_v5_+_34715	Tb927_10_v5:3806300-3806335	35	0	188.13	0	9.5	-99999	0.0235993	0.00837698	7.60346e-05
getorf_Tb927_10_v5_-_51438	Tb927_10_v5:2641985-2642230	245	0	27.1327	0	9.5	-99999	0.0231368	0.00831559	8.19966e-05
getorf_Tb927_08_v4_+_18614	Tb927_08_v4:2014585-2014620	35	0	191.728	0	9.5	-99999	0.0227241	0.0083929	9.43395e-05
getorf_Tb927_02_v4_-_25749	Tb927_02_v4:1083-1148	65	42.663	235.407	3.5	22	-5.522	0.0226823	0.0113645	6.01899e-05
getorf_Tb927_10_v5_-_47921	Tb927_10_v5:3041452-3041508	56	24.39	171.324	1	14	-7.027	0.0221653	0.0133372	0.000734118
getorf_Tb927_10_v5_-_48096	Tb927_10_v5:3021755-3021787	32	0	205.722	0	10	-99999	0.0209172	0.00930546	0.000109209
getorf_Tb927_10_v5_-_52206	Tb927_10_v5:2548421-2548477	56	0	118.68	0	10	-99999	0.0204935	0.0083929	8.99285e-05
getorf_Tb927_11_01_v4_+_41034	Tb927_11_01_v4:4484781-4484882	101	13.9332	132.852	2.5	20	-9.53	0.0201347	0.00919048	6.21026e-06
getorf_Tb927_02_v4_-_16435	Tb927_02_v4:837765-837869	104	0	64.5101	0	10	-99999	0.0200969	0.007707	4.24254e-05
getorf_Tb927_08_v4_-_43125	Tb927_08_v4:346739-346780	41	0	166.707	0	10	-99999	0.0193132	0.00685834	3.85966e-05
getorf_Tb927_10_v5_-_57552	Tb927_10_v5:1979950-1980231	281	0	24.5479	0	10	-99999	0.0189538	0.00664176	3.89025e-05
getorf_Tb927_09_v4_-_39758	Tb927_09_v4:2142941-2143039	98	0	70.3872	0	10	-99999	0.0189538	0.00664176	3.89259e-05
getorf_Tb927_08_v4_+_18966	Tb927_08_v4:2055929-2056012	83	0	83.1079	0	10	-99999	0.0189538	0.00664176	3.89446e-05
getorf_Tb927_01_v4_+_9849	Tb927_01_v4:1022053-1022109	56	0	123.178	0	10	-99999	0.0189538	0.00664176	3.89775e-05
getorf_Tb927_10_v5_+_5140	Tb927_10_v5:562050-562259	209	0	33.3058	0	10	-99999	0.0186012	0.00655046	4.12887e-05
getorf_Tb927_09_v4_-_36257	Tb927_09_v4:2462429-2462497	68	0	104.219	0	10	-99999	0.0179123	0.00666791	5.678e-05
getorf_Tb927_09_v4_-_47624	Tb927_09_v4:1314185-1314271	86	0	81.6565	0	10.5	-99999	0.0161228	0.00628934	4.44101e-05
getorf_Tb927_10_v5_-_71969	Tb927_10_v5:434637-434702	65	0	109.007	0	10.5	-99999	0.0158165	0.00583058	4.0663e-05
getorf_Tb927_10_v5_-_62131	Tb927_10_v5:1477315-1477347	32	0	221.42	0	10.5	-99999	0.0158165	0.00583058	4.07178e-05
getorf_Tb927_09_v4_-_56136	Tb927_09_v4:465846-465884	38	0	186.459	0	10.5	-99999	0.0158165	0.00583058	4.07727e-05
getorf_Tb927_07_v4_-_36394	Tb927_07_v4:519064-519153	89	0	80.3191	0	10.5	-99999	0.0155247	0.00550297	3.8938e-05
getorf_Tb927_03_v4_-_30575	Tb927_03_v4:132747-133100	353	0	20.4288	0	10.5	-99999	0.0152211	0.00527701	2.03922e-05
getorf_Tb927_10_v5_+_6412	Tb927_10_v5:699032-699229	197	0	36.6059	0	10.5	-99999	0.0152211	0.00527701	2.04063e-05
getorf_Tb927_10_v5_-_46634	Tb927_10_v5:3188967-3189005	38	0	191.43	0	10.5	-99999	0.0149402	0.00515333	2.13242e-05
getorf_Tb927_07_v4_-_21932	Tb927_07_v4:2092966-2093034	68	0	107.902	0	10.5	-99999	0.0146715	0.0051216	2.33044e-05
getorf_Tb927_10_v5_-_45150	Tb927_10_v5:3360171-3360389	218	0	33.9397	0	11	-99999	0.0127174	0.00471128	2.19177e-05
getorf_Tb927_02_v4_-_24805	Tb927_02_v4:65980-66018	38	0	194.706	0	11	-99999	0.0127174	0.00471128	2.19372e-05
getorf_Tb927_06_v4_-_20582	Tb927_06_v4:1209198-1209236	38	0	199.678	0	11	-99999	0.0119842	0.00408996	2.04063e-05
getorf_Tb927_11_01_v4_-_72185	Tb927_11_01_v4:2182097-2182180	83	0	92.936	0	11	-99999	0.0115333	0.00403584	1.3105e-05
getorf_Tb927_11_01_v4_-_49019	Tb927_11_01_v4:4696034-4696084	50	5.62905	191.883	0.5	14	-34.095	0.0111824	0.00378549	8.92689e-06
getorf_Tb927_11_01_v4_-_91794	Tb927_11_01_v4:72890-72964	74	0	102.518	0	11.5	-99999	0.010991	0.00466514	1.89525e-05
getorf_Tb927_03_v4_-_25553	Tb927_03_v4:651333-651368	35	0	220.35	0	11.5	-99999	0.0101758	0.00384558	1.23804e-05
getorf_Tb927_05_v4_+_12814	Tb927_05_v4:1338784-1338867	83	0	92.9188	0	11.5	-99999	0.0101758	0.00384558	1.23804e-05
getorf_Tb927_02_v4_-_19577	Tb927_02_v4:495309-495443	134	0	58.0241	0	11.5	-99999	0.0099703	0.00358696	1.12302e-05
getorf_Tb927_10_v5_+_16441	Tb927_10_v5:1781192-1781323	131	0	59.8336	0	11.5	-99999	0.00977448	0.003398	1.06975e-05
getorf_Tb927_09_v4_+_19732	Tb927_09_v4:2030300-2030356	56	0	141.092	0	11.5	-99999	0.00958028	0.00327447	1.06718e-05
getorf_Tb927_11_02_v4_-_2551	Tb927_11_02_v4:276102-276245	143	0	55.2529	0	11.5	-99999	0.00958028	0.00327447	1.06718e-05
getorf_Tb927_10_v5_+_22725	Tb927_10_v5:2481312-2481344	32	0	246.911	0	11.5	-99999	0.00958028	0.00327447	1.06811e-05
getorf_Tb927_06_v4_+_2610	Tb927_06_v4:209618-209740	122	11.1954	90.4532	1	16.5	-8.076	0.00908566	0.00629199	0.000139099
getorf_Tb927_07_v4_-_40552	Tb927_07_v4:116522-116581	59	0	137.12	0	11.5	-99999	0.00903642	0.00322041	1.45986e-05
getorf_Tb927_11_01_v4_+_29386	Tb927_11_01_v4:3258239-3258454	215	0	37.0358	0	12	-99999	0.00830132	0.00346494	8.72732e-06
getorf_Tb927_06_v4_-_26242	Tb927_06_v4:620920-620964	44	0	185.264	0	12	-99999	0.00781241	0.0027404	5.58516e-06
getorf_Tb927_05_v4_+_6130	Tb927_05_v4:619962-620051	89	0	92.2986	0	12	-99999	0.00765837	0.00261904	5.4844e-06
getorf_Tb927_07_v4_-_29832	Tb927_07_v4:1245993-1246244	251	0	32.7274	0	12	-99999	0.00765837	0.00261904	5.4844e-06
getorf_Tb927_11_01_v4_+_27128	Tb927_11_01_v4:3000336-3000422	86	0	95.5183	0	12	-99999	0.00765837	0.00261904	5.4844e-06
getorf_Tb927_02_v4_+_10244	Tb927_02_v4:958106-958156	50	0	166.81	0	12	-99999	0.00736881	0.00251453	6.05198e-06
getorf_Tb927_03_v4_+_3474	Tb927_03_v4:344055-344096	41	0	204.963	0	12	-99999	0.00722837	0.00251857	6.90145e-06
getorf_Tb927_10_v5_+_26440	Tb927_10_v5:2905063-2905197	134	0	62.7126	0	12	-99999	0.00722837	0.00251857	6.91294e-06
getorf_Tb927_05_v4_-_22426	Tb927_05_v4:901122-901193	71	0	159.881	0	16	-99999	0.0071719	0.000435794	3.30744e-07
getorf_Tb927_05_v4_+_12825	Tb927_05_v4:1339922-1339987	65	0	197.735	0	19.5	-99999	0.00715007	0.000170143	4.18204e-07
getorf_Tb927_10_v5_-_58704	Tb927_10_v5:1845093-1845140	47	0	176.087	0	12.5	-99999	0.00667213	0.00285857	1.01406e-05
getorf_Tb927_09_v4_-_56140	Tb927_09_v4:465219-465290	71	11.8924	192.555	1.5	19.5	-16.208	0.00662656	0.0024982	4.26969e-07
getorf_Tb927_10_v5_+_696	Tb927_10_v5:70709-70810	101	0	83.1886	0	12.5	-99999	0.00641567	0.0023812	3.51393e-06
getorf_Tb927_11_01_v4_+_6077	Tb927_11_01_v4:647420-647461	41	0	206.464	0	12.5	-99999	0.00629069	0.00222723	3.15624e-06
getorf_Tb927_10_v5_+_25806	Tb927_10_v5:2828781-2829080	299	0	28.3111	0	12.5	-99999	0.00629069	0.00222723	3.16176e-06
getorf_Tb927_10_v5_+_15271	Tb927_10_v5:1656923-1657048	125	0	67.7202	0	12.5	-99999	0.00629069	0.00222723	3.16808e-06
getorf_Tb927_11_01_v4_-_60557	Tb927_11_01_v4:3426231-3426278	47	0	181.447	0	12.5	-99999	0.00617428	0.00211615	2.99052e-06
getorf_Tb927_10_v5_+_34655	Tb927_10_v5:3799019-3799054	35	0	243.657	0	12.5	-99999	0.00617428	0.00211615	2.99521e-06
getorf_Tb927_10_v5_+_4898	Tb927_10_v5:537831-537869	38	0	354.84	0	19	-99999	0.00608531	0.000121491	4.00905e-07
getorf_Tb927_10_v5_-_71937	Tb927_10_v5:438122-438202	80	0	109.73	0	13	-99999	0.00504847	0.00181854	1.71395e-06
getorf_Tb927_11_01_v4_-_68369	Tb927_11_01_v4:2580921-2580956	35	0	254.411	0	13	-99999	0.00484646	0.00164207	1.54402e-06
getorf_Tb927_06_v4_-_31896	Tb927_06_v4:50323-50451	128	12.8695	109.737	1.5	20.5	-8.53	0.00419002	0.0022235	7.51863e-06
getorf_Tb927_10_v5_-_58985	Tb927_10_v5:1813488-1813727	239	4.5372	45.6519	0.5	16	-10.064	0.00406414	0.00269144	2.62791e-05
getorf_Tb927_10_v5_-_67010	Tb927_10_v5:941670-941867	197	0	46.1515	0	13.5	-99999	0.00403771	0.00147948	1.79016e-06
getorf_Tb927_07_v4_+_13146	Tb927_07_v4:1393686-1393748	62	0	148.674	0	13.5	-99999	0.00387842	0.00132134	8.12352e-07
getorf_Tb927_10_v5_-_43834	Tb927_10_v5:3510500-3510544	44	0	210.926	0	13.5	-99999	0.00380531	0.00127794	8.19527e-07
getorf_Tb927_10_v5_-_58234	Tb927_10_v5:1899514-1899618	104	0	89.8435	0	13.5	-99999	0.00372916	0.0012532	8.80868e-07
getorf_Tb927_01_v4_+_1059	Tb927_01_v4:118668-118781	113	2.4907	102.673	0.5	16.5	-41.267	0.00367731	0.00129507	1.08884e-06
getorf_Tb927_10_v5_-_67001	Tb927_10_v5:942536-942604	68	0	136.461	0	14	-99999	0.00337568	0.00146633	1.7714e-06
getorf_Tb927_10_v5_-_59071	Tb927_10_v5:1800874-1801020	146	7.711	110.813	2	23.5	-14.376	0.00331156	0.00120148	2.778e-08
getorf_Tb927_07_v4_+_3384	Tb927_07_v4:349046-349078	32	0	293.914	0	14	-99999	0.00324207	0.00121527	1.01811e-06
getorf_Tb927_10_v5_-_73117	Tb927_10_v5:301062-301145	83	0	114.834	0	14	-99999	0.0031162	0.0010716	8.32512e-07
getorf_Tb927_09_v4_+_22198	Tb927_09_v4:2280983-2281159	176	7.9958	100.479	2.5	25.5	-12.574	0.0030664	0.00115718	2.22392e-08
getorf_Tb927_10_v5_+_12805	Tb927_10_v5:1405638-1405703	65	0	147.603	0	14	-99999	0.00305886	0.0010278	8.21053e-07
getorf_Tb927_09_v4_-_40445	Tb927_09_v4:2070413-2070481	68	0	141.091	0	14	-99999	0.00305886	0.0010278	8.21327e-07
getorf_Tb927_10_v5_+_21450	Tb927_10_v5:2337107-2337301	194	0	49.779	0	14	-99999	0.00299891	0.00100213	8.51541e-07
getorf_Tb927_06_v4_+_534	Tb927_06_v4:39675-39770	95	0	101.654	0	14	-99999	0.00299891	0.00100213	8.52835e-07
getorf_Tb927_02_v4_-_16473	Tb927_02_v4:833566-833652	86	0	113.025	0	14	-99999	0.00294319	0.000991038	5.03859e-07
getorf_Tb927_11_01_v4_+_27899	Tb927_11_01_v4:3091052-3091090	38	0	264.04	0	14.5	-99999	0.00235794	0.000787792	4.66128e-07
getorf_Tb927_11_01_v4_-_87452	Tb927_11_01_v4:532347-532442	95	0	104.938	0	15	-99999	0.00213113	0.000909981	5.35463e-07
getorf_Tb927_10_v5_-_72026	Tb927_10_v5:427850-428044	194	0	51.3872	0	15	-99999	0.00213113	0.000909981	5.36832e-07
getorf_Tb927_09_v4_-_54014	Tb927_09_v4:690095-690271	176	0	57.3582	0	15	-99999	0.00204934	0.000760402	2.96652e-07
getorf_Tb927_09_v4_+_9005	Tb927_09_v4:894664-894795	131	0	78.5036	0	15	-99999	0.00192888	0.000647618	2.36793e-07
getorf_Tb927_11_01_v4_-_84614	Tb927_11_01_v4:847109-847240	131	0	78.9843	0	15	-99999	0.00189126	0.000631786	2.49008e-07
getorf_Tb927_11_01_v4_-_74006	Tb927_11_01_v4:1996886-1996930	44	0	235.158	0	15	-99999	0.00189126	0.000631786	2.49431e-07
getorf_Tb927_11_01_v4_-_74740	Tb927_11_01_v4:1911381-1911494	113	0	91.5657	0	15	-99999	0.00189126	0.000631786	2.49431e-07
getorf_Tb927_10_v5_+_16532	Tb927_10_v5:1790451-1790537	86	0	121.761	0	15.5	-99999	0.00160915	0.000582425	1.41959e-07
getorf_Tb927_03_v4_-_27283	Tb927_03_v4:472335-472562	227	0	46.6844	0	15.5	-99999	0.00154448	0.000523615	1.23239e-07
getorf_Tb927_02_v4_+_4359	Tb927_02_v4:356542-356664	122	0	88.4122	0	15.5	-99999	0.00145849	0.000498171	1.61313e-07
getorf_Tb927_10_v5_-_43956	Tb927_10_v5:3494823-3494924	101	0	108.042	0	15.5	-99999	0.00140296	0.000514288	3.05854e-07
getorf_Tb927_04_v4_-_31140	Tb927_04_v4:549-710	161	1.74815	81.4044	0.5	19	-46.586	0.00136077	0.000445705	3.87127e-08
getorf_Tb927_05_v4_-_31073	Tb927_05_v4:20688-20735	47	0	229.465	0	16	-99999	0.00128902	0.000478699	8.19034e-08
getorf_Tb927_11_01_v4_-_88229	Tb927_11_01_v4:449882-450010	128	0	84.2566	0	16	-99999	0.00128902	0.000478699	8.19873e-08
getorf_Tb927_11_01_v4_+_9542	Tb927_11_01_v4:1034270-1034374	104	0	104.306	0	16	-99999	0.00126418	0.000448043	7.05755e-08
getorf_Tb927_11_01_v4_-_91589	Tb927_11_01_v4:97216-97494	278	0	39.2475	0	16	-99999	0.00124154	0.000425371	6.52889e-08
getorf_Tb927_11_01_v4_-_72385	Tb927_11_01_v4:2159699-2159926	227	0	48.0652	0	16	-99999	0.00124154	0.000425371	6.54157e-08
getorf_Tb927_08_v4_+_7212	Tb927_08_v4:740973-741095	122	0	92.0016	0	16.5	-99999	0.000987332	0.000346053	6.59533e-08
getorf_Tb927_07_v4_+_14926	Tb927_07_v4:1598095-1598175	80	0	141.09	0	16.5	-99999	0.000967294	0.000331254	3.39424e-08
getorf_Tb927_02_v4_+_1686	Tb927_02_v4:130864-130923	59	0	192.375	0	16.5	-99999	0.000948503	0.00032169	3.5125e-08
getorf_Tb927_09_v4_-_35970	Tb927_09_v4:2488099-2488203	104	0	111.544	0	17	-99999	0.000771902	0.000269889	3.31537e-08
getorf_Tb927_11_02_v4_-_3575	Tb927_11_02_v4:182121-182339	218	0	53.2137	0	17	-99999	0.000771902	0.000269889	3.33281e-08
getorf_Tb927_11_01_v4_-_87588	Tb927_11_01_v4:517396-517491	95	0	122.774	0	17	-99999	0.00075697	0.00026053	3.3326e-08
getorf_Tb927_09_v4_+_24252	Tb927_09_v4:2468953-2469057	104	0	112.15	0	17	-99999	0.00075697	0.00026053	3.3352e-08
getorf_Tb927_11_01_v4_-_51184	Tb927_11_01_v4:4472641-4472718	77	0	153.11	0	17	-99999	0.000726476	0.000252379	2.22851e-08
getorf_Tb927_10_v5_-_61039	Tb927_10_v5:1600196-1600237	41	0	290.62	0	17	-99999	0.00069813	0.000257763	4.09378e-08
getorf_Tb927_07_v4_-_35616	Tb927_07_v4:604037-604087	50	0	234.502	0	17.5	-99999	0.000653753	0.00027042	3.11694e-08
getorf_Tb927_11_01_v4_+_25109	Tb927_11_01_v4:2754760-2754792	32	0	370.345	0	17.5	-99999	0.000628393	0.000232712	1.95862e-08
getorf_Tb927_02_v4_+_11568	Tb927_02_v4:1100092-1100205	113	0	130.978	0	21	-99999	0.000613661	4.89197e-05	4.09831e-08
getorf_Tb927_09_v4_+_8311	Tb927_09_v4:816481-816555	74	0	164.404	0	17.5	-99999	0.000569338	0.000202683	2.3941e-08
getorf_Tb927_04_v4_+_5689	Tb927_04_v4:544641-544700	59	0	202.975	0	18	-99999	0.000534514	0.000249158	6.79887e-07
getorf_Tb927_04_v4_-_30692	Tb927_04_v4:34253-34435	182	0	67.5296	0	18	-99999	0.000483091	0.000172654	8.84239e-09
getorf_Tb927_05_v4_+_7402	Tb927_05_v4:766758-766817	59	27.9202	301.819	1.5	26.5	-10.806	0.000466222	0.000312528	8.15862e-08
getorf_Tb927_10_v5_+_19116	Tb927_10_v5:2067741-2067956	215	20.56	124.24	5	39.5	-6.042	0.00044391	0.000289737	5.41222e-09
getorf_Tb927_05_v4_-_29299	Tb927_05_v4:192041-192292	251	0	49.4617	0	18.5	-99999	0.000410204	0.000172269	1.13515e-07
getorf_Tb927_10_v5_+_5306	Tb927_10_v5:580606-580707	101	0	124.167	0	18.5	-99999	0.000394844	0.000149596	5.12273e-09
getorf_Tb927_06_v4_-_28812	Tb927_06_v4:342045-342200	155	0	81.7211	0	18.5	-99999	0.000378839	0.000136703	4.56838e-09
getorf_Tb927_10_v5_+_21951	Tb927_10_v5:2388431-2388523	92	0	139.051	0	18.5	-99999	0.000363733	0.000131161	5.37575e-09
getorf_Tb927_03_v4_+_15356	Tb927_03_v4:1585125-1585223	98	0	129.881	0	19	-99999	0.000327916	0.00014432	1.26244e-07
getorf_Tb927_10_v5_-_47837	Tb927_10_v5:3051049-3051108	59	0	217.868	0	19	-99999	0.000314753	0.000123603	4.15987e-08
getorf_Tb927_01_v4_+_9741	Tb927_01_v4:1014670-1014774	104	45.21	279.782	5.5	42	-6.193	0.000306733	0.000170859	1.99252e-09
getorf_Tb927_10_v5_-_61620	Tb927_10_v5:1532135-1532188	53	0	244.909	0	19	-99999	0.000302243	0.000111915	3.46484e-08
getorf_Tb927_09_v4_+_9322	Tb927_09_v4:932661-932693	32	0	411.534	0	19	-99999	0.000284084	0.000105611	4.55363e-08
getorf_Tb927_05_v4_-_22241	Tb927_05_v4:920205-920528	323	0	40.1818	0	19.5	-99999	0.000266696	0.000133785	1.39391e-07
getorf_Tb927_01_v4_-_18503	Tb927_01_v4:239995-240171	176	3.1983	99.7549	1	26	-31.18	0.000250199	0.000105134	5.42125e-10
getorf_Tb927_09_v4_-_39151	Tb927_09_v4:2214517-2214609	92	0	145.18	0	19.5	-99999	0.000236054	8.82982e-05	1.91014e-08
getorf_Tb927_09_v4_-_46171	Tb927_09_v4:1479762-1479794	32	0	423.296	0	19.5	-99999	0.000222376	8.5069e-05	2.87874e-08
getorf_Tb927_03_v4_+_6112	Tb927_03_v4:622435-622815	380	0	35.646	0	19.5	-99999	0.000222376	8.5069e-05	2.88411e-08
getorf_Tb927_10_v5_-_61636	Tb927_10_v5:1530557-1530601	44	0	306.388	0	20	-99999	0.000201046	8.54394e-05	2.82593e-08
getorf_Tb927_04_v4_-_27022	Tb927_04_v4:425221-425259	38	0	361.393	0	20	-99999	0.000185338	7.02349e-05	1.89449e-08
getorf_Tb927_10_v5_+_5011	Tb927_10_v5:549088-549150	62	0	227.57	0	20.5	-99999	0.000144689	5.59834e-05	1.04548e-08
getorf_Tb927_04_v4_-_19007	Tb927_04_v4:1258371-1258442	71	0	200.497	0	20.5	-99999	0.000139108	5.5258e-05	1.52161e-08
getorf_Tb927_05_v4_-_21217	Tb927_05_v4:1039320-1039631	311	0	45.9704	0	21	-99999	0.00011974	4.91372e-05	5.51534e-09
getorf_Tb927_10_v5_-_44485	Tb927_10_v5:3433839-3433889	50	0	293.492	0	21	-99999	0.000106406	4.57565e-05	1.41717e-08
getorf_Tb927_10_v5_-_44512	Tb927_10_v5:3430753-3430887	134	0	109.031	0	21.5	-99999	9.56924e-05	4.07882e-05	3.08659e-09
getorf_Tb927_10_v5_+_12339	Tb927_10_v5:1349112-1349237	125	0	117.385	0	21.5	-99999	9.38069e-05	3.90073e-05	2.84343e-09
getorf_Tb927_09_v4_-_44301	Tb927_09_v4:1683106-1683363	257	0	58.8036	0	22	-99999	7.21486e-05	3.01241e-05	1.5091e-09
getorf_Tb927_09_v4_-_55931	Tb927_09_v4:488606-488737	131	0	117.275	0	22.5	-99999	5.87147e-05	2.54908e-05	7.7967e-10
getorf_Tb927_06_v4_-_22458	Tb927_06_v4:1006770-1006853	83	0	186.596	0	23	-99999	4.98e-05	2.53065e-05	1.50405e-09
getorf_Tb927_04_v4_-_30632	Tb927_04_v4:38365-38403	38	0	417.508	0	23	-99999	4.39823e-05	1.9457e-05	4.8342e-10
getorf_Tb927_03_v4_+_15430	Tb927_03_v4:1591517-1591555	38	0	419.165	0	23	-99999	4.30658e-05	1.93666e-05	6.03053e-10
getorf_Tb927_09_v4_+_17432	Tb927_09_v4:1773476-1773664	188	4.49125	121.416	1.5	33	-27.048	3.69235e-05	1.65659e-05	3.6849e-12
getorf_Tb927_06_v4_-_20722	Tb927_06_v4:1194587-1194619	32	0	501.604	0	24	-99999	3.20935e-05	1.96906e-05	2.00796e-09
getorf_Tb927_07_v4_+_586	Tb927_07_v4:56183-56434	251	0	64.7022	0	24	-99999	3.0177e-05	1.54476e-05	3.05761e-10
getorf_Tb927_11_01_v4_-_55099	Tb927_11_01_v4:4019331-4019723	392	0	42.3931	0	24	-99999	2.66543e-05	1.27963e-05	3.24746e-10
getorf_Tb927_11_01_v4_-_84177	Tb927_11_01_v4:897271-897336	65	0	253.703	0	24.5	-99999	2.44625e-05	1.39307e-05	2.68366e-10
getorf_Tb927_05_v4_+_7482	Tb927_05_v4:778647-778679	32	42.6825	662.336	1	31	-15.522	2.38762e-05	1.75541e-05	3.79085e-10
getorf_Tb927_05_v4_+_2460	Tb927_05_v4:221553-221984	431	3.82205	53.2466	1.5	34	-13.929	2.32907e-05	1.89332e-05	4.99357e-10
getorf_Tb927_09_v4_+_23412	Tb927_09_v4:2402795-2402827	32	0	523.205	0	24.5	-99999	2.25578e-05	1.10631e-05	1.0954e-10
getorf_Tb927_10_v5_-_45698	Tb927_10_v5:3298988-3299341	353	0	49.2092	0	25	-99999	1.60935e-05	8.60063e-06	1.42565e-10
getorf_Tb927_04_v4_-_26798	Tb927_04_v4:451806-451862	56	0	312.391	0	26	-99999	1.20623e-05	7.83425e-06	8.52127e-11
getorf_Tb927_11_01_v4_-_76692	Tb927_11_01_v4:1679641-1679712	71	66.2231	504.315	5.5	52	-7.619	1.19496e-05	7.2882e-06	4.05582e-13
getorf_Tb927_11_01_v4_+_3649	Tb927_11_01_v4:390648-390731	83	0	217.581	0	26.5	-99999	8.92207e-06	5.1719e-06	1.61367e-11
getorf_Tb927_02_v4_+_11380	Tb927_02_v4:1080195-1080233	38	0	480.213	0	26.5	-99999	8.38719e-06	4.7741e-06	1.87125e-11
getorf_Tb927_11_02_v4_+_2287	Tb927_11_02_v4:271789-271854	65	136.649	769.85	11.5	73	-5.635	7.16338e-06	3.56384e-06	6.69696e-15
getorf_Tb927_02_v4_-_16129	Tb927_02_v4:869570-869644	74	15.2136	376.227	2	41	-24.727	4.66137e-06	2.90534e-06	6.6868e-16
getorf_Tb927_10_v5_+_4961	Tb927_10_v5:545107-545139	32	0	609.43	0	28.5	-99999	3.41545e-06	2.30404e-06	1.16303e-12
getorf_Tb927_09_v4_+_8915	Tb927_09_v4:884775-884831	56	0	354.967	0	29	-99999	2.67571e-06	1.87742e-06	6.25574e-13
getorf_Tb927_10_v5_-_51968	Tb927_10_v5:2577658-2577996	338	0	58.9973	0	29	-99999	2.62433e-06	1.84086e-06	7.01371e-13
getorf_Tb927_04_v4_+_5845	Tb927_04_v4:561133-561177	44	0	460.33	0	29.5	-99999	2.09006e-06	1.53848e-06	6.76392e-13
getorf_Tb927_01_v4_+_5639	Tb927_01_v4:582778-582954	176	42.0005	227.677	6	58	-5.424	2.00435e-06	5.79366e-06	4.30515e-12
getorf_Tb927_08_v4_+_21997	Tb927_08_v4:2388024-2388077	53	0	393.988	0	30.5	-99999	1.31811e-06	1.07709e-06	1.72189e-13
getorf_Tb927_11_01_v4_-_91085	Tb927_11_01_v4:147629-147949	320	0	65.6433	0	31	-99999	1.11582e-06	1.03516e-06	1.65933e-13
getorf_Tb927_10_v5_-_60888	Tb927_10_v5:1616925-1617035	110	0	228.002	0	37.5	-99999	1.04297e-06	1.57129e-07	2.4394e-14
getorf_Tb927_10_v5_-_71976	Tb927_10_v5:434187-434381	194	0	110.55	0	31	-99999	9.67417e-07	8.57958e-07	1.9762e-13
getorf_Tb927_11_01_v4_+_34465	Tb927_11_01_v4:3815333-3815551	218	0	102.403	0	32.5	-99999	4.98331e-07	5.04596e-07	2.92764e-14
getorf_Tb927_05_v4_-_21823	Tb927_05_v4:965705-965746	41	0	549.058	0	33	-99999	4.11522e-07	4.49883e-07	1.42999e-14
getorf_Tb927_10_v5_-_72616	Tb927_10_v5:361699-361941	242	0	95.8786	0	33.5	-99999	2.89987e-07	3.48193e-07	2.267e-14
getorf_Tb927_10_v5_+_20597	Tb927_10_v5:2237932-2238081	149	0	156.558	0	34	-99999	2.45677e-07	2.9613e-07	4.1307e-15
getorf_Tb927_10_v5_+_21474	Tb927_10_v5:2338863-2338916	53	0	440.134	0	34	-99999	2.45677e-07	2.9613e-07	4.1307e-15
getorf_Tb927_10_v5_+_6776	Tb927_10_v5:745814-745855	41	0	572.025	0	34	-99999	2.35736e-07	2.89959e-07	6.82406e-15
getorf_Tb927_01_v4_+_5584	Tb927_01_v4:575667-575726	59	4.77035	462.322	0.5	40	-96.919	1.29364e-07	1.66737e-07	8.22256e-17
getorf_Tb927_11_01_v4_+_33348	Tb927_11_01_v4:3692155-3692547	392	23.2709	145.247	10.5	83.5	-6.242	1.086e-07	8.52627e-08	9.16019e-19
getorf_Tb927_01_v4_+_5612	Tb927_01_v4:579309-579368	59	4.77035	466.566	0.5	40.5	-97.798	1.06153e-07	1.4983e-07	1.07889e-16
getorf_Tb927_11_01_v4_+_33186	Tb927_11_01_v4:3674193-3674372	179	0	143.975	0	38	-99999	4.01184e-08	8.61341e-08	1.5247e-16
getorf_Tb927_10_v5_-_66214	Tb927_10_v5:1035778-1035912	134	0	198.422	0	38.5	-99999	2.69386e-08	6.00055e-08	5.10093e-17
getorf_Tb927_01_v4_+_5556	Tb927_01_v4:572025-572084	59	0	452.765	0	39	-99999	2.27631e-08	5.22726e-08	1.73834e-17
getorf_Tb927_09_v4_+_17519	Tb927_09_v4:1783847-1783888	41	0	651.539	0	39	-99999	2.27631e-08	5.22726e-08	1.75399e-17
getorf_Tb927_11_01_v4_-_88196	Tb927_11_01_v4:453324-453548	224	3.76945	183.093	1.5	59	-48.607	1.54692e-09	2.94373e-09	2.60477e-21
getorf_Tb927_07_v4_+_18096	Tb927_07_v4:1927606-1927857	251	0	123.167	0	45	-99999	1.25252e-09	7.20057e-09	2.9619e-20
getorf_Tb927_03_v4_+_2497	Tb927_03_v4:233060-233434	374	0	118.04	0	64	-99999	1.22544e-13	2.94762e-11	1.69949e-26
getorf_Tb927_06_v4_+_7495	Tb927_06_v4:694331-694438	107	28.16	626.492	2.5	97.5	-22.258	3.84464e-16	1.67413e-13	2.89809e-32
